# Supplementary material for: A comparative genomics study of carbohydrate/glucose metabolic genes: from fish to mammals
Source: BMC Genomics. 2018 Apr 11;19:246. doi: 10.1186/s12864-018-4647-4 (PMC5896114; doi:10.1186/s12864-018-4647-4)
Supplement: Supplementary file 1 — Table S1. Carbohydrate/glucose metabolic genes in 5 vertebrate organisms. All genes IDs were standardized as Ensembl gene IDs. Respectively, 791, 593, 523, 666 and 698 carbohydrate/glucose metabolic genes were present in the zebrafish, frog, chicken, mouse and human genomes. All gene descriptions were from Ensembl BioMart. (XLS 2875 kb) [file 12864_2018_4647_MOESM1_ESM.xls]

## Sheet: zebrafish gene
Ensembl Gene ID	Associated Gene Name	Description
ENSDARG00000000369	prkag3b	protein kinase, AMP-activated, gamma 3b non-catalytic subunit [Source:ZFIN;Acc:ZDB-GENE-060421-6938]
ENSDARG00000001437	slc2a1a	solute carrier family 2 (facilitated glucose transporter), member 1a [Source:ZFIN;Acc:ZDB-GENE-030131-3158]
ENSDARG00000001578	echs1	enoyl CoA hydratase, short chain, 1, mitochondrial [Source:ZFIN;Acc:ZDB-GENE-030616-617]
ENSDARG00000001710	flot1a	flotillin 1a [Source:ZFIN;Acc:ZDB-GENE-020430-1]
ENSDARG00000001712	si:ch211-247n2.1	si:ch211-247n2.1 [Source:ZFIN;Acc:ZDB-GENE-141216-101]
ENSDARG00000001782	prkacba	protein kinase, cAMP-dependent, catalytic, beta a [Source:ZFIN;Acc:ZDB-GENE-040426-1351]
ENSDARG00000001870	atp1a1a.4	ATPase, Na+/K+ transporting, alpha 1a polypeptide, tandem duplicate 4 [Source:ZFIN;Acc:ZDB-GENE-001212-4]
ENSDARG00000001933	prkag2b	protein kinase, AMP-activated, gamma 2 non-catalytic subunit b [Source:ZFIN;Acc:ZDB-GENE-070912-442]
ENSDARG00000001937	CABZ01043017.1
ENSDARG00000001953	pfkfb3	6-phosphofructo-2-kinase/fructose-2,6-biphosphatase 3 [Source:ZFIN;Acc:ZDB-GENE-040426-2724]
ENSDARG00000002006	rxrbb	retinoid x receptor, beta b [Source:ZFIN;Acc:ZDB-GENE-990415-242]
ENSDARG00000002021	pygb	phosphorylase, glycogen; brain [Source:ZFIN;Acc:ZDB-GENE-040928-2]
ENSDARG00000002037	pfkfb2b	6-phosphofructo-2-kinase/fructose-2,6-biphosphatase 2b [Source:ZFIN;Acc:ZDB-GENE-120222-1]
ENSDARG00000002197	pygl	phosphorylase, glycogen, liver [Source:ZFIN;Acc:ZDB-GENE-041205-1]
ENSDARG00000002305	me3	malic enzyme 3, NADP(+)-dependent, mitochondrial [Source:ZFIN;Acc:ZDB-GENE-041111-294]
ENSDARG00000002401	gale	UDP-galactose-4-epimerase [Source:ZFIN;Acc:ZDB-GENE-060421-6479]
ENSDARG00000002634	b4galt1	UDP-Gal:betaGlcNAc beta 1,4- galactosyltransferase, polypeptide 1 [Source:ZFIN;Acc:ZDB-GENE-050417-236]
ENSDARG00000002764	miox	myo-inositol oxygenase [Source:ZFIN;Acc:ZDB-GENE-050913-113]
ENSDARG00000002779	pdx1	pancreatic and duodenal homeobox 1 [Source:ZFIN;Acc:ZDB-GENE-990415-122]
ENSDARG00000002791	atp1a1a.1	ATPase, Na+/K+ transporting, alpha 1a polypeptide, tandem duplicate 1 [Source:ZFIN;Acc:ZDB-GENE-001212-1]
ENSDARG00000002897	INPP1	si:ch211-160o17.2 [Source:ZFIN;Acc:ZDB-GENE-141219-3]
ENSDARG00000002912	adipor1a	adiponectin receptor 1a [Source:ZFIN;Acc:ZDB-GENE-040718-169]
ENSDARG00000002994	itpkca	inositol-trisphosphate 3-kinase Ca [Source:ZFIN;Acc:ZDB-GENE-030131-6009]
ENSDARG00000003008	prkcea	protein kinase C, epsilon a [Source:ZFIN;Acc:ZDB-GENE-030131-8191]
ENSDARG00000003250	pik3cd	phosphatidylinositol-4,5-bisphosphate 3-kinase, catalytic subunit delta [Source:ZFIN;Acc:ZDB-GENE-040426-1128]
ENSDARG00000003446	ippk	inositol 1,3,4,5,6-pentakisphosphate 2-kinase [Source:ZFIN;Acc:ZDB-GENE-050327-41]
ENSDARG00000003486	ppp1caa	protein phosphatase 1, catalytic subunit, alpha isozyme a [Source:ZFIN;Acc:ZDB-GENE-040516-3]
ENSDARG00000003517	impa1	inositol(myo)-1(or 4)-monophosphatase 1 [Source:ZFIN;Acc:ZDB-GENE-040718-245]
ENSDARG00000003675	cryl1	crystallin, lambda 1 [Source:ZFIN;Acc:ZDB-GENE-060810-7]
ENSDARG00000003776	pip4k2aa	phosphatidylinositol-5-phosphate 4-kinase, type II, alpha a [Source:ZFIN;Acc:ZDB-GENE-080721-18]
ENSDARG00000003795	IDH2	isocitrate dehydrogenase 2 (NADP+), mitochondrial [Source:HGNC Symbol;Acc:HGNC:5383]
ENSDARG00000003818	prkag1	protein kinase, AMP-activated, gamma 1 non-catalytic subunit [Source:ZFIN;Acc:ZDB-GENE-040426-2188]
ENSDARG00000003854	acsl1b	acyl-CoA synthetase long-chain family member 1b [Source:ZFIN;Acc:ZDB-GENE-040801-88]
ENSDARG00000004015	adcyap1a	adenylate cyclase activating polypeptide 1a [Source:ZFIN;Acc:ZDB-GENE-020809-4]
ENSDARG00000004078	acsl4a	acyl-CoA synthetase long-chain family member 4a [Source:ZFIN;Acc:ZDB-GENE-040426-1565]
ENSDARG00000004094	acsbg2	acyl-CoA synthetase bubblegum family member 2 [Source:ZFIN;Acc:ZDB-GENE-030131-7099]
ENSDARG00000004561	prkcg	protein kinase C, gamma [Source:ZFIN;Acc:ZDB-GENE-090206-1]
ENSDARG00000004616	mtmr2	myotubularin related protein 2 [Source:ZFIN;Acc:ZDB-GENE-990715-14]
ENSDARG00000004697	rxrgb	retinoid X receptor, gamma b [Source:ZFIN;Acc:ZDB-GENE-040718-34]
ENSDARG00000004830	flot2a	flotillin 2a [Source:ZFIN;Acc:ZDB-GENE-020430-3]
ENSDARG00000004880	acsm3	acyl-CoA synthetase medium-chain family member 3 [Source:ZFIN;Acc:ZDB-GENE-080220-22]
ENSDARG00000004904	gys2	glycogen synthase 2 [Source:ZFIN;Acc:ZDB-GENE-030826-31]
ENSDARG00000004988	ppp3ca	protein phosphatase 3, catalytic subunit, alpha isozyme [Source:ZFIN;Acc:ZDB-GENE-091113-24]
ENSDARG00000005251	rpe	ribulose-5-phosphate-3-epimerase [Source:ZFIN;Acc:ZDB-GENE-030131-6837]
ENSDARG00000005359	sucla2	succinate-CoA ligase, ADP-forming, beta subunit [Source:ZFIN;Acc:ZDB-GENE-040426-1963]
ENSDARG00000005423	pgam1a	phosphoglycerate mutase 1a [Source:ZFIN;Acc:ZDB-GENE-030131-1827]
ENSDARG00000005481	nfkbiaa	nuclear factor of kappa light polypeptide gene enhancer in B-cells inhibitor, alpha a [Source:ZFIN;Acc:ZDB-GENE-040426-2227]
ENSDARG00000005578	ugp2a	UDP-glucose pyrophosphorylase 2a [Source:ZFIN;Acc:ZDB-GENE-090311-46]
ENSDARG00000005651	hrasb	-Ha-ras Harvey rat sarcoma viral oncogene homolog b [Source:ZFIN;Acc:ZDB-GENE-050522-466]
ENSDARG00000005679	trip10a	thyroid hormone receptor interactor 10a [Source:ZFIN;Acc:ZDB-GENE-041114-105]
ENSDARG00000005754	ptprfb	protein tyrosine phosphatase, receptor type, f, b [Source:ZFIN;Acc:ZDB-GENE-060503-530]
ENSDARG00000005789	enpp1	ectonucleotide pyrophosphatase/phosphodiesterase 1 [Source:ZFIN;Acc:ZDB-GENE-040724-172]
ENSDARG00000005891	cyb5r3	cytochrome b5 reductase 3 [Source:ZFIN;Acc:ZDB-GENE-030131-3281]
ENSDARG00000005897	dera	deoxyribose-phosphate aldolase (putative) [Source:ZFIN;Acc:ZDB-GENE-041010-200]
ENSDARG00000006019	tktb	transketolase b [Source:ZFIN;Acc:ZDB-GENE-030909-13]
ENSDARG00000006031	abat	4-aminobutyrate aminotransferase [Source:ZFIN;Acc:ZDB-GENE-031006-4]
ENSDARG00000006215	akr1b1	aldo-keto reductase family 1, member B1 (aldose reductase) [Source:ZFIN;Acc:ZDB-GENE-040625-7]
ENSDARG00000006220	ugt1a1	UDP glucuronosyltransferase 1 family, polypeptide A1 [Source:ZFIN;Acc:ZDB-GENE-071004-4]
ENSDARG00000006240	slc27a1a	solute carrier family 27 (fatty acid transporter), member 1a [Source:ZFIN;Acc:ZDB-GENE-050320-112]
ENSDARG00000006341	tas1r3	taste receptor, type 1, member 3 [Source:ZFIN;Acc:ZDB-GENE-070917-3]
ENSDARG00000006508	pip5k1bb	phosphatidylinositol-4-phosphate 5-kinase, type I, beta b [Source:ZFIN;Acc:ZDB-GENE-040912-141]
ENSDARG00000006568	kcnmb2	potassium large conductance calcium-activated channel, subfamily M, beta member 2 [Source:ZFIN;Acc:ZDB-GENE-050320-97]
ENSDARG00000006609	map2k2a	mitogen-activated protein kinase kinase 2a [Source:ZFIN;Acc:ZDB-GENE-041027-1]
ENSDARG00000007127	acat2	acetyl-CoA acetyltransferase 2 [Source:ZFIN;Acc:ZDB-GENE-990714-22]
ENSDARG00000007294	aco2	aconitase 2, mitochondrial [Source:ZFIN;Acc:ZDB-GENE-030131-1390]
ENSDARG00000007412	slc2a1b	solute carrier family 2 (facilitated glucose transporter), member 1b [Source:ZFIN;Acc:ZDB-GENE-090915-1]
ENSDARG00000007693	nfkbiab	nuclear factor of kappa light polypeptide gene enhancer in B-cells inhibitor, alpha b [Source:ZFIN;Acc:ZDB-GENE-030131-1819]
ENSDARG00000007739	atp1a1a.2	ATPase, Na+/K+ transporting, alpha 1a polypeptide, tandem duplicate 2 [Source:ZFIN;Acc:ZDB-GENE-001212-2]
ENSDARG00000007825	map2k1	mitogen-activated protein kinase kinase 1 [Source:ZFIN;Acc:ZDB-GENE-040426-2759]
ENSDARG00000007923	ptpn1	protein tyrosine phosphatase, non-receptor type 1 [Source:ZFIN;Acc:ZDB-GENE-980605-23]
ENSDARG00000008200	ugp2b	UDP-glucose pyrophosphorylase 2b [Source:ZFIN;Acc:ZDB-GENE-030131-6352]
ENSDARG00000008398	cacna1c	calcium channel, voltage-dependent, L type, alpha 1C subunit [Source:ZFIN;Acc:ZDB-GENE-020129-1]
ENSDARG00000008541	chia.4	chitinase, acidic.4 [Source:ZFIN;Acc:ZDB-GENE-030131-9279]
ENSDARG00000008592	mtmr8	myotubularin related protein 8 [Source:ZFIN;Acc:ZDB-GENE-040426-1016]
ENSDARG00000008723	prkcba	protein kinase C, beta a [Source:ZFIN;Acc:ZDB-GENE-040426-1354]
ENSDARG00000008785	dldh	dihydrolipoamide dehydrogenase [Source:ZFIN;Acc:ZDB-GENE-040120-4]
ENSDARG00000008931	renbp	renin binding protein [Source:ZFIN;Acc:ZDB-GENE-041212-34]
ENSDARG00000009208	prkcda	protein kinase C, delta a [Source:ZFIN;Acc:ZDB-GENE-030131-6503]
ENSDARG00000009390	npl	N-acetylneuraminate pyruvate lyase (dihydrodipicolinate synthase) [Source:ZFIN;Acc:ZDB-GENE-030131-926]
ENSDARG00000009443	zgc:92137	zgc:92137 [Source:ZFIN;Acc:ZDB-GENE-040801-179]
ENSDARG00000009477	prkar2ab	protein kinase, cAMP-dependent, regulatory, type II, alpha, B [Source:ZFIN;Acc:ZDB-GENE-040426-2427]
ENSDARG00000009511	tnfa	tumor necrosis factor a (TNF superfamily, member 2) [Source:ZFIN;Acc:ZDB-GENE-050317-1]
ENSDARG00000009612	chia.3	chitinase, acidic.3 [Source:ZFIN;Acc:ZDB-GENE-040426-2891]
ENSDARG00000009870	mapk8b	mitogen-activated protein kinase 8b [Source:ZFIN;Acc:ZDB-GENE-010202-1]
ENSDARG00000009958	cbl	Cbl proto-oncogene, E3 ubiquitin protein ligase [Source:ZFIN;Acc:ZDB-GENE-041114-207]
ENSDARG00000010002	gna11a	guanine nucleotide binding protein (G protein), alpha 11a (Gq class) [Source:ZFIN;Acc:ZDB-GENE-050208-597]
ENSDARG00000010059	itpkb	inositol-trisphosphate 3-kinase B [Source:ZFIN;Acc:ZDB-GENE-041014-166]
ENSDARG00000010246	prmt1	protein arginine methyltransferase 1 [Source:ZFIN;Acc:ZDB-GENE-030131-693]
ENSDARG00000010472	atp1a2a	ATPase, Na+/K+ transporting, alpha 2a polypeptide [Source:ZFIN;Acc:ZDB-GENE-001212-6]
ENSDARG00000010555	pdha1b	pyruvate dehydrogenase (lipoamide) alpha 1b [Source:ZFIN;Acc:ZDB-GENE-040718-96]
ENSDARG00000010752	acsl4b	acyl-CoA synthetase long-chain family member 4b [Source:ZFIN;Acc:ZDB-GENE-030131-6493]
ENSDARG00000010844	kras	v-Ki-ras2 Kirsten rat sarcoma viral oncogene homolog [Source:ZFIN;Acc:ZDB-GENE-040808-67]
ENSDARG00000010862	amt	aminomethyltransferase [Source:ZFIN;Acc:ZDB-GENE-041010-114]
ENSDARG00000010933	cacna1fa	calcium channel, voltage-dependent, L type, alpha 1F subunit a [Source:ZFIN;Acc:ZDB-GENE-091204-7]
ENSDARG00000011065	camk2b1	calcium/calmodulin-dependent protein kinase (CaM kinase) II beta 1 [Source:ZFIN;Acc:ZDB-GENE-030131-9588]
ENSDARG00000011219	akt2	v-akt murine thymoma viral oncogene homolog 2 [Source:ZFIN;Acc:ZDB-GENE-031007-5]
ENSDARG00000011373	mknk2a	MAP kinase interacting serine/threonine kinase 2a [Source:ZFIN;Acc:ZDB-GENE-030131-6099]
ENSDARG00000011487	gnaq	guanine nucleotide binding protein (G protein), q polypeptide [Source:ZFIN;Acc:ZDB-GENE-081104-25]
ENSDARG00000011537	ugt2a5	UDP glucuronosyltransferase 2 family, polypeptide A5 [Source:ZFIN;Acc:ZDB-GENE-060929-796]
ENSDARG00000011662	chuk	conserved helix-loop-helix ubiquitous kinase [Source:ZFIN;Acc:ZDB-GENE-040426-1069]
ENSDARG00000011665	aldoaa	aldolase a, fructose-bisphosphate, a [Source:ZFIN;Acc:ZDB-GENE-030131-8369]
ENSDARG00000011909	itpr2	inositol 1,4,5-trisphosphate receptor, type 2 [Source:ZFIN;Acc:ZDB-GENE-050419-192]
ENSDARG00000011948	insra	insulin receptor a [Source:ZFIN;Acc:ZDB-GENE-020503-3]
ENSDARG00000012274	eif4e1c	eukaryotic translation initiation factor 4E family member 1c [Source:ZFIN;Acc:ZDB-GENE-050417-398]
ENSDARG00000012340	ptpn11b	protein tyrosine phosphatase, non-receptor type 11, b [Source:ZFIN;Acc:ZDB-GENE-040426-1158]
ENSDARG00000012366	fbp2	fructose-1,6-bisphosphatase 2 [Source:ZFIN;Acc:ZDB-GENE-040822-23]
ENSDARG00000012387	pdha1a	pyruvate dehydrogenase (lipoamide) alpha 1a [Source:ZFIN;Acc:ZDB-GENE-040426-2719]
ENSDARG00000012468	aacs	acetoacetyl-CoA synthetase [Source:ZFIN;Acc:ZDB-GENE-040426-903]
ENSDARG00000012625	prkag2a	protein kinase, AMP-activated, gamma 2 non-catalytic subunit a [Source:ZFIN;Acc:ZDB-GENE-060929-160]
ENSDARG00000012801	pfkpb	phosphofructokinase, platelet b [Source:ZFIN;Acc:ZDB-GENE-070912-634]
ENSDARG00000012987	gpia	glucose-6-phosphate isomerase a [Source:ZFIN;Acc:ZDB-GENE-020513-2]
ENSDARG00000013056	itpk1a	inositol-tetrakisphosphate 1-kinase a [Source:ZFIN;Acc:ZDB-GENE-040426-1953]
ENSDARG00000013063	oxct1a	3-oxoacid CoA transferase 1a [Source:ZFIN;Acc:ZDB-GENE-040723-3]
ENSDARG00000013082	uap1l1	UDP-N-acetylglucosamine pyrophosphorylase 1, like 1 [Source:ZFIN;Acc:ZDB-GENE-040426-1056]
ENSDARG00000013144	atp1b1a	ATPase, Na+/K+ transporting, beta 1a polypeptide [Source:ZFIN;Acc:ZDB-GENE-001127-3]
ENSDARG00000013161	zgc:55558	zgc:55558 [Source:ZFIN;Acc:ZDB-GENE-040426-740]
ENSDARG00000013227	glulc	glutamate-ammonia ligase (glutamine synthase) c [Source:ZFIN;Acc:ZDB-GENE-060929-540]
ENSDARG00000013274	eif4eb	eukaryotic translation initiation factor 4eb [Source:ZFIN;Acc:ZDB-GENE-041121-14]
ENSDARG00000013317	pygmb	phosphorylase, glycogen, muscle b [Source:ZFIN;Acc:ZDB-GENE-040426-1206]
ENSDARG00000013522	pck1	phosphoenolpyruvate carboxykinase 1 (soluble) [Source:ZFIN;Acc:ZDB-GENE-030909-11]
ENSDARG00000013561	pgm1	phosphoglucomutase 1 [Source:ZFIN;Acc:ZDB-GENE-040426-1245]
ENSDARG00000013598	tnfb	tumor necrosis factor b (TNF superfamily, member 2) [Source:ZFIN;Acc:ZDB-GENE-050601-2]
ENSDARG00000013721	g6pca.2	glucose-6-phosphatase a, catalytic subunit, tandem duplicate 2 [Source:ZFIN;Acc:ZDB-GENE-050309-17]
ENSDARG00000013750	eno1b	enolase 1b, (alpha) [Source:ZFIN;Acc:ZDB-GENE-040426-1651]
ENSDARG00000013839	aldh3b1	aldehyde dehydrogenase 3 family, member B1 [Source:ZFIN;Acc:ZDB-GENE-021120-3]
ENSDARG00000013856	amy2a	amylase, alpha 2A (pancreatic) [Source:ZFIN;Acc:ZDB-GENE-040426-2393]
ENSDARG00000013871	slc5a1	solute carrier family 5 (sodium/glucose cotransporter), member 1 [Source:ZFIN;Acc:ZDB-GENE-040426-1524]
ENSDARG00000013881	pi4k2b	phosphatidylinositol 4-kinase type 2 beta [Source:ZFIN;Acc:ZDB-GENE-070112-990]
ENSDARG00000014068	pgam1b	phosphoglycerate mutase 1b [Source:ZFIN;Acc:ZDB-GENE-030131-5376]
ENSDARG00000014179	pfkma	phosphofructokinase, muscle a [Source:ZFIN;Acc:ZDB-GENE-040912-135]
ENSDARG00000014230	dlst	dihydrolipoamide S-succinyltransferase [Source:ZFIN;Acc:ZDB-GENE-030326-1]
ENSDARG00000014287	eno2	enolase 2 [Source:ZFIN;Acc:ZDB-GENE-040704-27]
ENSDARG00000014554	ppp1r3cb	protein phosphatase 1, regulatory subunit 3Cb [Source:ZFIN;Acc:ZDB-GENE-040426-1733]
ENSDARG00000014565	eif4e1b	eukaryotic translation initiation factor 4E family member 1B [Source:ZFIN;Acc:ZDB-GENE-980526-127]
ENSDARG00000014588	adcy2b	adenylate cyclase 2b (brain) [Source:ZFIN;Acc:ZDB-GENE-060503-69]
ENSDARG00000014655	itpr1a	inositol 1,4,5-trisphosphate receptor, type 1a [Source:ZFIN;Acc:ZDB-GENE-070604-3]
ENSDARG00000014674	acsl3b	acyl-CoA synthetase long-chain family member 3b [Source:ZFIN;Acc:ZDB-GENE-030131-492]
ENSDARG00000014676	bckdhb	branched chain keto acid dehydrogenase E1, beta polypeptide [Source:ZFIN;Acc:ZDB-GENE-030124-2]
ENSDARG00000014704	pgm2l1	phosphoglucomutase 2-like 1 [Source:ZFIN;Acc:ZDB-GENE-041008-205]
ENSDARG00000014939	KCNN2	si:dkey-76p7.5 [Source:ZFIN;Acc:ZDB-GENE-091116-41]
ENSDARG00000014962	ppp3cca	protein phosphatase 3, catalytic subunit, gamma isozyme, a [Source:ZFIN;Acc:ZDB-GENE-030829-36]
ENSDARG00000014967	g6pcb	glucose-6-phosphatase b, catalytic subunit [Source:ZFIN;Acc:ZDB-GENE-081223-2]
ENSDARG00000015050	calm3a	calmodulin 3a (phosphorylase kinase, delta) [Source:ZFIN;Acc:ZDB-GENE-030131-5590]
ENSDARG00000015134	camkk1b	calcium/calmodulin-dependent protein kinase kinase 1, alpha b [Source:ZFIN;Acc:ZDB-GENE-080722-13]
ENSDARG00000015164	mknk2b	MAP kinase interacting serine/threonine kinase 2b [Source:ZFIN;Acc:ZDB-GENE-030829-2]
ENSDARG00000015199	cblb	Cbl proto-oncogene B, E3 ubiquitin protein ligase [Source:ZFIN;Acc:ZDB-GENE-030616-417]
ENSDARG00000015343	pgd	phosphogluconate dehydrogenase [Source:ZFIN;Acc:ZDB-GENE-040426-2807]
ENSDARG00000015524	prps1a	phosphoribosyl pyrophosphate synthetase 1A [Source:ZFIN;Acc:ZDB-GENE-011212-5]
ENSDARG00000015537	gad2	glutamate decarboxylase 2 [Source:ZFIN;Acc:ZDB-GENE-030909-9]
ENSDARG00000015657	zgc:77112	zgc:77112 [Source:ZFIN;Acc:ZDB-GENE-040426-2219]
ENSDARG00000015790	atp1b3a	ATPase, Na+/K+ transporting, beta 3a polypeptide [Source:ZFIN;Acc:ZDB-GENE-990415-167]
ENSDARG00000015793	creb3l1	cAMP responsive element binding protein 3-like 1 [Source:ZFIN;Acc:ZDB-GENE-030219-181]
ENSDARG00000015835	eif4e2rs1	eukaryotic translation initiation factor 4E family member 2 related sequence 1 [Source:ZFIN;Acc:ZDB-GENE-040426-1728]
ENSDARG00000015918	dlat	dihydrolipoamide S-acetyltransferase (E2 component of pyruvate dehydrogenase complex) [Source:ZFIN;Acc:ZDB-GENE-030131-2921]
ENSDARG00000015971	rapgef1b	Rap guanine nucleotide exchange factor (GEF) 1b [Source:ZFIN;Acc:ZDB-GENE-040426-1001]
ENSDARG00000016200	trib3	tribbles pseudokinase 3 [Source:ZFIN;Acc:ZDB-GENE-040426-2609]
ENSDARG00000016721	sdha	succinate dehydrogenase complex, subunit A, flavoprotein (Fp) [Source:ZFIN;Acc:ZDB-GENE-040426-874]
ENSDARG00000016794	mtmr6	myotubularin related protein 6 [Source:ZFIN;Acc:ZDB-GENE-030131-5557]
ENSDARG00000016809	prkacab	protein kinase, cAMP-dependent, catalytic, alpha, genome duplicate b [Source:ZFIN;Acc:ZDB-GENE-040801-208]
ENSDARG00000016875	gys1	glycogen synthase 1 (muscle) [Source:ZFIN;Acc:ZDB-GENE-040426-1243]
ENSDARG00000017037	ikbkg	inhibitor of kappa light polypeptide gene enhancer in B-cells, kinase gamma [Source:ZFIN;Acc:ZDB-GENE-050327-68]
ENSDARG00000017047	slc27a4	solute carrier family 27 (fatty acid transporter), member 4 [Source:ZFIN;Acc:ZDB-GENE-050417-248]
ENSDARG00000017437	adcy3b	adenylate cyclase 3b [Source:ZFIN;Acc:ZDB-GENE-041014-276]
ENSDARG00000017537	prkag3a	protein kinase, AMP-activated, gamma 3a non-catalytic subunit [Source:ZFIN;Acc:ZDB-GENE-091204-419]
ENSDARG00000017658	gmppb	GDP-mannose pyrophosphorylase B [Source:ZFIN;Acc:ZDB-GENE-040801-234]
ENSDARG00000017661	braf	B-Raf proto-oncogene, serine/threonine kinase [Source:ZFIN;Acc:ZDB-GENE-040805-1]
ENSDARG00000017757	pik3cg	phosphatidylinositol-4,5-bisphosphate 3-kinase, catalytic subunit gamma [Source:ZFIN;Acc:ZDB-GENE-040426-2532]
ENSDARG00000017772	mdh1aa	malate dehydrogenase 1Aa, NAD (soluble) [Source:ZFIN;Acc:ZDB-GENE-040204-1]
ENSDARG00000017803	gsk3b	glycogen synthase kinase 3 beta [Source:ZFIN;Acc:ZDB-GENE-990714-4]
ENSDARG00000018060	pik3r2	phosphoinositide-3-kinase, regulatory subunit 2 (beta) [Source:ZFIN;Acc:ZDB-GENE-040309-1]
ENSDARG00000018178	pgm2	phosphoglucomutase 2 [Source:ZFIN;Acc:ZDB-GENE-040426-2218]
ENSDARG00000018259	atp1a3a	ATPase, Na+/K+ transporting, alpha 3a polypeptide [Source:ZFIN;Acc:ZDB-GENE-001212-7]
ENSDARG00000018285	pdpk1b	3-phosphoinositide dependent protein kinase 1b [Source:ZFIN;Acc:ZDB-GENE-040426-1820]
ENSDARG00000018399	rps6kb1a	ribosomal protein S6 kinase b, polypeptide 1a [Source:ZFIN;Acc:ZDB-GENE-091113-52]
ENSDARG00000018411	mknk1	MAP kinase interacting serine/threonine kinase 1 [Source:ZFIN;Acc:ZDB-GENE-080220-11]
ENSDARG00000018426	aldh7a1	aldehyde dehydrogenase 7 family, member A1 [Source:ZFIN;Acc:ZDB-GENE-030131-6129]
ENSDARG00000018478	agxtb	alanine-glyoxylate aminotransferase b [Source:ZFIN;Acc:ZDB-GENE-010302-3]
ENSDARG00000018569	tnfrsf1a	tumor necrosis factor receptor superfamily, member 1a [Source:ZFIN;Acc:ZDB-GENE-040426-2252]
ENSDARG00000018882	jak2b	Janus kinase 2b [Source:ZFIN;Acc:ZDB-GENE-980526-123]
ENSDARG00000018944	hoga1	4-hydroxy-2-oxoglutarate aldolase 1 [Source:ZFIN;Acc:ZDB-GENE-040426-2242]
ENSDARG00000018966	cyb5r1	cytochrome b5 reductase 1 [Source:ZFIN;Acc:ZDB-GENE-030131-8497]
ENSDARG00000019081	DHDH (1 to many)	zgc:101723 [Source:ZFIN;Acc:ZDB-GENE-040927-25]
ENSDARG00000019644	ldhba	lactate dehydrogenase Ba [Source:ZFIN;Acc:ZDB-GENE-991026-6]
ENSDARG00000019702	aldocb	aldolase C, fructose-bisphosphate, b [Source:ZFIN;Acc:ZDB-GENE-030821-1]
ENSDARG00000019753	kcnn3	potassium intermediate/small conductance calcium-activated channel, subfamily N, member 3 [Source:ZFIN;Acc:ZDB-GENE-100921-56]
ENSDARG00000019778	rps6	ribosomal protein S6 [Source:ZFIN;Acc:ZDB-GENE-040801-8]
ENSDARG00000019838	ugdh	UDP-glucose 6-dehydrogenase [Source:ZFIN;Acc:ZDB-GENE-011022-1]
ENSDARG00000019856	atp1a1b	ATPase, Na+/K+ transporting, alpha 1b polypeptide [Source:ZFIN;Acc:ZDB-GENE-001212-5]
ENSDARG00000019877	rbks	ribokinase [Source:ZFIN;Acc:ZDB-GENE-040625-112]
ENSDARG00000019986	grhprb	glyoxylate reductase/hydroxypyruvate reductase b [Source:ZFIN;Acc:ZDB-GENE-040426-1847]
ENSDARG00000020334	ptpn11a	protein tyrosine phosphatase, non-receptor type 11, a [Source:ZFIN;Acc:ZDB-GENE-030131-5911]
ENSDARG00000020364	fbp1b	fructose-1,6-bisphosphatase 1b [Source:ZFIN;Acc:ZDB-GENE-021206-11]
ENSDARG00000020371	g6pc3	glucose 6 phosphatase, catalytic, 3 [Source:ZFIN;Acc:ZDB-GENE-061215-19]
ENSDARG00000020609	snap25a	synaptosomal-associated protein, 25a [Source:ZFIN;Acc:ZDB-GENE-980526-468]
ENSDARG00000020898	cyb5r4	cytochrome b5 reductase 4 [Source:ZFIN;Acc:ZDB-GENE-050522-225]
ENSDARG00000020926	creb3l3l	cAMP responsive element binding protein 3-like 3 like [Source:ZFIN;Acc:ZDB-GENE-040426-2942]
ENSDARG00000020956	pck2	phosphoenolpyruvate carboxykinase 2 (mitochondrial) [Source:ZFIN;Acc:ZDB-GENE-040426-2266]
ENSDARG00000021220	hmgcl	3-hydroxymethyl-3-methylglutaryl-CoA lyase [Source:ZFIN;Acc:ZDB-GENE-040426-958]
ENSDARG00000021225	prkci	protein kinase C, iota [Source:ZFIN;Acc:ZDB-GENE-011105-1]
ENSDARG00000021233	pgls	6-phosphogluconolactonase [Source:ZFIN;Acc:ZDB-GENE-040822-9]
ENSDARG00000021346	pdhb	pyruvate dehydrogenase (lipoamide) beta [Source:ZFIN;Acc:ZDB-GENE-040426-2173]
ENSDARG00000021366	fbp1a	fructose-1,6-bisphosphatase 1a [Source:ZFIN;Acc:ZDB-GENE-030131-7171]
ENSDARG00000021811	calm1a	calmodulin 1a [Source:ZFIN;Acc:ZDB-GENE-030131-8308]
ENSDARG00000022254	prkcbb	protein kinase C, beta b [Source:ZFIN;Acc:ZDB-GENE-040426-1178]
ENSDARG00000022378	mtmr1b	myotubularin related protein 1b [Source:ZFIN;Acc:ZDB-GENE-050327-48]
ENSDARG00000022456	eno1a	enolase 1a, (alpha) [Source:ZFIN;Acc:ZDB-GENE-030131-6048]
ENSDARG00000022712	stat3	signal transducer and activator of transcription 3 (acute-phase response factor) [Source:ZFIN;Acc:ZDB-GENE-980526-68]
ENSDARG00000023318	fmn2a	formin 2a [Source:ZFIN;Acc:ZDB-GENE-101107-1]
ENSDARG00000023498	gmppab	GDP-mannose pyrophosphorylase Ab [Source:ZFIN;Acc:ZDB-GENE-040426-1550]
ENSDARG00000023546	kcnn1b	potassium intermediate/small conductance calcium-activated channel, subfamily N, member 1b [Source:ZFIN;Acc:ZDB-GENE-060503-397]
ENSDARG00000023648	idh3g	isocitrate dehydrogenase 3 (NAD+) gamma [Source:ZFIN;Acc:ZDB-GENE-050417-435]
ENSDARG00000023683	cacna1fb	calcium channel, voltage-dependent, L type, alpha 1F subunit [Source:ZFIN;Acc:ZDB-GENE-031104-1]
ENSDARG00000023840	pfkfb2a	6-phosphofructo-2-kinase/fructose-2,6-biphosphatase 2a [Source:ZFIN;Acc:ZDB-GENE-040426-966]
ENSDARG00000023903	atf2	activating transcription factor 2 [Source:ZFIN;Acc:ZDB-GENE-030911-8]
ENSDARG00000024112	gmppaa	GDP-mannose pyrophosphorylase Aa [Source:ZFIN;Acc:ZDB-GENE-040704-37]
ENSDARG00000024160	hao1	hydroxyacid oxidase (glycolate oxidase) 1 [Source:ZFIN;Acc:ZDB-GENE-060519-2]
ENSDARG00000024278	adh8b	alcohol dehydrogenase 8b [Source:ZFIN;Acc:ZDB-GENE-030529-2]
ENSDARG00000024443	gnpda2	glucosamine-6-phosphate deaminase 2 [Source:ZFIN;Acc:ZDB-GENE-091117-41]
ENSDARG00000024642	pip5k1ab	phosphatidylinositol-4-phosphate 5-kinase, type I, alpha, b [Source:ZFIN;Acc:ZDB-GENE-041111-123]
ENSDARG00000024654	pgm3	phosphoglucomutase 3 [Source:ZFIN;Acc:ZDB-GENE-041024-13]
ENSDARG00000025011	synj1	synaptojanin 1 [Source:ZFIN;Acc:ZDB-GENE-030131-9180]
ENSDARG00000025012	tpi1a	triosephosphate isomerase 1a [Source:ZFIN;Acc:ZDB-GENE-020416-3]
ENSDARG00000025106	ppp3cb	protein phosphatase 3, catalytic subunit, beta isozyme [Source:ZFIN;Acc:ZDB-GENE-050417-406]
ENSDARG00000025338	hagh	hydroxyacylglutathione hydrolase [Source:ZFIN;Acc:ZDB-GENE-030131-8921]
ENSDARG00000025375	idh1	isocitrate dehydrogenase 1 (NADP+), soluble [Source:ZFIN;Acc:ZDB-GENE-031006-1]
ENSDARG00000025428	socs3a	suppressor of cytokine signaling 3a [Source:ZFIN;Acc:ZDB-GENE-030131-7349]
ENSDARG00000025953	rhoq	ras homolog family member Q [Source:ZFIN;Acc:ZDB-GENE-030131-5721]
ENSDARG00000026048	tsc1a	tuberous sclerosis 1a [Source:ZFIN;Acc:ZDB-GENE-030131-9111]
ENSDARG00000026376	aco1	aconitase 1, soluble [Source:ZFIN;Acc:ZDB-GENE-031118-76]
ENSDARG00000026611	socs3b	suppressor of cytokine signaling 3b [Source:ZFIN;Acc:ZDB-GENE-040426-2528]
ENSDARG00000026629	gmds	GDP-mannose 4,6-dehydratase [Source:ZFIN;Acc:ZDB-GENE-050419-45]
ENSDARG00000027419	gad1b	glutamate decarboxylase 1b [Source:ZFIN;Acc:ZDB-GENE-030909-3]
ENSDARG00000027552	mapk1	mitogen-activated protein kinase 1 [Source:ZFIN;Acc:ZDB-GENE-030722-2]
ENSDARG00000027740	adcyap1b	adenylate cyclase activating polypeptide 1b [Source:ZFIN;Acc:ZDB-GENE-041010-89]
ENSDARG00000027992	hao2	hydroxyacid oxidase 2 (long chain) [Source:ZFIN;Acc:ZDB-GENE-040426-1239]
ENSDARG00000028000	pfkpa	phosphofructokinase, platelet a [Source:ZFIN;Acc:ZDB-GENE-091112-22]
ENSDARG00000028087	aldh2.2	aldehyde dehydrogenase 2 family (mitochondrial), tandem duplicate 2 [Source:ZFIN;Acc:ZDB-GENE-030326-5]
ENSDARG00000028088	galk1	galactokinase 1 [Source:ZFIN;Acc:ZDB-GENE-041010-79]
ENSDARG00000028259	aldh3a2a	aldehyde dehydrogenase 3 family, member A2a [Source:ZFIN;Acc:ZDB-GENE-040718-74]
ENSDARG00000028336	dhdhl	dihydrodiol dehydrogenase (dimeric), like [Source:ZFIN;Acc:ZDB-GENE-040426-2180]
ENSDARG00000028469	rps6ka2	ribosomal protein S6 kinase, polypeptide 2 [Source:ZFIN;Acc:ZDB-GENE-090827-1]
ENSDARG00000028699	crkl	v-crk avian sarcoma virus CT10 oncogene homolog-like [Source:ZFIN;Acc:ZDB-GENE-040426-2951]
ENSDARG00000028982	pcca	propionyl CoA carboxylase, alpha polypeptide [Source:ZFIN;Acc:ZDB-GENE-040718-246]
ENSDARG00000029051	gbe1a	glucan (1,4-alpha-), branching enzyme 1a [Source:ZFIN;Acc:ZDB-GENE-110411-171]
ENSDARG00000029075	pfkfb4b	6-phosphofructo-2-kinase/fructose-2,6-biphosphatase 4b [Source:ZFIN;Acc:ZDB-GENE-031031-4]
ENSDARG00000029291	ipmkb	inositol polyphosphate multikinase b [Source:ZFIN;Acc:ZDB-GENE-061215-5]
ENSDARG00000029381	aldh3a2b	aldehyde dehydrogenase 3 family, member A2b [Source:ZFIN;Acc:ZDB-GENE-040912-103]
ENSDARG00000029457	cacna1sa	calcium channel, voltage-dependent, L type, alpha 1S subunit, a [Source:ZFIN;Acc:ZDB-GENE-090514-1]
ENSDARG00000029501	gsk3aa	glycogen synthase kinase 3 alpha a [Source:ZFIN;Acc:ZDB-GENE-060503-796]
ENSDARG00000029689	tkta	transketolase a [Source:ZFIN;Acc:ZDB-GENE-130530-578]
ENSDARG00000029695	pgp	phosphoglycolate phosphatase [Source:ZFIN;Acc:ZDB-GENE-030131-6240]
ENSDARG00000029874	khk	ketohexokinase [Source:ZFIN;Acc:ZDB-GENE-040718-381]
ENSDARG00000030087	nfkbib	nuclear factor of kappa light polypeptide gene enhancer in B-cells inhibitor, beta [Source:ZFIN;Acc:ZDB-GENE-070705-529]
ENSDARG00000030139	sdhdb	succinate dehydrogenase complex, subunit D, integral membrane protein b [Source:ZFIN;Acc:ZDB-GENE-040822-17]
ENSDARG00000030166	hyi	hydroxypyruvate isomerase [Source:ZFIN;Acc:ZDB-GENE-040426-1273]
ENSDARG00000030173	traf2a	Tnf receptor-associated factor 2a [Source:ZFIN;Acc:ZDB-GENE-071120-2]
ENSDARG00000030278	idh3a	isocitrate dehydrogenase 3 (NAD+) alpha [Source:ZFIN;Acc:ZDB-GENE-040426-1007]
ENSDARG00000030357	zgc:66313	zgc:66313 [Source:ZFIN;Acc:ZDB-GENE-040426-1606]
ENSDARG00000030514	acsl1a	acyl-CoA synthetase long-chain family member 1a [Source:ZFIN;Acc:ZDB-GENE-050809-115]
ENSDARG00000030604	phkg1a	phosphorylase kinase, gamma 1a (muscle) [Source:ZFIN;Acc:ZDB-GENE-061103-385]
ENSDARG00000030687	phka2	phosphorylase kinase, alpha 2 (liver) [Source:ZFIN;Acc:ZDB-GENE-130422-1]
ENSDARG00000030765	hadh	hydroxyacyl-CoA dehydrogenase [Source:ZFIN;Acc:ZDB-GENE-040801-261]
ENSDARG00000030781	acads	acyl-CoA dehydrogenase, C-2 to C-3 short chain [Source:ZFIN;Acc:ZDB-GENE-040808-64]
ENSDARG00000030786	mpi	mannose phosphate isomerase [Source:ZFIN;Acc:ZDB-GENE-050904-6]
ENSDARG00000031020	pip4k2ca	phosphatidylinositol-5-phosphate 4-kinase, type II, gamma a [Source:ZFIN;Acc:ZDB-GENE-030828-9]
ENSDARG00000031150	gba3	glucosidase, beta, acid 3 (gene/pseudogene) [Source:ZFIN;Acc:ZDB-GENE-050522-351]
ENSDARG00000031427	calm2a	calmodulin 2a (phosphorylase kinase, delta) [Source:ZFIN;Acc:ZDB-GENE-030804-3]
ENSDARG00000031438	kcnj11l	potassium inwardly-rectifying channel, subfamily J, member 11, like [Source:ZFIN;Acc:ZDB-GENE-050222-2]
ENSDARG00000031616	g6pca.1	glucose-6-phosphatase a, catalytic subunit, tandem duplicate 1 [Source:ZFIN;Acc:ZDB-GENE-031001-4]
ENSDARG00000031777	pparaa	peroxisome proliferator-activated receptor alpha a [Source:ZFIN;Acc:ZDB-GENE-041210-169]
ENSDARG00000031783	adcy8	adenylate cyclase 8 (brain) [Source:ZFIN;Acc:ZDB-GENE-070912-197]
ENSDARG00000031888	mapk8a	mitogen-activated protein kinase 8a [Source:ZFIN;Acc:ZDB-GENE-080218-17]
ENSDARG00000031985	ppp2r4	protein phosphatase 2A activator, regulatory subunit 4 [Source:ZFIN;Acc:ZDB-GENE-040801-11]
ENSDARG00000032079	acsl3a	acyl-CoA synthetase long-chain family member 3a [Source:ZFIN;Acc:ZDB-GENE-050420-181]
ENSDARG00000032218	acss3	acyl-CoA synthetase short-chain family member 3 [Source:ZFIN;Acc:ZDB-GENE-060503-816]
ENSDARG00000032639	cd36	CD36 molecule (thrombospondin receptor) [Source:ZFIN;Acc:ZDB-GENE-040718-55]
ENSDARG00000032650	FUK	fucokinase [Source:HGNC Symbol;Acc:HGNC:29500]
ENSDARG00000032862	ugt5g1	UDP glucuronosyltransferase 5 family, polypeptide G1 [Source:ZFIN;Acc:ZDB-GENE-080305-10]
ENSDARG00000033184	prkar2aa	protein kinase, cAMP-dependent, regulatory, type II, alpha A [Source:ZFIN;Acc:ZDB-GENE-030131-1007]
ENSDARG00000033437	rps6ka1	ribosomal protein S6 kinase a, polypeptide 1 [Source:ZFIN;Acc:ZDB-GENE-060929-516]
ENSDARG00000033666	pi4k2a	phosphatidylinositol 4-kinase type 2 alpha [Source:ZFIN;Acc:ZDB-GENE-040426-2675]
ENSDARG00000034080	plcd1b	phospholipase C, delta 1b [Source:ZFIN;Acc:ZDB-GENE-030131-9435]
ENSDARG00000034173	prkcq	protein kinase C, theta [Source:ZFIN;Acc:ZDB-GENE-041210-195]
ENSDARG00000034187	calm1b	calmodulin 1b [Source:ZFIN;Acc:ZDB-GENE-030804-2]
ENSDARG00000034270	ogdha	oxoglutarate (alpha-ketoglutarate) dehydrogenase a (lipoamide) [Source:ZFIN;Acc:ZDB-GENE-030131-2143]
ENSDARG00000034368	hexb	hexosaminidase B (beta polypeptide) [Source:ZFIN;Acc:ZDB-GENE-030131-2333]
ENSDARG00000034409	pik3r3b	phosphoinositide-3-kinase, regulatory subunit 3b (gamma) [Source:ZFIN;Acc:ZDB-GENE-040426-743]
ENSDARG00000034424	atp1b2b	ATPase, Na+/K+ transporting, beta 2b polypeptide [Source:ZFIN;Acc:ZDB-GENE-010718-1]
ENSDARG00000034470	aldoab	aldolase a, fructose-bisphosphate, b [Source:ZFIN;Acc:ZDB-GENE-040426-2299]
ENSDARG00000034610	insb	preproinsulin b [Source:ZFIN;Acc:ZDB-GENE-040113-2]
ENSDARG00000035120	GLDC	glycine dehydrogenase (decarboxylating) [Source:HGNC Symbol;Acc:HGNC:4313]
ENSDARG00000035127	rxrab	retinoid x receptor, alpha b [Source:ZFIN;Acc:ZDB-GENE-990415-243]
ENSDARG00000035257	akr1a1a	aldo-keto reductase family 1, member A1a (aldehyde reductase) [Source:ZFIN;Acc:ZDB-GENE-040808-44]
ENSDARG00000035350	ins	preproinsulin [Source:ZFIN;Acc:ZDB-GENE-980526-110]
ENSDARG00000035452	camkk1a	calcium/calmodulin-dependent protein kinase kinase 1, alpha a [Source:ZFIN;Acc:ZDB-GENE-050327-62]
ENSDARG00000035556	rps6ka3a	ribosomal protein S6 kinase a, polypeptide 3a [Source:ZFIN;Acc:ZDB-GENE-030219-119]
ENSDARG00000035606	aldh3b2	aldehyde dehydrogenase 3 family, member B2 [Source:ZFIN;Acc:ZDB-GENE-060531-79]
ENSDARG00000036057	tradd	tnfrsf1a-associated via death domain [Source:ZFIN;Acc:ZDB-GENE-000511-5]
ENSDARG00000036155	gla	galactosidase, alpha [Source:ZFIN;Acc:ZDB-GENE-041010-207]
ENSDARG00000036222	npy	neuropeptide Y [Source:ZFIN;Acc:ZDB-GENE-980526-438]
ENSDARG00000036237	slc27a2a	solute carrier family 27 (fatty acid transporter), member 2a [Source:ZFIN;Acc:ZDB-GENE-050706-104]
ENSDARG00000036272	gcgrb	glucagon receptor b [Source:ZFIN;Acc:ZDB-GENE-050516-2]
ENSDARG00000036414	CU019646.1
ENSDARG00000036415	glb1	galactosidase, beta 1 [Source:ZFIN;Acc:ZDB-GENE-050410-9]
ENSDARG00000036446	PRKAR2B	si:ch211-272n13.7 [Source:ZFIN;Acc:ZDB-GENE-160113-22]
ENSDARG00000037061	aldh9a1b	aldehyde dehydrogenase 9 family, member A1b [Source:ZFIN;Acc:ZDB-GENE-040120-5]
ENSDARG00000037099	irs2a	insulin receptor substrate 2a [Source:ZFIN;Acc:ZDB-GENE-040426-975]
ENSDARG00000037101	mtmr7a	myotubularin related protein 7a [Source:ZFIN;Acc:ZDB-GENE-060421-7754]
ENSDARG00000037140	pfkfb1	6-phosphofructo-2-kinase/fructose-2,6-biphosphatase 1 [Source:ZFIN;Acc:ZDB-GENE-030131-5664]
ENSDARG00000037307	gnpda1	glucosamine-6-phosphate deaminase 1 [Source:ZFIN;Acc:ZDB-GENE-050417-417]
ENSDARG00000037334	wdr92	WD repeat domain 92 [Source:ZFIN;Acc:ZDB-GENE-050417-93]
ENSDARG00000037506	prps1b	phosphoribosyl pyrophosphate synthetase 1B [Source:ZFIN;Acc:ZDB-GENE-030131-4011]
ENSDARG00000037527	si:rp71-17i16.5	si:rp71-17i16.5 [Source:ZFIN;Acc:ZDB-GENE-090312-117]
ENSDARG00000037560	mtm1	myotubularin 1 [Source:ZFIN;Acc:ZDB-GENE-051113-128]
ENSDARG00000037574	rps6kal	ribosomal protein S6 kinase a, like [Source:ZFIN;Acc:ZDB-GENE-030131-9616]
ENSDARG00000037654	pmm2	phosphomannomutase 2 [Source:ZFIN;Acc:ZDB-GENE-030722-6]
ENSDARG00000037781	acss2	acyl-CoA synthetase short-chain family member 2 [Source:ZFIN;Acc:ZDB-GENE-040718-388]
ENSDARG00000037891	mlx	MLX, MAX dimerization protein [Source:ZFIN;Acc:ZDB-GENE-050522-316]
ENSDARG00000037935	aldh16a1	aldehyde dehydrogenase 16 family, member A1 [Source:ZFIN;Acc:ZDB-GENE-070112-2062]
ENSDARG00000037943	cpt1cb	carnitine palmitoyltransferase 1Cb [Source:ZFIN;Acc:ZDB-GENE-050417-155]
ENSDARG00000037998	flot1b	flotillin 1b [Source:ZFIN;Acc:ZDB-GENE-020430-2]
ENSDARG00000038059	grb2b	growth factor receptor-bound protein 2b [Source:ZFIN;Acc:ZDB-GENE-040426-1975]
ENSDARG00000038095	socs1a	suppressor of cytokine signaling 1a [Source:ZFIN;Acc:ZDB-GENE-040801-205]
ENSDARG00000038106	slc37a4a	solute carrier family 37 (glucose-6-phosphate transporter), member 4a [Source:ZFIN;Acc:ZDB-GENE-040426-2230]
ENSDARG00000038141	atf4b	activating transcription factor 4b [Source:ZFIN;Acc:ZDB-GENE-070928-23]
ENSDARG00000038225	nras	neuroblastoma RAS viral (v-ras) oncogene homolog [Source:ZFIN;Acc:ZDB-GENE-990415-166]
ENSDARG00000038359	enosf1	enolase superfamily member 1 [Source:ZFIN;Acc:ZDB-GENE-060929-780]
ENSDARG00000038398	PMM1	phosphomannomutase 1 [Source:HGNC Symbol;Acc:HGNC:9114]
ENSDARG00000038442	plcg1	phospholipase C, gamma 1 [Source:ZFIN;Acc:ZDB-GENE-030421-3]
ENSDARG00000038524	pik3r1	phosphoinositide-3-kinase, regulatory subunit 1 (alpha) [Source:ZFIN;Acc:ZDB-GENE-030131-1280]
ENSDARG00000038585	eif4e2	eukaryotic translation initiation factor 4E family member 2 [Source:ZFIN;Acc:ZDB-GENE-050327-59]
ENSDARG00000038608	sdhc	succinate dehydrogenase complex, subunit C, integral membrane protein [Source:ZFIN;Acc:ZDB-GENE-040801-26]
ENSDARG00000038703	hkdc1	hexokinase domain containing 1 [Source:ZFIN;Acc:ZDB-GENE-030131-9801]
ENSDARG00000038845	ldhd	lactate dehydrogenase D [Source:ZFIN;Acc:ZDB-GENE-030131-6140]
ENSDARG00000038900	acadm	acyl-CoA dehydrogenase, C-4 to C-12 straight chain [Source:ZFIN;Acc:ZDB-GENE-040426-1945]
ENSDARG00000038910	pccb	propionyl CoA carboxylase, beta polypeptide [Source:ZFIN;Acc:ZDB-GENE-040426-2467]
ENSDARG00000039007	eno3	enolase 3, (beta, muscle) [Source:ZFIN;Acc:ZDB-GENE-031006-5]
ENSDARG00000039131	atp1a1a.3	ATPase, Na+/K+ transporting, alpha 1a polypeptide, tandem duplicate 3 [Source:ZFIN;Acc:ZDB-GENE-001212-3]
ENSDARG00000039162	rhebl1	Ras homolog enriched in brain like 1 [Source:ZFIN;Acc:ZDB-GENE-000510-1]
ENSDARG00000039241	prkca	protein kinase C, alpha [Source:ZFIN;Acc:ZDB-GENE-050208-100]
ENSDARG00000039452	hk1	hexokinase 1 [Source:ZFIN;Acc:ZDB-GENE-040426-2848]
ENSDARG00000039501	ugt2a6	UDP glucuronosyltransferase 2 family, polypeptide A6 [Source:ZFIN;Acc:ZDB-GENE-081104-3]
ENSDARG00000039515	atf4a	activating transcription factor 4a [Source:ZFIN;Acc:ZDB-GENE-040426-2340]
ENSDARG00000039666	tsta3	tissue specific transplantation antigen P35B [Source:ZFIN;Acc:ZDB-GENE-040722-1]
ENSDARG00000039669	TSTA3 (1 to many)	zgc:100864 [Source:ZFIN;Acc:ZDB-GENE-040801-35]
ENSDARG00000039892	gnpnat1	glucosamine-phosphate N-acetyltransferase 1 [Source:ZFIN;Acc:ZDB-GENE-050522-450]
ENSDARG00000039914	gapdhs	glyceraldehyde-3-phosphate dehydrogenase, spermatogenic [Source:ZFIN;Acc:ZDB-GENE-020913-1]
ENSDARG00000040111	pi4kb	phosphatidylinositol 4-kinase, catalytic, beta [Source:ZFIN;Acc:ZDB-GENE-061013-96]
ENSDARG00000040252	atp1a1a.5	ATPase, Na+/K+ transporting, alpha 1a polypeptide, tandem duplicate 5 [Source:ZFIN;Acc:ZDB-GENE-020501-1]
ENSDARG00000040555	bckdha	branched chain keto acid dehydrogenase E1, alpha polypeptide [Source:ZFIN;Acc:ZDB-GENE-050522-376]
ENSDARG00000040684	plcd4b	phospholipase C, delta 4b [Source:ZFIN;Acc:ZDB-GENE-080512-3]
ENSDARG00000040907	gcgb	glucagon b [Source:ZFIN;Acc:ZDB-GENE-040712-2]
ENSDARG00000040988	tpi1b	triosephosphate isomerase 1b [Source:ZFIN;Acc:ZDB-GENE-020416-4]
ENSDARG00000042010	PKLR	pyruvate kinase, liver and RBC [Source:HGNC Symbol;Acc:HGNC:9020]
ENSDARG00000042139	fpgt	fucose-1-phosphate guanylyltransferase [Source:ZFIN;Acc:ZDB-GENE-050522-489]
ENSDARG00000042187	smek1	SMEK homolog 1, suppressor of mek1 (Dictyostelium) [Source:ZFIN;Acc:ZDB-GENE-030131-3958]
ENSDARG00000042552	cacna1sb	calcium channel, voltage-dependent, L type, alpha 1S subunit, b [Source:ZFIN;Acc:ZDB-GENE-051227-1]
ENSDARG00000042661	TSTA3 (1 to many)	zgc:110348 [Source:ZFIN;Acc:ZDB-GENE-050417-317]
ENSDARG00000042717	adipor1b	adiponectin receptor 1b [Source:ZFIN;Acc:ZDB-GENE-040426-2896]
ENSDARG00000042837	atp1b3b	ATPase, Na+/K+ transporting, beta 3b polypeptide [Source:ZFIN;Acc:ZDB-GENE-001127-1]
ENSDARG00000042856	itpka	inositol-trisphosphate 3-kinase A [Source:ZFIN;Acc:ZDB-GENE-030616-116]
ENSDARG00000043010	camk2d1	calcium/calmodulin-dependent protein kinase (CaM kinase) II delta 1 [Source:ZFIN;Acc:ZDB-GENE-040801-121]
ENSDARG00000043094	gnas	GNAS complex locus [Source:ZFIN;Acc:ZDB-GENE-090417-2]
ENSDARG00000043135	pomca	proopiomelanocortin a [Source:ZFIN;Acc:ZDB-GENE-030513-2]
ENSDARG00000043260	xylb	xylulokinase homolog (H. influenzae) [Source:ZFIN;Acc:ZDB-GENE-040426-1373]
ENSDARG00000043332	prkcz	protein kinase C, zeta [Source:ZFIN;Acc:ZDB-GENE-070511-1]
ENSDARG00000043371	mdh2	malate dehydrogenase 2, NAD (mitochondrial) [Source:ZFIN;Acc:ZDB-GENE-040426-2143]
ENSDARG00000043457	gapdh	glyceraldehyde-3-phosphate dehydrogenase [Source:ZFIN;Acc:ZDB-GENE-030115-1]
ENSDARG00000043593	rapgef1a	Rap guanine nucleotide exchange factor (GEF) 1a [Source:ZFIN;Acc:ZDB-GENE-081105-26]
ENSDARG00000043608	eif4ebp1	eukaryotic translation initiation factor 4E binding protein 1 [Source:ZFIN;Acc:ZDB-GENE-030131-2332]
ENSDARG00000043835	rab3ab	RAB3A, member RAS oncogene family, b [Source:ZFIN;Acc:ZDB-GENE-041210-268]
ENSDARG00000044094	gfpt2	glutamine-fructose-6-phosphate transaminase 2 [Source:ZFIN;Acc:ZDB-GENE-071113-1]
ENSDARG00000044142	acss1	acyl-CoA synthetase short-chain family member 1 [Source:ZFIN;Acc:ZDB-GENE-050320-139]
ENSDARG00000044153	ppp1cb	protein phosphatase 1, catalytic subunit, beta isozyme [Source:ZFIN;Acc:ZDB-GENE-030616-609]
ENSDARG00000044183	prkab1a	protein kinase, AMP-activated, beta 1 non-catalytic subunit, a [Source:ZFIN;Acc:ZDB-GENE-040718-377]
ENSDARG00000044295	pip5k1ba	phosphatidylinositol-4-phosphate 5-kinase, type I, beta a [Source:ZFIN;Acc:ZDB-GENE-041010-81]
ENSDARG00000044691	ppp1r3b	protein phosphatase 1, regulatory subunit 3B [Source:ZFIN;Acc:ZDB-GENE-030131-5496]
ENSDARG00000044753	idh3b	isocitrate dehydrogenase 3 (NAD+) beta [Source:ZFIN;Acc:ZDB-GENE-040625-174]
ENSDARG00000044914	suclg2	succinate-CoA ligase, GDP-forming, beta subunit [Source:ZFIN;Acc:ZDB-GENE-030114-3]
ENSDARG00000045172	minpp1b	multiple inositol-polyphosphate phosphatase 1b [Source:ZFIN;Acc:ZDB-GENE-040426-888]
ENSDARG00000045428	mcee	methylmalonyl CoA epimerase [Source:ZFIN;Acc:ZDB-GENE-050522-368]
ENSDARG00000045557	socs2	suppressor of cytokine signaling 2 [Source:ZFIN;Acc:ZDB-GENE-041210-171]
ENSDARG00000045598	si:dkey-180p18.9	si:dkey-180p18.9 [Source:ZFIN;Acc:ZDB-GENE-041210-132]
ENSDARG00000045620	nansa	N-acetylneuraminic acid synthase a [Source:ZFIN;Acc:ZDB-GENE-030131-1500]
ENSDARG00000045858	tigarb	tp53-induced glycolysis and apoptosis regulator b [Source:ZFIN;Acc:ZDB-GENE-040426-885]
ENSDARG00000045888	acat1	acetyl-CoA acetyltransferase 1 [Source:ZFIN;Acc:ZDB-GENE-040808-68]
ENSDARG00000046053	slc27a6	solute carrier family 27 (fatty acid transporter), member 6 [Source:ZFIN;Acc:ZDB-GENE-060825-27]
ENSDARG00000046054	SLC27A3	solute carrier family 27 (fatty acid transporter), member 3 [Source:HGNC Symbol;Acc:HGNC:10997]
ENSDARG00000046074	stk11	serine/threonine kinase 11 [Source:ZFIN;Acc:ZDB-GENE-050417-383]
ENSDARG00000046143	prkab1b	protein kinase, AMP-activated, beta 1 non-catalytic subunit, b [Source:ZFIN;Acc:ZDB-GENE-030131-7172]
ENSDARG00000051749	tigara	tp53-induced glycolysis and apoptosis regulator a [Source:ZFIN;Acc:ZDB-GENE-060312-25]
ENSDARG00000051756	pdhx	pyruvate dehydrogenase complex, component X [Source:ZFIN;Acc:ZDB-GENE-040426-1539]
ENSDARG00000051879	abcc8	ATP-binding cassette, sub-family C (CFTR/MRP), member 8 [Source:ZFIN;Acc:ZDB-GENE-050517-22]
ENSDARG00000051925	cyb5r2	cytochrome b5 reductase 2 [Source:ZFIN;Acc:ZDB-GENE-060825-83]
ENSDARG00000051939	pcxb	pyruvate carboxylase b [Source:ZFIN;Acc:ZDB-GENE-000831-1]
ENSDARG00000051940	ugt2a4	UDP glucuronosyltransferase 2 family, polypeptide A4 [Source:ZFIN;Acc:ZDB-GENE-080721-23]
ENSDARG00000052030	akr1a1b	aldo-keto reductase family 1, member A1b (aldehyde reductase) [Source:ZFIN;Acc:ZDB-GENE-050417-118]
ENSDARG00000052089	CCKAR	cholecystokinin A receptor [Source:HGNC Symbol;Acc:HGNC:1570]
ENSDARG00000052099	agxta	alanine-glyoxylate aminotransferase a [Source:ZFIN;Acc:ZDB-GENE-040718-16]
ENSDARG00000052113	hexa	hexosaminidase A (alpha polypeptide) [Source:ZFIN;Acc:ZDB-GENE-050417-283]
ENSDARG00000052170	uap1	UDP-N-acetylglucosamine pyrophosphorylase 1 [Source:ZFIN;Acc:ZDB-GENE-030131-1233]
ENSDARG00000052468	GSK3B (1 to many)	si:dkeyp-80c12.7 [Source:ZFIN;Acc:ZDB-GENE-090312-2]
ENSDARG00000052696	bdh2	3-hydroxybutyrate dehydrogenase, type 2 [Source:ZFIN;Acc:ZDB-GENE-050417-343]
ENSDARG00000052712	suclg1	succinate-CoA ligase, alpha subunit [Source:ZFIN;Acc:ZDB-GENE-040912-101]
ENSDARG00000052816	shmt1	serine hydroxymethyltransferase 1 (soluble) [Source:ZFIN;Acc:ZDB-GENE-040426-1558]
ENSDARG00000052957	plcd3a	phospholipase C, delta 3a [Source:ZFIN;Acc:ZDB-GENE-070620-1]
ENSDARG00000053196	mtor	mechanistic target of rapamycin (serine/threonine kinase) [Source:ZFIN;Acc:ZDB-GENE-030131-2974]
ENSDARG00000053215	me1	malic enzyme 1, NADP(+)-dependent, cytosolic [Source:ZFIN;Acc:ZDB-GENE-061013-438]
ENSDARG00000053262	atp1b4	ATPase, Na+/K+ transporting, beta 4 polypeptide [Source:ZFIN;Acc:ZDB-GENE-070412-1]
ENSDARG00000053326	gna11b	guanine nucleotide binding protein (G protein), alpha 11b (Gq class) [Source:ZFIN;Acc:ZDB-GENE-041121-9]
ENSDARG00000053405	sord	sorbitol dehydrogenase [Source:ZFIN;Acc:ZDB-GENE-040426-1231]
ENSDARG00000053485	aldh6a1	aldehyde dehydrogenase 6 family, member A1 [Source:ZFIN;Acc:ZDB-GENE-030131-9192]
ENSDARG00000053586	creb1a	cAMP responsive element binding protein 1a [Source:ZFIN;Acc:ZDB-GENE-040426-750]
ENSDARG00000053617	camk2a	calcium/calmodulin-dependent protein kinase II alpha [Source:ZFIN;Acc:ZDB-GENE-051113-72]
ENSDARG00000053684	aldob	aldolase b, fructose-bisphosphate [Source:ZFIN;Acc:ZDB-GENE-030131-383]
ENSDARG00000053724	adcyap1r1b	adenylate cyclase activating polypeptide 1b (pituitary) receptor type I [Source:ZFIN;Acc:ZDB-GENE-110127-1]
ENSDARG00000053878	inpp5l	inositol polyphosphate-5-phosphatase L [Source:ZFIN;Acc:ZDB-GENE-051127-29]
ENSDARG00000054087	irs1	insulin receptor substrate 1 [Source:ZFIN;Acc:ZDB-GENE-030131-872]
ENSDARG00000054191	pgk1	phosphoglycerate kinase 1 [Source:ZFIN;Acc:ZDB-GENE-040426-2711]
ENSDARG00000054208	phkg2	phosphorylase kinase, gamma 2 (testis) [Source:ZFIN;Acc:ZDB-GENE-040426-825]
ENSDARG00000054319	oxct1b	3-oxoacid CoA transferase 1b [Source:ZFIN;Acc:ZDB-GENE-060929-212]
ENSDARG00000054323	pparab	peroxisome proliferator-activated receptor alpha b [Source:ZFIN;Acc:ZDB-GENE-990415-211]
ENSDARG00000054533	araf	A-Raf proto-oncogene, serine/threonine kinase [Source:ZFIN;Acc:ZDB-GENE-050102-2]
ENSDARG00000054534	ACOT12	acyl-CoA thioesterase 12 [Source:HGNC Symbol;Acc:HGNC:24436]
ENSDARG00000054829	pik3c3	phosphatidylinositol 3-kinase, catalytic subunit type 3 [Source:ZFIN;Acc:ZDB-GENE-050410-13]
ENSDARG00000054867	hibch	3-hydroxyisobutyryl-CoA hydrolase [Source:ZFIN;Acc:ZDB-GENE-050327-29]
ENSDARG00000054937	badb	BCL2-associated agonist of cell death b [Source:ZFIN;Acc:ZDB-GENE-000616-1]
ENSDARG00000055331	aldh9a1a.2	aldehyde dehydrogenase 9 family, member A1a, tandem duplicate 2 [Source:ZFIN;Acc:ZDB-GENE-081104-507]
ENSDARG00000055370	zgc:163121	zgc:163121 [Source:ZFIN;Acc:ZDB-GENE-070424-80]
ENSDARG00000055518	pygma	phosphorylase, glycogen, muscle A [Source:ZFIN;Acc:ZDB-GENE-050522-482]
ENSDARG00000055540	pfkfb4a	6-phosphofructo-2-kinase/fructose-2,6-biphosphatase 4a [Source:ZFIN;Acc:ZDB-GENE-051120-51]
ENSDARG00000055635	crk	v-crk avian sarcoma virus CT10 oncogene homolog [Source:ZFIN;Acc:ZDB-GENE-040801-148]
ENSDARG00000055652	aclyb	ATP citrate lyase b [Source:ZFIN;Acc:ZDB-GENE-090909-2]
ENSDARG00000055712	sdhda	succinate dehydrogenase complex, subunit D, integral membrane protein a [Source:ZFIN;Acc:ZDB-GENE-040718-192]
ENSDARG00000056102	uxs1	UDP-glucuronate decarboxylase 1 [Source:ZFIN;Acc:ZDB-GENE-020419-37]
ENSDARG00000056112	pikfyve	phosphoinositide kinase, FYVE finger containing [Source:ZFIN;Acc:ZDB-GENE-030131-9636]
ENSDARG00000056196	slc2a2	solute carrier family 2 (facilitated glucose transporter), member 2 [Source:ZFIN;Acc:ZDB-GENE-030131-1213]
ENSDARG00000056206	camk2g2	calcium/calmodulin-dependent protein kinase (CaM kinase) II gamma 2 [Source:ZFIN;Acc:ZDB-GENE-070323-2]
ENSDARG00000056226	creb3l3a	cAMP responsive element binding protein 3-like 3a [Source:ZFIN;Acc:ZDB-GENE-030131-4298]
ENSDARG00000056347	rab3aa	RAB3A, member RAS oncogene family, a [Source:ZFIN;Acc:ZDB-GENE-040801-2]
ENSDARG00000056623	ptenb	phosphatase and tensin homolog B [Source:ZFIN;Acc:ZDB-GENE-030616-47]
ENSDARG00000056640	rpia	ribose 5-phosphate isomerase A (ribose 5-phosphate epimerase) [Source:ZFIN;Acc:ZDB-GENE-041114-24]
ENSDARG00000056690	mtmr1a	myotubularin related protein 1a [Source:ZFIN;Acc:ZDB-GENE-050522-518]
ENSDARG00000056805	plch2b	phospholipase C, eta 2b [Source:ZFIN;Acc:ZDB-GENE-101112-1]
ENSDARG00000056877	vamp2	vesicle-associated membrane protein 2 [Source:ZFIN;Acc:ZDB-GENE-030131-8225]
ENSDARG00000057058	minpp1a	multiple inositol-polyphosphate phosphatase 1a [Source:ZFIN;Acc:ZDB-GENE-060929-1194]
ENSDARG00000057128	hadhaa	hydroxyacyl-CoA dehydrogenase/3-ketoacyl-CoA thiolase/enoyl-CoA hydratase (trifunctional protein), alpha subunit a [Source:ZFIN;Acc:ZDB-GENE-031222-5]
ENSDARG00000057334	cmasa	cytidine monophosphate N-acetylneuraminic acid synthetase a [Source:ZFIN;Acc:ZDB-GENE-050420-277]
ENSDARG00000057456	ppp3ccb	protein phosphatase 3, catalytic subunit, gamma isozyme, b [Source:ZFIN;Acc:ZDB-GENE-070112-1102]
ENSDARG00000057465	gfpt1	glutamine--fructose-6-phosphate transaminase 1 [Source:ZFIN;Acc:ZDB-GENE-070423-1]
ENSDARG00000057571	pgam2	phosphoglycerate mutase 2 (muscle) [Source:ZFIN;Acc:ZDB-GENE-040116-6]
ENSDARG00000057630	galm	galactose mutarotase [Source:ZFIN;Acc:ZDB-GENE-040718-66]
ENSDARG00000057661	aldoca	aldolase C, fructose-bisphosphate, a [Source:ZFIN;Acc:ZDB-GENE-050706-128]
ENSDARG00000057714	cmah	cytidine monophospho-N-acetylneuraminic acid hydroxylase [Source:ZFIN;Acc:ZDB-GENE-040704-33]
ENSDARG00000057737	rxraa	retinoid X receptor, alpha a [Source:ZFIN;Acc:ZDB-GENE-070314-2]
ENSDARG00000057918	tsc1b	tuberous sclerosis 1b [Source:ZFIN;Acc:ZDB-GENE-030131-3404]
ENSDARG00000057927	rps6ka3b	ribosomal protein S6 kinase, polypeptide 3b [Source:ZFIN;Acc:ZDB-GENE-070209-74]
ENSDARG00000057975	plcd4a	phospholipase C, delta 4a [Source:ZFIN;Acc:ZDB-GENE-050208-654]
ENSDARG00000058114	impad1	inositol monophosphatase domain containing 1 [Source:ZFIN;Acc:ZDB-GENE-051127-23]
ENSDARG00000058117	snap25b	synaptosomal-associated protein, 25b [Source:ZFIN;Acc:ZDB-GENE-980526-392]
ENSDARG00000058230	rps6kb1b	ribosomal protein S6 kinase b, polypeptide 1b [Source:ZFIN;Acc:ZDB-GENE-040426-2038]
ENSDARG00000058285	cpt1b	carnitine palmitoyltransferase 1B (muscle) [Source:ZFIN;Acc:ZDB-GENE-041010-9]
ENSDARG00000058392	adcy2a	adenylate cyclase 2a [Source:ZFIN;Acc:ZDB-GENE-061109-1]
ENSDARG00000058606	sik1	salt-inducible kinase 1 [Source:ZFIN;Acc:ZDB-GENE-030131-9446]
ENSDARG00000058994	stx1a	syntaxin 1A (brain) [Source:ZFIN;Acc:ZDB-GENE-100802-1]
ENSDARG00000059123	plcd1a	phospholipase C, delta 1a [Source:ZFIN;Acc:ZDB-GENE-071004-78]
ENSDARG00000059125	prkacbb	protein kinase, cAMP-dependent, catalytic, beta b [Source:ZFIN;Acc:ZDB-GENE-050904-4]
ENSDARG00000059388	bdh1	3-hydroxybutyrate dehydrogenase, type 1 [Source:ZFIN;Acc:ZDB-GENE-070410-130]
ENSDARG00000059406	raf1b	Raf-1 proto-oncogene, serine/threonine kinase b [Source:ZFIN;Acc:ZDB-GENE-090826-2]
ENSDARG00000059411	impa2	inositol(myo)-1(or 4)-monophosphatase 2 [Source:ZFIN;Acc:ZDB-GENE-050522-349]
ENSDARG00000059474	mlxip	MLX interacting protein [Source:ZFIN;Acc:ZDB-GENE-060526-8]
ENSDARG00000059642	mtmr14	myotubularin related protein 14 [Source:ZFIN;Acc:ZDB-GENE-030131-2649]
ENSDARG00000059770	cpt1aa	carnitine palmitoyltransferase 1Aa (liver) [Source:ZFIN;Acc:ZDB-GENE-060503-925]
ENSDARG00000059960	plch2a	phospholipase C, eta 2a [Source:ZFIN;Acc:ZDB-GENE-030131-6367]
ENSDARG00000059993	trpm4a	transient receptor potential cation channel, subfamily M, member 4a [Source:ZFIN;Acc:ZDB-GENE-090302-3]
ENSDARG00000060070	adcy7	adenylate cyclase 7 [Source:ZFIN;Acc:ZDB-GENE-040713-1]
ENSDARG00000060120	glyctk	glycerate kinase [Source:ZFIN;Acc:ZDB-GENE-061013-308]
ENSDARG00000060153	h6pd	hexose-6-phosphate dehydrogenase (glucose 1-dehydrogenase) [Source:ZFIN;Acc:ZDB-GENE-110408-60]
ENSDARG00000060330	si:ch211-284e13.4	si:ch211-284e13.4 [Source:ZFIN;Acc:ZDB-GENE-060526-161]
ENSDARG00000060500	l2hgdh	L-2-hydroxyglutarate dehydrogenase [Source:ZFIN;Acc:ZDB-GENE-090319-6]
ENSDARG00000060504	pfkla	phosphofructokinase, liver a [Source:ZFIN;Acc:ZDB-GENE-121207-1]
ENSDARG00000060506	sos2	son of sevenless homolog 2 (Drosophila) [Source:ZFIN;Acc:ZDB-GENE-090319-5]
ENSDARG00000060554	mut	methylmalonyl CoA mutase [Source:ZFIN;Acc:ZDB-GENE-010430-3]
ENSDARG00000060594	hadhab	hydroxyacyl-CoA dehydrogenase/3-ketoacyl-CoA thiolase/enoyl-CoA hydratase (trifunctional protein), alpha subunit b [Source:ZFIN;Acc:ZDB-GENE-041111-204]
ENSDARG00000060596	prkaa1	protein kinase, AMP-activated, alpha 1 catalytic subunit [Source:ZFIN;Acc:ZDB-GENE-030325-1]
ENSDARG00000060641	prkaa2	protein kinase, AMP-activated, alpha 2 catalytic subunit [Source:ZFIN;Acc:ZDB-GENE-081120-5]
ENSDARG00000060671	lct	lactase [Source:ZFIN;Acc:ZDB-GENE-081104-434]
ENSDARG00000060797	pfkmb	phosphofructokinase, muscle b [Source:ZFIN;Acc:ZDB-GENE-081114-1]
ENSDARG00000060841	pik3c2a	phosphatidylinositol-4-phosphate 3-kinase, catalytic subunit type 2 alpha [Source:ZFIN;Acc:ZDB-GENE-030328-39]
ENSDARG00000060946	pip5kl1	phosphatidylinositol-4-phosphate 5-kinase-like 1 [Source:ZFIN;Acc:ZDB-GENE-060526-248]
ENSDARG00000061108	ep300b	E1A binding protein p300 b [Source:ZFIN;Acc:ZDB-GENE-080403-15]
ENSDARG00000061549	foxo1b	forkhead box O1 b [Source:ZFIN;Acc:ZDB-GENE-080425-3]
ENSDARG00000061660	CABZ01055347.1
ENSDARG00000061741	itpr3	inositol 1,4,5-trisphosphate receptor, type 3 [Source:ZFIN;Acc:ZDB-GENE-070605-1]
ENSDARG00000061994	acacb	acetyl-CoA carboxylase beta [Source:ZFIN;Acc:ZDB-GENE-060526-132]
ENSDARG00000062054	cpt1ab	carnitine palmitoyltransferase 1Ab (liver) [Source:ZFIN;Acc:ZDB-GENE-030131-3250]
ENSDARG00000062077	acsbg1	acyl-CoA synthetase bubblegum family member 1 [Source:ZFIN;Acc:ZDB-GENE-110914-219]
ENSDARG00000062080	shc2	SHC (Src homology 2 domain containing) transforming protein 2 [Source:ZFIN;Acc:ZDB-GENE-050208-666]
ENSDARG00000062085	tkfc	triokinase/FMN cyclase [Source:ZFIN;Acc:ZDB-GENE-060929-652]
ENSDARG00000062190	PDE3B	phosphodiesterase 3B [Source:HGNC Symbol;Acc:HGNC:8779]
ENSDARG00000062228	adipoqa	adiponectin, C1Q and collagen domain containing, a [Source:ZFIN;Acc:ZDB-GENE-080423-2]
ENSDARG00000062304	pdpk1a	3-phosphoinositide dependent protein kinase 1a [Source:ZFIN;Acc:ZDB-GENE-061013-109]
ENSDARG00000062315	sik2b	salt-inducible kinase 2b [Source:ZFIN;Acc:ZDB-GENE-071012-1]
ENSDARG00000062785	adpgk2	ADP-dependent glucokinase 2 [Source:ZFIN;Acc:ZDB-GENE-090609-3]
ENSDARG00000062788	irg1l	immunoresponsive gene 1, like [Source:ZFIN;Acc:ZDB-GENE-061103-301]
ENSDARG00000062823	pi4kab	phosphatidylinositol 4-kinase, catalytic, alpha b [Source:ZFIN;Acc:ZDB-GENE-080220-34]
ENSDARG00000063037	lipea	lipase, hormone-sensitive a [Source:ZFIN;Acc:ZDB-GENE-060503-734]
ENSDARG00000063126	gusb	glucuronidase, beta [Source:ZFIN;Acc:ZDB-GENE-070705-256]
ENSDARG00000063129	KCNMB3	si:ch211-38m6.7 [Source:ZFIN;Acc:ZDB-GENE-130603-15]
ENSDARG00000063299	pcloa	piccolo presynaptic cytomatrix protein a [Source:ZFIN;Acc:ZDB-GENE-030131-8115]
ENSDARG00000063347	TRPM4 (1 to many)	si:ch211-173d10.1 [Source:ZFIN;Acc:ZDB-GENE-121214-115]
ENSDARG00000063352	inpp4aa	inositol polyphosphate-4-phosphatase type I Aa [Source:ZFIN;Acc:ZDB-GENE-060312-5]
ENSDARG00000063435	trpm4b.2	transient receptor potential cation channel, subfamily M, member 4b, transient receptor potential cation channel, subfamily M, member 4b, tandem duplicate 2 [Source:ZFIN;Acc:ZDB-GENE-061214-2]
ENSDARG00000063525	adpgk	ADP-dependent glucokinase [Source:ZFIN;Acc:ZDB-GENE-061103-421]
ENSDARG00000063544	pip4k2ab	phosphatidylinositol-5-phosphate 4-kinase, type II, alpha b [Source:ZFIN;Acc:ZDB-GENE-070912-272]
ENSDARG00000063563	creb3l2	cAMP responsive element binding protein 3-like 2 [Source:ZFIN;Acc:ZDB-GENE-070112-1542]
ENSDARG00000067520	zgc:158482	zgc:158482 [Source:ZFIN;Acc:ZDB-GENE-070209-32]
ENSDARG00000067607	srebf1	sterol regulatory element binding transcription factor 1 [Source:ZFIN;Acc:ZDB-GENE-090812-3]
ENSDARG00000067741	itpkcb	inositol-trisphosphate 3-kinase Cb [Source:ZFIN;Acc:ZDB-GENE-080225-27]
ENSDARG00000067817	PRKAB2	protein kinase, AMP-activated, beta 2 non-catalytic subunit [Source:HGNC Symbol;Acc:HGNC:9379]
ENSDARG00000067829	ppargc1a	peroxisome proliferator-activated receptor gamma, coactivator 1 alpha [Source:ZFIN;Acc:ZDB-GENE-080505-1]
ENSDARG00000068006	gck	glucokinase (hexokinase 4) [Source:ZFIN;Acc:ZDB-GENE-060825-204]
ENSDARG00000068064	sirt1	sirtuin 1 [Source:ZFIN;Acc:ZDB-GENE-070801-2]
ENSDARG00000068246	plcb3	phospholipase C, beta 3 (phosphatidylinositol-specific) [Source:ZFIN;Acc:ZDB-GENE-030616-594]
ENSDARG00000068264	grhpra	glyoxylate reductase/hydroxypyruvate reductase a [Source:ZFIN;Acc:ZDB-GENE-040724-230]
ENSDARG00000068367	nfkbie	nuclear factor of kappa light polypeptide gene enhancer in B-cells inhibitor, epsilon [Source:ZFIN;Acc:ZDB-GENE-061215-132]
ENSDARG00000068515	chs1	chitin synthase 1 [Source:ZFIN;Acc:ZDB-GENE-030131-1188]
ENSDARG00000068763	plcg2	phospholipase C, gamma 2 [Source:ZFIN;Acc:ZDB-GENE-030131-9532]
ENSDARG00000068918	map2k2b	mitogen-activated protein kinase kinase 2b [Source:ZFIN;Acc:ZDB-GENE-080219-34]
ENSDARG00000068951	si:ch211-219a15.4	si:ch211-219a15.4 [Source:ZFIN;Acc:ZDB-GENE-060503-308]
ENSDARG00000068978	glo1	glyoxalase 1 [Source:ZFIN;Acc:ZDB-GENE-030722-9]
ENSDARG00000069026	adcy1a	adenylate cyclase 1a [Source:ZFIN;Acc:ZDB-GENE-070705-302]
ENSDARG00000069089	agrp	agouti related neuropeptide [Source:ZFIN;Acc:ZDB-GENE-040817-1]
ENSDARG00000069100	aldh9a1a.1	aldehyde dehydrogenase 9 family, member A1a, tandem duplicate 1 [Source:ZFIN;Acc:ZDB-GENE-030131-1257]
ENSDARG00000069307	pomcb	proopiomelanocortin b [Source:ZFIN;Acc:ZDB-GENE-041014-294]
ENSDARG00000069409	gkup	glucuronokinase with putative uridyl pyrophosphorylase [Source:ZFIN;Acc:ZDB-GENE-080204-36]
ENSDARG00000069498	phkg1b	phosphorylase kinase, gamma 1b (muscle) [Source:ZFIN;Acc:ZDB-GENE-050522-52]
ENSDARG00000069543	galt	galactose-1-phosphate uridylyltransferase [Source:ZFIN;Acc:ZDB-GENE-070112-172]
ENSDARG00000069774	flot2b	flotillin 2b [Source:ZFIN;Acc:ZDB-GENE-040426-1368]
ENSDARG00000069844	irg1	immunoresponsive 1 homolog (mouse) [Source:ZFIN;Acc:ZDB-GENE-081104-428]
ENSDARG00000069928	prkceb	protein kinase C, epsilon b [Source:ZFIN;Acc:ZDB-GENE-081028-47]
ENSDARG00000070029	ehhadh	enoyl-CoA, hydratase/3-hydroxyacyl CoA dehydrogenase [Source:ZFIN;Acc:ZDB-GENE-040426-2581]
ENSDARG00000070165	tnfrsf1b	tumor necrosis factor receptor superfamily, member 1B [Source:ZFIN;Acc:ZDB-GENE-070410-133]
ENSDARG00000070412	mtmr7b	myotubularin related protein 7b [Source:ZFIN;Acc:ZDB-GENE-050913-66]
ENSDARG00000070536	creb5b	cAMP responsive element binding protein 5b [Source:ZFIN;Acc:ZDB-GENE-091020-6]
ENSDARG00000070570	ppp4ca	protein phosphatase 4, catalytic subunit a [Source:ZFIN;Acc:ZDB-GENE-030131-4433]
ENSDARG00000070573	mapk3	mitogen-activated protein kinase 3 [Source:ZFIN;Acc:ZDB-GENE-040121-1]
ENSDARG00000070583	itpk1b	inositol-tetrakisphosphate 1-kinase b [Source:ZFIN;Acc:ZDB-GENE-131126-72]
ENSDARG00000070651	prkcdb	protein kinase C, delta b [Source:ZFIN;Acc:ZDB-GENE-111129-1]
ENSDARG00000070686	cdipt	CDP-diacylglycerol--inositol 3-phosphatidyltransferase (phosphatidylinositol synthase) [Source:ZFIN;Acc:ZDB-GENE-040426-2536]
ENSDARG00000070826	bpgm	2,3-bisphosphoglycerate mutase [Source:ZFIN;Acc:ZDB-GENE-040718-375]
ENSDARG00000070961	lepr	leptin receptor [Source:ZFIN;Acc:ZDB-GENE-080104-1]
ENSDARG00000070995	inpp4ab	inositol polyphosphate-4-phosphatase type I Ab [Source:ZFIN;Acc:ZDB-GENE-081104-521]
ENSDARG00000071005	ppp1r3ca	protein phosphatase 1, regulatory subunit 3Ca [Source:ZFIN;Acc:ZDB-GENE-040718-70]
ENSDARG00000071018	ptena	phosphatase and tensin homolog A [Source:ZFIN;Acc:ZDB-GENE-030131-3776]
ENSDARG00000071065	g6pd	glucose-6-phosphate dehydrogenase [Source:ZFIN;Acc:ZDB-GENE-070508-4]
ENSDARG00000071076	ldhbb	lactate dehydrogenase Bb [Source:ZFIN;Acc:ZDB-GENE-040718-176]
ENSDARG00000071091	chrm3a	cholinergic receptor, muscarinic 3a [Source:ZFIN;Acc:ZDB-GENE-090410-4]
ENSDARG00000071298	chrm3b	cholinergic receptor, muscarinic 3b [Source:ZFIN;Acc:ZDB-GENE-090410-5]
ENSDARG00000071395	camk2g1	calcium/calmodulin-dependent protein kinase (CaM kinase) II gamma 1 [Source:ZFIN;Acc:ZDB-GENE-050913-146]
ENSDARG00000071524	insrb	insulin receptor b [Source:ZFIN;Acc:ZDB-GENE-020503-4]
ENSDARG00000071566	ppp1cab	protein phosphatase 1, catalytic subunit, alpha isozyme b [Source:ZFIN;Acc:ZDB-GENE-030131-5512]
ENSDARG00000074057	calm3b	calmodulin 3b (phosphorylase kinase, delta) [Source:ZFIN;Acc:ZDB-GENE-030131-527]
ENSDARG00000074149	itpr1b	inositol 1,4,5-trisphosphate receptor, type 1b [Source:ZFIN;Acc:ZDB-GENE-070604-2]
ENSDARG00000074282	si:ch73-12o23.1	si:ch73-12o23.1 [Source:ZFIN;Acc:ZDB-GENE-130530-749]
ENSDARG00000074283	inpp5d	inositol polyphosphate-5-phosphatase D [Source:ZFIN;Acc:ZDB-GENE-100922-30]
ENSDARG00000074457	PFKFB1 (1 to many)	si:dkey-96f10.1 [Source:ZFIN;Acc:ZDB-GENE-090312-154]
ENSDARG00000074556	ganc	glucosidase, alpha; neutral C [Source:ZFIN;Acc:ZDB-GENE-130530-754]
ENSDARG00000074686	mgea5	meningioma expressed antigen 5 (hyaluronidase) [Source:ZFIN;Acc:ZDB-GENE-030131-3208]
ENSDARG00000074791	aldh3a1	aldehyde dehydrogenase 3 family, member A1 [Source:ZFIN;Acc:ZDB-GENE-120823-1]
ENSDARG00000074910	crtc2	CREB regulated transcription coactivator 2 [Source:ZFIN;Acc:ZDB-GENE-030131-2214]
ENSDARG00000075132	fh	fumarate hydratase [Source:ZFIN;Acc:ZDB-GENE-010724-6]
ENSDARG00000075143	nanp	N-acetylneuraminic acid phosphatase [Source:ZFIN;Acc:ZDB-GENE-050522-94]
ENSDARG00000075156	tbc1d4	TBC1 domain family, member 4 [Source:ZFIN;Acc:ZDB-GENE-030131-9881]
ENSDARG00000075201	inpp4b	inositol polyphosphate-4-phosphatase type II B [Source:ZFIN;Acc:ZDB-GENE-090312-97]
ENSDARG00000075253	pik3cb	phosphatidylinositol-4,5-bisphosphate 3-kinase, catalytic subunit beta [Source:ZFIN;Acc:ZDB-GENE-030131-1904]
ENSDARG00000075282	irs2b	insulin receptor substrate 2b [Source:ZFIN;Acc:ZDB-GENE-081104-462]
ENSDARG00000075437	shc1	SHC (Src homology 2 domain containing) transforming protein 1 [Source:ZFIN;Acc:ZDB-GENE-030131-2538]
ENSDARG00000075456	pik3ca	phosphatidylinositol-4,5-bisphosphate 3-kinase, catalytic subunit alpha [Source:ZFIN;Acc:ZDB-GENE-130409-1]
ENSDARG00000075745	ovgp1	oviductal glycoprotein 1 [Source:ZFIN;Acc:ZDB-GENE-140106-118]
ENSDARG00000075768	sdhb	succinate dehydrogenase complex, subunit B, iron sulfur (Ip) [Source:ZFIN;Acc:ZDB-GENE-030131-8005]
ENSDARG00000075924	RAPGEF4 (1 to many)	zgc:171558 [Source:ZFIN;Acc:ZDB-GENE-080219-4]
ENSDARG00000075931	acsl5	acyl-CoA synthetase long-chain family member 5 [Source:ZFIN;Acc:ZDB-GENE-040912-169]
ENSDARG00000075958	si:dkey-266f7.9	si:dkey-266f7.9 [Source:ZFIN;Acc:ZDB-GENE-070705-440]
ENSDARG00000076001	pip5k1ca	phosphatidylinositol-4-phosphate 5-kinase, type I, gamma a [Source:ZFIN;Acc:ZDB-GENE-050208-358]
ENSDARG00000076128	prkar1aa	protein kinase, cAMP-dependent, regulatory, type I, alpha (tissue specific extinguisher 1) a [Source:ZFIN;Acc:ZDB-GENE-050116-2]
ENSDARG00000076248	ppp1r3db	protein phosphatase 1, regulatory subunit 3Db [Source:ZFIN;Acc:ZDB-GENE-110201-1]
ENSDARG00000076439	ppp4cb	protein phosphatase 4, catalytic subunit b [Source:ZFIN;Acc:ZDB-GENE-080219-32]
ENSDARG00000076544	aldh5a1	aldehyde dehydrogenase 5 family, member A1 (succinate-semialdehyde dehydrogenase) [Source:ZFIN;Acc:ZDB-GENE-070228-2]
ENSDARG00000076699	ipmka	inositol polyphosphate multikinase a [Source:ZFIN;Acc:ZDB-GENE-090312-161]
ENSDARG00000076724	pi4kaa	phosphatidylinositol 4-kinase, catalytic, alpha a [Source:ZFIN;Acc:ZDB-GENE-100204-2]
ENSDARG00000076833	atp1b1b	ATPase, Na+/K+ transporting, beta 1b polypeptide [Source:ZFIN;Acc:ZDB-GENE-001127-4]
ENSDARG00000076933	aldh1a3	aldehyde dehydrogenase 1 family, member A3 [Source:ZFIN;Acc:ZDB-GENE-061128-2]
ENSDARG00000077007	abcc8b	ATP-binding cassette, sub-family C (CFTR/MRP), member 8b [Source:ZFIN;Acc:ZDB-GENE-120215-45]
ENSDARG00000077012	eif4ea	eukaryotic translation initiation factor 4ea [Source:ZFIN;Acc:ZDB-GENE-040413-1]
ENSDARG00000077145	ADCY3 (1 to many)	adenylate cyclase type 3 [Source:RefSeq peptide;Acc:NP_001156014]
ENSDARG00000077180	slc37a4b	solute carrier family 37 (glucose-6-phosphate transporter), member 4b [Source:ZFIN;Acc:ZDB-GENE-040426-827]
ENSDARG00000077364	mapk9	mitogen-activated protein kinase 9 [Source:ZFIN;Acc:ZDB-GENE-091117-28]
ENSDARG00000077513	ppp1r3da	protein phosphatase 1, regulatory subunit 3Da [Source:ZFIN;Acc:ZDB-GENE-080204-75]
ENSDARG00000077746	GPR119	G protein-coupled receptor 119 [Source:HGNC Symbol;Acc:HGNC:19060]
ENSDARG00000077875	slc2a5	solute carrier family 2 (facilitated glucose/fructose transporter), member 5 [Source:ZFIN;Acc:ZDB-GENE-060222-2]
ENSDARG00000077911	treh	trehalase (brush-border membrane glycoprotein) [Source:ZFIN;Acc:ZDB-GENE-070912-84]
ENSDARG00000077994	b4galt2	UDP-Gal:betaGlcNAc beta 1,4- galactosyltransferase, polypeptide 2 [Source:ZFIN;Acc:ZDB-GENE-070912-258]
ENSDARG00000078066	elk1	ELK1, member of ETS oncogene family [Source:ZFIN;Acc:ZDB-GENE-090529-5]
ENSDARG00000078106	ocrl	oculocerebrorenal syndrome of Lowe [Source:ZFIN;Acc:ZDB-GENE-061110-61]
ENSDARG00000078217	cblc	Cbl proto-oncogene C, E3 ubiquitin protein ligase [Source:ZFIN;Acc:ZDB-GENE-080220-20]
ENSDARG00000078284	phkb	phosphorylase kinase, beta [Source:ZFIN;Acc:ZDB-GENE-110411-149]
ENSDARG00000078378	TRAF2 (1 to many)	TNF receptor associated factor 2 [Source:HGNC Symbol;Acc:HGNC:12032]
ENSDARG00000078509	socs4	suppressor of cytokine signaling 4 [Source:ZFIN;Acc:ZDB-GENE-070720-4]
ENSDARG00000078512	acaca	acetyl-CoA carboxylase alpha [Source:ZFIN;Acc:ZDB-GENE-060526-74]
ENSDARG00000078542	inpp5ja	inositol polyphosphate-5-phosphatase Ja [Source:ZFIN;Acc:ZDB-GENE-091117-4]
ENSDARG00000078618	inpp5kb	inositol polyphosphate-5-phosphatase Kb [Source:ZFIN;Acc:ZDB-GENE-100408-3]
ENSDARG00000078645	CAMKK2	si:ch73-62l21.1 [Source:ZFIN;Acc:ZDB-GENE-120215-179]
ENSDARG00000078954	rxrba	retinoid x receptor, beta a [Source:ZFIN;Acc:ZDB-GENE-980526-436]
ENSDARG00000079123	ikbkb	inhibitor of kappa light polypeptide gene enhancer in B-cells, kinase beta [Source:ZFIN;Acc:ZDB-GENE-071115-2]
ENSDARG00000079249	OGDHL	oxoglutarate dehydrogenase-like [Source:HGNC Symbol;Acc:HGNC:25590]
ENSDARG00000079253	plch1	phospholipase C, eta 1 [Source:ZFIN;Acc:ZDB-GENE-060503-398]
ENSDARG00000079271	dcxr	dicarbonyl/L-xylulose reductase [Source:ZFIN;Acc:ZDB-GENE-030131-7002]
ENSDARG00000079296	gcga	glucagon a [Source:ZFIN;Acc:ZDB-GENE-010219-1]
ENSDARG00000079572	plcd3b	phospholipase C, delta 3b [Source:ZFIN;Acc:ZDB-GENE-081222-2]
ENSDARG00000079618	sik2a	salt-inducible kinase 2a [Source:ZFIN;Acc:ZDB-GENE-070705-451]
ENSDARG00000079840	kcnma1a	potassium large conductance calcium-activated channel, subfamily M, alpha member 1a [Source:ZFIN;Acc:ZDB-GENE-070202-9]
ENSDARG00000079862	kl	klotho [Source:ZFIN;Acc:ZDB-GENE-110221-1]
ENSDARG00000079872	rapgef4	Rap guanine nucleotide exchange factor (GEF) 4 [Source:ZFIN;Acc:ZDB-GENE-070912-385]
ENSDARG00000080010	adh5	alcohol dehydrogenase 5 [Source:ZFIN;Acc:ZDB-GENE-011003-1]
ENSDARG00000086091	kcnn4	potassium intermediate/small conductance calcium-activated channel, subfamily N, member 4 [Source:ZFIN;Acc:ZDB-GENE-131127-192]
ENSDARG00000086271	ACYP2	acylphosphatase 2, muscle type [Source:HGNC Symbol;Acc:HGNC:180]
ENSDARG00000086551	irs4a	insulin receptor substrate 4a [Source:ZFIN;Acc:ZDB-GENE-120215-92]
ENSDARG00000086866	gfpt1	glutamine--fructose-6-phosphate transaminase 1 [Source:ZFIN;Acc:ZDB-GENE-070423-1]
ENSDARG00000086927	pik3c2b	phosphatidylinositol-4-phosphate 3-kinase, catalytic subunit type 2 beta [Source:ZFIN;Acc:ZDB-GENE-050309-145]
ENSDARG00000087205	akt3b	v-akt murine thymoma viral oncogene homolog 3b [Source:ZFIN;Acc:ZDB-GENE-110309-3]
ENSDARG00000087229	exoc7	exocyst complex component 7 [Source:ZFIN;Acc:ZDB-GENE-040426-2752]
ENSDARG00000087262	zgc:63568	zgc:63568 [Source:ZFIN;Acc:ZDB-GENE-040426-1165]
ENSDARG00000087297	si:dkey-152b24.8	si:dkey-152b24.8 [Source:ZFIN;Acc:ZDB-GENE-100922-52]
ENSDARG00000087657	fasn	fatty acid synthase [Source:ZFIN;Acc:ZDB-GENE-030131-7802]
ENSDARG00000087748	ADCY6	si:cabz01112025.1 [Source:ZFIN;Acc:ZDB-GENE-160113-127]
ENSDARG00000087828	FFAR1	si:dkey-211g8.9 [Source:ZFIN;Acc:ZDB-GENE-120215-191]
ENSDARG00000087921	plce1	phospholipase C, epsilon 1 [Source:ZFIN;Acc:ZDB-GENE-061212-4]
ENSDARG00000087993	bada	BCL2-associated agonist of cell death a [Source:ZFIN;Acc:ZDB-GENE-030131-2378]
ENSDARG00000088366	zgc:77938	zgc:77938 [Source:ZFIN;Acc:ZDB-GENE-040426-1910]
ENSDARG00000088634	adcy1b	adenylate cyclase 1b [Source:ZFIN;Acc:ZDB-GENE-100805-1]
ENSDARG00000088740	hmgcll1	3-hydroxymethyl-3-methylglutaryl-CoA lyase-like 1 [Source:ZFIN;Acc:ZDB-GENE-080220-15]
ENSDARG00000088813	ppp1r3ab	protein phosphatase 1, regulatory subunit 3Ab [Source:ZFIN;Acc:ZDB-GENE-050309-246]
ENSDARG00000089507	ugt1b5	UDP glucuronosyltransferase 1 family, polypeptide B5 [Source:ZFIN;Acc:ZDB-GENE-080227-14]
ENSDARG00000089873	socs1b	suppressor of cytokine signaling 1b [Source:ZFIN;Acc:ZDB-GENE-090313-141]
ENSDARG00000089903	cmasb	cytidine monophosphate N-acetylneuraminic acid synthetase b [Source:ZFIN;Acc:ZDB-GENE-120427-1]
ENSDARG00000089924	aldh2.1	aldehyde dehydrogenase 2 family (mitochondrial), tandem duplicate 1 [Source:ZFIN;Acc:ZDB-GENE-040426-1262]
ENSDARG00000090213	rheb	Ras homolog enriched in brain [Source:ZFIN;Acc:ZDB-GENE-040426-1690]
ENSDARG00000090381	PLCB2	phospholipase C beta 2 [Source:HGNC Symbol;Acc:HGNC:9055]
ENSDARG00000090421	SH2B2	SH2B adaptor protein 2 [Source:HGNC Symbol;Acc:HGNC:17381]
ENSDARG00000090468	ppp1r3aa	protein phosphatase 1, regulatory subunit 3Aa [Source:ZFIN;Acc:ZDB-GENE-110914-122]
ENSDARG00000090714	gaa	glucosidase, alpha; acid (Pompe disease, glycogen storage disease type II) [Source:ZFIN;Acc:ZDB-GENE-070212-2]
ENSDARG00000090903	CREB3L3 (1 to many)	cAMP responsive element binding protein 3-like 3 [Source:HGNC Symbol;Acc:HGNC:18855]
ENSDARG00000091085	lepa	leptin a [Source:ZFIN;Acc:ZDB-GENE-081001-1]
ENSDARG00000091211	adh8a	alcohol dehydrogenase 8a [Source:ZFIN;Acc:ZDB-GENE-030529-3]
ENSDARG00000091306	kcnn1a	potassium intermediate/small conductance calcium-activated channel, subfamily N, member 1a [Source:ZFIN;Acc:ZDB-GENE-070912-703]
ENSDARG00000091342	adcy5	adenylate cyclase 5 [Source:ZFIN;Acc:ZDB-GENE-081104-470]
ENSDARG00000091624	si:ch73-240m12.1	si:ch73-240m12.1 [Source:ZFIN;Acc:ZDB-GENE-141215-33]
ENSDARG00000091637	pip4k2cb	phosphatidylinositol-5-phosphate 4-kinase, type II, gamma b [Source:ZFIN;Acc:ZDB-GENE-141212-236]
ENSDARG00000091655	gcsha	glycine cleavage system protein H (aminomethyl carrier), a [Source:ZFIN;Acc:ZDB-GENE-050320-18]
ENSDARG00000092404	LCT (1 to many)	si:dkey-79p17.3 [Source:ZFIN;Acc:ZDB-GENE-081105-132]
ENSDARG00000092659	ppp3r1a	protein phosphatase 3, regulatory subunit B, alpha a [Source:ZFIN;Acc:ZDB-GENE-081113-3]
ENSDARG00000092713	SDHB (1 to many)	si:dkey-31b16.7 [Source:ZFIN;Acc:ZDB-GENE-090313-305]
ENSDARG00000093043	FP236810.1
ENSDARG00000093193	chia.6	chitinase, acidic.6 [Source:ZFIN;Acc:ZDB-GENE-030131-1140]
ENSDARG00000093359	inpp5jb	inositol polyphosphate-5-phosphatase Jb [Source:ZFIN;Acc:ZDB-GENE-081104-46]
ENSDARG00000093364	mtmr3	myotubularin related protein 3 [Source:ZFIN;Acc:ZDB-GENE-091204-465]
ENSDARG00000093411	gad1a	glutamate decarboxylase 1a [Source:ZFIN;Acc:ZDB-GENE-070912-472]
ENSDARG00000093420	creb1b	cAMP responsive element binding protein 1b [Source:ZFIN;Acc:ZDB-GENE-050417-355]
ENSDARG00000093531	slc37a4b	solute carrier family 37 (glucose-6-phosphate transporter), member 4b [Source:ZFIN;Acc:ZDB-GENE-040426-827]
ENSDARG00000096415	raf1a	Raf-1 proto-oncogene, serine/threonine kinase a [Source:ZFIN;Acc:ZDB-GENE-990415-41]
ENSDARG00000097024	ugt1b4	UDP glucuronosyltransferase 1 family, polypeptide B4 [Source:ZFIN;Acc:ZDB-GENE-080227-13]
ENSDARG00000097231	ugt1b2	UDP glucuronosyltransferase 1 family, polypeptide B2 [Source:ZFIN;Acc:ZDB-GENE-080227-11]
ENSDARG00000097491	ugt1b1	UDP glucuronosyltransferase 1 family, polypeptide B1 [Source:ZFIN;Acc:ZDB-GENE-080227-10]
ENSDARG00000097877	si:ch211-167b20.8	si:ch211-167b20.8 [Source:ZFIN;Acc:ZDB-GENE-081104-147]
ENSDARG00000097979	ugt1b3	UDP glucuronosyltransferase 1 family, polypeptide B3 [Source:ZFIN;Acc:ZDB-GENE-080227-12]
ENSDARG00000098201	mtmr3	myotubularin related protein 3 [Source:ZFIN;Acc:ZDB-GENE-091204-465]
ENSDARG00000098439	nr1h3	nuclear receptor subfamily 1, group H, member 3 [Source:ZFIN;Acc:ZDB-GENE-050410-7]
ENSDARG00000098497	hrasa	v-Ha-ras Harvey rat sarcoma viral oncogene homolog a [Source:ZFIN;Acc:ZDB-GENE-050417-95]
ENSDARG00000098642	PRKAR1B (1 to many)	protein kinase, cAMP-dependent, regulatory subunit type I beta [Source:HGNC Symbol;Acc:HGNC:9390]
ENSDARG00000098645	rgn	regucalcin [Source:ZFIN;Acc:ZDB-GENE-040718-68]
ENSDARG00000098696	rela	v-rel avian reticuloendotheliosis viral oncogene homolog A [Source:ZFIN;Acc:ZDB-GENE-040825-4]
ENSDARG00000098726	rptor	regulatory associated protein of MTOR, complex 1 [Source:ZFIN;Acc:ZDB-GENE-130530-685]
ENSDARG00000098746	dhrs13l1	dehydrogenase/reductase (SDR family) member 13 like 1 [Source:ZFIN;Acc:ZDB-GENE-040426-1907]
ENSDARG00000098766	pcxa	pyruvate carboxylase a [Source:ZFIN;Acc:ZDB-GENE-090908-3]
ENSDARG00000098844	prkacbb	protein kinase, cAMP-dependent, catalytic, beta b [Source:ZFIN;Acc:ZDB-GENE-050904-4]
ENSDARG00000098856	RYR2	ryanodine receptor 2 (cardiac) [Source:HGNC Symbol;Acc:HGNC:10484]
ENSDARG00000098880	pclob	piccolo presynaptic cytomatrix protein b [Source:ZFIN;Acc:ZDB-GENE-030131-8100]
ENSDARG00000098909	SHC3	SHC (Src homology 2 domain containing) transforming protein 3 [Source:HGNC Symbol;Acc:HGNC:18181]
ENSDARG00000099079	aclya	ATP citrate lyase a [Source:ZFIN;Acc:ZDB-GENE-031113-1]
ENSDARG00000099106	afmid	arylformamidase [Source:ZFIN;Acc:ZDB-GENE-050417-166]
ENSDARG00000099116	nagk	N-acetylglucosamine kinase [Source:ZFIN;Acc:ZDB-GENE-070928-19]
ENSDARG00000099154	CABZ01032488.1
ENSDARG00000099185	chia.2	chitinase, acidic.2 [Source:ZFIN;Acc:ZDB-GENE-040426-2014]
ENSDARG00000099203	atp1b2a	ATPase, Na+/K+ transporting, beta 2a polypeptide [Source:ZFIN;Acc:ZDB-GENE-001127-2]
ENSDARG00000099226	ppp1cc	protein phosphatase 1, catalytic subunit, gamma isozyme [Source:ZFIN;Acc:ZDB-GENE-030131-5877]
ENSDARG00000099419	ME1 (1 to many)	malic enzyme 1, NADP(+)-dependent, cytosolic [Source:HGNC Symbol;Acc:HGNC:6983]
ENSDARG00000099455	ogt.2	O-linked N-acetylglucosamine (GlcNAc) transferase, tandem duplicate 2 [Source:ZFIN;Acc:ZDB-GENE-051128-1]
ENSDARG00000099524	gbe1b	glucan (1,4-alpha-), branching enzyme 1b [Source:ZFIN;Acc:ZDB-GENE-110914-16]
ENSDARG00000099555	foxo1a	forkhead box O1 a [Source:ZFIN;Acc:ZDB-GENE-061013-59]
ENSDARG00000099563	inpp5ka	inositol polyphosphate-5-phosphatase Ka [Source:ZFIN;Acc:ZDB-GENE-070410-101]
ENSDARG00000099648	ACSL6	acyl-CoA synthetase long-chain family member 6 [Source:HGNC Symbol;Acc:HGNC:16496]
ENSDARG00000099657	AKT1	v-akt murine thymoma viral oncogene homolog 1 [Source:HGNC Symbol;Acc:HGNC:391]
ENSDARG00000099730	pkma	pyruvate kinase, muscle, a [Source:ZFIN;Acc:ZDB-GENE-031201-4]
ENSDARG00000099755	pfklb	phosphofructokinase, liver b [Source:ZFIN;Acc:ZDB-GENE-050417-62]
ENSDARG00000099771	gne	glucosamine (UDP-N-acetyl)-2-epimerase/N-acetylmannosamine kinase [Source:ZFIN;Acc:ZDB-GENE-040426-1848]
ENSDARG00000099776	glula	glutamate-ammonia ligase (glutamine synthase) a [Source:ZFIN;Acc:ZDB-GENE-030131-688]
ENSDARG00000099803	PIK3C2G	phosphatidylinositol-4-phosphate 3-kinase catalytic subunit type 2 gamma [Source:HGNC Symbol;Acc:HGNC:8973]
ENSDARG00000099841	PRKCA (1 to many)	si:ch73-374l24.1 [Source:ZFIN;Acc:ZDB-GENE-141216-6]
ENSDARG00000099860	pkmb	pyruvate kinase, muscle, b [Source:ZFIN;Acc:ZDB-GENE-040801-230]
ENSDARG00000100003	glulb	glutamate-ammonia ligase (glutamine synthase) b [Source:ZFIN;Acc:ZDB-GENE-030131-8417]
ENSDARG00000100086	adipoqb	adiponectin, C1Q and collagen domain containing, b [Source:ZFIN;Acc:ZDB-GENE-060825-220]
ENSDARG00000100089	camk2b2	calcium/calmodulin-dependent protein kinase (CaM kinase) II beta 2 [Source:ZFIN;Acc:ZDB-GENE-090312-34]
ENSDARG00000100313	pip5k1cb	phosphatidylinositol-4-phosphate 5-kinase, type I, gamma b [Source:ZFIN;Acc:ZDB-GENE-110408-21]
ENSDARG00000100349	prkacaa	protein kinase, cAMP-dependent, catalytic, alpha, genome duplicate a [Source:ZFIN;Acc:ZDB-GENE-050114-6]
ENSDARG00000100352	aglb	amylo-alpha-1, 6-glucosidase, 4-alpha-glucanotransferase b [Source:ZFIN;Acc:ZDB-GENE-050309-54]
ENSDARG00000100376	amdhd2	amidohydrolase domain containing 2 [Source:ZFIN;Acc:ZDB-GENE-040426-1871]
ENSDARG00000100396	pip5k1aa	phosphatidylinositol-4-phosphate 5-kinase, type I, alpha, a [Source:ZFIN;Acc:ZDB-GENE-050522-517]
ENSDARG00000100503	sos1	son of sevenless homolog 1 (Drosophila) [Source:ZFIN;Acc:ZDB-GENE-070209-128]
ENSDARG00000100635	chia.1	chitinase, acidic.1 [Source:ZFIN;Acc:ZDB-GENE-040426-1994]
ENSDARG00000100666	ep300a	E1A binding protein p300 a [Source:ZFIN;Acc:ZDB-GENE-080403-16]
ENSDARG00000100718	me2	malic enzyme 2, NAD(+)-dependent, mitochondrial [Source:ZFIN;Acc:ZDB-GENE-040801-147]
ENSDARG00000100731	slc27a2b	solute carrier family 27 (fatty acid transporter), member 2b [Source:ZFIN;Acc:ZDB-GENE-081104-49]
ENSDARG00000100786	PLCB4	phospholipase C beta 4 [Source:HGNC Symbol;Acc:HGNC:9059]
ENSDARG00000100788	TRIP10 (1 to many)	thyroid hormone receptor interactor 10 [Source:HGNC Symbol;Acc:HGNC:12304]
ENSDARG00000100825	calm3a	calmodulin 3a (phosphorylase kinase, delta) [Source:ZFIN;Acc:ZDB-GENE-030131-5590]
ENSDARG00000100869	adcy9	adenylate cyclase 9 [Source:ZFIN;Acc:ZDB-GENE-050208-455]
ENSDARG00000101036	traf2b	Tnf receptor-associated factor 2b [Source:ZFIN;Acc:ZDB-GENE-030131-5345]
ENSDARG00000101145	lipeb	lipase, hormone-sensitive b [Source:ZFIN;Acc:ZDB-GENE-100921-71]
ENSDARG00000101164	NANS (1 to many)	N-acetylneuraminate synthase [Source:HGNC Symbol;Acc:HGNC:19237]
ENSDARG00000101176	ugt1b7	UDP glucuronosyltransferase 1 family, polypeptide B7 [Source:ZFIN;Acc:ZDB-GENE-080227-15]
ENSDARG00000101246	MTMR4	zgc:63645 [Source:ZFIN;Acc:ZDB-GENE-040426-1208]
ENSDARG00000101251	ldha	lactate dehydrogenase A4 [Source:ZFIN;Acc:ZDB-GENE-991026-5]
ENSDARG00000101369	ATF6B	activating transcription factor 6 beta [Source:HGNC Symbol;Acc:HGNC:2349]
ENSDARG00000101482	hk2	hexokinase 2 [Source:ZFIN;Acc:ZDB-GENE-040426-2017]
ENSDARG00000101561	dbt	dihydrolipoamide branched chain transacylase E2 [Source:ZFIN;Acc:ZDB-GENE-050320-85]
ENSDARG00000101569	ppargc1b	peroxisome proliferator-activated receptor gamma, coactivator 1 beta [Source:ZFIN;Acc:ZDB-GENE-030616-43]
ENSDARG00000101589	cacna1db	calcium channel, voltage-dependent, L type, alpha 1D subunit, b [Source:ZFIN;Acc:ZDB-GENE-040525-3]
ENSDARG00000101606	rims2a	regulating synaptic membrane exocytosis 2a [Source:ZFIN;Acc:ZDB-GENE-040426-1656]
ENSDARG00000101629	SI (1 to many)	sucrase-isomaltase (alpha-glucosidase) [Source:HGNC Symbol;Acc:HGNC:10856]
ENSDARG00000101755	prkar1ab	protein kinase, cAMP-dependent, regulatory, type I, alpha (tissue specific extinguisher 1) b [Source:ZFIN;Acc:ZDB-GENE-050417-238]
ENSDARG00000101849	adipor2	adiponectin receptor 2 [Source:ZFIN;Acc:ZDB-GENE-041210-60]
ENSDARG00000101985	socs9	suppressor of cytokine signaling 9 [Source:ZFIN;Acc:ZDB-GENE-030131-4065]
ENSDARG00000102318	il6	interleukin 6 (interferon, beta 2) [Source:ZFIN;Acc:ZDB-GENE-120509-1]
ENSDARG00000102326	KCNJ11 (1 to many)	potassium channel, inwardly rectifying subfamily J, member 11 [Source:HGNC Symbol;Acc:HGNC:6257]
ENSDARG00000102328	raf1a	Raf-1 proto-oncogene, serine/threonine kinase a [Source:ZFIN;Acc:ZDB-GENE-990415-41]
ENSDARG00000102620	MTMR3 (1 to many)	myotubularin related protein 3 [Source:HGNC Symbol;Acc:HGNC:7451]
ENSDARG00000102690	rims2b	regulating synaptic membrane exocytosis 2b [Source:ZFIN;Acc:ZDB-GENE-060503-893]
ENSDARG00000102730	mapk10	mitogen-activated protein kinase 10 [Source:ZFIN;Acc:ZDB-GENE-051120-117]
ENSDARG00000102762	pik3r5	phosphoinositide-3-kinase, regulatory subunit 5 [Source:ZFIN;Acc:ZDB-GENE-030131-2308]
ENSDARG00000102773	cacna1da	calcium channel, voltage-dependent, L type, alpha 1D subunit, a [Source:ZFIN;Acc:ZDB-GENE-030616-135]
ENSDARG00000103025	hmgcs1	3-hydroxy-3-methylglutaryl-CoA synthase 1 (soluble) [Source:ZFIN;Acc:ZDB-GENE-040426-1042]
ENSDARG00000103038	pik3r3a	phosphoinositide-3-kinase, regulatory subunit 3a (gamma) [Source:ZFIN;Acc:ZDB-GENE-040426-1978]
ENSDARG00000103125	TSC2	tuberous sclerosis 2 [Source:HGNC Symbol;Acc:HGNC:12363]
ENSDARG00000103364	cs	citrate synthase [Source:ZFIN;Acc:ZDB-GENE-030131-1058]
ENSDARG00000103369	taldo1	transaldolase 1 [Source:ZFIN;Acc:ZDB-GENE-030131-3277]
ENSDARG00000103428	ogdhb	oxoglutarate (alpha-ketoglutarate) dehydrogenase b (lipoamide) [Source:ZFIN;Acc:ZDB-GENE-090311-8]
ENSDARG00000103435	sorbs1	sorbin and SH3 domain containing 1 [Source:ZFIN;Acc:ZDB-GENE-090313-168]
ENSDARG00000103479	ptprfa	protein tyrosine phosphatase, receptor type, f, a [Source:ZFIN;Acc:ZDB-GENE-020107-2]
ENSDARG00000103612	akt2l	v-akt murine thymoma viral oncogene homolog 2, like [Source:ZFIN;Acc:ZDB-GENE-040121-5]
ENSDARG00000103683	inpp5b	inositol polyphosphate-5-phosphatase B [Source:ZFIN;Acc:ZDB-GENE-110411-228]
ENSDARG00000103800	prkar1b	protein kinase, cAMP-dependent, regulatory, type I, beta [Source:ZFIN;Acc:ZDB-GENE-060929-580]
ENSDARG00000103811	agla	amylo-alpha-1, 6-glucosidase, 4-alpha-glucanotransferase a [Source:ZFIN;Acc:ZDB-GENE-071004-6]
ENSDARG00000103826	gpib	glucose-6-phosphate isomerase b [Source:ZFIN;Acc:ZDB-GENE-020513-3]
ENSDARG00000103847	ADCY9 (1 to many)	adenylate cyclase 9 [Source:HGNC Symbol;Acc:HGNC:240]
ENSDARG00000103849	mdh1ab	malate dehydrogenase 1Ab, NAD (soluble) [Source:ZFIN;Acc:ZDB-GENE-030131-7655]
ENSDARG00000103908	FH (1 to many)	fumarate hydratase [Source:HGNC Symbol;Acc:HGNC:3700]
ENSDARG00000103926	inpp5e	inositol polyphosphate-5-phosphatase E [Source:ZFIN;Acc:ZDB-GENE-050809-23]
ENSDARG00000104022	gcgra	glucagon receptor a [Source:ZFIN;Acc:ZDB-GENE-050516-1]
ENSDARG00000104054	MLXIPL	si:ch1073-189o9.1 [Source:ZFIN;Acc:ZDB-GENE-100922-66]
ENSDARG00000104139	atp1a3b	ATPase, Na+/K+ transporting, alpha 3b polypeptide [Source:ZFIN;Acc:ZDB-GENE-001212-8]
ENSDARG00000104148	crebbpb	CREB binding protein b [Source:ZFIN;Acc:ZDB-GENE-050302-102]
ENSDARG00000104222	inppl1a	inositol polyphosphate phosphatase-like 1a [Source:ZFIN;Acc:ZDB-GENE-030131-3904]
ENSDARG00000104400	socs3a	suppressor of cytokine signaling 3a [Source:ZFIN;Acc:ZDB-GENE-030131-7349]
ENSDARG00000104404	b4galt1l	DP-Gal:betaGlcNAc beta 1,4- galactosyltransferase, polypeptide 1, like [Source:ZFIN;Acc:ZDB-GENE-061013-84]
ENSDARG00000104414	shmt2	serine hydroxymethyltransferase 2 (mitochondrial) [Source:ZFIN;Acc:ZDB-GENE-071213-1]
ENSDARG00000104569	SI (1 to many)	sucrase-isomaltase (alpha-glucosidase) [Source:HGNC Symbol;Acc:HGNC:10856]
ENSDARG00000104609	crebbpa	CREB binding protein a [Source:ZFIN;Acc:ZDB-GENE-050208-439]
ENSDARG00000104702	cat	catalase [Source:ZFIN;Acc:ZDB-GENE-000210-20]
ENSDARG00000104732	mlycd	malonyl-CoA decarboxylase [Source:ZFIN;Acc:ZDB-GENE-070410-120]
ENSDARG00000104808	jak2a	Janus kinase 2a [Source:ZFIN;Acc:ZDB-GENE-980526-481]
ENSDARG00000104810	akt3a	v-akt murine thymoma viral oncogene homolog 3a [Source:ZFIN;Acc:ZDB-GENE-050419-180]
ENSDARG00000104849	PIP5K1B (1 to many)	si:dkey-3h23.3 [Source:ZFIN;Acc:ZDB-GENE-141216-249]
ENSDARG00000104949	slc27a1b	solute carrier family 27 (fatty acid transporter), member 1b [Source:ZFIN;Acc:ZDB-GENE-061013-672]
ENSDARG00000105039	phka1b	phosphorylase kinase, alpha 1b (muscle) [Source:ZFIN;Acc:ZDB-GENE-091204-81]
ENSDARG00000105159	PHKA1 (1 to many)	phosphorylase kinase, alpha 1 (muscle) [Source:HGNC Symbol;Acc:HGNC:8925]
ENSDARG00000105187	gcshb	glycine cleavage system protein H (aminomethyl carrier), b [Source:ZFIN;Acc:ZDB-GENE-040718-319]
ENSDARG00000105201	adcyap1r1a	adenylate cyclase activating polypeptide 1a (pituitary) receptor type I [Source:ZFIN;Acc:ZDB-GENE-050315-1]
ENSDARG00000105243	ogt.1	O-linked N-acetylglucosamine (GlcNAc) transferase, tandem duplicate 1 [Source:ZFIN;Acc:ZDB-GENE-030131-9631]
ENSDARG00000105261	nfkb1	nuclear factor of kappa light polypeptide gene enhancer in B-cells 1 [Source:ZFIN;Acc:ZDB-GENE-121204-3]
ENSDARG00000105276	grb2a	growth factor receptor-bound protein 2a [Source:ZFIN;Acc:ZDB-GENE-041121-1]

## Sheet: xenopus gene
Ensembl Gene ID	Associated Gene Name	Description
ENSXETG00000000187	gcsh	glycine cleavage system protein H (aminomethyl carrier) [Source:Xenbase;Acc:XB-GENE-956061]
ENSXETG00000000274	trpm5	transient receptor potential cation channel, subfamily M, member 5 [Source:Xenbase;Acc:XB-GENE-960842]
ENSXETG00000000302	ganc	glucosidase, alpha; neutral C [Source:Xenbase;Acc:XB-GENE-5928423]
ENSXETG00000000307	nr1h2	nuclear receptor subfamily 1, group H, member 2 [Source:Xenbase;Acc:XB-GENE-482950]
ENSXETG00000000321	calm1	calmodulin 1 (phosphorylase kinase, delta) [Source:Xenbase;Acc:XB-GENE-976642]
ENSXETG00000000380	glul	glutamate-ammonia ligase [Source:Xenbase;Acc:XB-GENE-5923225]
ENSXETG00000000445	adcy7	adenylate cyclase 7 [Source:Xenbase;Acc:XB-GENE-1005225]
ENSXETG00000000543	gldc	glycine dehydrogenase (decarboxylating) [Source:Xenbase;Acc:XB-GENE-1221322]
ENSXETG00000000548	sucla2	succinate-CoA ligase, ADP-forming, beta subunit [Source:Xenbase;Acc:XB-GENE-952586]
ENSXETG00000000586	jak2	Janus kinase 2 (a protein tyrosine kinase) [Source:Xenbase;Acc:XB-GENE-483712]
ENSXETG00000000600	gmds	GDP-mannose 4,6-dehydratase [Source:Xenbase;Acc:XB-GENE-943015]
ENSXETG00000000690	mtmr7	myotubularin related protein 7 [Source:Xenbase;Acc:XB-GENE-1008662]
ENSXETG00000000731	idh3g	isocitrate dehydrogenase 3 (NAD+) gamma [Source:Xenbase;Acc:XB-GENE-492840]
ENSXETG00000000753	sec16a	SEC16 homolog A, endoplasmic reticulum export factor [Source:Xenbase;Acc:XB-GENE-986385]
ENSXETG00000000847
ENSXETG00000000911	cckar	cholecystokinin A receptor [Source:Xenbase;Acc:XB-GENE-992615]
ENSXETG00000000962	pi4k2b	phosphatidylinositol 4-kinase type 2 beta [Source:Xenbase;Acc:XB-GENE-974293]
ENSXETG00000001148	mgam	maltase-glucoamylase [Source:Xenbase;Acc:XB-GENE-964595]
ENSXETG00000001170	gale	UDP-galactose-4-epimerase [Source:Xenbase;Acc:XB-GENE-965029]
ENSXETG00000001210	aacs	acetoacetyl-CoA synthetase [Source:Xenbase;Acc:XB-GENE-490085]
ENSXETG00000001220	khk	ketohexokinase (fructokinase) [Source:Xenbase;Acc:XB-GENE-997647]
ENSXETG00000001281	gaa	glucosidase, alpha; acid [Source:Xenbase;Acc:XB-GENE-6054131]
ENSXETG00000001377	prkar1a	protein kinase, cAMP-dependent, regulatory, type I, alpha [Source:Xenbase;Acc:XB-GENE-856481]
ENSXETG00000001485	rapgef1	Rap guanine nucleotide exchange factor (GEF) 1 [Source:Xenbase;Acc:XB-GENE-5729483]
ENSXETG00000001539	acsl1	acyl-CoA synthetase long-chain family member 1 protein [Source:Xenbase;Acc:XB-GENE-5739727]
ENSXETG00000001566	irs4	insulin receptor substrate 4 [Source:Xenbase;Acc:XB-GENE-479893]
ENSXETG00000001671	taldo1	transaldolase 1 [Source:Xenbase;Acc:XB-GENE-1005380]
ENSXETG00000001678	pip5k1b	phosphatidylinositol-4-phosphate 5-kinase, type I, beta [Source:Xenbase;Acc:XB-GENE-987075]
ENSXETG00000001690	suclg1	succinate-CoA ligase, alpha subunit [Source:Xenbase;Acc:XB-GENE-478220]
ENSXETG00000001760	ptpn11	protein tyrosine phosphatase, non-receptor type 11 [Source:Xenbase;Acc:XB-GENE-6054495]
ENSXETG00000002133	creb3l4	cAMP responsive element binding protein 3-like 4 [Source:Xenbase;Acc:XB-GENE-5761389]
ENSXETG00000002253	hyi	hydroxypyruvate isomerase (putative) [Source:Xenbase;Acc:XB-GENE-5847279]
ENSXETG00000002257	ptprf	protein tyrosine phosphatase, receptor type, F [Source:Xenbase;Acc:XB-GENE-495325]
ENSXETG00000002292	acly	ATP citrate lyase [Source:Xenbase;Acc:XB-GENE-992494]
ENSXETG00000002361	gpi	glucose-6-phosphate isomerase [Source:Xenbase;Acc:XB-GENE-944058]
ENSXETG00000002414	atp1b1	ATPase, Na+/K+ transporting, beta 1 polypeptide [Source:Xenbase;Acc:XB-GENE-482813]
ENSXETG00000002505	tnf	tumor necrosis factor [Source:Xenbase;Acc:XB-GENE-480131]
ENSXETG00000002522	suclg2	succinate-CoA ligase, GDP-forming, beta subunit [Source:Xenbase;Acc:XB-GENE-956242]
ENSXETG00000002580	itpkc	inositol-trisphosphate 3-kinase C [Source:Xenbase;Acc:XB-GENE-992155]
ENSXETG00000002617	sdhc	succinate dehydrogenase complex, subunit C, integral membrane protein, 15kDa [Source:Xenbase;Acc:XB-GENE-974948]
ENSXETG00000002645	cryl1	crystallin, lambda 1 [Source:Xenbase;Acc:XB-GENE-945577]
ENSXETG00000002647	IRS2	insulin receptor substrate 2 [Source:HGNC Symbol;Acc:HGNC:6126]
ENSXETG00000002854	kcnj11	potassium channel, inwardly rectifying subfamily J, member 11 [Source:Xenbase;Acc:XB-GENE-6084577]
ENSXETG00000002877	prmt1	protein arginine methyltransferase 1 [Source:Xenbase;Acc:XB-GENE-484022]
ENSXETG00000002921	itpka	inositol-trisphosphate 3-kinase A [Source:Xenbase;Acc:XB-GENE-986593]
ENSXETG00000002983	acadm	acyl-CoA dehydrogenase, C-4 to C-12 straight chain [Source:Xenbase;Acc:XB-GENE-972935]
ENSXETG00000003006	afmid	arylformamidase [Source:Xenbase;Acc:XB-GENE-5885603]
ENSXETG00000003033	adipoq	adiponectin, C1Q and collagen domain containing [Source:Xenbase;Acc:XB-GENE-1000290]
ENSXETG00000003158	enosf1	enolase superfamily member 1 [Source:Xenbase;Acc:XB-GENE-940740]
ENSXETG00000003234	plcd3	phospholipase C, delta 3 [Source:Xenbase;Acc:XB-GENE-966578]
ENSXETG00000003253	pik3r3	phosphoinositide-3-kinase, regulatory subunit 3 (gamma) [Source:Xenbase;Acc:XB-GENE-6464721]
ENSXETG00000003265	b4galt2	UDP-Gal:betaGlcNAc beta 1,4- galactosyltransferase, polypeptide 2 [Source:Xenbase;Acc:XB-GENE-997913]
ENSXETG00000003285	stk11	serine/threonine kinase 11 [Source:Xenbase;Acc:XB-GENE-955279]
ENSXETG00000003398	kras	Kirsten rat sarcoma viral oncogene homolog [Source:Xenbase;Acc:XB-GENE-6036229]
ENSXETG00000003403	aldh16a1	aldehyde dehydrogenase 16 family, member A1 [Source:Xenbase;Acc:XB-GENE-5726619]
ENSXETG00000003433	pgam1	phosphoglycerate mutase 1 (brain) [Source:Xenbase;Acc:XB-GENE-1007742]
ENSXETG00000003443	hoga1	4-hydroxy-2-oxoglutarate aldolase 1 [Source:Xenbase;Acc:XB-GENE-957775]
ENSXETG00000003457
ENSXETG00000003458	bdh1	3-hydroxybutyrate dehydrogenase, type 1 [Source:Xenbase;Acc:XB-GENE-990740]
ENSXETG00000003499	akr1a1	aldo-keto reductase family 1, member A1 (aldehyde reductase) [Source:Xenbase;Acc:XB-GENE-1014353]
ENSXETG00000003578	plcg2	phospholipase C, gamma 2 (phosphatidylinositol-specific) [Source:Xenbase;Acc:XB-GENE-952431]
ENSXETG00000003621	gnaq	guanine nucleotide binding protein (G protein), q polypeptide [Source:Xenbase;Acc:XB-GENE-973433]
ENSXETG00000003773	mlxip	MLX interacting protein [Source:Xenbase;Acc:XB-GENE-990525]
ENSXETG00000003828	gfpt2	glutamine-fructose-6-phosphate transaminase 2 [Source:Xenbase;Acc:XB-GENE-942490]
ENSXETG00000003918	phkb	phosphorylase kinase, beta [Source:Xenbase;Acc:XB-GENE-1010420]
ENSXETG00000003950	traf2	TNF receptor-associated factor 2 [Source:Xenbase;Acc:XB-GENE-493460]
ENSXETG00000003981	cat.2	catalase, gene 2 [Source:Xenbase;Acc:XB-GENE-976955]
ENSXETG00000004025	pdpk1	3-phosphoinositide dependent protein kinase 1 [Source:Xenbase;Acc:XB-GENE-991549]
ENSXETG00000004032	gbe1	glucan (1,4-alpha-), branching enzyme 1 [Source:Xenbase;Acc:XB-GENE-980510]
ENSXETG00000004050
ENSXETG00000004088	kcnn4	potassium channel, calcium activated intermediate/small conductance subfamily N alpha, member 4 [Source:Xenbase;Acc:XB-GENE-1013002]
ENSXETG00000004127	rgn	regucalcin [Source:Xenbase;Acc:XB-GENE-483637]
ENSXETG00000004172	gnpda1	glucosamine-6-phosphate deaminase 1 [Source:Xenbase;Acc:XB-GENE-966376]
ENSXETG00000004206
ENSXETG00000004258	crkl	v-crk avian sarcoma virus CT10 oncogene homolog-like [Source:Xenbase;Acc:XB-GENE-976114]
ENSXETG00000004305	PTPN11	protein tyrosine phosphatase, non-receptor type 11 [Source:HGNC Symbol;Acc:HGNC:9644]
ENSXETG00000004477	atp1b4	ATPase, Na+/K+ transporting, beta 4 polypeptide [Source:Xenbase;Acc:XB-GENE-975977]
ENSXETG00000004488	irg1	immunoresponsive gene 1 [Source:Xenbase;Acc:XB-GENE-919725]
ENSXETG00000004549	pmm2	phosphomannomutase 2 [Source:Xenbase;Acc:XB-GENE-998969]
ENSXETG00000004630	dcxr	dicarbonyl/L-xylulose reductase [Source:Xenbase;Acc:XB-GENE-990326]
ENSXETG00000004713	tbc1d4	TBC1 domain family, member 4 [Source:Xenbase;Acc:XB-GENE-980839]
ENSXETG00000004750	rxrg	retinoid X receptor, gamma [Source:Xenbase;Acc:XB-GENE-478493]
ENSXETG00000004757	aldh9a1	aldehyde dehydrogenase 9 family, member A1 [Source:Xenbase;Acc:XB-GENE-951247]
ENSXETG00000004845	braf	B-Raf proto-oncogene, serine/threonine kinase [Source:Xenbase;Acc:XB-GENE-1014202]
ENSXETG00000004890	ugt1a6	UDP glucuronosyltransferase 1 family, polypeptide A6 [Source:Xenbase;Acc:XB-GENE-5793241]
ENSXETG00000005075	hexb	hexosaminidase B (beta polypeptide) [Source:Xenbase;Acc:XB-GENE-1002397]
ENSXETG00000005113	ipmk	inositol polyphosphate multikinase [Source:Xenbase;Acc:XB-GENE-1004987]
ENSXETG00000005153	itpr1	inositol 1,4,5-trisphosphate receptor, type 1 [Source:Xenbase;Acc:XB-GENE-920765]
ENSXETG00000005164	atf6b	activating transcription factor 6 beta [Source:Xenbase;Acc:XB-GENE-1013925]
ENSXETG00000005191	aldh7a1	aldehyde dehydrogenase 7 family, member A1 [Source:Xenbase;Acc:XB-GENE-492001]
ENSXETG00000005206	pkm	pyruvate kinase, muscle [Source:Xenbase;Acc:XB-GENE-485873]
ENSXETG00000005345	prps2	phosphoribosyl pyrophosphate synthetase 2 [Source:Xenbase;Acc:XB-GENE-983985]
ENSXETG00000005421	gcgr	glucagon receptor [Source:Xenbase;Acc:XB-GENE-5918476]
ENSXETG00000005475	sh2b2	SH2B adaptor protein 2 [Source:Xenbase;Acc:XB-GENE-494880]
ENSXETG00000005520	hao1	hydroxyacid oxidase (glycolate oxidase) 1 [Source:Xenbase;Acc:XB-GENE-992668]
ENSXETG00000005524	plcb1	phospholipase C, beta 1 (phosphoinositide-specific) [Source:Xenbase;Acc:XB-GENE-6045753]
ENSXETG00000005613	ogdhl	oxoglutarate dehydrogenase-like [Source:Xenbase;Acc:XB-GENE-984152]
ENSXETG00000005659	impad1	inositol monophosphatase domain containing 1 [Source:Xenbase;Acc:XB-GENE-5751033]
ENSXETG00000005702	rpia	ribose 5-phosphate isomerase A [Source:Xenbase;Acc:XB-GENE-995580]
ENSXETG00000005754	shmt1	serine hydroxymethyltransferase 1 (soluble) [Source:Xenbase;Acc:XB-GENE-966676]
ENSXETG00000005863	gad1.2	glutamate decarboxylase 1 (brain, 67kDa), gene 2 [Source:Xenbase;Acc:XB-GENE-5830282]
ENSXETG00000005919	pik3cg	phosphatidylinositol-4,5-bisphosphate 3-kinase, catalytic subunit gamma [Source:Xenbase;Acc:XB-GENE-1011009]
ENSXETG00000005920	prkar2b	protein kinase, cAMP-dependent, regulatory, type II, beta [Source:Xenbase;Acc:XB-GENE-1000037]
ENSXETG00000005937	amt	aminomethyltransferase [Source:Xenbase;Acc:XB-GENE-921598]
ENSXETG00000005954	gmppb	GDP-mannose pyrophosphorylase B [Source:Xenbase;Acc:XB-GENE-922650]
ENSXETG00000005971	tigar	TP53 induced glycolysis regulatory phosphatase [Source:Xenbase;Acc:XB-GENE-1008472]
ENSXETG00000006040	hras	Harvey rat sarcoma viral oncogene homolog [Source:Xenbase;Acc:XB-GENE-479381]
ENSXETG00000006072	ppp4r3b	protein phosphatase 4, regulatory subunit 3B [Source:Xenbase;Acc:XB-GENE-1004661]
ENSXETG00000006199	mapk10	mitogen-activated protein kinase 10 [Source:Xenbase;Acc:XB-GENE-1009840]
ENSXETG00000006212	pdha1	pyruvate dehydrogenase (lipoamide) alpha 1 [Source:Xenbase;Acc:XB-GENE-952669]
ENSXETG00000006229	pip4k2c	phosphatidylinositol-5-phosphate 4-kinase, type II, gamma [Source:Xenbase;Acc:XB-GENE-964849]
ENSXETG00000006262	tsc1	tuberous sclerosis 1 [Source:Xenbase;Acc:XB-GENE-987982]
ENSXETG00000006322	mtor	mechanistic target of rapamycin (serine/threonine kinase) [Source:Xenbase;Acc:XB-GENE-993118]
ENSXETG00000006418	pip5k1c	phosphatidylinositol-4-phosphate 5-kinase, type I, gamma [Source:Xenbase;Acc:XB-GENE-5823861]
ENSXETG00000006455	camk2g	calcium/calmodulin-dependent protein kinase (CaM kinase) II gamma [Source:Xenbase;Acc:XB-GENE-868520]
ENSXETG00000006460	camk2a	calcium/calmodulin-dependent protein kinase (CaM kinase) II alpha [Source:Xenbase;Acc:XB-GENE-868353]
ENSXETG00000006536	grhpr.2	glyoxylate reductase/hydroxypyruvate reductase, gene 2 [Source:Xenbase;Acc:XB-GENE-5815683]
ENSXETG00000006541		glyoxylate reductase/hydroxypyruvate reductase-like protein [Source:RefSeq peptide;Acc:NP_001165337]
ENSXETG00000006558	nans	N-acetylneuraminic acid synthase [Source:Xenbase;Acc:XB-GENE-977732]
ENSXETG00000006562	shc2	SHC (Src homology 2 domain containing) transforming protein 2 [Source:Xenbase;Acc:XB-GENE-6073771]
ENSXETG00000006618	minpp1	multiple inositol-polyphosphate phosphatase 1 [Source:Xenbase;Acc:XB-GENE-952972]
ENSXETG00000006756	phka1p1	phosphorylase kinase, alpha 1 pseudogene 1 [Source:Xenbase;Acc:XB-GENE-1012252]
ENSXETG00000006823	pi4kb	phosphatidylinositol 4-kinase, catalytic, beta [Source:Xenbase;Acc:XB-GENE-997612]
ENSXETG00000006892	aco2	aconitase 2, mitochondrial [Source:Xenbase;Acc:XB-GENE-1000785]
ENSXETG00000007026	prkaa1	protein kinase, AMP-activated, alpha 1 catalytic subunit [Source:Xenbase;Acc:XB-GENE-946195]
ENSXETG00000007070	hmgcll1	3-hydroxymethyl-3-methylglutaryl-CoA lyase-like 1 [Source:Xenbase;Acc:XB-GENE-952336]
ENSXETG00000007082	mtmr2	myotubularin related protein 2 [Source:Xenbase;Acc:XB-GENE-6044385]
ENSXETG00000007164	gne	glucosamine (UDP-N-acetyl)-2-epimerase/N-acetylmannosamine kinase [Source:Xenbase;Acc:XB-GENE-1003644]
ENSXETG00000007195	cacna1f	calcium channel, voltage-dependent, L type, alpha 1F subunit [Source:Xenbase;Acc:XB-GENE-1013840]
ENSXETG00000007200	haghl	hydroxyacylglutathione hydrolase-like [Source:Xenbase;Acc:XB-GENE-987560]
ENSXETG00000007201	plcb3	phospholipase C, beta 3 (phosphatidylinositol-specific) [Source:Xenbase;Acc:XB-GENE-1008413]
ENSXETG00000007202	hagh	hydroxyacylglutathione hydrolase [Source:Xenbase;Acc:XB-GENE-966712]
ENSXETG00000007252	pik3ca	phosphatidylinositol-4,5-bisphosphate 3-kinase, catalytic subunit alpha [Source:Xenbase;Acc:XB-GENE-998106]
ENSXETG00000007254	kcnmb3	potassium channel subfamily M regulatory beta subunit 3 [Source:Xenbase;Acc:XB-GENE-5864898]
ENSXETG00000007279	pfkm	phosphofructokinase, muscle [Source:Xenbase;Acc:XB-GENE-1000684]
ENSXETG00000007408	il6	interleukin 6 [Source:Xenbase;Acc:XB-GENE-480186]
ENSXETG00000007447	pgk1	phosphoglycerate kinase 1 [Source:Xenbase;Acc:XB-GENE-947126]
ENSXETG00000007473	acss2.1	acyl-CoA synthetase short-chain family member 2, gene 1 [Source:Xenbase;Acc:XB-GENE-1010924]
ENSXETG00000007521	rapgef4	Rap guanine nucleotide exchange factor (GEF) 4 [Source:Xenbase;Acc:XB-GENE-6048644]
ENSXETG00000007557	pdhx	pyruvate dehydrogenase complex, component X [Source:Xenbase;Acc:XB-GENE-955123]
ENSXETG00000007561	cat.1	catalase, gene 1 [Source:Xenbase;Acc:XB-GENE-5918489]
ENSXETG00000007566	atf2	activating transcription factor 2 [Source:Xenbase;Acc:XB-GENE-961088]
ENSXETG00000007642	stat3.1	signal transducer and activator of transcription 3 (acute-phase response factor), gene 1 [Source:Xenbase;Acc:XB-GENE-481047]
ENSXETG00000007741	mtmr1	myotubularin related protein 1 [Source:Xenbase;Acc:XB-GENE-985305]
ENSXETG00000007772	plch1	phospholipase C, eta 1 [Source:Xenbase;Acc:XB-GENE-6042445]
ENSXETG00000007790	mtmr4	myotubularin related protein 4 [Source:Xenbase;Acc:XB-GENE-986315]
ENSXETG00000007876	cd36	CD36 molecule (thrombospondin receptor) [Source:Xenbase;Acc:XB-GENE-493679]
ENSXETG00000007969	cyb5r1	cytochrome b5 reductase 1 [Source:Xenbase;Acc:XB-GENE-946788]
ENSXETG00000007972	adipor1	adiponectin receptor 1 [Source:Xenbase;Acc:XB-GENE-974529]
ENSXETG00000008032	idh1	isocitrate dehydrogenase 1 (NADP+), soluble [Source:Xenbase;Acc:XB-GENE-1004994]
ENSXETG00000008125	atp1a2	ATPase, Na+/K+ transporting, alpha 2 polypeptide [Source:Xenbase;Acc:XB-GENE-6034696]
ENSXETG00000008154	ppp1r3b	protein phosphatase 1, regulatory subunit 3B [Source:Xenbase;Acc:XB-GENE-956777]
ENSXETG00000008199	gfpt1	glutamine--fructose-6-phosphate transaminase 1 [Source:Xenbase;Acc:XB-GENE-493902]
ENSXETG00000008244	enpp3	ectonucleotide pyrophosphatase/phosphodiesterase 3 [Source:Xenbase;Acc:XB-GENE-1012338]
ENSXETG00000008254	pik3cb	phosphatidylinositol-4,5-bisphosphate 3-kinase, catalytic subunit beta [Source:Xenbase;Acc:XB-GENE-482674]
ENSXETG00000008282	slc27a6	solute carrier family 27 (fatty acid transporter), member 6 [Source:Xenbase;Acc:XB-GENE-491992]
ENSXETG00000008386	sos1	son of sevenless homolog 1 [Source:Xenbase;Acc:XB-GENE-1011399]
ENSXETG00000008415	pc.1	pyruvate carboxylase, gene 1 [Source:Xenbase;Acc:XB-GENE-952866]
ENSXETG00000008437	gnpda2	glucosamine-6-phosphate deaminase 2 [Source:Xenbase;Acc:XB-GENE-983383]
ENSXETG00000008520	hkdc1	hexokinase domain containing 1 [Source:Xenbase;Acc:XB-GENE-1002857]
ENSXETG00000008603	akt1	v-akt murine thymoma viral oncogene homolog 1 [Source:Xenbase;Acc:XB-GENE-484953]
ENSXETG00000008649	prkacb	protein kinase, cAMP-dependent, catalytic, beta [Source:Xenbase;Acc:XB-GENE-482702]
ENSXETG00000008685	pdhb	pyruvate dehydrogenase (lipoamide) beta [Source:Xenbase;Acc:XB-GENE-977343]
ENSXETG00000008691	abat	4-aminobutyrate aminotransferase [Source:Xenbase;Acc:XB-GENE-957494]
ENSXETG00000008692	pmm1	phosphomannomutase 1 [Source:Xenbase;Acc:XB-GENE-974466]
ENSXETG00000008782	shc4	SHC (Src homology 2 domain containing) family, member 4 [Source:Xenbase;Acc:XB-GENE-490134]
ENSXETG00000008821	sorbs1	sorbin and SH3 domain containing 1 [Source:Xenbase;Acc:XB-GENE-6051038]
ENSXETG00000008822	tkfc	triokinase/FMN cyclase [Source:Xenbase;Acc:XB-GENE-990423]
ENSXETG00000008859	HKDC1	hexokinase domain containing 1 [Source:HGNC Symbol;Acc:HGNC:23302]
ENSXETG00000008860	hk1	hexokinase 1 [Source:Xenbase;Acc:XB-GENE-944850]
ENSXETG00000008955	acaca	acetyl-CoA carboxylase alpha [Source:Xenbase;Acc:XB-GENE-1013637]
ENSXETG00000008976	mdh2	malate dehydrogenase 2, NAD (mitochondrial) [Source:Xenbase;Acc:XB-GENE-971714]
ENSXETG00000009022	galm	galactose mutarotase (aldose 1-epimerase) [Source:Xenbase;Acc:XB-GENE-1001023]
ENSXETG00000009054	cyb5r2	cytochrome b5 reductase 2 [Source:Xenbase;Acc:XB-GENE-1006041]
ENSXETG00000009096	vamp2	vesicle-associated membrane protein 2 (synaptobrevin 2) [Source:Xenbase;Acc:XB-GENE-5788095]
ENSXETG00000009131	sos2	son of sevenless homolog 2 [Source:Xenbase;Acc:XB-GENE-1006170]
ENSXETG00000009145	slc2a2	solute carrier family 2 (facilitated glucose transporter), member 2 [Source:Xenbase;Acc:XB-GENE-486462]
ENSXETG00000009184	aco1	aconitase 1, soluble [Source:Xenbase;Acc:XB-GENE-1012108]
ENSXETG00000009210	prkci	protein kinase C, iota [Source:Xenbase;Acc:XB-GENE-481945]
ENSXETG00000009268	pten	phosphatase and tensin homolog [Source:Xenbase;Acc:XB-GENE-491433]
ENSXETG00000009304	adh5	alcohol dehydrogenase 5 (class III), chi polypeptide [Source:Xenbase;Acc:XB-GENE-977214]
ENSXETG00000009311	adh7	alcohol dehydrogenase 7 (class IV), mu or sigma polypeptide [Source:Xenbase;Acc:XB-GENE-6032700]
ENSXETG00000009313	adh1b	class I alcohol dehydrogenase, beta subunit [Source:RefSeq peptide;Acc:NP_001011431]
ENSXETG00000009314
ENSXETG00000009316	eif4e	eukaryotic translation initiation factor 4E [Source:Xenbase;Acc:XB-GENE-855435]
ENSXETG00000009330	prkar2a	protein kinase, cAMP-dependent, regulatory, type II, alpha [Source:Xenbase;Acc:XB-GENE-982783]
ENSXETG00000009359	prkcd	protein kinase C, delta [Source:Xenbase;Acc:XB-GENE-478663]
ENSXETG00000009362	pfkfb4	6-phosphofructo-2-kinase/fructose-2,6-biphosphatase 4 [Source:Xenbase;Acc:XB-GENE-1001570]
ENSXETG00000009404	adipor2	adiponectin receptor 2 [Source:Xenbase;Acc:XB-GENE-991129]
ENSXETG00000009506	cs	citrate synthase [Source:Xenbase;Acc:XB-GENE-943160]
ENSXETG00000009689	ppp1ca	protein phosphatase 1, catalytic subunit, alpha isozyme [Source:Xenbase;Acc:XB-GENE-5948033]
ENSXETG00000009724	rheb	Ras homolog enriched in brain [Source:Xenbase;Acc:XB-GENE-492096]
ENSXETG00000009727	prkag1	protein kinase, AMP-activated, gamma 1 non-catalytic subunit [Source:Xenbase;Acc:XB-GENE-1010726]
ENSXETG00000009754	idh3a	isocitrate dehydrogenase 3 (NAD+) alpha [Source:Xenbase;Acc:XB-GENE-943186]
ENSXETG00000009756	acsbg1	acyl-CoA synthetase bubblegum family member 1 [Source:Xenbase;Acc:XB-GENE-985321]
ENSXETG00000009758
ENSXETG00000009789	adcy6	adenylate cyclase 6 [Source:Xenbase;Acc:XB-GENE-1011902]
ENSXETG00000009899	synj1	synaptojanin 1 [Source:Xenbase;Acc:XB-GENE-956330]
ENSXETG00000010034	prkcg	protein kinase C, gamma [Source:Xenbase;Acc:XB-GENE-876551]
ENSXETG00000010042	gusb	glucuronidase, beta [Source:Xenbase;Acc:XB-GENE-921780]
ENSXETG00000010064	phkg1	phosphorylase kinase, gamma 1 (muscle) [Source:Xenbase;Acc:XB-GENE-987485]
ENSXETG00000010165	sik2	salt-inducible kinase 2 [Source:Xenbase;Acc:XB-GENE-950070]
ENSXETG00000010166	adh6	class V alcohol dehydrogenase [Source:RefSeq peptide;Acc:NP_001011423]
ENSXETG00000010187	rbks	ribokinase [Source:Xenbase;Acc:XB-GENE-956320]
ENSXETG00000010190	prkab2	protein kinase, AMP-activated, beta 2 non-catalytic subunit [Source:Xenbase;Acc:XB-GENE-976418]
ENSXETG00000010198	dlat	dihydrolipoamide S-acetyltransferase [Source:Xenbase;Acc:XB-GENE-982534]
ENSXETG00000010214	ppp1cb	protein phosphatase 1, catalytic subunit, beta isozyme [Source:Xenbase;Acc:XB-GENE-961670]
ENSXETG00000010280	pik3c3	phosphatidylinositol 3-kinase, catalytic subunit type 3 [Source:Xenbase;Acc:XB-GENE-6085226]
ENSXETG00000010285	rps6ka3	ribosomal protein S6 kinase, 90kDa, polypeptide 3 [Source:Xenbase;Acc:XB-GENE-480947]
ENSXETG00000010303	itpk1	inositol-tetrakisphosphate 1-kinase [Source:Xenbase;Acc:XB-GENE-950616]
ENSXETG00000010317	crebbp	CREB binding protein [Source:Xenbase;Acc:XB-GENE-6258723]
ENSXETG00000010345	stx1a	syntaxin 1A (brain) [Source:Xenbase;Acc:XB-GENE-976753]
ENSXETG00000010421	impa1	inositol(myo)-1(or 4)-monophosphatase 1 [Source:Xenbase;Acc:XB-GENE-1004318]
ENSXETG00000010436	me3	malic enzyme 3, NADP(+)-dependent, mitochondrial [Source:Xenbase;Acc:XB-GENE-973120]
ENSXETG00000010459	uap1	UDP-N-acetylglucosamine pyrophosphorylase 1 [Source:Xenbase;Acc:XB-GENE-951691]
ENSXETG00000010628	echdc1	ethylmalonyl-CoA decarboxylase 1 [Source:Xenbase;Acc:XB-GENE-958554]
ENSXETG00000010644	ppp3cc	protein phosphatase 3, catalytic subunit, gamma isozyme [Source:Xenbase;Acc:XB-GENE-961157]
ENSXETG00000010682	mtmr6	myotubularin related protein 6 [Source:Xenbase;Acc:XB-GENE-994672]
ENSXETG00000010690	adcyap1r1	adenylate cyclase activating polypeptide 1 (pituitary) receptor type I [Source:Xenbase;Acc:XB-GENE-5805848]
ENSXETG00000010731	rps6kb1	ribosomal protein S6 kinase, 70kDa, polypeptide 1 [Source:Xenbase;Acc:XB-GENE-482409]
ENSXETG00000010758	glo1	glyoxalase 1 [Source:Xenbase;Acc:XB-GENE-995333]
ENSXETG00000010771	tsta3	tissue specific transplantation antigen P35B [Source:Xenbase;Acc:XB-GENE-5754213]
ENSXETG00000010833	pgm1	phosphoglucomutase 1 [Source:Xenbase;Acc:XB-GENE-948527]
ENSXETG00000010844
ENSXETG00000010846	amy2b	amylase, alpha 2B (pancreatic) [Source:Xenbase;Acc:XB-GENE-5725537]
ENSXETG00000010847	amy2a	amylase, alpha 2A (pancreatic) [Source:Xenbase;Acc:XB-GENE-968629]
ENSXETG00000010908
ENSXETG00000011128	oma1	OMA1 zinc metallopeptidase [Source:Xenbase;Acc:XB-GENE-948514]
ENSXETG00000011138	prkaa2	protein kinase, AMP-activated, alpha 2 catalytic subunit [Source:Xenbase;Acc:XB-GENE-5994580]
ENSXETG00000011160	ppp3ca	protein phosphatase 3, catalytic subunit, alpha isozyme [Source:Xenbase;Acc:XB-GENE-952299]
ENSXETG00000011164	adh1c	alcohol dehydrogenase 1C (class I), gamma polypeptide [Source:Xenbase;Acc:XB-GENE-6041030]
ENSXETG00000011175	prkag2	protein kinase, AMP-activated, gamma 2 non-catalytic subunit [Source:Xenbase;Acc:XB-GENE-943598]
ENSXETG00000011197
ENSXETG00000011266	pck1	phosphoenolpyruvate carboxykinase 1 (soluble) [Source:Xenbase;Acc:XB-GENE-1009230]
ENSXETG00000011382	kcnmb4	potassium channel subfamily M regulatory beta subunit 4 [Source:Xenbase;Acc:XB-GENE-1016303]
ENSXETG00000011525
ENSXETG00000011530	akr1b1	aldo-keto reductase family 1, member B1 (aldose reductase) [Source:Xenbase;Acc:XB-GENE-5821742]
ENSXETG00000011773	bckdhb	branched chain keto acid dehydrogenase E1, beta polypeptide [Source:Xenbase;Acc:XB-GENE-953785]
ENSXETG00000011787	pdx1	pancreatic and duodenal homeobox 1 [Source:Xenbase;Acc:XB-GENE-483331]
ENSXETG00000011802	uap1l1	UDP-N-acetylglucosamine pyrophosphorylase 1 like 1 [Source:Xenbase;Acc:XB-GENE-1002718]
ENSXETG00000011839	XB-GENE-5763443	hypothetical protein LOC548945 [Source:Xenbase;Acc:XB-GENE-5763443]
ENSXETG00000011842	chia	chitinase, acidic [Source:Xenbase;Acc:XB-GENE-5868468]
ENSXETG00000011844	XB-GENE-5801457	chitinase 1 (chitotriosidase) [Source:Xenbase;Acc:XB-GENE-5801457]
ENSXETG00000011897	eno1	enolase 1, (alpha) [Source:Xenbase;Acc:XB-GENE-483500]
ENSXETG00000011901	slc2a5	solute carrier family 2 (facilitated glucose/fructose transporter), member 5 [Source:Xenbase;Acc:XB-GENE-494009]
ENSXETG00000011979	nos3	nitric oxide synthase 3 (endothelial cell) [Source:Xenbase;Acc:XB-GENE-480698]
ENSXETG00000012035	mlx	MLX, MAX dimerization protein [Source:Xenbase;Acc:XB-GENE-970062]
ENSXETG00000012041	creb5	cAMP responsive element binding protein 5 [Source:Xenbase;Acc:XB-GENE-950883]
ENSXETG00000012042	lipe	lipase, hormone-sensitive [Source:Xenbase;Acc:XB-GENE-988272]
ENSXETG00000012072	gsk3a	glycogen synthase kinase 3 alpha [Source:Xenbase;Acc:XB-GENE-487251]
ENSXETG00000012078	h6pd	hexose-6-phosphate dehydrogenase (glucose 1-dehydrogenase) [Source:Xenbase;Acc:XB-GENE-988586]
ENSXETG00000012092	plch2	phospholipase C, eta 2 [Source:Xenbase;Acc:XB-GENE-988591]
ENSXETG00000012149	agxt	alanine-glyoxylate aminotransferase [Source:Xenbase;Acc:XB-GENE-950839]
ENSXETG00000012160	srebf1	sterol regulatory element binding transcription factor 1 [Source:Xenbase;Acc:XB-GENE-987572]
ENSXETG00000012209	socs4	suppressor of cytokine signaling 4 [Source:Xenbase;Acc:XB-GENE-481718]
ENSXETG00000012269	dld	dihydrolipoamide dehydrogenase [Source:Xenbase;Acc:XB-GENE-982851]
ENSXETG00000012275	acads	acyl-CoA dehydrogenase, C-2 to C-3 short chain [Source:Xenbase;Acc:XB-GENE-855930]
ENSXETG00000012288	ptpn1	protein tyrosine phosphatase, non-receptor type 1 [Source:Xenbase;Acc:XB-GENE-950442]
ENSXETG00000012289	rps6ka1	ribosomal protein S6 kinase, 90kDa, polypeptide 1 [Source:Xenbase;Acc:XB-GENE-479496]
ENSXETG00000012429	acsl4	acyl-CoA synthetase long-chain family member 4 [Source:Xenbase;Acc:XB-GENE-5966957]
ENSXETG00000012447	aldh3b2	aldehyde dehydrogenase 3 family, member B2 [Source:Xenbase;Acc:XB-GENE-5776192]
ENSXETG00000012512	XB-GENE-990053	Putative ortholog of glutamine synthetase (EC 6.3.1.2) (Glutamate--ammonia ligase) (GS), 1 of 1 [Source:Xenbase;Acc:XB-GENE-990053]
ENSXETG00000012514	npl	N-acetylneuraminate pyruvate lyase (dihydrodipicolinate synthase) [Source:Xenbase;Acc:XB-GENE-978364]
ENSXETG00000012520	grb2	growth factor receptor-bound protein 2 [Source:Xenbase;Acc:XB-GENE-6070000]
ENSXETG00000012573	galk1	galactokinase 1 [Source:Xenbase;Acc:XB-GENE-969127]
ENSXETG00000012583	g6pc2	glucose-6-phosphatase, catalytic, 2 [Source:Xenbase;Acc:XB-GENE-963989]
ENSXETG00000012607	cpt1a	carnitine palmitoyltransferase 1A (liver) [Source:Xenbase;Acc:XB-GENE-5770297]
ENSXETG00000012711	ppargc1b	peroxisome proliferator-activated receptor gamma, coactivator 1 beta [Source:Xenbase;Acc:XB-GENE-1004403]
ENSXETG00000012733	rxra	retinoid X receptor, alpha [Source:Xenbase;Acc:XB-GENE-478718]
ENSXETG00000012777	acss1	acyl-CoA synthetase short-chain family member 1 [Source:Xenbase;Acc:XB-GENE-990112]
ENSXETG00000012788	pygm	phosphorylase, glycogen, muscle [Source:Xenbase;Acc:XB-GENE-955302]
ENSXETG00000012846	ugdh	UDP-glucose 6-dehydrogenase [Source:Xenbase;Acc:XB-GENE-950970]
ENSXETG00000013007	ugp2	UDP-glucose pyrophosphorylase 2 [Source:Xenbase;Acc:XB-GENE-974407]
ENSXETG00000013016	mdh1	malate dehydrogenase 1, NAD (soluble) [Source:Xenbase;Acc:XB-GENE-484872]
ENSXETG00000013164	pklr	pyruvate kinase, liver and RBC [Source:Xenbase;Acc:XB-GENE-5918041]
ENSXETG00000013178	gcg	glucagon [Source:Xenbase;Acc:XB-GENE-1000156]
ENSXETG00000013185	agl	amylo-alpha-1, 6-glucosidase, 4-alpha-glucanotransferase [Source:Xenbase;Acc:XB-GENE-1001429]
ENSXETG00000013206	galt	galactose-1-phosphate uridylyltransferase [Source:Xenbase;Acc:XB-GENE-6453444]
ENSXETG00000013210	dbt	dihydrolipoamide branched chain transacylase E2 [Source:Xenbase;Acc:XB-GENE-965456]
ENSXETG00000013233	mlycd	malonyl-CoA decarboxylase [Source:Xenbase;Acc:XB-GENE-985960]
ENSXETG00000013250	acyp1	acylphosphatase 1, erythrocyte (common) type [Source:Xenbase;Acc:XB-GENE-5909301]
ENSXETG00000013264	dlst	dihydrolipoamide S-succinyltransferase (E2 component of 2-oxo-glutarate complex) [Source:Xenbase;Acc:XB-GENE-1016310]
ENSXETG00000013304	aldh6a1	aldehyde dehydrogenase 6 family, member A1 [Source:Xenbase;Acc:XB-GENE-1006692]
ENSXETG00000013371	plcb2	phospholipase C, beta 2 [Source:Xenbase;Acc:XB-GENE-6045997]
ENSXETG00000013410	rptor	regulatory associated protein of MTOR, complex 1 [Source:Xenbase;Acc:XB-GENE-1012818]
ENSXETG00000013435	sdhb	succinate dehydrogenase complex, subunit B, iron sulfur (Ip) [Source:Xenbase;Acc:XB-GENE-970193]
ENSXETG00000013484	aldh3a2	aldehyde dehydrogenase 3 family, member A2 [Source:Xenbase;Acc:XB-GENE-942662]
ENSXETG00000013516	pi4k2a	phosphatidylinositol 4-kinase type 2 alpha [Source:Xenbase;Acc:XB-GENE-491468]
ENSXETG00000013518	insr	insulin receptor [Source:Xenbase;Acc:XB-GENE-920733]
ENSXETG00000013542	kcnn1	potassium channel, calcium activated intermediate/small conductance subfamily N alpha, member 1 [Source:Xenbase;Acc:XB-GENE-1001815]
ENSXETG00000013641	g6pc	glucose-6-phosphatase, catalytic subunit [Source:Xenbase;Acc:XB-GENE-5765474]
ENSXETG00000013667	mknk2	MAP kinase interacting serine/threonine kinase 2 [Source:Xenbase;Acc:XB-GENE-491527]
ENSXETG00000013685	sik1	salt-inducible kinase 1 [Source:Xenbase;Acc:XB-GENE-6462410]
ENSXETG00000013830	plcd4	phospholipase C, delta 4 [Source:Xenbase;Acc:XB-GENE-965137]
ENSXETG00000013875	inpp5d	inositol polyphosphate-5-phosphatase D [Source:Xenbase;Acc:XB-GENE-6071358]
ENSXETG00000013879	prkag3	protein kinase, AMP-activated, gamma 3 non-catalytic subunit [Source:Xenbase;Acc:XB-GENE-965172]
ENSXETG00000013957	ldha	lactate dehydrogenase A [Source:Xenbase;Acc:XB-GENE-480608]
ENSXETG00000014029	ins	insulin [Source:Xenbase;Acc:XB-GENE-485905]
ENSXETG00000014217	PCLO	piccolo presynaptic cytomatrix protein [Source:HGNC Symbol;Acc:HGNC:13406]
ENSXETG00000014346	dhrs13	dehydrogenase/reductase (SDR family) member 13 [Source:Xenbase;Acc:XB-GENE-1006231]
ENSXETG00000014349
ENSXETG00000014367	gna11	guanine nucleotide binding protein (G protein), alpha 11 (Gq class) [Source:Xenbase;Acc:XB-GENE-944497]
ENSXETG00000014435	inpp5b	inositol polyphosphate-5-phosphatase B [Source:Xenbase;Acc:XB-GENE-6046792]
ENSXETG00000014468	mgea5	meningioma expressed antigen 5 (hyaluronidase) [Source:Xenbase;Acc:XB-GENE-1004479]
ENSXETG00000014477	acat1	acetyl-CoA acetyltransferase 1 [Source:Xenbase;Acc:XB-GENE-977282]
ENSXETG00000014506	rps6ka6	ribosomal protein S6 kinase, 90kDa, polypeptide 6 [Source:Xenbase;Acc:XB-GENE-487733]
ENSXETG00000014521	SLC27A4	solute carrier family 27 (fatty acid transporter), member 4 [Source:HGNC Symbol;Acc:HGNC:10998]
ENSXETG00000014528	acss3	acyl-CoA synthetase short-chain family member 3 [Source:Xenbase;Acc:XB-GENE-6035224]
ENSXETG00000014608	pck2	phosphoenolpyruvate carboxykinase 2 (mitochondrial) [Source:Xenbase;Acc:XB-GENE-974262]
ENSXETG00000014636	prps1	phosphoribosyl pyrophosphate synthetase 1 [Source:Xenbase;Acc:XB-GENE-1008569]
ENSXETG00000014720	aldh1b1	aldehyde dehydrogenase 1 family, member B1 [Source:Xenbase;Acc:XB-GENE-1013740]
ENSXETG00000014751	atp1b3	ATPase, Na+/K+ transporting, beta 3 polypeptide [Source:Xenbase;Acc:XB-GENE-485127]
ENSXETG00000014799	nfkbie	nuclear factor of kappa light polypeptide gene enhancer in B-cells inhibitor, epsilon [Source:Xenbase;Acc:XB-GENE-6257625]
ENSXETG00000014817	cmahp	cytidine monophospho-N-acetylneuraminic acid hydroxylase, pseudogene [Source:Xenbase;Acc:XB-GENE-988335]
ENSXETG00000014935	ralb	v-ral simian leukemia viral oncogene homolog B [Source:Xenbase;Acc:XB-GENE-494548]
ENSXETG00000014969	idh3b	isocitrate dehydrogenase 3 (NAD+) beta [Source:Xenbase;Acc:XB-GENE-5825105]
ENSXETG00000014992	eif4e2	eukaryotic translation initiation factor 4E family member 2 [Source:Xenbase;Acc:XB-GENE-5823950]
ENSXETG00000015075	plcb4	phospholipase C, beta 4 [Source:Xenbase;Acc:XB-GENE-1010443]
ENSXETG00000015096	snap25	synaptosomal-associated protein, 25kDa [Source:Xenbase;Acc:XB-GENE-948769]
ENSXETG00000015105	GPR119	G protein-coupled receptor 119 [Source:HGNC Symbol;Acc:HGNC:19060]
ENSXETG00000015130	cacna1s	calcium channel, voltage-dependent, L type, alpha 1S subunit [Source:Xenbase;Acc:XB-GENE-5823874]
ENSXETG00000015247	hibch	3-hydroxyisobutyryl-CoA hydrolase [Source:Xenbase;Acc:XB-GENE-947696]
ENSXETG00000015248	inpp1	inositol polyphosphate-1-phosphatase [Source:Xenbase;Acc:XB-GENE-490515]
ENSXETG00000015336	hmgcl	3-hydroxymethyl-3-methylglutaryl-CoA lyase [Source:Xenbase;Acc:XB-GENE-1002069]
ENSXETG00000015404	shc1	SHC (Src homology 2 domain containing) transforming protein 1 [Source:Xenbase;Acc:XB-GENE-494862]
ENSXETG00000015426	cpt1b	carnitine palmitoyltransferase 1B (muscle) [Source:Xenbase;Acc:XB-GENE-5931920]
ENSXETG00000015547	camk2d	calcium/calmodulin-dependent protein kinase (CaM kinase) II delta [Source:Xenbase;Acc:XB-GENE-868293]
ENSXETG00000015609	glb1l	galactosidase, beta 1-like [Source:Xenbase;Acc:XB-GENE-964696]
ENSXETG00000015654	tkt	transketolase [Source:Xenbase;Acc:XB-GENE-948072]
ENSXETG00000015663	adcy1	adenylate cyclase 1 (brain) [Source:Xenbase;Acc:XB-GENE-950909]
ENSXETG00000015713	calm2	calmodulin 2 (phosphorylase kinase, delta) [Source:Xenbase;Acc:XB-GENE-1014640]
ENSXETG00000015812	ppp4r3a	protein phosphatase 4, regulatory subunit 3A [Source:Xenbase;Acc:XB-GENE-5858259]
ENSXETG00000015887	map2k1	mitogen-activated protein kinase kinase 1 [Source:Xenbase;Acc:XB-GENE-478822]
ENSXETG00000015935	tsc2	tuberous sclerosis 2 [Source:Xenbase;Acc:XB-GENE-981706]
ENSXETG00000015999	prkcz	protein kinase C, zeta [Source:Xenbase;Acc:XB-GENE-494709]
ENSXETG00000016008	pik3c2a	phosphatidylinositol-4-phosphate 3-kinase, catalytic subunit type 2 alpha [Source:Xenbase;Acc:XB-GENE-484563]
ENSXETG00000016097	pgp	phosphoglycolate phosphatase [Source:Xenbase;Acc:XB-GENE-999283]
ENSXETG00000016111	slc27a2	solute carrier family 27 (fatty acid transporter), member 2 [Source:Xenbase;Acc:XB-GENE-1007665]
ENSXETG00000016127	CBLB	Cbl proto-oncogene B, E3 ubiquitin protein ligase [Source:HGNC Symbol;Acc:HGNC:1542]
ENSXETG00000016154	inpp5j	inositol polyphosphate-5-phosphatase J [Source:Xenbase;Acc:XB-GENE-984978]
ENSXETG00000016229	chrm3	cholinergic receptor, muscarinic 3 [Source:Xenbase;Acc:XB-GENE-940647]
ENSXETG00000016357	mknk1	MAP kinase interacting serine/threonine kinase 1 [Source:Xenbase;Acc:XB-GENE-979969]
ENSXETG00000016392	creb1	cAMP responsive element binding protein 1 [Source:Xenbase;Acc:XB-GENE-945015]
ENSXETG00000016428	mtmr3	myotubularin related protein 3 [Source:Xenbase;Acc:XB-GENE-984945]
ENSXETG00000016448	itpr2	inositol 1,4,5-trisphosphate receptor, type 2 [Source:Xenbase;Acc:XB-GENE-877157]
ENSXETG00000016477	pygl	phosphorylase, glycogen, liver [Source:Xenbase;Acc:XB-GENE-478383]
ENSXETG00000016513	cyb5r3	cytochrome b5 reductase 3 [Source:Xenbase;Acc:XB-GENE-962418]
ENSXETG00000016587	hmgcs1	3-hydroxy-3-methylglutaryl-CoA synthase 1 (soluble) [Source:Xenbase;Acc:XB-GENE-942074]
ENSXETG00000016588	acsl6	acyl-CoA synthetase long-chain family member 6 [Source:Xenbase;Acc:XB-GENE-5834989]
ENSXETG00000016740	acsm3	acyl-CoA synthetase medium-chain family member 3 [Source:Xenbase;Acc:XB-GENE-486978]
ENSXETG00000016771	idnk	idnK, gluconokinase homolog (E. coli) [Source:Xenbase;Acc:XB-GENE-972317]
ENSXETG00000016790	ikbkb	inhibitor of kappa light polypeptide gene enhancer in B-cells, kinase beta [Source:Xenbase;Acc:XB-GENE-949877]
ENSXETG00000016808	ppp1r3c.2	protein phosphatase 1, regulatory subunit 3C [Source:Xenbase;Acc:XB-GENE-876322]
ENSXETG00000016889	adcy4	adenylate cyclase 4 [Source:Xenbase;Acc:XB-GENE-984909]
ENSXETG00000016972	kl	klotho [Source:Xenbase;Acc:XB-GENE-984425]
ENSXETG00000016974	ldhb	lactate dehydrogenase B [Source:Xenbase;Acc:XB-GENE-5908187]
ENSXETG00000016986	akt2	v-akt murine thymoma viral oncogene homolog 2 [Source:Xenbase;Acc:XB-GENE-484168]
ENSXETG00000017108	pfkfb2	6-phosphofructo-2-kinase/fructose-2,6-biphosphatase 2 [Source:Xenbase;Acc:XB-GENE-981174]
ENSXETG00000017162	shmt2	serine hydroxymethyltransferase 2 (mitochondrial) [Source:Xenbase;Acc:XB-GENE-957476]
ENSXETG00000017294	prkcb	protein kinase C, beta [Source:Xenbase;Acc:XB-GENE-486491]
ENSXETG00000017315	adcy9	adenylate cyclase 9 [Source:Xenbase;Acc:XB-GENE-999257]
ENSXETG00000017344	wdr92	WD repeat domain 92 [Source:Xenbase;Acc:XB-GENE-980477]
ENSXETG00000017355	ppp3r1	protein phosphatase 3, regulatory subunit B, alpha [Source:Xenbase;Acc:XB-GENE-948794]
ENSXETG00000017426	XB-GENE-994583	Putative ortholog of fKBP12-rapamycin complex-associated protein (FK506-binding protein 12- rapamycin complex-associated protein 1) (Rapamycin target protein) (RAPT1) (Mammalian target of rapamycin) (MTOR), 1 of 2 [Source:Xenbase;Acc:XB-GENE-994583]
ENSXETG00000017489	prkca	protein kinase C, alpha [Source:Xenbase;Acc:XB-GENE-5942870]
ENSXETG00000017532	pomc	proopiomelanocortin [Source:Xenbase;Acc:XB-GENE-483703]
ENSXETG00000017586	fbp2	fructose-1,6-bisphosphatase 2 [Source:Xenbase;Acc:XB-GENE-943524]
ENSXETG00000017588	fbp1	fructose-1,6-bisphosphatase 1 [Source:Xenbase;Acc:XB-GENE-1002596]
ENSXETG00000017639	slc2a1	solute carrier family 2 (facilitated glucose transporter), member 1 [Source:Xenbase;Acc:XB-GENE-5755357]
ENSXETG00000017643	chuk	conserved helix-loop-helix ubiquitous kinase [Source:Xenbase;Acc:XB-GENE-5910008]
ENSXETG00000017786	mtm1	myotubularin 1 [Source:Xenbase;Acc:XB-GENE-1002030]
ENSXETG00000017860	mtmr14	myotubularin related protein 14 [Source:Xenbase;Acc:XB-GENE-5755863]
ENSXETG00000017935	ugt2a1	UDP glucuronosyltransferase 2 family, polypeptide A1, complex locus [Source:Xenbase;Acc:XB-GENE-954008]
ENSXETG00000017950	nfkbia	nuclear factor of kappa light polypeptide gene enhancer in B-cells inhibitor, alpha [Source:Xenbase;Acc:XB-GENE-491079]
ENSXETG00000018019	gsk3b	glycogen synthase kinase 3 beta [Source:Xenbase;Acc:XB-GENE-487098]
ENSXETG00000018041	kcnma1	potassium channel, calcium activated large conductance subfamily M alpha, member 1 [Source:Xenbase;Acc:XB-GENE-922336]
ENSXETG00000018082	hao2	hydroxyacid oxidase 2 (long chain) [Source:Xenbase;Acc:XB-GENE-979509]
ENSXETG00000018106	prkcq	protein kinase C, theta [Source:Xenbase;Acc:XB-GENE-487643]
ENSXETG00000018114	phka2	phosphorylase kinase, alpha 2 (liver) [Source:Xenbase;Acc:XB-GENE-994491]
ENSXETG00000018121	pfkfb3	6-phosphofructo-2-kinase/fructose-2,6-biphosphatase 3 [Source:Xenbase;Acc:XB-GENE-963652]
ENSXETG00000018146	gla	galactosidase, alpha [Source:Xenbase;Acc:XB-GENE-1008596]
ENSXETG00000018294
ENSXETG00000018458	plcd1	phospholipase C, delta 1 [Source:Xenbase;Acc:XB-GENE-1013054]
ENSXETG00000018469	pgm2	phosphoglucomutase 2 [Source:Xenbase;Acc:XB-GENE-1006723]
ENSXETG00000018576	mapk1	mitogen-activated protein kinase 1 [Source:Xenbase;Acc:XB-GENE-479467]
ENSXETG00000018597	aldh3b1	aldehyde dehydrogenase 3 family, member B1 [Source:Xenbase;Acc:XB-GENE-5749635]
ENSXETG00000018617	rpe	ribulose-5-phosphate-3-epimerase [Source:Xenbase;Acc:XB-GENE-1012408]
ENSXETG00000018719	ITPR3	inositol 1,4,5-trisphosphate receptor, type 3 [Source:HGNC Symbol;Acc:HGNC:6182]
ENSXETG00000018751	aldh1a3	aldehyde dehydrogenase 1 family, member A3 [Source:Xenbase;Acc:XB-GENE-992885]
ENSXETG00000018753	bckdha	branched chain keto acid dehydrogenase E1, alpha polypeptide [Source:Xenbase;Acc:XB-GENE-1007472]
ENSXETG00000018778	acsl5	acyl-CoA synthetase long-chain family member 5 [Source:Xenbase;Acc:XB-GENE-963158]
ENSXETG00000018848	gad1.1	glutamate decarboxylase 1 (brain, 67kDa), gene 1 [Source:Xenbase;Acc:XB-GENE-1011699]
ENSXETG00000018918	pccb	propionyl CoA carboxylase, beta polypeptide [Source:Xenbase;Acc:XB-GENE-993785]
ENSXETG00000018970	ppp2r4	protein phosphatase 2A activator, regulatory subunit 4 [Source:Xenbase;Acc:XB-GENE-970102]
ENSXETG00000018971	camk2b	calcium/calmodulin-dependent protein kinase (CaM kinase) II beta [Source:Xenbase;Acc:XB-GENE-868398]
ENSXETG00000018980	pgam2	phosphoglycerate mutase 2 (muscle) [Source:Xenbase;Acc:XB-GENE-971122]
ENSXETG00000018997	ogdh	oxoglutarate (alpha-ketoglutarate) dehydrogenase (lipoamide) [Source:Xenbase;Acc:XB-GENE-1010761]
ENSXETG00000019003	gck	glucokinase (hexokinase 4) [Source:Xenbase;Acc:XB-GENE-981992]
ENSXETG00000019179	adcyap1	adenylate cyclase activating polypeptide 1 (pituitary) [Source:Xenbase;Acc:XB-GENE-992312]
ENSXETG00000019242	gmppa	GDP-mannose pyrophosphorylase A [Source:Xenbase;Acc:XB-GENE-984239]
ENSXETG00000019306	lct.2	lactase, gene 2 [Source:Xenbase;Acc:XB-GENE-1001138]
ENSXETG00000019407	inpp4a	inositol polyphosphate-4-phosphatase type I A [Source:Xenbase;Acc:XB-GENE-1012982]
ENSXETG00000019412	pip5k1a	phosphatidylinositol-4-phosphate 5-kinase, type I, alpha [Source:Xenbase;Acc:XB-GENE-5748350]
ENSXETG00000019423	plcg1	phospholipase C, gamma 1 [Source:Xenbase;Acc:XB-GENE-982496]
ENSXETG00000019515	pik3r5	phosphoinositide-3-kinase, regulatory subunit 5 [Source:Xenbase;Acc:XB-GENE-1015957]
ENSXETG00000019551	exoc7	exocyst complex component 7 [Source:Xenbase;Acc:XB-GENE-5829047]
ENSXETG00000019631	eif4e1b	eukaryotic translation initiation factor 4E family member 1B [Source:Xenbase;Acc:XB-GENE-6258261]
ENSXETG00000019639	hk2	hexokinase 2 [Source:Xenbase;Acc:XB-GENE-5817381]
ENSXETG00000019666	fasn	fatty acid synthase [Source:Xenbase;Acc:XB-GENE-1002983]
ENSXETG00000019677	pde3b	phosphodiesterase 3b, cGMP-inhibited [Source:Xenbase;Acc:XB-GENE-486086]
ENSXETG00000019694	impa2	inositol(myo)-1(or 4)-monophosphatase 2 [Source:Xenbase;Acc:XB-GENE-1012262]
ENSXETG00000019714	l2hgdh	L-2-hydroxyglutarate dehydrogenase [Source:Xenbase;Acc:XB-GENE-5764342]
ENSXETG00000020086	irs1	insulin receptor substrate 1 [Source:Xenbase;Acc:XB-GENE-478672]
ENSXETG00000020163	raf1	Raf-1 proto-oncogene, serine/threonine kinase [Source:Xenbase;Acc:XB-GENE-6053330]
ENSXETG00000020279	amdhd2	amidohydrolase domain containing 2 [Source:Xenbase;Acc:XB-GENE-976354]
ENSXETG00000020366	atp1a1	ATPase, Na+/K+ transporting, alpha 1 polypeptide [Source:Xenbase;Acc:XB-GENE-484831]
ENSXETG00000020387	lepr	leptin receptor [Source:Xenbase;Acc:XB-GENE-980270]
ENSXETG00000020416	rxrb	retinoid X receptor, beta [Source:Xenbase;Acc:XB-GENE-480167]
ENSXETG00000020468	ppargc1a	peroxisome proliferator-activated receptor gamma, coactivator 1 alpha [Source:Xenbase;Acc:XB-GENE-494718]
ENSXETG00000020469	gba3	glucosidase, beta, acid 3 (gene/pseudogene) [Source:Xenbase;Acc:XB-GENE-954388]
ENSXETG00000020491
ENSXETG00000020569	pgls	6-phosphogluconolactonase [Source:Xenbase;Acc:XB-GENE-986750]
ENSXETG00000020670	ppp4c	protein phosphatase 4, catalytic subunit [Source:Xenbase;Acc:XB-GENE-970535]
ENSXETG00000020674	aldoa	aldolase A, fructose-bisphosphate [Source:Xenbase;Acc:XB-GENE-959791]
ENSXETG00000020685	pcca	propionyl CoA carboxylase, alpha polypeptide [Source:Xenbase;Acc:XB-GENE-944987]
ENSXETG00000020924	ippk	inositol 1,3,4,5,6-pentakisphosphate 2-kinase [Source:Xenbase;Acc:XB-GENE-965530]
ENSXETG00000020930	aldh2	aldehyde dehydrogenase 2 family (mitochondrial) [Source:Xenbase;Acc:XB-GENE-490836]
ENSXETG00000020962	camkk2	calcium/calmodulin-dependent protein kinase kinase 2, beta [Source:Xenbase;Acc:XB-GENE-990544]
ENSXETG00000020984	ppp1r3c.1	protein phosphatase 1, regulatory (inhibitor) subunit 3C, gene 1 [Source:Xenbase;Acc:XB-GENE-969181]
ENSXETG00000021105	hadh	hydroxyacyl-CoA dehydrogenase [Source:Xenbase;Acc:XB-GENE-1007278]
ENSXETG00000021131	mpi	mannose phosphate isomerase [Source:Xenbase;Acc:XB-GENE-973629]
ENSXETG00000021132	phkg2	phosphorylase kinase, gamma 2 (testis) [Source:Xenbase;Acc:XB-GENE-994728]
ENSXETG00000021174	acat2	acetyl-CoA acetyltransferase 2 [Source:Xenbase;Acc:XB-GENE-5929870]
ENSXETG00000021179	adcy3	adenylate cyclase 3 [Source:Xenbase;Acc:XB-GENE-1007339]
ENSXETG00000021239	gys1	glycogen synthase 1 (muscle) [Source:Xenbase;Acc:XB-GENE-974345]
ENSXETG00000021313	inpp4b	inositol polyphosphate-4-phosphatase type II B [Source:Xenbase;Acc:XB-GENE-949180]
ENSXETG00000021320	bdh2	3-hydroxybutyrate dehydrogenase, type 2 [Source:Xenbase;Acc:XB-GENE-985755]
ENSXETG00000021325	nfkb1	nuclear factor of kappa light polypeptide gene enhancer in B-cells 1 [Source:Xenbase;Acc:XB-GENE-985746]
ENSXETG00000021449	nras	neuroblastoma RAS viral (v-ras) oncogene homolog [Source:Xenbase;Acc:XB-GENE-6085898]
ENSXETG00000021480	pik3r1	phosphoinositide-3-kinase, regulatory subunit 1 (alpha) [Source:Xenbase;Acc:XB-GENE-6067221]
ENSXETG00000021518	kcnn2	potassium channel, calcium activated intermediate/small conductance subfamily N alpha, member 2 [Source:Xenbase;Acc:XB-GENE-6077411]
ENSXETG00000021541	nagk	N-acetylglucosamine kinase [Source:Xenbase;Acc:XB-GENE-978864]
ENSXETG00000021551	treh	trehalase (brush-border membrane glycoprotein) [Source:Xenbase;Acc:XB-GENE-986148]
ENSXETG00000021588	cbl	Cbl proto-oncogene, E3 ubiquitin protein ligase [Source:Xenbase;Acc:XB-GENE-6258452]
ENSXETG00000021671	uxs1	UDP-glucuronate decarboxylase 1 [Source:Xenbase;Acc:XB-GENE-997577]
ENSXETG00000021691	mapk8	mitogen-activated protein kinase 8 [Source:Xenbase;Acc:XB-GENE-1217556]
ENSXETG00000021721	renbp	renin binding protein [Source:Xenbase;Acc:XB-GENE-977425]
ENSXETG00000021876	acsbg2	acyl-CoA synthetase bubblegum family member 2 [Source:Xenbase;Acc:XB-GENE-1006640]
ENSXETG00000021896	ugt2b4	UDP glucuronosyltransferase 2 family, polypeptide B4 [Source:Xenbase;Acc:XB-GENE-6039558]
ENSXETG00000021922	pfkp	phosphofructokinase, platelet [Source:Xenbase;Acc:XB-GENE-484391]
ENSXETG00000021961	aldh5a1	aldehyde dehydrogenase 5 family, member A1 [Source:Xenbase;Acc:XB-GENE-1013005]
ENSXETG00000021994	pip5kl1	phosphatidylinositol-4-phosphate 5-kinase-like 1 [Source:Xenbase;Acc:XB-GENE-986827]
ENSXETG00000022029	pfkfb1	6-phosphofructo-2-kinase/fructose-2,6-biphosphatase 1 [Source:Xenbase;Acc:XB-GENE-957710]
ENSXETG00000022137	flot2	flotillin 2 [Source:Xenbase;Acc:XB-GENE-5910825]
ENSXETG00000022167	pgd	phosphogluconate dehydrogenase [Source:Xenbase;Acc:XB-GENE-993357]
ENSXETG00000022294	acacb	acetyl-CoA carboxylase beta [Source:Xenbase;Acc:XB-GENE-960130]
ENSXETG00000022388	me2	malic enzyme 2, NAD(+)-dependent, mitochondrial [Source:Xenbase;Acc:XB-GENE-943055]
ENSXETG00000022408	pi4ka	phosphatidylinositol 4-kinase, catalytic, alpha [Source:Xenbase;Acc:XB-GENE-980714]
ENSXETG00000022592	cyb5r4	cytochrome b5 reductase 4 [Source:Xenbase;Acc:XB-GENE-984179]
ENSXETG00000022603	itpkb	inositol-trisphosphate 3-kinase B [Source:Xenbase;Acc:XB-GENE-992196]
ENSXETG00000022647	me1	malic enzyme 1, NADP(+)-dependent, cytosolic [Source:Xenbase;Acc:XB-GENE-1013221]
ENSXETG00000022673	pgm3	phosphoglucomutase 3 [Source:Xenbase;Acc:XB-GENE-991601]
ENSXETG00000022733	rhoq	ras homolog family member Q [Source:Xenbase;Acc:XB-GENE-492072]
ENSXETG00000022805	pgm2l1	phosphoglucomutase 2-like 1 [Source:Xenbase;Acc:XB-GENE-6076458]
ENSXETG00000022849	prkaca	protein kinase, cAMP-dependent, catalytic, alpha [Source:Xenbase;Acc:XB-GENE-5954970]
ENSXETG00000022881	inpp5k	inositol polyphosphate-5-phosphatase K [Source:Xenbase;Acc:XB-GENE-996350]
ENSXETG00000022904	crk	v-crk avian sarcoma virus CT10 oncogene homolog [Source:Xenbase;Acc:XB-GENE-996357]
ENSXETG00000022910	adpgk	ADP-dependent glucokinase [Source:Xenbase;Acc:XB-GENE-6037604]
ENSXETG00000022936	araf	A-Raf proto-oncogene, serine/threonine kinase [Source:Xenbase;Acc:XB-GENE-5755831]
ENSXETG00000022938	isyna1	inositol-3-phosphate synthase 1 [Source:Xenbase;Acc:XB-GENE-969419]
ENSXETG00000022951	prkce	protein kinase C, epsilon [Source:Xenbase;Acc:XB-GENE-981655]
ENSXETG00000022974	EP300	E1A binding protein p300 [Source:HGNC Symbol;Acc:HGNC:3373]
ENSXETG00000023087	miox	myo-inositol oxygenase [Source:Xenbase;Acc:XB-GENE-488415]
ENSXETG00000023100	rps6	ribosomal protein S6 [Source:Xenbase;Acc:XB-GENE-1003287]
ENSXETG00000023153	ogt	O-linked N-acetylglucosamine (GlcNAc) transferase [Source:Xenbase;Acc:XB-GENE-966145]
ENSXETG00000023408	sdha	succinate dehydrogenase complex, subunit A, flavoprotein (Fp) [Source:Xenbase;Acc:XB-GENE-956942]
ENSXETG00000023454	ppara	peroxisome proliferator-activated receptor alpha [Source:Xenbase;Acc:XB-GENE-480229]
ENSXETG00000023588	sirt1	sirtuin 1 [Source:Xenbase;Acc:XB-GENE-989003]
ENSXETG00000023608	inpp5a.1	inositol polyphosphate-5-phosphatase A [Source:Xenbase;Acc:XB-GENE-1005677]
ENSXETG00000023616	bpgm	2,3-bisphosphoglycerate mutase [Source:Xenbase;Acc:XB-GENE-981498]
ENSXETG00000023725	pip4k2a	phosphatidylinositol-5-phosphate 4-kinase, type II, alpha [Source:Xenbase;Acc:XB-GENE-979374]
ENSXETG00000023811	atp1a3	ATPase, Na+/K+ transporting, alpha 3 polypeptide [Source:Xenbase;Acc:XB-GENE-996131]
ENSXETG00000023815	socs2	suppressor of cytokine signaling 2 [Source:Xenbase;Acc:XB-GENE-487261]
ENSXETG00000023888	slc27a3	solute carrier family 27 (fatty acid transporter), member 3 [Source:Xenbase;Acc:XB-GENE-6459618]
ENSXETG00000023897	sord	sorbitol dehydrogenase [Source:Xenbase;Acc:XB-GENE-1005865]
ENSXETG00000023924	tpi1	triosephosphate isomerase 1 [Source:Xenbase;Acc:XB-GENE-494465]
ENSXETG00000024058	aldob	aldolase B, fructose-bisphosphate [Source:Xenbase;Acc:XB-GENE-5925393]
ENSXETG00000024085	flot1	flotillin 1 [Source:Xenbase;Acc:XB-GENE-488586]
ENSXETG00000024146	b4galt1.2	UDP-Gal:betaGlcNAc beta 1,4- galactosyltransferase, polypeptide 1, gene 2 [Source:Xenbase;Acc:XB-GENE-1015082]
ENSXETG00000024147	b4galt1.1	UDP-Gal:betaGlcNAc beta 1,4- galactosyltransferase, polypeptide 1, gene 1 [Source:Xenbase;Acc:XB-GENE-5871724]
ENSXETG00000024163	XB-GENE-5994092	adenylate cyclase 5 [Source:HGNC Symbol;Acc:HGNC:236]
ENSXETG00000024188	gnas	GNAS complex locus [Source:Xenbase;Acc:XB-GENE-947774]
ENSXETG00000024193	elk1	ELK1, member of ETS oncogene family [Source:Xenbase;Acc:XB-GENE-5992134]
ENSXETG00000024221	creb3	cAMP responsive element binding protein 3 [Source:Xenbase;Acc:XB-GENE-959045]
ENSXETG00000024480	ppp1cc	protein phosphatase 1, catalytic subunit, gamma isozyme [Source:Xenbase;Acc:XB-GENE-967934]
ENSXETG00000024588	g6pc	glucose-6-phosphatase, catalytic (glycogen storage disease type I, von Gierke disease) [Source:RefSeq peptide;Acc:NP_001005682]
ENSXETG00000024632	socs3	suppressor of cytokine signaling 3 [Source:Xenbase;Acc:XB-GENE-488199]
ENSXETG00000024640
ENSXETG00000024734	mcee	methylmalonyl CoA epimerase [Source:Xenbase;Acc:XB-GENE-5803456]
ENSXETG00000024806	atf4	activating transcription factor 4 [Source:Xenbase;Acc:XB-GENE-983841]
ENSXETG00000024882	XB-GENE-5809273	suppressor of cytokine signaling 3 [Source:Xenbase;Acc:XB-GENE-5809273]
ENSXETG00000024895	socs1	suppressor of cytokine signaling 1 [Source:Xenbase;Acc:XB-GENE-491220]
ENSXETG00000024902	nanp	N-acetylneuraminic acid phosphatase [Source:Xenbase;Acc:XB-GENE-1008548]
ENSXETG00000025031	lct.1	lactase, gene 1 [Source:Xenbase;Acc:XB-GENE-5930957]
ENSXETG00000025056	atp1b2	ATPase, Na+/K+ transporting, beta 2 polypeptide [Source:Xenbase;Acc:XB-GENE-1007085]
ENSXETG00000025406
ENSXETG00000025513	gnpnat1	glucosamine-phosphate N-acetyltransferase 1 [Source:Xenbase;Acc:XB-GENE-1004729]
ENSXETG00000025548	pikfyve	phosphoinositide kinase, FYVE finger containing [Source:Xenbase;Acc:XB-GENE-989454]
ENSXETG00000025610	asb12.2	ankyrin repeat and SOCS box containing 12 [Source:Xenbase;Acc:XB-GENE-941205]
ENSXETG00000025842	grhpr.1	glyoxylate reductase/hydroxypyruvate reductase, gene 1 [Source:Xenbase;Acc:XB-GENE-953408]
ENSXETG00000025887
ENSXETG00000025944
ENSXETG00000025994	rps6ka2	ribosomal protein S6 kinase, 90kDa, polypeptide 2 [Source:Xenbase;Acc:XB-GENE-487242]
ENSXETG00000026173	rela	v-rel avian reticuloendotheliosis viral oncogene homolog A [Source:Xenbase;Acc:XB-GENE-946506]
ENSXETG00000026456	rims2	regulating synaptic membrane exocytosis 2 [Source:Xenbase;Acc:XB-GENE-980175]
ENSXETG00000026457	hadha	hydroxyacyl-CoA dehydrogenase/3-ketoacyl-CoA thiolase/enoyl-CoA hydratase (trifunctional protein), alpha subunit [Source:Xenbase;Acc:XB-GENE-959219]
ENSXETG00000026517	gad2	glutamate decarboxylase 2 (pancreatic islets and brain, 65kDa) [Source:Xenbase;Acc:XB-GENE-976598]
ENSXETG00000026640	FUK	fucokinase [Source:HGNC Symbol;Acc:HGNC:29500]
ENSXETG00000026656	tktl2	transketolase-like 2 [Source:Xenbase;Acc:XB-GENE-1002824]
ENSXETG00000026763	cdipt	CDP-diacylglycerol--inositol 3-phosphatidyltransferase [Source:Xenbase;Acc:XB-GENE-1008885]
ENSXETG00000026945	prkab1	protein kinase, AMP-activated, beta 1 non-catalytic subunit [Source:Xenbase;Acc:XB-GENE-970882]
ENSXETG00000027121	adh1	alcohol dehydrogenase 1 [Source:Xenbase;Acc:XB-GENE-482968]
ENSXETG00000027454	irs2	insulin receptor substrate 2 [Source:Xenbase;Acc:XB-GENE-6455904]
ENSXETG00000027480	XB-GENE-968486	Putative ortholog of dimeric dihydrodiol dehydrogenase; 3-deoxyglucosone reductase [Similar to Homo sapien gene from Source:RefSeq;Acc:NM_014475], 1 of 1 [Source:Xenbase;Acc:XB-GENE-968486]
ENSXETG00000027618
ENSXETG00000027622	idh2	isocitrate dehydrogenase 2 (NADP+), mitochondrial [Source:Xenbase;Acc:XB-GENE-976315]
ENSXETG00000027677	aldoc	aldolase C, fructose-bisphosphate [Source:Xenbase;Acc:XB-GENE-1005023]
ENSXETG00000027683	sdhd	succinate dehydrogenase complex, subunit D, integral membrane protein [Source:Xenbase;Acc:XB-GENE-5855162]
ENSXETG00000027759	acyp2	acylphosphatase 2, muscle type [Source:Xenbase;Acc:XB-GENE-944874]
ENSXETG00000027806	acot12	acyl-CoA thioesterase 12 [Source:Xenbase;Acc:XB-GENE-987297]
ENSXETG00000027885	XB-GENE-973579	Putative ortholog of eukaryotic translation initiation factor 4E type 3 (eIF4E type 3) (eIF-4E type 3) (mRNA cap-binding protein type 3) (Eukaryotic translation initiation factor 4E-like 3) (Eukaryotic translation initiation factor 4E homologous protein) , 1 of 1 [Source:Xenbase;Acc:XB-GENE-973579]
ENSXETG00000027919	dera	deoxyribose-phosphate aldolase (putative) [Source:Xenbase;Acc:XB-GENE-5827314]
ENSXETG00000029939	MUT	methylmalonyl-CoA mutase [Source:HGNC Symbol;Acc:HGNC:7526]
ENSXETG00000030043	ENPP1	ectonucleotide pyrophosphatase/phosphodiesterase 1 [Source:HGNC Symbol;Acc:HGNC:3356]
ENSXETG00000030058	PIP4K2A	phosphatidylinositol-5-phosphate 4-kinase, type II, alpha [Source:HGNC Symbol;Acc:HGNC:8997]
ENSXETG00000030100
ENSXETG00000030114
ENSXETG00000030256	lta	lymphotoxin-alpha precursor [Source:RefSeq peptide;Acc:NP_001107150]
ENSXETG00000030310	MLXIPL	MLX interacting protein-like [Source:HGNC Symbol;Acc:HGNC:12744]
ENSXETG00000030329	ECHS1	enoyl-CoA hydratase, short chain, 1, mitochondrial [Source:HGNC Symbol;Acc:HGNC:3151]
ENSXETG00000030358	GLYCTK	glycerate kinase [Source:HGNC Symbol;Acc:HGNC:24247]
ENSXETG00000030514	PLCE1	phospholipase C epsilon 1 [Source:HGNC Symbol;Acc:HGNC:17175]
ENSXETG00000030527
ENSXETG00000030532	SLC37A4	solute carrier family 37 (glucose-6-phosphate transporter), member 4 [Source:HGNC Symbol;Acc:HGNC:4061]
ENSXETG00000030636	PPP1R3A	protein phosphatase 1 regulatory subunit 3A [Source:HGNC Symbol;Acc:HGNC:9291]
ENSXETG00000030650	npy	pro-neuropeptide Y precursor [Source:RefSeq peptide;Acc:NP_001072530]
ENSXETG00000030758
ENSXETG00000030844		uncharacterized protein LOC100216148 precursor [Source:RefSeq peptide;Acc:NP_001135593]
ENSXETG00000030859	IRG1	immunoresponsive 1 homolog (mouse) [Source:HGNC Symbol;Acc:HGNC:33904]
ENSXETG00000030909	fpgt	fucose-1-phosphate guanylyltransferase [Source:RefSeq peptide;Acc:NP_001191751]
ENSXETG00000030975	GYS2	glycogen synthase 2 [Source:HGNC Symbol;Acc:HGNC:4707]
ENSXETG00000031042	FFAR1	free fatty acid receptor 1 [Source:HGNC Symbol;Acc:HGNC:4498]
ENSXETG00000031075	CREB3L1	cAMP responsive element binding protein 3-like 1 [Source:HGNC Symbol;Acc:HGNC:18856]
ENSXETG00000031184	XYLB	xylulokinase homolog (H. influenzae) [Source:HGNC Symbol;Acc:HGNC:12839]
ENSXETG00000031365
ENSXETG00000031466
ENSXETG00000031557
ENSXETG00000031565
ENSXETG00000031689	EHHADH	enoyl-CoA, hydratase/3-hydroxyacyl CoA dehydrogenase [Source:HGNC Symbol;Acc:HGNC:3247]
ENSXETG00000031794	TRADD	TNFRSF1A-associated via death domain [Source:HGNC Symbol;Acc:HGNC:12030]
ENSXETG00000031817	IKBKG	inhibitor of kappa light polypeptide gene enhancer in B-cells, kinase gamma [Source:HGNC Symbol;Acc:HGNC:5961]
ENSXETG00000031848	CACNA1C	calcium channel, voltage-dependent, L type, alpha 1C subunit [Source:HGNC Symbol;Acc:HGNC:1390]
ENSXETG00000031862	ARAF	A-Raf proto-oncogene, serine/threonine kinase [Source:HGNC Symbol;Acc:HGNC:646]
ENSXETG00000031875	BAD	BCL2 associated agonist of cell death [Source:HGNC Symbol;Acc:HGNC:936]
ENSXETG00000031980	LDHD	lactate dehydrogenase D [Source:HGNC Symbol;Acc:HGNC:19708]
ENSXETG00000032071	OCRL	oculocerebrorenal syndrome of Lowe [Source:HGNC Symbol;Acc:HGNC:8108]
ENSXETG00000032112	FH	fumarate hydratase [Source:HGNC Symbol;Acc:HGNC:3700]
ENSXETG00000032118	tnfrsf1a	tumor necrosis factor receptor superfamily member 1A precursor [Source:RefSeq peptide;Acc:NP_001119976]
ENSXETG00000032351
ENSXETG00000032385	GLP1R	glucagon like peptide 1 receptor [Source:HGNC Symbol;Acc:HGNC:4324]
ENSXETG00000032433
ENSXETG00000032442	INPPL1	inositol polyphosphate phosphatase like 1 [Source:HGNC Symbol;Acc:HGNC:6080]
ENSXETG00000032511	CMAS	cytidine monophosphate N-acetylneuraminic acid synthetase [Source:HGNC Symbol;Acc:HGNC:18290]
ENSXETG00000032824	G6PC3	glucose 6 phosphatase, catalytic, 3 [Source:HGNC Symbol;Acc:HGNC:24861]
ENSXETG00000033093	CREB3L2	cAMP responsive element binding protein 3-like 2 [Source:HGNC Symbol;Acc:HGNC:23720]
ENSXETG00000033126	acsl3	long-chain-fatty-acid--CoA ligase 3 [Source:RefSeq peptide;Acc:NP_001090679]
ENSXETG00000033200	KCNN3	potassium channel, calcium activated intermediate/small conductance subfamily N alpha, member 3 [Source:HGNC Symbol;Acc:HGNC:6292]
ENSXETG00000033240
ENSXETG00000033323	CACNA1D	calcium channel, voltage-dependent, L type, alpha 1D subunit [Source:HGNC Symbol;Acc:HGNC:1391]
ENSXETG00000033345	oxct1	succinyl-CoA:3-ketoacid coenzyme A transferase 1, mitochondrial [Source:RefSeq peptide;Acc:NP_001007927]
ENSXETG00000033455
ENSXETG00000033535	G6PD	glucose-6-phosphate dehydrogenase [Source:HGNC Symbol;Acc:HGNC:4057]
ENSXETG00000033613	dhdh	dihydrodiol dehydrogenase (dimeric) [Source:RefSeq peptide;Acc:NP_001120637]
ENSXETG00000033634
ENSXETG00000033917	CAMKK1	calcium/calmodulin-dependent protein kinase kinase 1, alpha [Source:HGNC Symbol;Acc:HGNC:1469]
ENSXETG00000033975	gapdh	glyceraldehyde-3-phosphate dehydrogenase [Source:RefSeq peptide;Acc:NP_001004949]
ENSXETG00000034034	PPP1R3E	protein phosphatase 1 regulatory subunit 3E [Source:HGNC Symbol;Acc:HGNC:14943]
ENSXETG00000034066	synj2	synaptojanin-2 [Source:RefSeq peptide;Acc:NP_001135511]
ENSXETG00000034136	PYGM	phosphorylase, glycogen, muscle [Source:HGNC Symbol;Acc:HGNC:9726]
ENSXETG00000034242	fxyd2	sodium/potassium-transporting ATPase subunit gamma [Source:RefSeq peptide;Acc:NP_001116266]
ENSXETG00000034257	adh1a
ENSXETG00000034264
ENSXETG00000034321

## Sheet: chicken gene
Ensembl Gene ID	Associated Gene Name	Description
ENSGALG00000000094	ADIPOR1	adiponectin receptor protein 1 [Source:RefSeq peptide;Acc:NP_001026198]
ENSGALG00000000109	AFMID	arylformamidase [Source:HGNC Symbol;Acc:HGNC:20910]
ENSGALG00000000184	SLC27A6	solute carrier family 27 (fatty acid transporter), member 6 [Source:HGNC Symbol;Acc:HGNC:11000]
ENSGALG00000000312	SIK2	salt inducible kinase 2 [Source:HGNC Symbol;Acc:HGNC:21680]
ENSGALG00000000366	RPS6KA1	Ribosomal protein S6 kinase 2 alpha [Source:UniProtKB/Swiss-Prot;Acc:P18652]
ENSGALG00000000486	PGM2	phosphoglucomutase-2 [Source:RefSeq peptide;Acc:NP_001026554]
ENSGALG00000000508		succinate dehydrogenase [Source:RefSeq peptide;Acc:NP_001074344]
ENSGALG00000000623	PIK3C2B	phosphatidylinositol-4-phosphate 3-kinase catalytic subunit type 2 beta [Source:HGNC Symbol;Acc:HGNC:8972]
ENSGALG00000000730	CACNA1S	calcium channel, voltage-dependent, L type, alpha 1S subunit [Source:HGNC Symbol;Acc:HGNC:1397]
ENSGALG00000000784	PIP5K1C	phosphatidylinositol-4-phosphate 5-kinase, type I, gamma [Source:HGNC Symbol;Acc:HGNC:8996]
ENSGALG00000001042	MTMR4	myotubularin related protein 4 [Source:HGNC Symbol;Acc:HGNC:7452]
ENSGALG00000001117	PFKFB2	6-phosphofructo-2-kinase/fructose-2,6-biphosphatase 2 [Source:HGNC Symbol;Acc:HGNC:8873]
ENSGALG00000001207	PLCH2	phospholipase C eta 2 [Source:HGNC Symbol;Acc:HGNC:29037]
ENSGALG00000001217	PCCB	propionyl-CoA carboxylase beta subunit [Source:HGNC Symbol;Acc:HGNC:8654]
ENSGALG00000001246	PPARGC1B	peroxisome proliferator-activated receptor gamma, coactivator 1 beta [Source:HGNC Symbol;Acc:HGNC:30022]
ENSGALG00000001252	CREB3L3	cAMP responsive element binding protein 3-like 3 [Source:HGNC Symbol;Acc:HGNC:18855]
ENSGALG00000001267	MAP2K2	dual specificity mitogen-activated protein kinase kinase 2 [Source:RefSeq peptide;Acc:NP_990719]
ENSGALG00000001270	PRKCZ	protein kinase C, zeta [Source:HGNC Symbol;Acc:HGNC:9412]
ENSGALG00000001289	SHC2	SHC (Src homology 2 domain containing) transforming protein 2 [Source:HGNC Symbol;Acc:HGNC:29869]
ENSGALG00000001386	PI4KA	phosphatidylinositol 4-kinase, catalytic, alpha [Source:HGNC Symbol;Acc:HGNC:8983]
ENSGALG00000001501	MAPK1	mitogen-activated protein kinase 1 [Source:RefSeq peptide;Acc:NP_989481]
ENSGALG00000001560	KCNU1	potassium channel, subfamily U, member 1 [Source:HGNC Symbol;Acc:HGNC:18867]
ENSGALG00000001589	INPP5D	inositol polyphosphate-5-phosphatase D [Source:HGNC Symbol;Acc:HGNC:6079]
ENSGALG00000001606	INPP5B	inositol polyphosphate-5-phosphatase B [Source:HGNC Symbol;Acc:HGNC:6077]
ENSGALG00000001610	PIP4K2B	phosphatidylinositol-5-phosphate 4-kinase, type II, beta [Source:HGNC Symbol;Acc:HGNC:8998]
ENSGALG00000001617	CAMKK1	calcium/calmodulin-dependent protein kinase kinase 1, alpha [Source:HGNC Symbol;Acc:HGNC:1469]
ENSGALG00000001638	TAS1R3	taste 1 receptor member 3 [Source:HGNC Symbol;Acc:HGNC:15661]
ENSGALG00000001678	PRKAB2	5'-AMP-activated protein kinase subunit beta-2 [Source:RefSeq peptide;Acc:NP_001038127]
ENSGALG00000001700	MPI	mannose phosphate isomerase [Source:HGNC Symbol;Acc:HGNC:7216]
ENSGALG00000001749	ACSBG2	long-chain-fatty-acid--CoA ligase ACSBG2 [Source:RefSeq peptide;Acc:NP_001012864]
ENSGALG00000001788	ADPGK	ADP-dependent glucokinase [Source:HGNC Symbol;Acc:HGNC:25250]
ENSGALG00000001828	SH2B2	SH2B adaptor protein 2 [Source:HGNC Symbol;Acc:HGNC:17381]
ENSGALG00000001880	AMY2A	amylase, alpha 2A; pancreatic precursor [Source:RefSeq peptide;Acc:NP_001001473]
ENSGALG00000001937	HEXA	beta-hexosaminidase subunit alpha precursor [Source:RefSeq peptide;Acc:NP_001025561]
ENSGALG00000001949	MDH2	malate dehydrogenase 2 [Source:HGNC Symbol;Acc:HGNC:6971]
ENSGALG00000001964	INPP5E	inositol polyphosphate-5-phosphatase E [Source:HGNC Symbol;Acc:HGNC:21474]
ENSGALG00000001992	PKM	Pyruvate kinase PKM [Source:UniProtKB/Swiss-Prot;Acc:P00548]
ENSGALG00000002005		protein tyrosine phosphatase, non-receptor type 11-like [Source:RefSeq peptide;Acc:NP_001026046]
ENSGALG00000002016	PRKCD	protein kinase C delta type [Source:RefSeq peptide;Acc:NP_001006133]
ENSGALG00000002022	CKI	beta-1,4-galactosyltransferase 1 [Source:RefSeq peptide;Acc:NP_990533]
ENSGALG00000002050	EXOC7	exocyst complex component 7 [Source:RefSeq peptide;Acc:NP_001012820]
ENSGALG00000002099	PFKFB4	6-phosphofructo-2-kinase/fructose-2,6-biphosphatase 4 [Source:HGNC Symbol;Acc:HGNC:8875]
ENSGALG00000002118	CO6	calcium-activated potassium channel subunit beta-1 [Source:RefSeq peptide;Acc:NP_989933]
ENSGALG00000002162	ACO1	cytoplasmic aconitate hydratase [Source:RefSeq peptide;Acc:NP_001025707]
ENSGALG00000002200	ACSM3	acyl-CoA synthetase medium-chain family member 3 [Source:HGNC Symbol;Acc:HGNC:10522]
ENSGALG00000002244	AGRP	agouti-related protein precursor [Source:RefSeq peptide;Acc:NP_001026628]
ENSGALG00000002266	OGDHL	2-oxoglutarate dehydrogenase-like, mitochondrial [Source:RefSeq peptide;Acc:NP_001186473]
ENSGALG00000002310	HIBCH	3-hydroxyisobutyryl-CoA hydrolase, mitochondrial [Source:RefSeq peptide;Acc:NP_001026414]
ENSGALG00000002311	GALK1	galactokinase 1 [Source:HGNC Symbol;Acc:HGNC:4118]
ENSGALG00000002317	SORD	sorbitol dehydrogenase [Source:HGNC Symbol;Acc:HGNC:11184]
ENSGALG00000002377	ENO1	alpha-enolase [Source:RefSeq peptide;Acc:NP_990451]
ENSGALG00000002417	GMPPA	GDP-mannose pyrophosphorylase A [Source:HGNC Symbol;Acc:HGNC:22923]
ENSGALG00000002466
ENSGALG00000002485	PHKG1	phosphorylase b kinase gamma catalytic chain, skeletal muscle isoform [Source:RefSeq peptide;Acc:NP_001006217]
ENSGALG00000002492	H6PD	hexose-6-phosphate dehydrogenase (glucose 1-dehydrogenase) [Source:HGNC Symbol;Acc:HGNC:4795]
ENSGALG00000002500	GMPPB	GDP-mannose pyrophosphorylase B [Source:HGNC Symbol;Acc:HGNC:22932]
ENSGALG00000002523	CREB3	cAMP responsive element binding protein 3 [Source:HGNC Symbol;Acc:HGNC:2347]
ENSGALG00000002539	SK2	small conductance calcium-activated potassium channel protein 2 [Source:RefSeq peptide;Acc:NP_990129]
ENSGALG00000002542	GUSB	beta-glucuronidase precursor [Source:RefSeq peptide;Acc:NP_001034405]
ENSGALG00000002583	PIK3CD	phosphatidylinositol-4,5-bisphosphate 3-kinase catalytic subunit delta isoform [Source:RefSeq peptide;Acc:NP_001012714]
ENSGALG00000002626	RXRA	retinoid X receptor alpha [Source:HGNC Symbol;Acc:HGNC:10477]
ENSGALG00000002648	FUK	fucokinase [Source:HGNC Symbol;Acc:HGNC:29500]
ENSGALG00000002656	CRK	Adapter molecule crk [Source:UniProtKB/Swiss-Prot;Acc:Q04929]
ENSGALG00000002710	IPMK	inositol polyphosphate multikinase [Source:HGNC Symbol;Acc:HGNC:20739]
ENSGALG00000002725	UAP1	UDP-N-acetylglucosamine pyrophosphorylase 1 [Source:HGNC Symbol;Acc:HGNC:12457]
ENSGALG00000002739	INPP5K	inositol polyphosphate-5-phosphatase K [Source:HGNC Symbol;Acc:HGNC:33882]
ENSGALG00000002747	FASN	fatty acid synthase [Source:RefSeq peptide;Acc:NP_990486]
ENSGALG00000002761	SIRT1	NAD-dependent deacetylase sirtuin-1 [Source:RefSeq peptide;Acc:NP_001004767]
ENSGALG00000002764	ATP1B3	Sodium/potassium-transporting ATPase subunit beta-3 [Source:UniProtKB/Swiss-Prot;Acc:P33879]
ENSGALG00000002797	PGD	6-phosphogluconate dehydrogenase, decarboxylating [Source:RefSeq peptide;Acc:NP_001006303]
ENSGALG00000002847		Uncharacterized protein [Source:UniProtKB/TrEMBL;Acc:F1NT24]
ENSGALG00000002849	DCXR	D-erythrulose reductase [Source:RefSeq peptide;Acc:NP_989556]
ENSGALG00000002869	ENPP3	ectonucleotide pyrophosphatase/phosphodiesterase 3 [Source:HGNC Symbol;Acc:HGNC:3358]
ENSGALG00000002896	ENPP1	ectonucleotide pyrophosphatase/phosphodiesterase 1 [Source:HGNC Symbol;Acc:HGNC:3356]
ENSGALG00000002899	AACS	Acetoacetyl-CoA synthetase [Source:UniProtKB/Swiss-Prot;Acc:Q5ZLG0]
ENSGALG00000002960	HMGCS2	3-hydroxy-3-methylglutaryl-CoA synthase 2 (mitochondrial) [Source:HGNC Symbol;Acc:HGNC:5008]
ENSGALG00000003149	ITPR3	inositol 1,4,5-trisphosphate receptor, type 3 [Source:HGNC Symbol;Acc:HGNC:6182]
ENSGALG00000003195	TRADD	TNFRSF1A-associated via death domain [Source:HGNC Symbol;Acc:HGNC:12030]
ENSGALG00000003199	Mlx	Gallus gallus MAX-like protein X (MLX), mRNA. [Source:RefSeq mRNA;Acc:NM_001030930]
ENSGALG00000003205	EIF4EBP1	eukaryotic translation initiation factor 4E binding protein 1 [Source:HGNC Symbol;Acc:HGNC:3288]
ENSGALG00000003238	GNA11	guanine nucleotide-binding protein subunit alpha-11 [Source:RefSeq peptide;Acc:NP_989565]
ENSGALG00000003267	STAT3	Signal transducer and activator of transcription 3 [Source:UniProtKB/Swiss-Prot;Acc:Q6DV79]
ENSGALG00000003286	ACSBG1	acyl-CoA synthetase bubblegum family member 1 [Source:HGNC Symbol;Acc:HGNC:29567]
ENSGALG00000003289	CHUK	inhibitor of nuclear factor kappa-B kinase subunit alpha [Source:RefSeq peptide;Acc:NP_001012922]
ENSGALG00000003303	IDH3A	isocitrate dehydrogenase [Source:RefSeq peptide;Acc:NP_001005808]
ENSGALG00000003339	MTOR	mechanistic target of rapamycin (serine/threonine kinase) [Source:HGNC Symbol;Acc:HGNC:3942]
ENSGALG00000003362	ACSS2	acyl-CoA synthetase short-chain family member 2 [Source:HGNC Symbol;Acc:HGNC:15814]
ENSGALG00000003406	RXRG	retinoic acid receptor RXR-gamma [Source:RefSeq peptide;Acc:NP_990625]
ENSGALG00000003428		Uncharacterized protein [Source:UniProtKB/TrEMBL;Acc:E1C2C5]
ENSGALG00000003466	AKR1B1L	aldo-keto reductase family 1, member B1-like [Source:RefSeq peptide;Acc:NP_001230519]
ENSGALG00000003475	acl	ATP-citrate synthase [Source:RefSeq peptide;Acc:NP_001025711]
ENSGALG00000003490		Aldehyde dehydrogenase [Source:UniProtKB/TrEMBL;Acc:E1C078]
ENSGALG00000003492		smooth muscle protein phosphatase type 1-binding subunit [Source:RefSeq peptide;Acc:NP_990276]
ENSGALG00000003495	ALDH9A1	aldehyde dehydrogenase 9 family member A1 [Source:HGNC Symbol;Acc:HGNC:412]
ENSGALG00000003500	TSC1	tuberous sclerosis 1 [Source:HGNC Symbol;Acc:HGNC:12362]
ENSGALG00000003519		Uncharacterized protein [Source:UniProtKB/TrEMBL;Acc:F1NM31]
ENSGALG00000003579	CTK-1	Tyrosine-protein kinase receptor [Source:UniProtKB/TrEMBL;Acc:F1NJT2]
ENSGALG00000003634	PTEN	phosphatase and tensin homolog [Source:HGNC Symbol;Acc:HGNC:9588]
ENSGALG00000003675	PRKAR1B	protein kinase, cAMP-dependent, regulatory subunit type I beta [Source:HGNC Symbol;Acc:HGNC:9390]
ENSGALG00000003678	GLUL	glutamine synthetase [Source:RefSeq peptide;Acc:NP_990824]
ENSGALG00000003695	Band	multiple inositol polyphosphate phosphatase 1 precursor [Source:RefSeq peptide;Acc:NP_989975]
ENSGALG00000003712	RAPGEF1	Rap guanine nucleotide exchange factor 1 [Source:HGNC Symbol;Acc:HGNC:4568]
ENSGALG00000003740	IKBKB	inhibitor of nuclear factor kappa-B kinase subunit beta [Source:RefSeq peptide;Acc:NP_001026568]
ENSGALG00000003750	PLCG1	phospholipase C gamma 1 [Source:HGNC Symbol;Acc:HGNC:9065]
ENSGALG00000003837	ADCY7	adenylate cyclase 7 [Source:HGNC Symbol;Acc:HGNC:238]
ENSGALG00000003845	MKNK2	MAP kinase interacting serine/threonine kinase 2 [Source:HGNC Symbol;Acc:HGNC:7111]
ENSGALG00000003913	MCEE	methylmalonyl-CoA epimerase [Source:HGNC Symbol;Acc:HGNC:16732]
ENSGALG00000003920	OCRL	oculocerebrorenal syndrome of Lowe [Source:HGNC Symbol;Acc:HGNC:8108]
ENSGALG00000003943	PRKCA	Protein kinase C [Source:UniProtKB/TrEMBL;Acc:Q5F3X1]
ENSGALG00000004000	FLOT2	flotillin-2 [Source:RefSeq peptide;Acc:NP_001025890]
ENSGALG00000004004	PHKB	phosphorylase b kinase regulatory subunit beta [Source:RefSeq peptide;Acc:NP_001007832]
ENSGALG00000004009	DHRS13	dehydrogenase/reductase (SDR family) member 13 [Source:HGNC Symbol;Acc:HGNC:28326]
ENSGALG00000004011	CAMKK2	calcium/calmodulin-dependent protein kinase kinase 2, beta [Source:HGNC Symbol;Acc:HGNC:1470]
ENSGALG00000004018	GLYCTK	glycerate kinase [Source:HGNC Symbol;Acc:HGNC:24247]
ENSGALG00000004047	GALE	UDP-galactose-4-epimerase [Source:HGNC Symbol;Acc:HGNC:4116]
ENSGALG00000004057	HMGCL	hydroxymethylglutaryl-CoA lyase, mitochondrial isoform 1 [Source:RefSeq peptide;Acc:NP_001185644]
ENSGALG00000004069	GPR119	G protein-coupled receptor 119 [Source:UniProtKB/TrEMBL;Acc:M9NJI3]
ENSGALG00000004181
ENSGALG00000004196		Uncharacterized protein [Source:UniProtKB/TrEMBL;Acc:F1P1M1]
ENSGALG00000004222	HK1	hexokinase-1 [Source:RefSeq peptide;Acc:NP_989432]
ENSGALG00000004237	PRKAR1A	cAMP-dependent protein kinase type I-alpha regulatory subunit [Source:UniProtKB/Swiss-Prot;Acc:Q5ZM91]
ENSGALG00000004336	INPPL1	inositol polyphosphate phosphatase like 1 [Source:HGNC Symbol;Acc:HGNC:6080]
ENSGALG00000004397	MLXIP	MLX interacting protein [Source:HGNC Symbol;Acc:HGNC:17055]
ENSGALG00000004419	TNFRSF1B	tumor necrosis factor receptor superfamily member 1B precursor [Source:RefSeq peptide;Acc:NP_989770]
ENSGALG00000004571	PPP1CC	serine/threonine-protein phosphatase PP1-gamma catalytic subunit [Source:RefSeq peptide;Acc:NP_001006190]
ENSGALG00000004614	NPL	N-acetylneuraminate lyase [Source:RefSeq peptide;Acc:NP_001026731]
ENSGALG00000004684	IPPK	inositol-pentakisphosphate 2-kinase [Source:HGNC Symbol;Acc:HGNC:14645]
ENSGALG00000004725		Uncharacterized protein [Source:UniProtKB/TrEMBL;Acc:E1BT93]
ENSGALG00000004763	ALDH3A2	fatty aldehyde dehydrogenase [Source:RefSeq peptide;Acc:NP_001006223]
ENSGALG00000004792	PLCB2	phospholipase C beta 2 [Source:HGNC Symbol;Acc:HGNC:9055]
ENSGALG00000004801	PHKA1	phosphorylase kinase, alpha 1 (muscle) [Source:HGNC Symbol;Acc:HGNC:8925]
ENSGALG00000004821	PTPN11	Tyrosine-protein phosphatase non-receptor type 11 [Source:UniProtKB/Swiss-Prot;Acc:Q90687]
ENSGALG00000004889	SLC2A1	solute carrier family 2, facilitated glucose transporter member 1 [Source:RefSeq peptide;Acc:NP_990540]
ENSGALG00000004908		Uncharacterized protein [Source:UniProtKB/TrEMBL;Acc:F1NIP5]
ENSGALG00000004948	GLA	galactosidase alpha [Source:HGNC Symbol;Acc:HGNC:4296]
ENSGALG00000004956	GPI	glucose-6-phosphate isomerase [Source:RefSeq peptide;Acc:NP_001006128]
ENSGALG00000004959	IRS1	insulin receptor substrate 1 [Source:HGNC Symbol;Acc:HGNC:6125]
ENSGALG00000004965	SLC27A4	solute carrier family 27 (fatty acid transporter), member 4 [Source:HGNC Symbol;Acc:HGNC:10998]
ENSGALG00000004980	kcnma1	calcium-activated potassium channel subunit alpha-1 [Source:RefSeq peptide;Acc:NP_989555]
ENSGALG00000004998	RAF1	RAF proto-oncogene serine/threonine-protein kinase [Source:UniProtKB/Swiss-Prot;Acc:P05625]
ENSGALG00000005011	SHC4	SHC (Src homology 2 domain containing) family member 4 [Source:HGNC Symbol;Acc:HGNC:16743]
ENSGALG00000005043
ENSGALG00000005046	SHMT1	serine hydroxymethyltransferase 1 (soluble) [Source:HGNC Symbol;Acc:HGNC:10850]
ENSGALG00000005088	CAMK2G	calcium/calmodulin-dependent protein kinase II gamma [Source:HGNC Symbol;Acc:HGNC:1463]
ENSGALG00000005127	TALDO1	transaldolase [Source:RefSeq peptide;Acc:NP_001026348]
ENSGALG00000005147	AMY1A	amylase, alpha 1A salivary precursor [Source:RefSeq peptide;Acc:NP_001001528]
ENSGALG00000005198	RPS6KB1	ribosomal protein S6 kinase beta-1 [Source:RefSeq peptide;Acc:NP_001025892]
ENSGALG00000005206	ACSL3	acyl-CoA synthetase long-chain family member 3 [Source:HGNC Symbol;Acc:HGNC:3570]
ENSGALG00000005223	ADCYAP1R1	pituitary adenylate cyclase-activating polypeptide type I receptor precursor [Source:RefSeq peptide;Acc:NP_001092076]
ENSGALG00000005227
ENSGALG00000005243	PPP3CB	serine/threonine-protein phosphatase 2B catalytic subunit beta isoform [Source:RefSeq peptide;Acc:NP_001025511]
ENSGALG00000005280	DBT	lipoamide acyltransferase component of branched-chain alpha-keto acid dehydrogenase complex, mitochondrial precursor [Source:RefSeq peptide;Acc:NP_989987]
ENSGALG00000005301	CYB5R2	NADH-cytochrome b5 reductase 2 [Source:RefSeq peptide;Acc:NP_001258911]
ENSGALG00000005309	TKT	transketolase [Source:HGNC Symbol;Acc:HGNC:11834]
ENSGALG00000005332	CACNA1D	calcium channel, voltage-dependent, L type, alpha 1D subunit [Source:HGNC Symbol;Acc:HGNC:1391]
ENSGALG00000005359	SORBS1	sorbin and SH3 domain containing 1 [Source:HGNC Symbol;Acc:HGNC:14565]
ENSGALG00000005398	HAGH	hydroxyacylglutathione hydrolase, mitochondrial precursor [Source:RefSeq peptide;Acc:NP_001012807]
ENSGALG00000005407	AGL	amylo-alpha-1, 6-glucosidase, 4-alpha-glucanotransferase [Source:HGNC Symbol;Acc:HGNC:321]
ENSGALG00000005423	GRHPR	glyoxylate reductase/hydroxypyruvate reductase [Source:HGNC Symbol;Acc:HGNC:4570]
ENSGALG00000005425	OGT	O-linked N-acetylglucosamine (GlcNAc) transferase [Source:HGNC Symbol;Acc:HGNC:8127]
ENSGALG00000005439	ACACA	acetyl-CoA carboxylase [Source:RefSeq peptide;Acc:NP_990836]
ENSGALG00000005446	GCSH	Glycine cleavage system H protein, mitochondrial [Source:UniProtKB/Swiss-Prot;Acc:P11183]
ENSGALG00000005453	PLCG2	phospholipase C gamma 2 [Source:HGNC Symbol;Acc:HGNC:9066]
ENSGALG00000005494		Uncharacterized protein [Source:UniProtKB/TrEMBL;Acc:F1NTR0]
ENSGALG00000005505	PIK3CB	phosphatidylinositol-4,5-bisphosphate 3-kinase catalytic subunit beta isoform [Source:RefSeq peptide;Acc:NP_001026482]
ENSGALG00000005511		Uncharacterized protein [Source:UniProtKB/TrEMBL;Acc:F1NTL8]
ENSGALG00000005554	ADIPOQ	adiponectin precursor [Source:RefSeq peptide;Acc:NP_996874]
ENSGALG00000005621	CAMK2A	calcium/calmodulin-dependent protein kinase type II subunit alpha [Source:RefSeq peptide;Acc:NP_989626]
ENSGALG00000005646	Tsc2	Uncharacterized protein [Source:UniProtKB/TrEMBL;Acc:F1NGI4]
ENSGALG00000005805	PLCD1	phospholipase C delta 1 [Source:HGNC Symbol;Acc:HGNC:9060]
ENSGALG00000005888	PGP	phosphoglycolate phosphatase [Source:RefSeq peptide;Acc:NP_001025809]
ENSGALG00000006014	PRKCB	protein kinase C, beta [Source:HGNC Symbol;Acc:HGNC:9395]
ENSGALG00000006035	PDE3B	cGMP-inhibited 3',5'-cyclic phosphodiesterase B [Source:RefSeq peptide;Acc:NP_001026353]
ENSGALG00000006109	MAPK8	mitogen-activated protein kinase 8 [Source:HGNC Symbol;Acc:HGNC:6881]
ENSGALG00000006121	PIK3C2A	phosphatidylinositol-4-phosphate 3-kinase catalytic subunit type 2 alpha [Source:HGNC Symbol;Acc:HGNC:8971]
ENSGALG00000006134	HOGA1	4-hydroxy-2-oxoglutarate aldolase 1 [Source:HGNC Symbol;Acc:HGNC:25155]
ENSGALG00000006143		Uncharacterized protein [Source:UniProtKB/TrEMBL;Acc:F1NCQ1]
ENSGALG00000006172	ABCC8	ATP binding cassette subfamily C member 8 [Source:HGNC Symbol;Acc:HGNC:59]
ENSGALG00000006173	XYLB	xylulokinase homolog (H. influenzae) [Source:HGNC Symbol;Acc:HGNC:12839]
ENSGALG00000006219	PRKAG2	5'-AMP-activated protein kinase subunit gamma-2 isoform 1 [Source:RefSeq peptide;Acc:NP_001265071]
ENSGALG00000006300	LDHA	L-lactate dehydrogenase A chain [Source:RefSeq peptide;Acc:NP_990615]
ENSGALG00000006324	PFKFB3	6-phosphofructo-2-kinase/fructose-2,6-biphosphatase 3 [Source:HGNC Symbol;Acc:HGNC:8874]
ENSGALG00000006390	CRKL	v-crk avian sarcoma virus CT10 oncogene homolog-like [Source:HGNC Symbol;Acc:HGNC:2363]
ENSGALG00000006418	PDPK1	3-phosphoinositide-dependent protein kinase 1 [Source:RefSeq peptide;Acc:NP_001012547]
ENSGALG00000006543	PFKL	phosphofructokinase, liver [Source:HGNC Symbol;Acc:HGNC:8876]
ENSGALG00000006552	INS	Insulin Insulin B chain Insulin A chain [Source:UniProtKB/Swiss-Prot;Acc:P67970]
ENSGALG00000006601	MTMR14	myotubularin related protein 14 [Source:HGNC Symbol;Acc:HGNC:26190]
ENSGALG00000006644
ENSGALG00000006670	PPP1R3C	protein phosphatase 1 regulatory subunit 3C [Source:HGNC Symbol;Acc:HGNC:9293]
ENSGALG00000006680	EHHADH	enoyl-CoA, hydratase/3-hydroxyacyl CoA dehydrogenase [Source:HGNC Symbol;Acc:HGNC:3247]
ENSGALG00000006728
ENSGALG00000006863	SHC1	SHC (Src homology 2 domain containing) transforming protein 1 [Source:HGNC Symbol;Acc:HGNC:10840]
ENSGALG00000006885	H-RAS	GTPase HRas [Source:UniProtKB/Swiss-Prot;Acc:P08642]
ENSGALG00000006938	RPTOR	regulatory associated protein of MTOR, complex 1 [Source:HGNC Symbol;Acc:HGNC:30287]
ENSGALG00000006939	PFKP	phosphofructokinase, platelet [Source:RefSeq peptide;Acc:NP_001026682]
ENSGALG00000006947	BDH1	D-beta-hydroxybutyrate dehydrogenase, mitochondrial precursor [Source:RefSeq peptide;Acc:NP_001006547]
ENSGALG00000006976		Uncharacterized protein [Source:UniProtKB/TrEMBL;Acc:F1NH97]
ENSGALG00000007023	PRKAR2A	protein kinase, cAMP-dependent, regulatory subunit type II alpha [Source:HGNC Symbol;Acc:HGNC:9391]
ENSGALG00000007043		Uncharacterized protein [Source:UniProtKB/TrEMBL;Acc:F1NG93]
ENSGALG00000007072	ACADS	short-chain specific acyl-CoA dehydrogenase, mitochondrial [Source:RefSeq peptide;Acc:NP_001006193]
ENSGALG00000007077	CPT1A	carnitine O-palmitoyltransferase 1, liver isoform [Source:RefSeq peptide;Acc:NP_001012916]
ENSGALG00000007097	RPS6KA6	ribosomal protein S6 kinase, 90kDa, polypeptide 6 [Source:HGNC Symbol;Acc:HGNC:10435]
ENSGALG00000007103	PDHB	pyruvate dehydrogenase E1 component subunit beta, mitochondrial [Source:RefSeq peptide;Acc:NP_001185549]
ENSGALG00000007129	ALDH6	aldehyde dehydrogenase family 1 member A3 [Source:RefSeq peptide;Acc:NP_990000]
ENSGALG00000007158	SOCS1	suppressor of cytokine signaling 1 [Source:RefSeq peptide;Acc:NP_001131120]
ENSGALG00000007312	GNPDA1	glucosamine-6-phosphate isomerase 1 [Source:RefSeq peptide;Acc:NP_001006156]
ENSGALG00000007326	PMM2	phosphomannomutase 2 [Source:RefSeq peptide;Acc:NP_001026639]
ENSGALG00000007334	ABAT	4-aminobutyrate aminotransferase [Source:HGNC Symbol;Acc:HGNC:23]
ENSGALG00000007373	PRKAB1	5'-AMP-activated protein kinase subunit beta-1 [Source:RefSeq peptide;Acc:NP_001035001]
ENSGALG00000007509	GNAS	GNAS complex locus [Source:HGNC Symbol;Acc:HGNC:4392]
ENSGALG00000007538		Uncharacterized protein [Source:UniProtKB/TrEMBL;Acc:F1NSY9]
ENSGALG00000000085	GFPT1	glucosamine--fructose-6-phosphate aminotransferase [Source:RefSeq peptide;Acc:NP_001026053]
ENSGALG00000007588	GAD2	glutamate decarboxylase 2 [Source:HGNC Symbol;Acc:HGNC:4093]
ENSGALG00000007590	MTMR8	myotubularin-related protein 8 [Source:RefSeq peptide;Acc:NP_001012717]
ENSGALG00000007606	PGAM1	Gallus gallus phosphoglycerate mutase 1 (brain) (PGAM1), mRNA. [Source:RefSeq mRNA;Acc:NM_001031556]
ENSGALG00000007636	PEPCK	phosphoenolpyruvate carboxykinase, cytosolic [Source:RefSeq peptide;Acc:NP_990802]
ENSGALG00000007652	SUCLG2	succinyl-CoA ligase [Source:RefSeq peptide;Acc:NP_001006141]
ENSGALG00000007687	MAP2K1	dual specificity mitogen-activated protein kinase kinase 1 [Source:RefSeq peptide;Acc:NP_001005830]
ENSGALG00000007697	MGEA5	bifunctional protein NCOAT [Source:RefSeq peptide;Acc:NP_001034394]
ENSGALG00000007716	SLC37A4	solute carrier family 37 (glucose-6-phosphate transporter), member 4 [Source:HGNC Symbol;Acc:HGNC:4061]
ENSGALG00000007762	CREBBP	CREB binding protein [Source:HGNC Symbol;Acc:HGNC:2348]
ENSGALG00000007779	ADCY9	adenylate cyclase type 9 [Source:RefSeq peptide;Acc:NP_989961]
ENSGALG00000007842	PDHX	pyruvate dehydrogenase complex, component X [Source:RefSeq peptide;Acc:NP_001026358]
ENSGALG00000007877	PIP4K2A	Phosphatidylinositol 5-phosphate 4-kinase type-2 alpha [Source:UniProtKB/Swiss-Prot;Acc:Q5F356]
ENSGALG00000007878	SDHD	succinate dehydrogenase [Source:RefSeq peptide;Acc:NP_001006321]
ENSGALG00000007904	DLAT	dihydrolipoamide S-acetyltransferase [Source:HGNC Symbol;Acc:HGNC:2896]
ENSGALG00000007919	EIF4E2	eukaryotic translation initiation factor 4E family member 2 [Source:HGNC Symbol;Acc:HGNC:3293]
ENSGALG00000007931	DLD	dihydrolipoyl dehydrogenase, mitochondrial [Source:RefSeq peptide;Acc:NP_001025898]
ENSGALG00000007936	PGK1	phosphoglycerate kinase [Source:RefSeq peptide;Acc:NP_990316]
ENSGALG00000008010	PTPN1	Tyrosine-protein phosphatase non-receptor type 1 [Source:UniProtKB/Swiss-Prot;Acc:O13016]
ENSGALG00000008016	GRB2	growth factor receptor-bound protein 2 [Source:RefSeq peptide;Acc:NP_989742]
ENSGALG00000008051	MTMR3	myotubularin related protein 3 [Source:HGNC Symbol;Acc:HGNC:7451]
ENSGALG00000008060	PRKAR2B	protein kinase, cAMP-dependent, regulatory subunit type II beta [Source:HGNC Symbol;Acc:HGNC:9392]
ENSGALG00000008081	PIK3CG	phosphatidylinositol-4,5-bisphosphate 3-kinase catalytic subunit gamma isoform [Source:RefSeq peptide;Acc:NP_001186467]
ENSGALG00000008088	ACSL4	acyl-CoA synthetase long-chain family member 4 [Source:HGNC Symbol;Acc:HGNC:3571]
ENSGALG00000008107	IRS4	insulin receptor substrate 4 [Source:HGNC Symbol;Acc:HGNC:6128]
ENSGALG00000008202	LXR	oxysterols receptor LXR-alpha [Source:RefSeq peptide;Acc:NP_989873]
ENSGALG00000008229	ALDH7A1	aldehyde dehydrogenase 7 family member A1 [Source:HGNC Symbol;Acc:HGNC:877]
ENSGALG00000008294	ITPR1	inositol 1,4,5-triphosphate receptor, type 1 [Source:RefSeq peptide;Acc:NP_001167530]
ENSGALG00000008393	CREB3L1	cAMP responsive element binding protein 3-like 1 [Source:HGNC Symbol;Acc:HGNC:18856]
ENSGALG00000008424	CALML3	calmodulin, striated muscle [Source:RefSeq peptide;Acc:NP_001075166]
ENSGALG00000008427	GNAT3	guanine nucleotide-binding protein G(t) subunit alpha-3 [Source:RefSeq peptide;Acc:NP_001254740]
ENSGALG00000008439	CD36	platelet glycoprotein 4 [Source:RefSeq peptide;Acc:NP_001025902]
ENSGALG00000008494	CREB1	cyclic AMP-responsive element-binding protein 1 [Source:RefSeq peptide;Acc:NP_989781]
ENSGALG00000008499	PCLO	piccolo presynaptic cytomatrix protein [Source:HGNC Symbol;Acc:HGNC:13406]
ENSGALG00000008508	PYGB	glycogen phosphorylase, brain form [Source:RefSeq peptide;Acc:NP_001026205]
ENSGALG00000008518		Glutamine synthetase [Source:UniProtKB/TrEMBL;Acc:F1P0D2]
ENSGALG00000008593	ATP1B4	Protein ATP1B4 [Source:UniProtKB/Swiss-Prot;Acc:Q2HZ96]
ENSGALG00000008603	ip3ka	inositol-trisphosphate 3-kinase A [Source:RefSeq peptide;Acc:NP_990212]
ENSGALG00000008632	ACSS1	acyl-CoA synthetase short-chain family member 1 [Source:HGNC Symbol;Acc:HGNC:16091]
ENSGALG00000008760	WDR92	WD repeat-containing protein 92 [Source:RefSeq peptide;Acc:NP_001073212]
ENSGALG00000008818	IDH1	isocitrate dehydrogenase 1 (NADP+) [Source:HGNC Symbol;Acc:HGNC:5382]
ENSGALG00000008840	ACSL5	long-chain-fatty-acid--CoA ligase 5 [Source:RefSeq peptide;Acc:NP_001026408]
ENSGALG00000008842	PIKFYVE	phosphoinositide kinase, FYVE finger containing [Source:HGNC Symbol;Acc:HGNC:23785]
ENSGALG00000008845	HAO1	hydroxyacid oxidase 1 [Source:RefSeq peptide;Acc:NP_001186371]
ENSGALG00000008855	UGP2	UTP--glucose-1-phosphate uridylyltransferase [Source:RefSeq peptide;Acc:NP_989442]
ENSGALG00000008858	MDH1	Malate dehydrogenase, cytoplasmic [Source:UniProtKB/Swiss-Prot;Acc:Q5ZME2]
ENSGALG00000008875	PLCB1	phospholipase C beta 1 [Source:HGNC Symbol;Acc:HGNC:15917]
ENSGALG00000008887	PIK3C3	phosphatidylinositol 3-kinase catalytic subunit type 3 [Source:HGNC Symbol;Acc:HGNC:8974]
ENSGALG00000008907	PLCB4	1-phosphatidylinositol-4,5-bisphosphate phosphodiesterase beta-4 [Source:RefSeq peptide;Acc:NP_001186364]
ENSGALG00000008934	PIK3CA	phosphatidylinositol-4,5-bisphosphate 3-kinase catalytic subunit alpha isoform [Source:RefSeq peptide;Acc:NP_001004410]
ENSGALG00000009003	SNAP25	Synaptosomal-associated protein 25 [Source:UniProtKB/Swiss-Prot;Acc:P60878]
ENSGALG00000009014	TRAF2	TRAF2 protein [Source:UniProtKB/TrEMBL;Acc:E1BTY1]
ENSGALG00000009036	GANC	neutral alpha-glucosidase C [Source:RefSeq peptide;Acc:NP_001186594]
ENSGALG00000009068	ITPKB	inositol-trisphosphate 3-kinase B [Source:HGNC Symbol;Acc:HGNC:6179]
ENSGALG00000009085	MTMR1	myotubularin related protein 1 [Source:HGNC Symbol;Acc:HGNC:7449]
ENSGALG00000009090	UAP1L1	UDP-N-acetylglucosamine pyrophosphorylase 1 like 1 [Source:HGNC Symbol;Acc:HGNC:28082]
ENSGALG00000009096	MTM1	myotubularin 1 [Source:HGNC Symbol;Acc:HGNC:7448]
ENSGALG00000009234		Uncharacterized protein [Source:UniProtKB/TrEMBL;Acc:F1P5J8]
ENSGALG00000009287	ATF2	Cyclic AMP-dependent transcription factor ATF-2 [Source:UniProtKB/Swiss-Prot;Acc:O93602]
ENSGALG00000009306	SLC2A2	solute carrier family 2, facilitated glucose transporter member 2 [Source:RefSeq peptide;Acc:NP_997061]
ENSGALG00000009364	PRKCI	protein kinase C iota type [Source:RefSeq peptide;Acc:NP_001026490]
ENSGALG00000009435	PPP1R3A	protein phosphatase 1 regulatory subunit 3A [Source:HGNC Symbol;Acc:HGNC:9291]
ENSGALG00000009511	SI	sucrase-isomaltase (alpha-glucosidase) [Source:HGNC Symbol;Acc:HGNC:10856]
ENSGALG00000009589	GAD67	glutamate decarboxylase 1 [Source:RefSeq peptide;Acc:NP_990244]
ENSGALG00000009754	HK2	Gallus gallus hexokinase 2 (HK2), mRNA. [Source:RefSeq mRNA;Acc:NM_204212]
ENSGALG00000009880	INPP4B	inositol polyphosphate-4-phosphatase type II B [Source:HGNC Symbol;Acc:HGNC:6075]
ENSGALG00000010000	PRKCE	protein kinase C, epsilon [Source:HGNC Symbol;Acc:HGNC:9401]
ENSGALG00000010010	chTC10	rho-related GTP-binding protein RhoQ [Source:RefSeq peptide;Acc:NP_989792]
ENSGALG00000010021	HYI	hydroxypyruvate isomerase (putative) [Source:HGNC Symbol;Acc:HGNC:26948]
ENSGALG00000010023	CALM	Calmodulin [Source:UniProtKB/Swiss-Prot;Acc:P62149]
ENSGALG00000010026	PPP1CB	Serine/threonine-protein phosphatase PP1-beta catalytic subunit [Source:UniProtKB/Swiss-Prot;Acc:P62207]
ENSGALG00000010043	RBKS	ribokinase [Source:HGNC Symbol;Acc:HGNC:30325]
ENSGALG00000010044	KCNMB4	calcium-activated potassium channel subunit beta-4 [Source:RefSeq peptide;Acc:NP_001186559]
ENSGALG00000010053	PTPRF	protein tyrosine phosphatase, receptor type, F [Source:HGNC Symbol;Acc:HGNC:9670]
ENSGALG00000010078	GLP-1R	glucagon-like peptide 1 receptor precursor [Source:RefSeq peptide;Acc:NP_001129023]
ENSGALG00000010094	B4GALT2	beta-1,4-galactosyltransferase 2 [Source:RefSeq peptide;Acc:NP_990534]
ENSGALG00000010127	GLO1	glyoxalase I [Source:HGNC Symbol;Acc:HGNC:4323]
ENSGALG00000010171	NFKBIE	nuclear factor of kappa light polypeptide gene enhancer in B-cells inhibitor, epsilon [Source:HGNC Symbol;Acc:HGNC:7799]
ENSGALG00000010211	ALDH6A1	aldehyde dehydrogenase 6 family member A1 [Source:HGNC Symbol;Acc:HGNC:7179]
ENSGALG00000010225		Acetyl-coenzyme A synthetase [Source:UniProtKB/TrEMBL;Acc:E1BZT9]
ENSGALG00000010244	AKR1A1	alcohol dehydrogenase [Source:RefSeq peptide;Acc:NP_001006539]
ENSGALG00000010286	DLST	dihydrolipoamide S-succinyltransferase (E2 component of 2-oxo-glutarate complex) [Source:HGNC Symbol;Acc:HGNC:2911]
ENSGALG00000010307	ACYP1	Acylphosphatase-1 [Source:UniProtKB/Swiss-Prot;Acc:P07032]
ENSGALG00000010312	PLCH1	phospholipase C eta 1 [Source:HGNC Symbol;Acc:HGNC:29185]
ENSGALG00000010335		Uncharacterized protein [Source:UniProtKB/TrEMBL;Acc:E1C8M6]
ENSGALG00000010440	MKNK1	MAP kinase interacting serine/threonine kinase 1 [Source:HGNC Symbol;Acc:HGNC:7110]
ENSGALG00000010493	INPP5A	inositol polyphosphate-5-phosphatase A [Source:HGNC Symbol;Acc:HGNC:6076]
ENSGALG00000010628	ACSL1	long-chain-fatty-acid--CoA ligase 1 [Source:RefSeq peptide;Acc:NP_001012596]
ENSGALG00000010688	SHC3	SHC (Src homology 2 domain containing) transforming protein 3 [Source:HGNC Symbol;Acc:HGNC:18181]
ENSGALG00000010709	AKT3	v-akt murine thymoma viral oncogene homolog 3 [Source:HGNC Symbol;Acc:HGNC:393]
ENSGALG00000010734	PPP4R3A	protein phosphatase 4 regulatory subunit 3A [Source:HGNC Symbol;Acc:HGNC:20219]
ENSGALG00000010758
ENSGALG00000010778	CHRM3	muscarinic acetylcholine receptor M3 [Source:RefSeq peptide;Acc:NP_990730]
ENSGALG00000010812	RYR2	ryanodine receptor 2 (cardiac) [Source:HGNC Symbol;Acc:HGNC:10484]
ENSGALG00000010826	PRKAA2	5'-AMP-activated protein kinase catalytic subunit alpha-2 [Source:RefSeq peptide;Acc:NP_001034694]
ENSGALG00000010827	ITPK1	Inositol-tetrakisphosphate 1-kinase [Source:UniProtKB/Swiss-Prot;Acc:Q5F480]
ENSGALG00000010899	G6PC2	glucose-6-phosphatase, catalytic, 2 [Source:HGNC Symbol;Acc:HGNC:28906]
ENSGALG00000010915	IL6	Interleukin-6 [Source:UniProtKB/Swiss-Prot;Acc:Q90YI0]
ENSGALG00000010940	ACSS3	acyl-CoA synthetase short-chain family member 3 [Source:HGNC Symbol;Acc:HGNC:24723]
ENSGALG00000010983	NPY	Pro-neuropeptide Y Neuropeptide Y C-flanking peptide of NPY [Source:UniProtKB/Swiss-Prot;Acc:P28673]
ENSGALG00000011016	PGM1	phosphoglucomutase-1 [Source:RefSeq peptide;Acc:NP_001033782]
ENSGALG00000011058	LPR	leptin receptor precursor [Source:RefSeq peptide;Acc:NP_989654]
ENSGALG00000011104	GCG	Glucagon Glicentin-related polypeptide Glucagon Glucagon-like peptide 1 Glucagon-like peptide 1(7-37) Glucagon-like peptide 1(7-36) Glucagon-like peptide 2 [Source:UniProtKB/Swiss-Prot;Acc:P68259]
ENSGALG00000011109	MAPK10	mitogen-activated protein kinase 10 [Source:HGNC Symbol;Acc:HGNC:6872]
ENSGALG00000011137	CREB5	cAMP responsive element binding protein 5 [Source:HGNC Symbol;Acc:HGNC:16844]
ENSGALG00000011219	GIPR	glucagon receptor precursor [Source:RefSeq peptide;Acc:NP_001094505]
ENSGALG00000011295	SOCS2	suppressor of cytokine signaling 2 [Source:RefSeq peptide;Acc:NP_989871]
ENSGALG00000011360	PRKAG3	5'-AMP-activated protein kinase subunit gamma-3 [Source:RefSeq peptide;Acc:NP_001026429]
ENSGALG00000011473	RPS6KA2	ribosomal protein S6 kinase, 90kDa, polypeptide 2 [Source:HGNC Symbol;Acc:HGNC:10431]
ENSGALG00000011620	AKT1	RAC-alpha serine/threonine-protein kinase [Source:RefSeq peptide;Acc:NP_990386]
ENSGALG00000011659	ACAT2	acetyl-CoA acetyltransferase, cytosolic [Source:RefSeq peptide;Acc:NP_001034376]
ENSGALG00000011699	ADCY5	adenylate cyclase type 5 [Source:RefSeq peptide;Acc:NP_989962]
ENSGALG00000011805		Uncharacterized protein [Source:UniProtKB/TrEMBL;Acc:F1NMB3]
ENSGALG00000011944	PMM1	phosphomannomutase 1 [Source:HGNC Symbol;Acc:HGNC:9114]
ENSGALG00000011950	ACO2	aconitate hydratase, mitochondrial [Source:RefSeq peptide;Acc:NP_989519]
ENSGALG00000011968	GLB1	beta-galactosidase preproprotein [Source:RefSeq peptide;Acc:NP_001265076]
ENSGALG00000011992	EP300	E1A binding protein p300 [Source:HGNC Symbol;Acc:HGNC:3373]
ENSGALG00000012036	CAMK2D	calcium/calmodulin-dependent protein kinase type II delta chain [Source:RefSeq peptide;Acc:NP_001034389]
ENSGALG00000012135	ATF4	cyclic AMP-dependent transcription factor ATF-4 [Source:RefSeq peptide;Acc:NP_990211]
ENSGALG00000012179	SOCS4	suppressor of cytokine signaling 4 [Source:RefSeq peptide;Acc:NP_001186037]
ENSGALG00000012245	ADH5	alcohol dehydrogenase class-3 [Source:RefSeq peptide;Acc:NP_001026323]
ENSGALG00000012250		Uncharacterized protein [Source:UniProtKB/TrEMBL;Acc:F1NI80]
ENSGALG00000012260	LCT	lactase-phlorizin hydrolase precursor [Source:RefSeq peptide;Acc:NP_001104816]
ENSGALG00000012273	SOS2	SOS Ras/Rho guanine nucleotide exchange factor 2 [Source:HGNC Symbol;Acc:HGNC:11188]
ENSGALG00000012280	PPP3CA	protein phosphatase 3, catalytic subunit, alpha isozyme [Source:HGNC Symbol;Acc:HGNC:9314]
ENSGALG00000012282	L2HGDH	L-2-hydroxyglutarate dehydrogenase [Source:HGNC Symbol;Acc:HGNC:20499]
ENSGALG00000012304	NFKB1	Nuclear factor NF-kappa-B p105 subunit Nuclear factor NF-kappa-B p50 subunit [Source:UniProtKB/Swiss-Prot;Acc:Q04861]
ENSGALG00000012338	BDH2	3-hydroxybutyrate dehydrogenase, type 2 [Source:HGNC Symbol;Acc:HGNC:32389]
ENSGALG00000012365	PYGL	glycogen phosphorylase, liver form [Source:RefSeq peptide;Acc:NP_989723]
ENSGALG00000012414	GNPNAT1	glucosamine-phosphate N-acetyltransferase 1 [Source:HGNC Symbol;Acc:HGNC:19980]
ENSGALG00000012433	ADCY1	adenylate cyclase 1 (brain) [Source:HGNC Symbol;Acc:HGNC:232]
ENSGALG00000012583	IDNK	idnK, gluconokinase homolog (E. coli) [Source:HGNC Symbol;Acc:HGNC:31367]
ENSGALG00000012612	FBP2	Uncharacterized protein [Source:UniProtKB/TrEMBL;Acc:F1NYI2]
ENSGALG00000012613	FBP1	fructose-1,6-bisphosphatase 1 [Source:RefSeq peptide;Acc:NP_001264977]
ENSGALG00000012663	ALDH5A1	aldehyde dehydrogenase 5 family member A1 [Source:HGNC Symbol;Acc:HGNC:408]
ENSGALG00000012843	GMDS	GDP-mannose 4,6-dehydratase [Source:HGNC Symbol;Acc:HGNC:4369]
ENSGALG00000012865	BRAF	Serine/threonine-protein kinase B-raf [Source:UniProtKB/Swiss-Prot;Acc:Q04982]
ENSGALG00000012877	CREB3L2	cAMP responsive element binding protein 3-like 2 [Source:HGNC Symbol;Acc:HGNC:23720]
ENSGALG00000013000	ADIPOR2	adiponectin receptor protein 2 [Source:RefSeq peptide;Acc:NP_001007855]
ENSGALG00000013022	CACNA1C	calcium channel, voltage-dependent, L type, alpha 1C subunit [Source:HGNC Symbol;Acc:HGNC:1390]
ENSGALG00000013058		Uncharacterized protein [Source:UniProtKB/TrEMBL;Acc:E1BX95]
ENSGALG00000013060	ADCY2	adenylate cyclase 2 (brain) [Source:HGNC Symbol;Acc:HGNC:233]
ENSGALG00000013067		aldo-keto reductase family 1, member B10 (aldose reductase) [Source:RefSeq peptide;Acc:NP_001264828]
ENSGALG00000013069	BPGM	bisphosphoglycerate mutase [Source:RefSeq peptide;Acc:NP_001025939]
ENSGALG00000013072	akr	aldo-keto reductase family 1 member B10 [Source:RefSeq peptide;Acc:NP_989960]
ENSGALG00000013095	DERA	putative deoxyribose-phosphate aldolase [Source:RefSeq peptide;Acc:NP_001006248]
ENSGALG00000013117	PIK3C2G	phosphatidylinositol-4-phosphate 3-kinase catalytic subunit type 2 gamma [Source:HGNC Symbol;Acc:HGNC:8973]
ENSGALG00000013123	PLCZ1	1-phosphatidylinositol 4,5-bisphosphate phosphodiesterase zeta-1 [Source:UniProtKB/Swiss-Prot;Acc:Q2VRL0]
ENSGALG00000013165	FH	fumarate hydratase, mitochondrial [Source:RefSeq peptide;Acc:NP_001006382]
ENSGALG00000013167	SDHA	succinate dehydrogenase [Source:RefSeq peptide;Acc:NP_001264327]
ENSGALG00000013224	SOS1	SOS Ras/Rac guanine nucleotide exchange factor 1 [Source:HGNC Symbol;Acc:HGNC:11187]
ENSGALG00000013229	CMAS	cytidine monophosphate N-acetylneuraminic acid synthetase [Source:HGNC Symbol;Acc:HGNC:18290]
ENSGALG00000013257	LDHB	L-lactate dehydrogenase B chain [Source:UniProtKB/Swiss-Prot;Acc:P00337]
ENSGALG00000013265	GYS2	glycogen synthase 2 [Source:HGNC Symbol;Acc:HGNC:4707]
ENSGALG00000013303	SLC27A1	Gallus gallus solute carrier family 27 (fatty acid transporter), member 1 (SLC27A1), mRNA. [Source:RefSeq mRNA;Acc:NM_001039602]
ENSGALG00000013641	MTMR7	myotubularin related protein 7 [Source:HGNC Symbol;Acc:HGNC:7454]
ENSGALG00000013727	SYNJ2	synaptojanin 2 [Source:HGNC Symbol;Acc:HGNC:11504]
ENSGALG00000013760	GFPT2	glutamine-fructose-6-phosphate transaminase 2 [Source:HGNC Symbol;Acc:HGNC:4242]
ENSGALG00000013761	MAPK9	Mitogen-activated protein kinase 9 [Source:UniProtKB/Swiss-Prot;Acc:P79996]
ENSGALG00000013814	IMPA2	inositol(myo)-1(or 4)-monophosphatase 2 [Source:HGNC Symbol;Acc:HGNC:6051]
ENSGALG00000013828	GALM	galactose mutarotase (aldose 1-epimerase) [Source:HGNC Symbol;Acc:HGNC:24063]
ENSGALG00000013978	PPP2R4	Gallus gallus protein phosphatase 2A activator, regulatory subunit 4 (PPP2R4), mRNA. [Source:RefSeq mRNA;Acc:NM_001031371]
ENSGALG00000014033	KRAS	GTPase KRas [Source:RefSeq peptide;Acc:NP_001243091]
ENSGALG00000014071	ITPR2	inositol 1,4,5-trisphosphate receptor, type 2 [Source:HGNC Symbol;Acc:HGNC:6181]
ENSGALG00000014122	CYB5R3	cytochrome b5 reductase 3 [Source:HGNC Symbol;Acc:HGNC:2873]
ENSGALG00000014155	OGDH	2-oxoglutarate dehydrogenase, mitochondrial [Source:RefSeq peptide;Acc:NP_001026553]
ENSGALG00000014210	GNPDA2	Glucosamine-6-phosphate isomerase [Source:UniProtKB/TrEMBL;Acc:E1C878]
ENSGALG00000014320	UGDH	UDP-glucose 6-dehydrogenase [Source:UniProtKB/Swiss-Prot;Acc:Q5F3T9]
ENSGALG00000014363	CCK1R	cholecystokinin receptor type A [Source:RefSeq peptide;Acc:NP_001074970]
ENSGALG00000014383	PI4K2B	phosphatidylinositol 4-kinase type 2-beta [Source:RefSeq peptide;Acc:NP_001026328]
ENSGALG00000014398	PPARGC1A	peroxisome proliferator-activated receptor gamma coactivator 1-alpha [Source:RefSeq peptide;Acc:NP_001006457]
ENSGALG00000014442	GAPDH	Glyceraldehyde-3-phosphate dehydrogenase [Source:UniProtKB/Swiss-Prot;Acc:P00356]
ENSGALG00000014471	CAT	catalase [Source:HGNC Symbol;Acc:HGNC:1516]
ENSGALG00000014526	TPI1	Triosephosphate isomerase [Source:UniProtKB/Swiss-Prot;Acc:P00940]
ENSGALG00000014528	ENO2	gamma-enolase [Source:RefSeq peptide;Acc:NP_990207]
ENSGALG00000014539		Uncharacterized protein [Source:UniProtKB/TrEMBL;Acc:F1N861]
ENSGALG00000014766	HAO2	hydroxyacid oxidase 2 (long chain) [Source:HGNC Symbol;Acc:HGNC:4810]
ENSGALG00000014786	PIK3R1	phosphoinositide-3-kinase regulatory subunit 1 [Source:HGNC Symbol;Acc:HGNC:8979]
ENSGALG00000014828	ECHDC1	ethylmalonyl-CoA decarboxylase 1 [Source:HGNC Symbol;Acc:HGNC:21489]
ENSGALG00000014832	PRKAA1	5'-AMP-activated protein kinase catalytic subunit alpha-1 [Source:RefSeq peptide;Acc:NP_001034692]
ENSGALG00000014846	OXCT1	succinyl-CoA:3-ketoacid-coenzyme A transferase 1, mitochondrial [Source:RefSeq peptide;Acc:NP_001006578]
ENSGALG00000014858	ADCYAP1	adenylate cyclase activating polypeptide 1 (pituitary) [Source:HGNC Symbol;Acc:HGNC:241]
ENSGALG00000014862	HMGCS1	hydroxymethylglutaryl-CoA synthase, cytoplasmic [Source:RefSeq peptide;Acc:NP_990742]
ENSGALG00000014890	TNFRSF1A	tumor necrosis factor receptor superfamily member 1A precursor [Source:RefSeq peptide;Acc:NP_001025950]
ENSGALG00000014933	HEXB	hexosaminidase B (beta polypeptide) [Source:HGNC Symbol;Acc:HGNC:4879]
ENSGALG00000014977	GSK3B	glycogen synthase kinase 3 beta [Source:HGNC Symbol;Acc:HGNC:4617]
ENSGALG00000015003	ATP1A1	sodium/potassium-transporting ATPase subunit alpha-1 precursor [Source:RefSeq peptide;Acc:NP_990852]
ENSGALG00000015027	JAK2	tyrosine-protein kinase JAK2 [Source:RefSeq peptide;Acc:NP_001025709]
ENSGALG00000015053	GLDC	glycine dehydrogenase [Source:RefSeq peptide;Acc:NP_989653]
ENSGALG00000015082	RPS6	40S ribosomal protein S6 [Source:RefSeq peptide;Acc:NP_990556]
ENSGALG00000015107	PIP5K1B	phosphatidylinositol 4-phosphate 5-kinase type-1 beta [Source:RefSeq peptide;Acc:NP_001026593]
ENSGALG00000015177	GNA11	guanine nucleotide-binding protein G(q) subunit alpha [Source:RefSeq peptide;Acc:NP_001026598]
ENSGALG00000015233	ATP1B1	sodium/potassium-transporting ATPase subunit beta-1 [Source:RefSeq peptide;Acc:NP_990851]
ENSGALG00000015320	NANS	sialic acid synthase [Source:RefSeq peptide;Acc:NP_001007976]
ENSGALG00000015331	GNE	bifunctional UDP-N-acetylglucosamine 2-epimerase/N-acetylmannosamine kinase [Source:RefSeq peptide;Acc:NP_001026603]
ENSGALG00000015351	CBLB	Cbl proto-oncogene B, E3 ubiquitin protein ligase [Source:HGNC Symbol;Acc:HGNC:1542]
ENSGALG00000015421	IMPAD1	inositol monophosphatase domain containing 1 [Source:HGNC Symbol;Acc:HGNC:26019]
ENSGALG00000015506	GBE1	glucan (1,4-alpha-), branching enzyme 1 [Source:HGNC Symbol;Acc:HGNC:4180]
ENSGALG00000015544	ALDOB	Fructose-bisphosphate aldolase B [Source:UniProtKB/Swiss-Prot;Acc:P07341]
ENSGALG00000015616	ACOT12	acyl-CoA thioesterase 12 [Source:HGNC Symbol;Acc:HGNC:24436]
ENSGALG00000015843	CYB5R4	Uncharacterized protein [Source:UniProtKB/TrEMBL;Acc:Q5ZM68]
ENSGALG00000015849	ME1	NADP-dependent malic enzyme [Source:RefSeq peptide;Acc:NP_989634]
ENSGALG00000015854	PGM3	phosphoglucomutase 3 [Source:HGNC Symbol;Acc:HGNC:8907]
ENSGALG00000015866	BCKDHB	2-oxoisovalerate dehydrogenase subunit beta, mitochondrial precursor [Source:RefSeq peptide;Acc:NP_989988]
ENSGALG00000015907	SYNJ1	synaptojanin 1 [Source:HGNC Symbol;Acc:HGNC:11503]
ENSGALG00000015960	RPIA	ribose-5-phosphate isomerase [Source:RefSeq peptide;Acc:NP_001026341]
ENSGALG00000015961	SUCLG1	succinyl-CoA ligase [Source:RefSeq peptide;Acc:NP_001012910]
ENSGALG00000016074	RIMS2	regulating synaptic membrane exocytosis 2 [Source:HGNC Symbol;Acc:HGNC:17283]
ENSGALG00000016124	HADH	hydroxyacyl-coenzyme A dehydrogenase, mitochondrial [Source:RefSeq peptide;Acc:NP_001264826]
ENSGALG00000016129	TSTA3	GDP-L-fucose synthase [Source:RefSeq peptide;Acc:NP_001264377]
ENSGALG00000016141		Phosphoinositide phospholipase C [Source:UniProtKB/TrEMBL;Acc:F1NY90]
ENSGALG00000016200	SIK1	serine/threonine-protein kinase SIK2 [Source:RefSeq peptide;Acc:NP_990013]
ENSGALG00000016294	HMGCLL1	3-hydroxymethyl-3-methylglutaryl-CoA lyase-like 1 [Source:HGNC Symbol;Acc:HGNC:21359]
ENSGALG00000016298	ADCY8	adenylate cyclase 8 (brain) [Source:HGNC Symbol;Acc:HGNC:239]
ENSGALG00000016406	RPS6KA3	ribosomal protein S6 kinase, 90kDa, polypeptide 3 [Source:HGNC Symbol;Acc:HGNC:10432]
ENSGALG00000016430	PDHA1	pyruvate dehydrogenase E1 component subunit alpha, somatic form, mitochondrial precursor [Source:RefSeq peptide;Acc:NP_001012562]
ENSGALG00000016518	PHKA2	phosphorylase kinase, alpha 2 (liver) [Source:HGNC Symbol;Acc:HGNC:8926]
ENSGALG00000016536	HADHA	trifunctional enzyme subunit alpha, mitochondrial [Source:RefSeq peptide;Acc:NP_990387]
ENSGALG00000016570		Uncharacterized protein [Source:UniProtKB/TrEMBL;Acc:F1NHN3]
ENSGALG00000016592	PRPS2	Ribose-phosphate pyrophosphokinase 2 [Source:UniProtKB/Swiss-Prot;Acc:Q5ZI49]
ENSGALG00000016600	Pomc	pro-opiomelanocortin precursor [Source:RefSeq peptide;Acc:NP_001026269]
ENSGALG00000016608	ADCY3	adenylate cyclase 3 [Source:HGNC Symbol;Acc:HGNC:234]
ENSGALG00000016697	MUT	methylmalonyl-CoA mutase [Source:HGNC Symbol;Acc:HGNC:7526]
ENSGALG00000016722		Uncharacterized protein [Source:UniProtKB/TrEMBL;Acc:E1BW75]
ENSGALG00000016724	RGN	regucalcin [Source:RefSeq peptide;Acc:NP_990060]
ENSGALG00000016752	INPP4A	inositol polyphosphate-4-phosphatase type I A [Source:HGNC Symbol;Acc:HGNC:6074]
ENSGALG00000016801	UXS1	UDP-glucuronate decarboxylase 1 [Source:HGNC Symbol;Acc:HGNC:17729]
ENSGALG00000016839	IRS2	insulin receptor substrate 2 [Source:HGNC Symbol;Acc:HGNC:6126]
ENSGALG00000016872	PCCA	propionyl-CoA carboxylase alpha subunit [Source:HGNC Symbol;Acc:HGNC:8653]
ENSGALG00000016919	IRG1	immunoresponsive 1 homolog [Source:RefSeq peptide;Acc:NP_001025992]
ENSGALG00000016925	TBC1D4	TBC1 domain family member 4 [Source:HGNC Symbol;Acc:HGNC:19165]
ENSGALG00000016993	SUCLA2	succinate-CoA ligase, ADP-forming, beta subunit [Source:RefSeq peptide;Acc:NP_001006271]
ENSGALG00000017034	FKHR	Gallus gallus forkhead box O1 (FOXO1), mRNA. [Source:RefSeq mRNA;Acc:NM_204328]
ENSGALG00000017068	KL	klotho [Source:HGNC Symbol;Acc:HGNC:6344]
ENSGALG00000017112	MTMR6	myotubularin related protein 6 [Source:HGNC Symbol;Acc:HGNC:7453]
ENSGALG00000017135	CRYL1	lambda-crystallin homolog [Source:RefSeq peptide;Acc:NP_001026001]
ENSGALG00000017163	ACAT1	acetyl-CoA acetyltransferase, mitochondrial [Source:RefSeq peptide;Acc:NP_001264708]
ENSGALG00000017200	MTMR2	Myotubularin-related protein 2 [Source:UniProtKB/Swiss-Prot;Acc:Q5ZIV1]
ENSGALG00000017246	ME3	malic enzyme 3, NADP(+)-dependent, mitochondrial [Source:HGNC Symbol;Acc:HGNC:6985]
ENSGALG00000017304	PGM2L1	phosphoglucomutase 2-like 1 [Source:HGNC Symbol;Acc:HGNC:20898]
ENSGALG00000018875	ACSM4	acyl-CoA synthetase medium-chain family member 4 [Source:HGNC Symbol;Acc:HGNC:32016]
ENSGALG00000019283		Uncharacterized protein [Source:UniProtKB/TrEMBL;Acc:R4GKX1]
ENSGALG00000019284		Uncharacterized protein [Source:UniProtKB/TrEMBL;Acc:R4GJP6]
ENSGALG00000020160	ADH6	alcohol dehydrogenase 6 [Source:RefSeq peptide;Acc:NP_990423]
ENSGALG00000020505	KCNJ11	potassium channel, inwardly rectifying subfamily J, member 11 [Source:HGNC Symbol;Acc:HGNC:6257]
ENSGALG00000020943	AGXT	alanine-glyoxylate aminotransferase [Source:HGNC Symbol;Acc:HGNC:341]
ENSGALG00000021039	HKDC1	hexokinase domain containing 1 [Source:HGNC Symbol;Acc:HGNC:23302]
ENSGALG00000021040	HAGHL	Hydroxyacylglutathione hydrolase-like protein [Source:UniProtKB/Swiss-Prot;Acc:Q5ZLY2]
ENSGALG00000021220	PPP1R3D	protein phosphatase 1 regulatory subunit 3D [Source:HGNC Symbol;Acc:HGNC:9294]
ENSGALG00000021573	PIK3R5	Phosphoinositide 3-kinase regulatory subunit 5 [Source:UniProtKB/TrEMBL;Acc:E1BSJ9]
ENSGALG00000022512	RPS6KB2	ribosomal protein S6 kinase, 70kDa, polypeptide 2 [Source:HGNC Symbol;Acc:HGNC:10437]
ENSGALG00000022565	IDH2	isocitrate dehydrogenase [Source:RefSeq peptide;Acc:NP_001026770]
ENSGALG00000022726	PDX1	pancreatic and duodenal homeobox 1 [Source:HGNC Symbol;Acc:HGNC:6107]
ENSGALG00000022985	PPAR	peroxisome proliferator-activated receptor alpha [Source:RefSeq peptide;Acc:NP_001001464]
ENSGALG00000023188	NANP	Gallus gallus N-acetylneuraminic acid phosphatase (NANP), mRNA. [Source:RefSeq mRNA;Acc:NM_001031059]
ENSGALG00000023266	INPP5J	inositol polyphosphate-5-phosphatase J [Source:HGNC Symbol;Acc:HGNC:8956]
ENSGALG00000023648	PPP3R1	calcineurin subunit B type 1 [Source:RefSeq peptide;Acc:NP_989707]
ENSGALG00000023760	CHIA	acidic chitinase precursor [Source:RefSeq peptide;Acc:NP_989760]
ENSGALG00000023761		Uncharacterized protein [Source:UniProtKB/TrEMBL;Acc:F1NIS9]
ENSGALG00000023828	LDHD	lactate dehydrogenase D [Source:HGNC Symbol;Acc:HGNC:19708]
ENSGALG00000023876	PRKCQ	protein kinase C, theta [Source:HGNC Symbol;Acc:HGNC:9410]
ENSGALG00000024034	PI4KB	phosphatidylinositol 4-kinase, catalytic, beta [Source:HGNC Symbol;Acc:HGNC:8984]
ENSGALG00000024271	ECHS1	enoyl-CoA hydratase, mitochondrial precursor [Source:RefSeq peptide;Acc:NP_001264324]
ENSGALG00000025771	PLCD3	phospholipase C delta 3 [Source:HGNC Symbol;Acc:HGNC:9061]
ENSGALG00000025844	AMT	aminomethyltransferase, mitochondrial precursor [Source:RefSeq peptide;Acc:NP_990119]
ENSGALG00000025869
ENSGALG00000025950		protein kinase C alpha type [Source:RefSeq peptide;Acc:NP_001012822]
ENSGALG00000026037	EIF4E1B	eukaryotic translation initiation factor 4E family member 1B [Source:HGNC Symbol;Acc:HGNC:33179]
ENSGALG00000026077	ALDOC	Fructose-bisphosphate aldolase C [Source:UniProtKB/Swiss-Prot;Acc:P53449]
ENSGALG00000026167		phosphoinositide 3-kinase regulatory subunit 5 [Source:RefSeq peptide;Acc:NP_001025868]
ENSGALG00000026195	GALT	galactose-1-phosphate uridylyltransferase [Source:HGNC Symbol;Acc:HGNC:4135]
ENSGALG00000026224	DHDH	dihydrodiol dehydrogenase (dimeric) [Source:HGNC Symbol;Acc:HGNC:17887]
ENSGALG00000026314	KCNN1	potassium channel, calcium activated intermediate/small conductance subfamily N alpha, member 1 [Source:HGNC Symbol;Acc:HGNC:6290]
ENSGALG00000026445	CALM1	Calmodulin [Source:UniProtKB/Swiss-Prot;Acc:P62149]
ENSGALG00000026678	SLC27A5	solute carrier family 27 (fatty acid transporter), member 5 [Source:HGNC Symbol;Acc:HGNC:10999]
ENSGALG00000026687	PLCD4	phospholipase C delta 4 [Source:HGNC Symbol;Acc:HGNC:9062]
ENSGALG00000026692	N-RAS	GTPase NRas [Source:UniProtKB/Swiss-Prot;Acc:Q5F352]
ENSGALG00000026776	TIGAR	TP53 induced glycolysis regulatory phosphatase [Source:HGNC Symbol;Acc:HGNC:1185]
ENSGALG00000026880	CS	citrate synthase [Source:HGNC Symbol;Acc:HGNC:2422]
ENSGALG00000026958	FPGT	fucose-1-phosphate guanylyltransferase [Source:RefSeq peptide;Acc:NP_001191744]
ENSGALG00000026988	IDH3G	isocitrate dehydrogenase 3 (NAD+) gamma [Source:HGNC Symbol;Acc:HGNC:5386]
ENSGALG00000027087
ENSGALG00000027188	SREBP-1	sterol regulatory element-binding protein 1 [Source:RefSeq peptide;Acc:NP_989457]
ENSGALG00000027244		Glucosamine-6-phosphate isomerase [Source:UniProtKB/TrEMBL;Acc:R4GGK9]
ENSGALG00000027275	PPP1R3B	protein phosphatase 1 regulatory subunit 3B [Source:HGNC Symbol;Acc:HGNC:14942]
ENSGALG00000027277	SDHC	succinate dehydrogenase complex subunit C [Source:HGNC Symbol;Acc:HGNC:10682]
ENSGALG00000027287	HK3	hexokinase 3 (white cell) [Source:HGNC Symbol;Acc:HGNC:4925]
ENSGALG00000027313	GCK	glucokinase (hexokinase 4) [Source:HGNC Symbol;Acc:HGNC:4195]
ENSGALG00000027372		Uncharacterized protein [Source:UniProtKB/TrEMBL;Acc:H9KYX1]
ENSGALG00000027430	AGRP	Agouti-related protein [Source:UniProtKB/TrEMBL;Acc:C0A1C9]
ENSGALG00000027469		Uncharacterized protein [Source:UniProtKB/TrEMBL;Acc:R4GM84]
ENSGALG00000027545	IMPA1	inositol(myo)-1(or 4)-monophosphatase 1 [Source:HGNC Symbol;Acc:HGNC:6050]
ENSGALG00000027617		Uncharacterized protein [Source:UniProtKB/TrEMBL;Acc:R4GHT5]
ENSGALG00000027632	ACYP2	Acylphosphatase-2 [Source:UniProtKB/Swiss-Prot;Acc:P07031]
ENSGALG00000027745	PRKAG1	Gallus gallus protein kinase, AMP-activated, gamma 1 non-catalytic subunit (PRKAG1), mRNA. [Source:RefSeq mRNA;Acc:NM_001034827]
ENSGALG00000027786	SOCS3	suppressor of cytokine signaling 3 [Source:RefSeq peptide;Acc:NP_989931]
ENSGALG00000027848	PFKM	Gallus gallus phosphofructokinase, muscle (PFKM), mRNA. [Source:RefSeq mRNA;Acc:NM_204223]
ENSGALG00000027864	NFKBIA	nuclear factor of kappa light polypeptide gene enhancer in B-cells inhibitor, alpha [Source:HGNC Symbol;Acc:HGNC:7797]
ENSGALG00000027946	NOS3	nitric oxide synthase 3 [Source:HGNC Symbol;Acc:HGNC:7876]
ENSGALG00000028043	PLCE1	phospholipase C epsilon 1 [Source:HGNC Symbol;Acc:HGNC:17175]
ENSGALG00000028530	PRKACB	protein kinase, cAMP-dependent, beta catalytic subunit [Source:HGNC Symbol;Acc:HGNC:9381]
ENSGALG00000028578	PIP5K1A	Gallus gallus phosphatidylinositol-4-phosphate 5-kinase, type I, alpha (PIP5K1A), mRNA. [Source:RefSeq mRNA;Acc:NM_001142440]
ENSGALG00000028585	G6PC3	glucose 6 phosphatase, catalytic, 3 [Source:HGNC Symbol;Acc:HGNC:24861]
ENSGALG00000028630	PYY	Gallus gallus pancreatic polypeptide (PPY), mRNA. [Source:RefSeq mRNA;Acc:NM_204786]
ENSGALG00000028700	IDH3B	isocitrate dehydrogenase 3 (NAD+) beta [Source:HGNC Symbol;Acc:HGNC:5385]
ENSGALG00000028734	BRD4	Gallus gallus bromodomain containing 4 (BRD4), mRNA. [Source:RefSeq mRNA;Acc:NM_001031588]
ENSGALG00000028767		Uncharacterized protein [Source:UniProtKB/TrEMBL;Acc:R4GMF9]
ENSGALG00000028828	EIF4E	eukaryotic translation initiation factor 4E [Source:HGNC Symbol;Acc:HGNC:3287]
ENSGALG00000028929		Succinate dehydrogenase [ubiquinone] iron-sulfur subunit, mitochondrial [Source:UniProtKB/TrEMBL;Acc:R4GHG4]
ENSGALG00000028936		Aldehyde dehydrogenase [Source:UniProtKB/TrEMBL;Acc:R4GM83]
ENSGALG00000029077	CBL	E3 ubiquitin-protein ligase CBL [Source:RefSeq peptide;Acc:NP_989539]
ENSGALG00000029141		Uncharacterized protein [Source:UniProtKB/TrEMBL;Acc:R4GJW4]

## Sheet: mouse gene
Ensembl Gene ID	Associated Gene Name	Description
ENSMUSG00000000168	Dlat	dihydrolipoamide S-acetyltransferase (E2 component of pyruvate dehydrogenase complex) [Source:MGI Symbol;Acc:MGI:2385311]
ENSMUSG00000000171	Sdhd	succinate dehydrogenase complex, subunit D, integral membrane protein [Source:MGI Symbol;Acc:MGI:1914175]
ENSMUSG00000000215	Ins2	insulin II [Source:MGI Symbol;Acc:MGI:96573]
ENSMUSG00000000340	Dbt	dihydrolipoamide branched chain transacylase E2 [Source:MGI Symbol;Acc:MGI:105386]
ENSMUSG00000000394	Gcg	glucagon [Source:MGI Symbol;Acc:MGI:95674]
ENSMUSG00000000441	Raf1	v-raf-leukemia viral oncogene 1 [Source:MGI Symbol;Acc:MGI:97847]
ENSMUSG00000000628	Hk2	hexokinase 2 [Source:MGI Symbol;Acc:MGI:1315197]
ENSMUSG00000000794	Kcnn3	potassium intermediate/small conductance calcium-activated channel, subfamily N, member 3 [Source:MGI Symbol;Acc:MGI:2153183]
ENSMUSG00000001127	Araf	Araf proto-oncogene, serine/threonine kinase [Source:MGI Symbol;Acc:MGI:88065]
ENSMUSG00000001173	Ocrl	oculocerebrorenal syndrome of Lowe [Source:MGI Symbol;Acc:MGI:109589]
ENSMUSG00000001175	Calm1	calmodulin 1 [Source:MGI Symbol;Acc:MGI:88251]
ENSMUSG00000001642	Akr1b3	aldo-keto reductase family 1, member B3 (aldose reductase) [Source:MGI Symbol;Acc:MGI:1353494]
ENSMUSG00000001729	Akt1	thymoma viral proto-oncogene 1 [Source:MGI Symbol;Acc:MGI:87986]
ENSMUSG00000001891	Ugp2	UDP-glucose pyrophosphorylase 2 [Source:MGI Symbol;Acc:MGI:2183447]
ENSMUSG00000002010	Idh3g	isocitrate dehydrogenase 3 (NAD+), gamma [Source:MGI Symbol;Acc:MGI:1099463]
ENSMUSG00000002108	Nr1h3	nuclear receptor subfamily 1, group H, member 3 [Source:MGI Symbol;Acc:MGI:1352462]
ENSMUSG00000002413	Braf	Braf transforming gene [Source:MGI Symbol;Acc:MGI:88190]
ENSMUSG00000002496	Tsc2	tuberous sclerosis 2 [Source:MGI Symbol;Acc:MGI:102548]
ENSMUSG00000002908	Kcnn1	potassium intermediate/small conductance calcium-activated channel, subfamily N, member 1 [Source:MGI Symbol;Acc:MGI:1933993]
ENSMUSG00000002944	Cd36	CD36 antigen [Source:MGI Symbol;Acc:MGI:107899]
ENSMUSG00000002997	Prkar2b	protein kinase, cAMP dependent regulatory, type II beta [Source:MGI Symbol;Acc:MGI:97760]
ENSMUSG00000003068	Stk11	serine/threonine kinase 11 [Source:MGI Symbol;Acc:MGI:1341870]
ENSMUSG00000003123	Lipe	lipase, hormone sensitive [Source:MGI Symbol;Acc:MGI:96790]
ENSMUSG00000003644	Rps6ka1	ribosomal protein S6 kinase polypeptide 1 [Source:MGI Symbol;Acc:MGI:104558]
ENSMUSG00000003752	Itpkc	inositol 1,4,5-trisphosphate 3-kinase C [Source:MGI Symbol;Acc:MGI:2442554]
ENSMUSG00000003865	Gys1	glycogen synthase 1, muscle [Source:MGI Symbol;Acc:MGI:101805]
ENSMUSG00000004040	Stat3	signal transducer and activator of transcription 3 [Source:MGI Symbol;Acc:MGI:103038]
ENSMUSG00000004056	Akt2	thymoma viral proto-oncogene 2 [Source:MGI Symbol;Acc:MGI:104874]
ENSMUSG00000004221	Ikbkg	inhibitor of kappaB kinase gamma [Source:MGI Symbol;Acc:MGI:1338074]
ENSMUSG00000004267	Eno2	enolase 2, gamma neuronal [Source:MGI Symbol;Acc:MGI:95394]
ENSMUSG00000004455	Ppp1cc	protein phosphatase 1, catalytic subunit, gamma isoform [Source:MGI Symbol;Acc:MGI:104872]
ENSMUSG00000004789	Dlst	dihydrolipoamide S-succinyltransferase (E2 component of 2-oxo-glutarate complex) [Source:MGI Symbol;Acc:MGI:1926170]
ENSMUSG00000004936	Map2k1	mitogen-activated protein kinase kinase 1 [Source:MGI Symbol;Acc:MGI:1346866]
ENSMUSG00000005034	Prkacb	protein kinase, cAMP dependent, catalytic, beta [Source:MGI Symbol;Acc:MGI:97594]
ENSMUSG00000005057	Sh2b2	SH2B adaptor protein 2 [Source:MGI Symbol;Acc:MGI:1345171]
ENSMUSG00000005232	G6pc2	glucose-6-phosphatase, catalytic, 2 [Source:MGI Symbol;Acc:MGI:1277193]
ENSMUSG00000005373	Mlxipl	MLX interacting protein-like [Source:MGI Symbol;Acc:MGI:1927999]
ENSMUSG00000005469	Prkaca	protein kinase, cAMP dependent, catalytic, alpha [Source:MGI Symbol;Acc:MGI:97592]
ENSMUSG00000005534	Insr	insulin receptor [Source:MGI Symbol;Acc:MGI:96575]
ENSMUSG00000005580	Adcy9	adenylate cyclase 9 [Source:MGI Symbol;Acc:MGI:108450]
ENSMUSG00000005683	Cs	citrate synthase [Source:MGI Symbol;Acc:MGI:88529]
ENSMUSG00000005705	Agrp	agouti related neuropeptide [Source:MGI Symbol;Acc:MGI:892013]
ENSMUSG00000006127	Inpp5k	inositol polyphosphate 5-phosphatase K [Source:MGI Symbol;Acc:MGI:1194899]
ENSMUSG00000006134	Crkl	v-crk avian sarcoma virus CT10 oncogene homolog-like [Source:MGI Symbol;Acc:MGI:104686]
ENSMUSG00000006395	Hyi	hydroxypyruvate isomerase (putative) [Source:MGI Symbol;Acc:MGI:1915430]
ENSMUSG00000006542	Prkag3	protein kinase, AMP-activated, gamma 3 non-catatlytic subunit [Source:MGI Symbol;Acc:MGI:1891343]
ENSMUSG00000007097	Atp1a2	ATPase, Na+/K+ transporting, alpha 2 polypeptide [Source:MGI Symbol;Acc:MGI:88106]
ENSMUSG00000007107	Atp1a4	ATPase, Na+/K+ transporting, alpha 4 polypeptide [Source:MGI Symbol;Acc:MGI:1351335]
ENSMUSG00000007207	Stx1a	syntaxin 1A (brain) [Source:MGI Symbol;Acc:MGI:109355]
ENSMUSG00000007783	Cpt1c	carnitine palmitoyltransferase 1c [Source:MGI Symbol;Acc:MGI:2446526]
ENSMUSG00000007833	Aldh16a1	aldehyde dehydrogenase 16 family, member A1 [Source:MGI Symbol;Acc:MGI:1916998]
ENSMUSG00000007908	Hmgcll1	3-hydroxymethyl-3-methylglutaryl-Coenzyme A lyase-like 1 [Source:MGI Symbol;Acc:MGI:2446108]
ENSMUSG00000008822	Acyp1	acylphosphatase 1, erythrocyte (common) type [Source:MGI Symbol;Acc:MGI:1913454]
ENSMUSG00000009406	Elk1	ELK1, member of ETS oncogene family [Source:MGI Symbol;Acc:MGI:101833]
ENSMUSG00000009863	Sdhb	succinate dehydrogenase complex, subunit B, iron sulfur (Ip) [Source:MGI Symbol;Acc:MGI:1914930]
ENSMUSG00000010025	Aldh3a2	aldehyde dehydrogenase family 3, subfamily A2 [Source:MGI Symbol;Acc:MGI:1353452]
ENSMUSG00000010660	Plcd1	phospholipase C, delta 1 [Source:MGI Symbol;Acc:MGI:97614]
ENSMUSG00000010914	Pdhx	pyruvate dehydrogenase complex, component X [Source:MGI Symbol;Acc:MGI:1351627]
ENSMUSG00000011034	Slc5a1	solute carrier family 5 (sodium/glucose cotransporter), member 1 [Source:MGI Symbol;Acc:MGI:107678]
ENSMUSG00000011382	Dhdh	dihydrodiol dehydrogenase (dimeric) [Source:MGI Symbol;Acc:MGI:1919005]
ENSMUSG00000011752	Pgam1	phosphoglycerate mutase 1 [Source:MGI Symbol;Acc:MGI:97552]
ENSMUSG00000013663	Pten	phosphatase and tensin homolog [Source:MGI Symbol;Acc:MGI:109583]
ENSMUSG00000014351	Gip	gastric inhibitory polypeptide [Source:MGI Symbol;Acc:MGI:107504]
ENSMUSG00000014956	Ppp1cb	protein phosphatase 1, catalytic subunit, beta isoform [Source:MGI Symbol;Acc:MGI:104871]
ENSMUSG00000015134	Aldh1a3	aldehyde dehydrogenase family 1, subfamily A3 [Source:MGI Symbol;Acc:MGI:1861722]
ENSMUSG00000015214	Mtmr1	myotubularin related protein 1 [Source:MGI Symbol;Acc:MGI:1858271]
ENSMUSG00000015461	Atf6b	activating transcription factor 6 beta [Source:MGI Symbol;Acc:MGI:105121]
ENSMUSG00000015843	Rxrg	retinoid X receptor gamma [Source:MGI Symbol;Acc:MGI:98216]
ENSMUSG00000015846	Rxra	retinoid X receptor alpha [Source:MGI Symbol;Acc:MGI:98214]
ENSMUSG00000015968	Cacna1d	calcium channel, voltage-dependent, L type, alpha 1D subunit [Source:MGI Symbol;Acc:MGI:88293]
ENSMUSG00000016327	Atp1b4	ATPase, (Na+)/K+ transporting, beta 4 polypeptide [Source:MGI Symbol;Acc:MGI:1915071]
ENSMUSG00000016756	Cmah	cytidine monophospho-N-acetylneuraminic acid hydroxylase [Source:MGI Symbol;Acc:MGI:103227]
ENSMUSG00000016933	Plcg1	phospholipase C, gamma 1 [Source:MGI Symbol;Acc:MGI:97615]
ENSMUSG00000017390	Aldoc	aldolase C, fructose-bisphosphate [Source:MGI Symbol;Acc:MGI:101863]
ENSMUSG00000017718	Afmid	arylformamidase [Source:MGI Symbol;Acc:MGI:2448704]
ENSMUSG00000017776	Crk	v-crk avian sarcoma virus CT10 oncogene homolog [Source:MGI Symbol;Acc:MGI:88508]
ENSMUSG00000017801	Mlx	MAX-like protein X [Source:MGI Symbol;Acc:MGI:108398]
ENSMUSG00000018042	Cyb5r3	cytochrome b5 reductase 3 [Source:MGI Symbol;Acc:MGI:94893]
ENSMUSG00000018401	Mtmr4	myotubularin related protein 4 [Source:MGI Symbol;Acc:MGI:2180699]
ENSMUSG00000018547	Pip4k2b	phosphatidylinositol-5-phosphate 4-kinase, type II, beta [Source:MGI Symbol;Acc:MGI:1934234]
ENSMUSG00000018566	Slc2a4	solute carrier family 2 (facilitated glucose transporter), member 4 [Source:MGI Symbol;Acc:MGI:95758]
ENSMUSG00000018796	Acsl1	acyl-CoA synthetase long-chain family member 1 [Source:MGI Symbol;Acc:MGI:102797]
ENSMUSG00000019102	Aldh3a1	aldehyde dehydrogenase family 3, subfamily A1 [Source:MGI Symbol;Acc:MGI:1353451]
ENSMUSG00000019139	Isyna1	myo-inositol 1-phosphate synthase A1 [Source:MGI Symbol;Acc:MGI:1919030]
ENSMUSG00000019179	Mdh2	malate dehydrogenase 2, NAD (mitochondrial) [Source:MGI Symbol;Acc:MGI:97050]
ENSMUSG00000019370	Calm3	calmodulin 3 [Source:MGI Symbol;Acc:MGI:103249]
ENSMUSG00000019487	Trip10	thyroid hormone receptor interactor 10 [Source:MGI Symbol;Acc:MGI:2146901]
ENSMUSG00000019699	Akt3	thymoma viral proto-oncogene 3 [Source:MGI Symbol;Acc:MGI:1345147]
ENSMUSG00000019883	Echdc1	enoyl Coenzyme A hydratase domain containing 1 [Source:MGI Symbol;Acc:MGI:1277169]
ENSMUSG00000019989	Enpp3	ectonucleotide pyrophosphatase/phosphodiesterase 3 [Source:MGI Symbol;Acc:MGI:2143702]
ENSMUSG00000020027	Socs2	suppressor of cytokine signaling 2 [Source:MGI Symbol;Acc:MGI:1201787]
ENSMUSG00000020063	Sirt1	sirtuin 1 [Source:MGI Symbol;Acc:MGI:2135607]
ENSMUSG00000020080	Hkdc1	hexokinase domain containing 1 [Source:MGI Symbol;Acc:MGI:2384910]
ENSMUSG00000020155	Kcnmb1	potassium large conductance calcium-activated channel, subfamily M, beta member 1 [Source:MGI Symbol;Acc:MGI:1334203]
ENSMUSG00000020190	Mknk2	MAP kinase-interacting serine/threonine kinase 2 [Source:MGI Symbol;Acc:MGI:894279]
ENSMUSG00000020258	Glyctk	glycerate kinase [Source:MGI Symbol;Acc:MGI:2444085]
ENSMUSG00000020277	Pfkl	phosphofructokinase, liver, B-type [Source:MGI Symbol;Acc:MGI:97547]
ENSMUSG00000020312	Shc2	SHC (Src homology 2 domain containing) transforming protein 2 [Source:MGI Symbol;Acc:MGI:106180]
ENSMUSG00000020321	Mdh1	malate dehydrogenase 1, NAD (soluble) [Source:MGI Symbol;Acc:MGI:97051]
ENSMUSG00000020333	Acsl6	acyl-CoA synthetase long-chain family member 6 [Source:MGI Symbol;Acc:MGI:894291]
ENSMUSG00000020363	Gfpt2	glutamine fructose-6-phosphate transaminase 2 [Source:MGI Symbol;Acc:MGI:1338883]
ENSMUSG00000020366	Mapk9	mitogen-activated protein kinase 9 [Source:MGI Symbol;Acc:MGI:1346862]
ENSMUSG00000020431	Adcy1	adenylate cyclase 1 [Source:MGI Symbol;Acc:MGI:99677]
ENSMUSG00000020456	Ogdh	oxoglutarate (alpha-ketoglutarate) dehydrogenase (lipoamide) [Source:MGI Symbol;Acc:MGI:1098267]
ENSMUSG00000020463	Smek2	SMEK homolog 2, suppressor of mek1 (Dictyostelium) [Source:MGI Symbol;Acc:MGI:2144474]
ENSMUSG00000020475	Pgam2	phosphoglycerate mutase 2 [Source:MGI Symbol;Acc:MGI:1933118]
ENSMUSG00000020516	Rps6kb1	ribosomal protein S6 kinase, polypeptide 1 [Source:MGI Symbol;Acc:MGI:1270849]
ENSMUSG00000020532	Acaca	acetyl-Coenzyme A carboxylase alpha [Source:MGI Symbol;Acc:MGI:108451]
ENSMUSG00000020534	Shmt1	serine hydroxymethyltransferase 1 (soluble) [Source:MGI Symbol;Acc:MGI:98299]
ENSMUSG00000020538	Srebf1	sterol regulatory element binding transcription factor 1 [Source:MGI Symbol;Acc:MGI:107606]
ENSMUSG00000020573	Pik3cg	phosphoinositide-3-kinase, catalytic, gamma polypeptide [Source:MGI Symbol;Acc:MGI:1353576]
ENSMUSG00000020612	Prkar1a	protein kinase, cAMP dependent regulatory, type I, alpha [Source:MGI Symbol;Acc:MGI:104878]
ENSMUSG00000020654	Adcy3	adenylate cyclase 3 [Source:MGI Symbol;Acc:MGI:99675]
ENSMUSG00000020660	Pomc	pro-opiomelanocortin-alpha [Source:MGI Symbol;Acc:MGI:97742]
ENSMUSG00000020664	Dld	dihydrolipoamide dehydrogenase [Source:MGI Symbol;Acc:MGI:107450]
ENSMUSG00000020766	Galk1	galactokinase 1 [Source:MGI Symbol;Acc:MGI:95730]
ENSMUSG00000020785	Camkk1	calcium/calmodulin-dependent protein kinase kinase 1, alpha [Source:MGI Symbol;Acc:MGI:1891766]
ENSMUSG00000020792	Exoc7	exocyst complex component 7 [Source:MGI Symbol;Acc:MGI:1859270]
ENSMUSG00000020834	Dhrs13	dehydrogenase/reductase (SDR family) member 13 [Source:MGI Symbol;Acc:MGI:1917701]
ENSMUSG00000020894	Vamp2	vesicle-associated membrane protein 2 [Source:MGI Symbol;Acc:MGI:1313277]
ENSMUSG00000020901	Pik3r5	phosphoinositide-3-kinase, regulatory subunit 5, p101 [Source:MGI Symbol;Acc:MGI:2443588]
ENSMUSG00000020917	Acly	ATP citrate lyase [Source:MGI Symbol;Acc:MGI:103251]
ENSMUSG00000020937	Plcd3	phospholipase C, delta 3 [Source:MGI Symbol;Acc:MGI:107451]
ENSMUSG00000020988	L2hgdh	L-2-hydroxyglutarate dehydrogenase [Source:MGI Symbol;Acc:MGI:2384968]
ENSMUSG00000021025	Nfkbia	nuclear factor of kappa light polypeptide gene enhancer in B cells inhibitor, alpha [Source:MGI Symbol;Acc:MGI:104741]
ENSMUSG00000021069	Pygl	liver glycogen phosphorylase [Source:MGI Symbol;Acc:MGI:97829]
ENSMUSG00000021196	Pfkp	phosphofructokinase, platelet [Source:MGI Symbol;Acc:MGI:1891833]
ENSMUSG00000021238	Aldh6a1	aldehyde dehydrogenase family 6, subfamily A1 [Source:MGI Symbol;Acc:MGI:1915077]
ENSMUSG00000021313	Ryr2	ryanodine receptor 2, cardiac [Source:MGI Symbol;Acc:MGI:99685]
ENSMUSG00000021385	Ippk	inositol 1,3,4,5,6-pentakisphosphate 2-kinase [Source:MGI Symbol;Acc:MGI:1922928]
ENSMUSG00000021448	Shc3	src homology 2 domain-containing transforming protein C3 [Source:MGI Symbol;Acc:MGI:106179]
ENSMUSG00000021456	Fbp2	fructose bisphosphatase 2 [Source:MGI Symbol;Acc:MGI:95491]
ENSMUSG00000021536	Adcy2	adenylate cyclase 2 [Source:MGI Symbol;Acc:MGI:99676]
ENSMUSG00000021577	Sdha	succinate dehydrogenase complex, subunit A, flavoprotein (Fp) [Source:MGI Symbol;Acc:MGI:1914195]
ENSMUSG00000021620	Acot12	acyl-CoA thioesterase 12 [Source:MGI Symbol;Acc:MGI:1921406]
ENSMUSG00000021665	Hexb	hexosaminidase B [Source:MGI Symbol;Acc:MGI:96074]
ENSMUSG00000021748	Pdhb	pyruvate dehydrogenase (lipoamide) beta [Source:MGI Symbol;Acc:MGI:1915513]
ENSMUSG00000021816	Ppp3cb	protein phosphatase 3, catalytic subunit, beta isoform [Source:MGI Symbol;Acc:MGI:107163]
ENSMUSG00000021820	Camk2g	calcium/calmodulin-dependent protein kinase II gamma [Source:MGI Symbol;Acc:MGI:88259]
ENSMUSG00000021913	Ogdhl	oxoglutarate dehydrogenase-like [Source:MGI Symbol;Acc:MGI:3616088]
ENSMUSG00000021936	Mapk8	mitogen-activated protein kinase 8 [Source:MGI Symbol;Acc:MGI:1346861]
ENSMUSG00000021947	Cryl1	crystallin, lambda 1 [Source:MGI Symbol;Acc:MGI:1915881]
ENSMUSG00000021948	Prkcd	protein kinase C, delta [Source:MGI Symbol;Acc:MGI:97598]
ENSMUSG00000021957	Tkt	transketolase [Source:MGI Symbol;Acc:MGI:105992]
ENSMUSG00000021987	Mtmr6	myotubularin related protein 6 [Source:MGI Symbol;Acc:MGI:2145637]
ENSMUSG00000022092	Ppp3cc	protein phosphatase 3, catalytic subunit, gamma isoform [Source:MGI Symbol;Acc:MGI:107162]
ENSMUSG00000022110	Sucla2	succinate-Coenzyme A ligase, ADP-forming, beta subunit [Source:MGI Symbol;Acc:MGI:1306775]
ENSMUSG00000022126	Irg1	immunoresponsive gene 1 [Source:MGI Symbol;Acc:MGI:103206]
ENSMUSG00000022186	Oxct1	3-oxoacid CoA transferase 1 [Source:MGI Symbol;Acc:MGI:1914291]
ENSMUSG00000022220	Adcy4	adenylate cyclase 4 [Source:MGI Symbol;Acc:MGI:99674]
ENSMUSG00000022376	Adcy8	adenylate cyclase 8 [Source:MGI Symbol;Acc:MGI:1341110]
ENSMUSG00000022383	Ppara	peroxisome proliferator activated receptor alpha [Source:MGI Symbol;Acc:MGI:104740]
ENSMUSG00000022474	Pmm1	phosphomannomutase 1 [Source:MGI Symbol;Acc:MGI:1353418]
ENSMUSG00000022477	Aco2	aconitase 2, mitochondrial [Source:MGI Symbol;Acc:MGI:87880]
ENSMUSG00000022521	Crebbp	CREB binding protein [Source:MGI Symbol;Acc:MGI:1098280]
ENSMUSG00000022570	Tsta3	tissue specific transplantation antigen P35B [Source:MGI Symbol;Acc:MGI:98857]
ENSMUSG00000022613	Miox	myo-inositol oxygenase [Source:MGI Symbol;Acc:MGI:1891725]
ENSMUSG00000022637	Cblb	Casitas B-lineage lymphoma b [Source:MGI Symbol;Acc:MGI:2146430]
ENSMUSG00000022707	Gbe1	glucan (1,4-alpha-), branching enzyme 1 [Source:MGI Symbol;Acc:MGI:1921435]
ENSMUSG00000022711	Pmm2	phosphomannomutase 2 [Source:MGI Symbol;Acc:MGI:1859214]
ENSMUSG00000022812	Gsk3b	glycogen synthase kinase 3 beta [Source:MGI Symbol;Acc:MGI:1861437]
ENSMUSG00000022840	Adcy5	adenylate cyclase 5 [Source:MGI Symbol;Acc:MGI:99673]
ENSMUSG00000022853	Ehhadh	enoyl-Coenzyme A, hydratase/3-hydroxyacyl Coenzyme A dehydrogenase [Source:MGI Symbol;Acc:MGI:1277964]
ENSMUSG00000022878	Adipoq	adiponectin, C1Q and collagen domain containing [Source:MGI Symbol;Acc:MGI:106675]
ENSMUSG00000022973	Synj1	synaptojanin 1 [Source:MGI Symbol;Acc:MGI:1354961]
ENSMUSG00000022991	Lalba	lactalbumin, alpha [Source:MGI Symbol;Acc:MGI:96742]
ENSMUSG00000022994	Adcy6	adenylate cyclase 6 [Source:MGI Symbol;Acc:MGI:87917]
ENSMUSG00000023070	Rgn	regucalcin [Source:MGI Symbol;Acc:MGI:108024]
ENSMUSG00000023456	Tpi1	triosephosphate isomerase 1 [Source:MGI Symbol;Acc:MGI:98797]
ENSMUSG00000023805	Synj2	synaptojanin 2 [Source:MGI Symbol;Acc:MGI:1201671]
ENSMUSG00000023809	Rps6ka2	ribosomal protein S6 kinase, polypeptide 2 [Source:MGI Symbol;Acc:MGI:1342290]
ENSMUSG00000023832	Acat2	acetyl-Coenzyme A acetyltransferase 2 [Source:MGI Symbol;Acc:MGI:87871]
ENSMUSG00000023921	Mut	methylmalonyl-Coenzyme A mutase [Source:MGI Symbol;Acc:MGI:97239]
ENSMUSG00000023947	Nfkbie	nuclear factor of kappa light polypeptide gene enhancer in B cells inhibitor, epsilon [Source:MGI Symbol;Acc:MGI:1194908]
ENSMUSG00000024026	Glo1	glyoxalase 1 [Source:MGI Symbol;Acc:MGI:95742]
ENSMUSG00000024027	Glp1r	glucagon-like peptide 1 receptor [Source:MGI Symbol;Acc:MGI:99571]
ENSMUSG00000024042	Sik1	salt inducible kinase 1 [Source:MGI Symbol;Acc:MGI:104754]
ENSMUSG00000024122	Pdpk1	3-phosphoinositide dependent protein kinase 1 [Source:MGI Symbol;Acc:MGI:1338068]
ENSMUSG00000024143	Rhoq	ras homolog gene family, member Q [Source:MGI Symbol;Acc:MGI:1931553]
ENSMUSG00000024158	Hagh	hydroxyacyl glutathione hydrolase [Source:MGI Symbol;Acc:MGI:95745]
ENSMUSG00000024207	Acsbg2	acyl-CoA synthetase bubblegum family member 2 [Source:MGI Symbol;Acc:MGI:3587728]
ENSMUSG00000024209	1700061G19Rik	RIKEN cDNA 1700061G19 gene [Source:MGI Symbol;Acc:MGI:1925875]
ENSMUSG00000024241	Sos1	son of sevenless homolog 1 (Drosophila) [Source:MGI Symbol;Acc:MGI:98354]
ENSMUSG00000024256	Adcyap1	adenylate cyclase activating polypeptide 1 [Source:MGI Symbol;Acc:MGI:105094]
ENSMUSG00000024401	Tnf	tumor necrosis factor [Source:MGI Symbol;Acc:MGI:104798]
ENSMUSG00000024402	Lta	lymphotoxin A [Source:MGI Symbol;Acc:MGI:104797]
ENSMUSG00000024525	Impa2	inositol (myo)-1(or 4)-monophosphatase 2 [Source:MGI Symbol;Acc:MGI:2149728]
ENSMUSG00000024556	Me2	malic enzyme 2, NAD(+)-dependent, mitochondrial [Source:MGI Symbol;Acc:MGI:2147351]
ENSMUSG00000024600	Slc27a6	solute carrier family 27 (fatty acid transporter), member 6 [Source:MGI Symbol;Acc:MGI:3036230]
ENSMUSG00000024617	Camk2a	calcium/calmodulin-dependent protein kinase II alpha [Source:MGI Symbol;Acc:MGI:88256]
ENSMUSG00000024639	Gnaq	guanine nucleotide binding protein, alpha q polypeptide [Source:MGI Symbol;Acc:MGI:95776]
ENSMUSG00000024789	Jak2	Janus kinase 2 [Source:MGI Symbol;Acc:MGI:96629]
ENSMUSG00000024827	Gldc	glycine decarboxylase [Source:MGI Symbol;Acc:MGI:1341155]
ENSMUSG00000024830	Rps6kb2	ribosomal protein S6 kinase, polypeptide 2 [Source:MGI Symbol;Acc:MGI:1927343]
ENSMUSG00000024867	Pip5k1b	phosphatidylinositol-4-phosphate 5-kinase, type 1 beta [Source:MGI Symbol;Acc:MGI:107930]
ENSMUSG00000024885	Aldh3b1	aldehyde dehydrogenase 3 family, member B1 [Source:MGI Symbol;Acc:MGI:1914939]
ENSMUSG00000024892	Pcx	pyruvate carboxylase [Source:MGI Symbol;Acc:MGI:97520]
ENSMUSG00000024896	Minpp1	multiple inositol polyphosphate histidine phosphatase 1 [Source:MGI Symbol;Acc:MGI:1336159]
ENSMUSG00000024900	Cpt1a	carnitine palmitoyltransferase 1a, liver [Source:MGI Symbol;Acc:MGI:1098296]
ENSMUSG00000024927	Rela	v-rel reticuloendotheliosis viral oncogene homolog A (avian) [Source:MGI Symbol;Acc:MGI:103290]
ENSMUSG00000024959	Bad	BCL2-associated agonist of cell death [Source:MGI Symbol;Acc:MGI:1096330]
ENSMUSG00000024960	Plcb3	phospholipase C, beta 3 [Source:MGI Symbol;Acc:MGI:104778]
ENSMUSG00000024981	Acsl5	acyl-CoA synthetase long-chain family member 5 [Source:MGI Symbol;Acc:MGI:1919129]
ENSMUSG00000024998	Plce1	phospholipase C, epsilon 1 [Source:MGI Symbol;Acc:MGI:1921305]
ENSMUSG00000025006	Sorbs1	sorbin and SH3 domain containing 1 [Source:MGI Symbol;Acc:MGI:700014]
ENSMUSG00000025127	Gcgr	glucagon receptor [Source:MGI Symbol;Acc:MGI:99572]
ENSMUSG00000025150	Cbr2	carbonyl reductase 2 [Source:MGI Symbol;Acc:MGI:107200]
ENSMUSG00000025153	Fasn	fatty acid synthase [Source:MGI Symbol;Acc:MGI:95485]
ENSMUSG00000025176	Hoga1	4-hydroxy-2-oxoglutarate aldolase 1 [Source:MGI Symbol;Acc:MGI:1914682]
ENSMUSG00000025178	Pi4k2a	phosphatidylinositol 4-kinase type 2 alpha [Source:MGI Symbol;Acc:MGI:1934031]
ENSMUSG00000025199	Chuk	conserved helix-loop-helix ubiquitous kinase [Source:MGI Symbol;Acc:MGI:99484]
ENSMUSG00000025220	Mgea5	meningioma expressed antigen 5 (hyaluronidase) [Source:MGI Symbol;Acc:MGI:1932139]
ENSMUSG00000025232	Hexa	hexosaminidase A [Source:MGI Symbol;Acc:MGI:96073]
ENSMUSG00000025236	Adpgk	ADP-dependent glucokinase [Source:MGI Symbol;Acc:MGI:1919391]
ENSMUSG00000025271	Pfkfb1	6-phosphofructo-2-kinase/fructose-2,6-biphosphatase 1 [Source:MGI Symbol;Acc:MGI:107816]
ENSMUSG00000025403	Shmt2	serine hydroxymethyltransferase 2 (mitochondrial) [Source:MGI Symbol;Acc:MGI:1277989]
ENSMUSG00000025417	Pip4k2c	phosphatidylinositol-5-phosphate 4-kinase, type II, gamma [Source:MGI Symbol;Acc:MGI:2152214]
ENSMUSG00000025465	Echs1	enoyl Coenzyme A hydratase, short chain, 1, mitochondrial [Source:MGI Symbol;Acc:MGI:2136460]
ENSMUSG00000025477	Inpp5a	inositol polyphosphate-5-phosphatase A [Source:MGI Symbol;Acc:MGI:2686961]
ENSMUSG00000025499	Hras	Harvey rat sarcoma virus oncogene [Source:MGI Symbol;Acc:MGI:96224]
ENSMUSG00000025503	Taldo1	transaldolase 1 [Source:MGI Symbol;Acc:MGI:1274789]
ENSMUSG00000025519	Tktl2	transketolase-like 2 [Source:MGI Symbol;Acc:MGI:1921669]
ENSMUSG00000025534	Gusb	glucuronidase, beta [Source:MGI Symbol;Acc:MGI:95872]
ENSMUSG00000025537	Phkg1	phosphorylase kinase gamma 1 [Source:MGI Symbol;Acc:MGI:97579]
ENSMUSG00000025579	Gaa	glucosidase, alpha, acid [Source:MGI Symbol;Acc:MGI:95609]
ENSMUSG00000025583	Rptor	regulatory associated protein of MTOR, complex 1 [Source:MGI Symbol;Acc:MGI:1921620]
ENSMUSG00000025648	Pfkfb4	6-phosphofructo-2-kinase/fructose-2,6-biphosphatase 4 [Source:MGI Symbol;Acc:MGI:2687284]
ENSMUSG00000025665	Rps6ka6	ribosomal protein S6 kinase polypeptide 6 [Source:MGI Symbol;Acc:MGI:1914321]
ENSMUSG00000025742	Prps2	phosphoribosyl pyrophosphate synthetase 2 [Source:MGI Symbol;Acc:MGI:97776]
ENSMUSG00000025745	Hadha	hydroxyacyl-Coenzyme A dehydrogenase/3-ketoacyl-Coenzyme A thiolase/enoyl-Coenzyme A hydratase (trifunctional protein), alpha subunit [Source:MGI Symbol;Acc:MGI:2135593]
ENSMUSG00000025746	Il6	interleukin 6 [Source:MGI Symbol;Acc:MGI:96559]
ENSMUSG00000025791	Pgm2	phosphoglucomutase 2 [Source:MGI Symbol;Acc:MGI:97565]
ENSMUSG00000025855	Prkar1b	protein kinase, cAMP dependent regulatory, type I beta [Source:MGI Symbol;Acc:MGI:97759]
ENSMUSG00000025877	Hk3	hexokinase 3 [Source:MGI Symbol;Acc:MGI:2670962]
ENSMUSG00000025949	Pikfyve	phosphoinositide kinase, FYVE finger containing [Source:MGI Symbol;Acc:MGI:1335106]
ENSMUSG00000025950	Idh1	isocitrate dehydrogenase 1 (NADP+), soluble [Source:MGI Symbol;Acc:MGI:96413]
ENSMUSG00000025958	Creb1	cAMP responsive element binding protein 1 [Source:MGI Symbol;Acc:MGI:88494]
ENSMUSG00000026005	Rpe	ribulose-5-phosphate-3-epimerase [Source:MGI Symbol;Acc:MGI:1913896]
ENSMUSG00000026102	Inpp1	inositol polyphosphate-1-phosphatase [Source:MGI Symbol;Acc:MGI:104848]
ENSMUSG00000026113	Inpp4a	inositol polyphosphate-4-phosphatase, type I [Source:MGI Symbol;Acc:MGI:1931123]
ENSMUSG00000026173	Plcd4	phospholipase C, delta 4 [Source:MGI Symbol;Acc:MGI:107469]
ENSMUSG00000026254	Eif4e2	eukaryotic translation initiation factor 4E member 2 [Source:MGI Symbol;Acc:MGI:1914440]
ENSMUSG00000026272	Agxt	alanine-glyoxylate aminotransferase [Source:MGI Symbol;Acc:MGI:1329033]
ENSMUSG00000026288	Inpp5d	inositol polyphosphate-5-phosphatase D [Source:MGI Symbol;Acc:MGI:107357]
ENSMUSG00000026354	Lct	lactase [Source:MGI Symbol;Acc:MGI:104576]
ENSMUSG00000026407	Cacna1s	calcium channel, voltage-dependent, L type, alpha 1S subunit [Source:MGI Symbol;Acc:MGI:88294]
ENSMUSG00000026409	Pfkfb2	6-phosphofructo-2-kinase/fructose-2,6-biphosphatase 2 [Source:MGI Symbol;Acc:MGI:107815]
ENSMUSG00000026447	Pik3c2b	phosphoinositide-3-kinase, class 2, beta polypeptide [Source:MGI Symbol;Acc:MGI:2685045]
ENSMUSG00000026450	Chit1	chitinase 1 (chitotriosidase) [Source:MGI Symbol;Acc:MGI:1919134]
ENSMUSG00000026456	Cyb5r1	cytochrome b5 reductase 1 [Source:MGI Symbol;Acc:MGI:1919267]
ENSMUSG00000026457	Adipor1	adiponectin receptor 1 [Source:MGI Symbol;Acc:MGI:1919924]
ENSMUSG00000026473	Glul	glutamate-ammonia ligase (glutamine synthetase) [Source:MGI Symbol;Acc:MGI:95739]
ENSMUSG00000026526	Fh1	fumarate hydratase 1 [Source:MGI Symbol;Acc:MGI:95530]
ENSMUSG00000026576	Atp1b1	ATPase, Na+/K+ transporting, beta 1 polypeptide [Source:MGI Symbol;Acc:MGI:88108]
ENSMUSG00000026670	Uap1	UDP-N-acetylglucosamine pyrophosphorylase 1 [Source:MGI Symbol;Acc:MGI:1334459]
ENSMUSG00000026687	Aldh9a1	aldehyde dehydrogenase 9, subfamily A1 [Source:MGI Symbol;Acc:MGI:1861622]
ENSMUSG00000026737	Pip4k2a	phosphatidylinositol-5-phosphate 4-kinase, type II, alpha [Source:MGI Symbol;Acc:MGI:1298206]
ENSMUSG00000026773	Pfkfb3	6-phosphofructo-2-kinase/fructose-2,6-biphosphatase 3 [Source:MGI Symbol;Acc:MGI:2181202]
ENSMUSG00000026778	Prkcq	protein kinase C, theta [Source:MGI Symbol;Acc:MGI:97601]
ENSMUSG00000026787	Gad2	glutamic acid decarboxylase 2 [Source:MGI Symbol;Acc:MGI:95634]
ENSMUSG00000026812	Tsc1	tuberous sclerosis 1 [Source:MGI Symbol;Acc:MGI:1929183]
ENSMUSG00000026925	Inpp5e	inositol polyphosphate-5-phosphatase E [Source:MGI Symbol;Acc:MGI:1927753]
ENSMUSG00000026942	Traf2	TNF receptor-associated factor 2 [Source:MGI Symbol;Acc:MGI:101835]
ENSMUSG00000026956	Uap1l1	UDP-N-acteylglucosamine pyrophosphorylase 1-like 1 [Source:MGI Symbol;Acc:MGI:2443318]
ENSMUSG00000027104	Atf2	activating transcription factor 2 [Source:MGI Symbol;Acc:MGI:109349]
ENSMUSG00000027187	Cat	catalase [Source:MGI Symbol;Acc:MGI:88271]
ENSMUSG00000027227	Sord	sorbitol dehydrogenase [Source:MGI Symbol;Acc:MGI:98266]
ENSMUSG00000027230	Creb3l1	cAMP responsive element binding protein 3-like 1 [Source:MGI Symbol;Acc:MGI:1347062]
ENSMUSG00000027261	Hao1	hydroxyacid oxidase 1, liver [Source:MGI Symbol;Acc:MGI:96011]
ENSMUSG00000027273	Snap25	synaptosomal-associated protein 25 [Source:MGI Symbol;Acc:MGI:98331]
ENSMUSG00000027296	Itpka	inositol 1,4,5-trisphosphate 3-kinase A [Source:MGI Symbol;Acc:MGI:1333822]
ENSMUSG00000027359	Slc27a2	solute carrier family 27 (fatty acid transporter), member 2 [Source:MGI Symbol;Acc:MGI:1347099]
ENSMUSG00000027406	Idh3b	isocitrate dehydrogenase 3 (NAD+) beta [Source:MGI Symbol;Acc:MGI:2158650]
ENSMUSG00000027452	Acss1	acyl-CoA synthetase short-chain family member 1 [Source:MGI Symbol;Acc:MGI:1915988]
ENSMUSG00000027513	Pck1	phosphoenolpyruvate carboxykinase 1, cytosolic [Source:MGI Symbol;Acc:MGI:97501]
ENSMUSG00000027523	Gnas	GNAS (guanine nucleotide binding protein, alpha stimulating) complex locus [Source:MGI Symbol;Acc:MGI:95777]
ENSMUSG00000027531	Impa1	inositol (myo)-1(or 4)-monophosphatase 1 [Source:MGI Symbol;Acc:MGI:1933158]
ENSMUSG00000027540	Ptpn1	protein tyrosine phosphatase, non-receptor type 1 [Source:MGI Symbol;Acc:MGI:97805]
ENSMUSG00000027605	Acss2	acyl-CoA synthetase short-chain family member 2 [Source:MGI Symbol;Acc:MGI:1890410]
ENSMUSG00000027665	Pik3ca	phosphatidylinositol 3-kinase, catalytic, alpha polypeptide [Source:MGI Symbol;Acc:MGI:1206581]
ENSMUSG00000027690	Slc2a2	solute carrier family 2 (facilitated glucose transporter), member 2 [Source:MGI Symbol;Acc:MGI:1095438]
ENSMUSG00000027790	Sis	sucrase isomaltase (alpha-glucosidase) [Source:MGI Symbol;Acc:MGI:1917233]
ENSMUSG00000027852	Nras	neuroblastoma ras oncogene [Source:MGI Symbol;Acc:MGI:97376]
ENSMUSG00000027870	Hao2	hydroxyacid oxidase 2 [Source:MGI Symbol;Acc:MGI:96012]
ENSMUSG00000027875	Hmgcs2	3-hydroxy-3-methylglutaryl-Coenzyme A synthase 2 [Source:MGI Symbol;Acc:MGI:101939]
ENSMUSG00000027902	Chil6	chitinase-like 6 [Source:MGI Symbol;Acc:MGI:2682303]
ENSMUSG00000027932	Slc27a3	solute carrier family 27 (fatty acid transporter), member 3 [Source:MGI Symbol;Acc:MGI:1347358]
ENSMUSG00000027936	Crtc2	CREB regulated transcription coactivator 2 [Source:MGI Symbol;Acc:MGI:1921593]
ENSMUSG00000027938	Creb3l4	cAMP responsive element binding protein 3-like 4 [Source:MGI Symbol;Acc:MGI:1916603]
ENSMUSG00000027984	Hadh	hydroxyacyl-Coenzyme A dehydrogenase [Source:MGI Symbol;Acc:MGI:96009]
ENSMUSG00000028126	Pip5k1a	phosphatidylinositol-4-phosphate 5-kinase, type 1 alpha [Source:MGI Symbol;Acc:MGI:107929]
ENSMUSG00000028138	Adh5	alcohol dehydrogenase 5 (class III), chi polypeptide [Source:MGI Symbol;Acc:MGI:87929]
ENSMUSG00000028156	Eif4e	eukaryotic translation initiation factor 4E [Source:MGI Symbol;Acc:MGI:95305]
ENSMUSG00000028161	Ppp3ca	protein phosphatase 3, catalytic subunit, alpha isoform [Source:MGI Symbol;Acc:MGI:107164]
ENSMUSG00000028163	Nfkb1	nuclear factor of kappa light polypeptide gene enhancer in B cells 1, p105 [Source:MGI Symbol;Acc:MGI:97312]
ENSMUSG00000028167	Bdh2	3-hydroxybutyrate dehydrogenase, type 2 [Source:MGI Symbol;Acc:MGI:1917022]
ENSMUSG00000028307	Aldob	aldolase B, fructose-bisphosphate [Source:MGI Symbol;Acc:MGI:87995]
ENSMUSG00000028310	Ppp3r2	protein phosphatase 3, regulatory subunit B, alpha isoform (calcineurin B, type II) [Source:MGI Symbol;Acc:MGI:107171]
ENSMUSG00000028334	Nans	N-acetylneuraminic acid synthase (sialic acid synthase) [Source:MGI Symbol;Acc:MGI:2149820]
ENSMUSG00000028405	Aco1	aconitase 1 [Source:MGI Symbol;Acc:MGI:87879]
ENSMUSG00000028413	B4galt1	UDP-Gal:betaGlcNAc beta 1,4- galactosyltransferase, polypeptide 1 [Source:MGI Symbol;Acc:MGI:95705]
ENSMUSG00000028466	Creb3	cAMP responsive element binding protein 3 [Source:MGI Symbol;Acc:MGI:99946]
ENSMUSG00000028479	Gne	glucosamine (UDP-N-acetyl)-2-epimerase/N-acetylmannosamine kinase [Source:MGI Symbol;Acc:MGI:1354951]
ENSMUSG00000028495	Rps6	ribosomal protein S6 [Source:MGI Symbol;Acc:MGI:98159]
ENSMUSG00000028518	Prkaa2	protein kinase, AMP-activated, alpha 2 catalytic subunit [Source:MGI Symbol;Acc:MGI:1336173]
ENSMUSG00000028541	B4galt2	UDP-Gal:betaGlcNAc beta 1,4- galactosyltransferase, polypeptide 2 [Source:MGI Symbol;Acc:MGI:1858493]
ENSMUSG00000028599	Tnfrsf1b	tumor necrosis factor receptor superfamily, member 1b [Source:MGI Symbol;Acc:MGI:1314883]
ENSMUSG00000028621	Cyb5rl	cytochrome b5 reductase-like [Source:MGI Symbol;Acc:MGI:1919657]
ENSMUSG00000028645	Slc2a1	solute carrier family 2 (facilitated glucose transporter), member 1 [Source:MGI Symbol;Acc:MGI:95755]
ENSMUSG00000028671	Gale	galactose-4-epimerase, UDP [Source:MGI Symbol;Acc:MGI:1921496]
ENSMUSG00000028672	Hmgcl	3-hydroxy-3-methylglutaryl-Coenzyme A lyase [Source:MGI Symbol;Acc:MGI:96158]
ENSMUSG00000028692	Akr1a1	aldo-keto reductase family 1, member A1 (aldehyde reductase) [Source:MGI Symbol;Acc:MGI:1929955]
ENSMUSG00000028698	Pik3r3	phosphatidylinositol 3 kinase, regulatory subunit, polypeptide 3 (p55) [Source:MGI Symbol;Acc:MGI:109277]
ENSMUSG00000028708	Mknk1	MAP kinase-interacting serine/threonine kinase 1 [Source:MGI Symbol;Acc:MGI:894316]
ENSMUSG00000028738	Tas1r2	taste receptor, type 1, member 2 [Source:MGI Symbol;Acc:MGI:1933546]
ENSMUSG00000028777	Gnat3	guanine nucleotide binding protein, alpha transducing 3 [Source:MGI Symbol;Acc:MGI:3588268]
ENSMUSG00000028894	Inpp5b	inositol polyphosphate-5-phosphatase B [Source:MGI Symbol;Acc:MGI:103257]
ENSMUSG00000028944	Prkag2	protein kinase, AMP-activated, gamma 2 non-catalytic subunit [Source:MGI Symbol;Acc:MGI:1336153]
ENSMUSG00000028945	Rheb	Ras homolog enriched in brain [Source:MGI Symbol;Acc:MGI:97912]
ENSMUSG00000028961	Pgd	phosphogluconate dehydrogenase [Source:MGI Symbol;Acc:MGI:97553]
ENSMUSG00000028976	Slc2a5	solute carrier family 2 (facilitated glucose transporter), member 5 [Source:MGI Symbol;Acc:MGI:1928369]
ENSMUSG00000028978	Nos3	nitric oxide synthase 3, endothelial cell [Source:MGI Symbol;Acc:MGI:97362]
ENSMUSG00000028980	H6pd	hexose-6-phosphate dehydrogenase (glucose 1-dehydrogenase) [Source:MGI Symbol;Acc:MGI:2140356]
ENSMUSG00000028991	Mtor	mechanistic target of rapamycin (serine/threonine kinase) [Source:MGI Symbol;Acc:MGI:1928394]
ENSMUSG00000029053	Prkcz	protein kinase C, zeta [Source:MGI Symbol;Acc:MGI:97602]
ENSMUSG00000029055	Plch2	phospholipase C, eta 2 [Source:MGI Symbol;Acc:MGI:2443078]
ENSMUSG00000029072	Tas1r3	taste receptor, type 1, member 3 [Source:MGI Symbol;Acc:MGI:1933547]
ENSMUSG00000029136	Rbks	ribokinase [Source:MGI Symbol;Acc:MGI:1918586]
ENSMUSG00000029162	Khk	ketohexokinase [Source:MGI Symbol;Acc:MGI:1096353]
ENSMUSG00000029167	Ppargc1a	peroxisome proliferative activated receptor, gamma, coactivator 1 alpha [Source:MGI Symbol;Acc:MGI:1342774]
ENSMUSG00000029171	Pgm1	phosphoglucomutase 1 [Source:MGI Symbol;Acc:MGI:97564]
ENSMUSG00000029186	Pi4k2b	phosphatidylinositol 4-kinase type 2 beta [Source:MGI Symbol;Acc:MGI:1914323]
ENSMUSG00000029193	Cckar	cholecystokinin A receptor [Source:MGI Symbol;Acc:MGI:99478]
ENSMUSG00000029201	Ugdh	UDP-glucose dehydrogenase [Source:MGI Symbol;Acc:MGI:1306785]
ENSMUSG00000029209	Gnpda2	glucosamine-6-phosphate deaminase 2 [Source:MGI Symbol;Acc:MGI:1915230]
ENSMUSG00000029260	Ugt2b34	UDP glucuronosyltransferase 2 family, polypeptide B34 [Source:MGI Symbol;Acc:MGI:2140962]
ENSMUSG00000029268	Ugt2a2	UDP glucuronosyltransferase 2 family, polypeptide A2 [Source:MGI Symbol;Acc:MGI:3576095]
ENSMUSG00000029455	Aldh2	aldehyde dehydrogenase 2, mitochondrial [Source:MGI Symbol;Acc:MGI:99600]
ENSMUSG00000029471	Camkk2	calcium/calmodulin-dependent protein kinase kinase 2, beta [Source:MGI Symbol;Acc:MGI:2444812]
ENSMUSG00000029482	Aacs	acetoacetyl-CoA synthetase [Source:MGI Symbol;Acc:MGI:1926144]
ENSMUSG00000029513	Prkab1	protein kinase, AMP-activated, beta 1 non-catalytic subunit [Source:MGI Symbol;Acc:MGI:1336167]
ENSMUSG00000029545	Acads	acyl-Coenzyme A dehydrogenase, short chain [Source:MGI Symbol;Acc:MGI:87868]
ENSMUSG00000029644	Pdx1	pancreatic and duodenal homeobox 1 [Source:MGI Symbol;Acc:MGI:102851]
ENSMUSG00000029762	Akr1b8	aldo-keto reductase family 1, member B8 [Source:MGI Symbol;Acc:MGI:107673]
ENSMUSG00000029778	Adcyap1r1	adenylate cyclase activating polypeptide 1 receptor 1 [Source:MGI Symbol;Acc:MGI:108449]
ENSMUSG00000029819	Npy	neuropeptide Y [Source:MGI Symbol;Acc:MGI:97374]
ENSMUSG00000029992	Gfpt1	glutamine fructose-6-phosphate transaminase 1 [Source:MGI Symbol;Acc:MGI:95698]
ENSMUSG00000030102	Itpr1	inositol 1,4,5-trisphosphate receptor 1 [Source:MGI Symbol;Acc:MGI:96623]
ENSMUSG00000030168	Adipor2	adiponectin receptor 2 [Source:MGI Symbol;Acc:MGI:93830]
ENSMUSG00000030225	Dera	deoxyribose-phosphate aldolase (putative) [Source:MGI Symbol;Acc:MGI:1913762]
ENSMUSG00000030228	Pik3c2g	phosphatidylinositol 3-kinase, C2 domain containing, gamma polypeptide [Source:MGI Symbol;Acc:MGI:1203730]
ENSMUSG00000030230	Plcz1	phospholipase C, zeta 1 [Source:MGI Symbol;Acc:MGI:2150308]
ENSMUSG00000030244	Gys2	glycogen synthase 2 [Source:MGI Symbol;Acc:MGI:2385254]
ENSMUSG00000030246	Ldhb	lactate dehydrogenase B [Source:MGI Symbol;Acc:MGI:96763]
ENSMUSG00000030265	Kras	Kirsten rat sarcoma viral oncogene homolog [Source:MGI Symbol;Acc:MGI:96680]
ENSMUSG00000030269	Mtmr14	myotubularin related protein 14 [Source:MGI Symbol;Acc:MGI:1916075]
ENSMUSG00000030282	Cmas	cytidine monophospho-N-acetylneuraminic acid synthetase [Source:MGI Symbol;Acc:MGI:1337124]
ENSMUSG00000030287	Itpr2	inositol 1,4,5-triphosphate receptor 2 [Source:MGI Symbol;Acc:MGI:99418]
ENSMUSG00000030341	Tnfrsf1a	tumor necrosis factor receptor superfamily, member 1a [Source:MGI Symbol;Acc:MGI:1314884]
ENSMUSG00000030382	Slc27a5	solute carrier family 27 (fatty acid transporter), member 5 [Source:MGI Symbol;Acc:MGI:1347100]
ENSMUSG00000030541	Idh2	isocitrate dehydrogenase 2 (NADP+), mitochondrial [Source:MGI Symbol;Acc:MGI:96414]
ENSMUSG00000030595	Nfkbib	nuclear factor of kappa light polypeptide gene enhancer in B cells inhibitor, beta [Source:MGI Symbol;Acc:MGI:104752]
ENSMUSG00000030621	Me3	malic enzyme 3, NADP(+)-dependent, mitochondrial [Source:MGI Symbol;Acc:MGI:1916679]
ENSMUSG00000030660	Pik3c2a	phosphatidylinositol 3-kinase, C2 domain containing, alpha polypeptide [Source:MGI Symbol;Acc:MGI:1203729]
ENSMUSG00000030671	Pde3b	phosphodiesterase 3B, cGMP-inhibited [Source:MGI Symbol;Acc:MGI:1333863]
ENSMUSG00000030682	Cdipt	CDP-diacylglycerol--inositol 3-phosphatidyltransferase (phosphatidylinositol synthase) [Source:MGI Symbol;Acc:MGI:105491]
ENSMUSG00000030695	Aldoa	aldolase A, fructose-bisphosphate [Source:MGI Symbol;Acc:MGI:87994]
ENSMUSG00000030697	Ppp4c	protein phosphatase 4, catalytic subunit [Source:MGI Symbol;Acc:MGI:1891763]
ENSMUSG00000030729	Pgm2l1	phosphoglucomutase 2-like 1 [Source:MGI Symbol;Acc:MGI:1918224]
ENSMUSG00000030815	Phkg2	phosphorylase kinase, gamma 2 (testis) [Source:MGI Symbol;Acc:MGI:1916211]
ENSMUSG00000030851	Ldhc	lactate dehydrogenase C [Source:MGI Symbol;Acc:MGI:96764]
ENSMUSG00000030935	Acsm3	acyl-CoA synthetase medium-chain family member 3 [Source:MGI Symbol;Acc:MGI:99538]
ENSMUSG00000030945	Acsm2	acyl-CoA synthetase medium-chain family member 2 [Source:MGI Symbol;Acc:MGI:2385289]
ENSMUSG00000030972	Acsm5	acyl-CoA synthetase medium-chain family member 5 [Source:MGI Symbol;Acc:MGI:2444086]
ENSMUSG00000031142	Cacna1f	calcium channel, voltage-dependent, alpha 1F subunit [Source:MGI Symbol;Acc:MGI:1859639]
ENSMUSG00000031233	Pgk2	phosphoglycerate kinase 2 [Source:MGI Symbol;Acc:MGI:97563]
ENSMUSG00000031266	Gla	galactosidase, alpha [Source:MGI Symbol;Acc:MGI:1347344]
ENSMUSG00000031278	Acsl4	acyl-CoA synthetase long-chain family member 4 [Source:MGI Symbol;Acc:MGI:1354713]
ENSMUSG00000031295	Phka2	phosphorylase kinase alpha 2 [Source:MGI Symbol;Acc:MGI:97577]
ENSMUSG00000031299	Pdha1	pyruvate dehydrogenase E1 alpha 1 [Source:MGI Symbol;Acc:MGI:97532]
ENSMUSG00000031309	Rps6ka3	ribosomal protein S6 kinase polypeptide 3 [Source:MGI Symbol;Acc:MGI:104557]
ENSMUSG00000031337	Mtm1	X-linked myotubular myopathy gene 1 [Source:MGI Symbol;Acc:MGI:1099452]
ENSMUSG00000031387	Renbp	renin binding protein [Source:MGI Symbol;Acc:MGI:105940]
ENSMUSG00000031397	Tktl1	transketolase-like 1 [Source:MGI Symbol;Acc:MGI:1933244]
ENSMUSG00000031400	G6pdx	glucose-6-phosphate dehydrogenase X-linked [Source:MGI Symbol;Acc:MGI:105979]
ENSMUSG00000031432	Prps1	phosphoribosyl pyrophosphate synthetase 1 [Source:MGI Symbol;Acc:MGI:97775]
ENSMUSG00000031490	Eif4ebp1	eukaryotic translation initiation factor 4E binding protein 1 [Source:MGI Symbol;Acc:MGI:103267]
ENSMUSG00000031537	Ikbkb	inhibitor of kappaB kinase beta [Source:MGI Symbol;Acc:MGI:1338071]
ENSMUSG00000031576	Kcnu1	potassium channel, subfamily U, member 1 [Source:MGI Symbol;Acc:MGI:1202300]
ENSMUSG00000031659	Adcy7	adenylate cyclase 7 [Source:MGI Symbol;Acc:MGI:102891]
ENSMUSG00000031807	Pgls	6-phosphogluconolactonase [Source:MGI Symbol;Acc:MGI:1913421]
ENSMUSG00000031808	Slc27a1	solute carrier family 27 (fatty acid transporter), member 1 [Source:MGI Symbol;Acc:MGI:1347098]
ENSMUSG00000031834	Pik3r2	phosphatidylinositol 3-kinase, regulatory subunit, polypeptide 2 (p85 beta) [Source:MGI Symbol;Acc:MGI:1098772]
ENSMUSG00000031840	Rab3a	RAB3A, member RAS oncogene family [Source:MGI Symbol;Acc:MGI:97843]
ENSMUSG00000031887	Tradd	TNFRSF1A-associated via death domain [Source:MGI Symbol;Acc:MGI:109200]
ENSMUSG00000031918	Mtmr2	myotubularin related protein 2 [Source:MGI Symbol;Acc:MGI:1924366]
ENSMUSG00000031958	Ldhd	lactate dehydrogenase D [Source:MGI Symbol;Acc:MGI:106428]
ENSMUSG00000032047	Acat1	acetyl-Coenzyme A acetyltransferase 1 [Source:MGI Symbol;Acc:MGI:87870]
ENSMUSG00000032098	Treh	trehalase (brush-border membrane glycoprotein) [Source:MGI Symbol;Acc:MGI:1926230]
ENSMUSG00000032114	Slc37a4	solute carrier family 37 (glucose-6-phosphate transporter), member 4 [Source:MGI Symbol;Acc:MGI:1316650]
ENSMUSG00000032263	Bckdhb	branched chain ketoacid dehydrogenase E1, beta polypeptide [Source:MGI Symbol;Acc:MGI:88137]
ENSMUSG00000032279	Idh3a	isocitrate dehydrogenase 3 (NAD+) alpha [Source:MGI Symbol;Acc:MGI:1915084]
ENSMUSG00000032281	Acsbg1	acyl-CoA synthetase bubblegum family member 1 [Source:MGI Symbol;Acc:MGI:2385656]
ENSMUSG00000032294	Pkm	pyruvate kinase, muscle [Source:MGI Symbol;Acc:MGI:97591]
ENSMUSG00000032306	Mpi	mannose phosphate isomerase [Source:MGI Symbol;Acc:MGI:97075]
ENSMUSG00000032412	Atp1b3	ATPase, Na+/K+ transporting, beta 3 polypeptide [Source:MGI Symbol;Acc:MGI:107788]
ENSMUSG00000032418	Me1	malic enzyme 1, NADP(+)-dependent, cytosolic [Source:MGI Symbol;Acc:MGI:97043]
ENSMUSG00000032462	Pik3cb	phosphatidylinositol 3-kinase, catalytic, beta polypeptide [Source:MGI Symbol;Acc:MGI:1922019]
ENSMUSG00000032527	Pccb	propionyl Coenzyme A carboxylase, beta polypeptide [Source:MGI Symbol;Acc:MGI:1914154]
ENSMUSG00000032601	Prkar2a	protein kinase, cAMP dependent regulatory, type II alpha [Source:MGI Symbol;Acc:MGI:108025]
ENSMUSG00000032607	Amt	aminomethyltransferase [Source:MGI Symbol;Acc:MGI:3646700]
ENSMUSG00000032648	Pygm	muscle glycogen phosphorylase [Source:MGI Symbol;Acc:MGI:97830]
ENSMUSG00000032715	Trib3	tribbles homolog 3 (Drosophila) [Source:MGI Symbol;Acc:MGI:1345675]
ENSMUSG00000032737	Inppl1	inositol polyphosphate phosphatase-like 1 [Source:MGI Symbol;Acc:MGI:1333787]
ENSMUSG00000032872	Cyb5r4	cytochrome b5 reductase 4 [Source:MGI Symbol;Acc:MGI:2386848]
ENSMUSG00000032883	Acsl3	acyl-CoA synthetase long-chain family member 3 [Source:MGI Symbol;Acc:MGI:1921455]
ENSMUSG00000033021	Gmppa	GDP-mannose pyrophosphorylase A [Source:MGI Symbol;Acc:MGI:1916330]
ENSMUSG00000033059	Pygb	brain glycogen phosphorylase [Source:MGI Symbol;Acc:MGI:97828]
ENSMUSG00000033065	Pfkm	phosphofructokinase, muscle [Source:MGI Symbol;Acc:MGI:97548]
ENSMUSG00000033083	Tbc1d4	TBC1 domain family, member 4 [Source:MGI Symbol;Acc:MGI:2429660]
ENSMUSG00000033161	Atp1a1	ATPase, Na+/K+ transporting, alpha 1 polypeptide [Source:MGI Symbol;Acc:MGI:88105]
ENSMUSG00000033295	Ptprf	protein tyrosine phosphatase, receptor type, F [Source:MGI Symbol;Acc:MGI:102695]
ENSMUSG00000033400	Agl	amylo-1,6-glucosidase, 4-alpha-glucanotransferase [Source:MGI Symbol;Acc:MGI:1924809]
ENSMUSG00000033429	Mcee	methylmalonyl CoA epimerase [Source:MGI Symbol;Acc:MGI:1920974]
ENSMUSG00000033533	Acsm1	acyl-CoA synthetase medium-chain family member 1 [Source:MGI Symbol;Acc:MGI:2152200]
ENSMUSG00000033628	Pik3c3	phosphoinositide-3-kinase, class 3 [Source:MGI Symbol;Acc:MGI:2445019]
ENSMUSG00000033703	Fuk	fucokinase [Source:MGI Symbol;Acc:MGI:1916071]
ENSMUSG00000033765	Calm4	calmodulin 4 [Source:MGI Symbol;Acc:MGI:1931464]
ENSMUSG00000033871	Ppargc1b	peroxisome proliferative activated receptor, gamma, coactivator 1 beta [Source:MGI Symbol;Acc:MGI:2444934]
ENSMUSG00000033953	Ppp3r1	protein phosphatase 3, regulatory subunit B, alpha isoform (calcineurin B, type I) [Source:MGI Symbol;Acc:MGI:107172]
ENSMUSG00000034055	Phka1	phosphorylase kinase alpha 1 [Source:MGI Symbol;Acc:MGI:97576]
ENSMUSG00000034160	Ogt	O-linked N-acetylglucosamine (GlcNAc) transferase (UDP-N-acetylglucosamine:polypeptide-N-acetylglucosaminyl transferase) [Source:MGI Symbol;Acc:MGI:1339639]
ENSMUSG00000034330	Plcg2	phospholipase C, gamma 2 [Source:MGI Symbol;Acc:MGI:97616]
ENSMUSG00000034342	Cbl	Casitas B-lineage lymphoma [Source:MGI Symbol;Acc:MGI:88279]
ENSMUSG00000034354	Mtmr3	myotubularin related protein 3 [Source:MGI Symbol;Acc:MGI:1921552]
ENSMUSG00000034371	Tkfc	triokinase, FMN cyclase [Source:MGI Symbol;Acc:MGI:2385084]
ENSMUSG00000034424	Gcsh	glycine cleavage system protein H (aminomethyl carrier) [Source:MGI Symbol;Acc:MGI:1915383]
ENSMUSG00000034450	Gulo	gulonolactone (L-) oxidase [Source:MGI Symbol;Acc:MGI:1353434]
ENSMUSG00000034570	Inpp5j	inositol polyphosphate 5-phosphatase J [Source:MGI Symbol;Acc:MGI:2158663]
ENSMUSG00000034744	Nagk	N-acetylglucosamine kinase [Source:MGI Symbol;Acc:MGI:1860418]
ENSMUSG00000034781	Gna11	guanine nucleotide binding protein, alpha 11 [Source:MGI Symbol;Acc:MGI:95766]
ENSMUSG00000034793	G6pc3	glucose 6 phosphatase, catalytic, 3 [Source:MGI Symbol;Acc:MGI:1915651]
ENSMUSG00000034801	Sos2	son of sevenless homolog 2 (Drosophila) [Source:MGI Symbol;Acc:MGI:98355]
ENSMUSG00000034902	Pip5k1c	phosphatidylinositol-4-phosphate 5-kinase, type 1 gamma [Source:MGI Symbol;Acc:MGI:1298224]
ENSMUSG00000035027	Map2k2	mitogen-activated protein kinase kinase 2 [Source:MGI Symbol;Acc:MGI:1346867]
ENSMUSG00000035041	Creb3l3	cAMP responsive element binding protein 3-like 3 [Source:MGI Symbol;Acc:MGI:2384786]
ENSMUSG00000035109	Shc4	SHC (Src homology 2 domain containing) family, member 4 [Source:MGI Symbol;Acc:MGI:2655364]
ENSMUSG00000035387	4930415L06Rik	RIKEN cDNA 4930415L06 gene [Source:MGI Symbol;Acc:MGI:3588286]
ENSMUSG00000035473	Galm	galactose mutarotase [Source:MGI Symbol;Acc:MGI:2442420]
ENSMUSG00000035561	Aldh1b1	aldehyde dehydrogenase 1 family, member B1 [Source:MGI Symbol;Acc:MGI:1919785]
ENSMUSG00000035637	Grhpr	glyoxylate reductase/hydroxypyruvate reductase [Source:MGI Symbol;Acc:MGI:1923488]
ENSMUSG00000035769	Xylb	xylulokinase homolog (H. influenzae) [Source:MGI Symbol;Acc:MGI:2142985]
ENSMUSG00000035780	Ugt2a3	UDP glucuronosyltransferase 2 family, polypeptide A3 [Source:MGI Symbol;Acc:MGI:1919344]
ENSMUSG00000035804	Ins1	insulin I [Source:MGI Symbol;Acc:MGI:96572]
ENSMUSG00000035811	Ugt2b35	UDP glucuronosyltransferase 2 family, polypeptide B35 [Source:MGI Symbol;Acc:MGI:3576100]
ENSMUSG00000035836	Ugt2b1	UDP glucuronosyltransferase 2 family, polypeptide B1 [Source:MGI Symbol;Acc:MGI:1919023]
ENSMUSG00000035936	Aldh5a1	aldhehyde dehydrogenase family 5, subfamily A1 [Source:MGI Symbol;Acc:MGI:2441982]
ENSMUSG00000035948	Acss3	acyl-CoA synthetase short-chain family member 3 [Source:MGI Symbol;Acc:MGI:2685720]
ENSMUSG00000036073	Galt	galactose-1-phosphate uridyl transferase [Source:MGI Symbol;Acc:MGI:95638]
ENSMUSG00000036427	Gpi1	glucose phosphate isomerase 1 [Source:MGI Symbol;Acc:MGI:95797]
ENSMUSG00000036438	Calm2	calmodulin 2 [Source:MGI Symbol;Acc:MGI:103250]
ENSMUSG00000036820	Amdhd2	amidohydrolase domain containing 2 [Source:MGI Symbol;Acc:MGI:2443978]
ENSMUSG00000036834	Plch1	phospholipase C, eta 1 [Source:MGI Symbol;Acc:MGI:2683547]
ENSMUSG00000036879	Phkb	phosphorylase kinase beta [Source:MGI Symbol;Acc:MGI:97578]
ENSMUSG00000037012	Hk1	hexokinase 1 [Source:MGI Symbol;Acc:MGI:96103]
ENSMUSG00000037112	Sik2	salt inducible kinase 2 [Source:MGI Symbol;Acc:MGI:2445031]
ENSMUSG00000037263	Aldh3b3	aldehyde dehydrogenase 3 family, member B3 [Source:MGI Symbol;Acc:MGI:1920708]
ENSMUSG00000037370	Enpp1	ectonucleotide pyrophosphatase/phosphodiesterase 1 [Source:MGI Symbol;Acc:MGI:97370]
ENSMUSG00000037386	Rims2	regulating synaptic membrane exocytosis 2 [Source:MGI Symbol;Acc:MGI:2152972]
ENSMUSG00000037610	Kcnmb2	potassium large conductance calcium-activated channel, subfamily M, beta member 2 [Source:MGI Symbol;Acc:MGI:1919663]
ENSMUSG00000037643	Prkci	protein kinase C, iota [Source:MGI Symbol;Acc:MGI:99260]
ENSMUSG00000037722	Gnpnat1	glucosamine-phosphate N-acetyltransferase 1 [Source:MGI Symbol;Acc:MGI:1858963]
ENSMUSG00000037797	Adh4	alcohol dehydrogenase 4 (class II), pi polypeptide [Source:MGI Symbol;Acc:MGI:1349472]
ENSMUSG00000037940	Inpp4b	inositol polyphosphate-4-phosphatase, type II [Source:MGI Symbol;Acc:MGI:2158925]
ENSMUSG00000038028	Tigar	Trp53 induced glycolysis repulatory phosphatase [Source:MGI Symbol;Acc:MGI:2442752]
ENSMUSG00000038037	Socs1	suppressor of cytokine signaling 1 [Source:MGI Symbol;Acc:MGI:1354910]
ENSMUSG00000038205	Prkab2	protein kinase, AMP-activated, beta 2 non-catalytic subunit [Source:MGI Symbol;Acc:MGI:1336185]
ENSMUSG00000038260	Trpm4	transient receptor potential cation channel, subfamily M, member 4 [Source:MGI Symbol;Acc:MGI:1915917]
ENSMUSG00000038342	Mlxip	MLX interacting protein [Source:MGI Symbol;Acc:MGI:2141183]
ENSMUSG00000038372	Gmds	GDP-mannose 4, 6-dehydratase [Source:MGI Symbol;Acc:MGI:1891112]
ENSMUSG00000038648	Creb3l2	cAMP responsive element binding protein 3-like 2 [Source:MGI Symbol;Acc:MGI:2442695]
ENSMUSG00000038855	Itpkb	inositol 1,4,5-trisphosphate 3-kinase B [Source:MGI Symbol;Acc:MGI:109235]
ENSMUSG00000038861	Pi4kb	phosphatidylinositol 4-kinase, catalytic, beta polypeptide [Source:MGI Symbol;Acc:MGI:1334433]
ENSMUSG00000038871	Bpgm	2,3-bisphosphoglycerate mutase [Source:MGI Symbol;Acc:MGI:1098242]
ENSMUSG00000038894	Irs2	insulin receptor substrate 2 [Source:MGI Symbol;Acc:MGI:109334]
ENSMUSG00000039431	Mtmr7	myotubularin related protein 7 [Source:MGI Symbol;Acc:MGI:1891693]
ENSMUSG00000039450	Dcxr	dicarbonyl L-xylulose reductase [Source:MGI Symbol;Acc:MGI:1915130]
ENSMUSG00000039515	Ppp2r4	protein phosphatase 2A activator, regulatory subunit B [Source:MGI Symbol;Acc:MGI:1346006]
ENSMUSG00000039556	Ppp1r3f	protein phosphatase 1, regulatory (inhibitor) subunit 3F [Source:MGI Symbol;Acc:MGI:1859617]
ENSMUSG00000039656	Rxrb	retinoid X receptor beta [Source:MGI Symbol;Acc:MGI:98215]
ENSMUSG00000039844	Rapgef1	Rap guanine nucleotide exchange factor (GEF) 1 [Source:MGI Symbol;Acc:MGI:104580]
ENSMUSG00000039936	Pik3cd	phosphatidylinositol 3-kinase catalytic delta polypeptide [Source:MGI Symbol;Acc:MGI:1098211]
ENSMUSG00000039943	Plcb4	phospholipase C, beta 4 [Source:MGI Symbol;Acc:MGI:107464]
ENSMUSG00000040061	Plcb2	phospholipase C, beta 2 [Source:MGI Symbol;Acc:MGI:107465]
ENSMUSG00000040136	Abcc8	ATP-binding cassette, sub-family C (CFTR/MRP), member 8 [Source:MGI Symbol;Acc:MGI:1352629]
ENSMUSG00000040385	Ppp1ca	protein phosphatase 1, catalytic subunit, alpha isoform [Source:MGI Symbol;Acc:MGI:103016]
ENSMUSG00000040525	Cblc	Casitas B-lineage lymphoma c [Source:MGI Symbol;Acc:MGI:1931457]
ENSMUSG00000040618	Pck2	phosphoenolpyruvate carboxykinase 2 (mitochondrial) [Source:MGI Symbol;Acc:MGI:1860456]
ENSMUSG00000040809	Chil3	chitinase-like 3 [Source:MGI Symbol;Acc:MGI:1330860]
ENSMUSG00000040907	Atp1a3	ATPase, Na+/K+ transporting, alpha 3 polypeptide [Source:MGI Symbol;Acc:MGI:88107]
ENSMUSG00000041237	Pklr	pyruvate kinase liver and red blood cell [Source:MGI Symbol;Acc:MGI:97604]
ENSMUSG00000041329	Atp1b2	ATPase, Na+/K+ transporting, beta 2 polypeptide [Source:MGI Symbol;Acc:MGI:88109]
ENSMUSG00000041417	Pik3r1	phosphatidylinositol 3-kinase, regulatory subunit, polypeptide 1 (p85 alpha) [Source:MGI Symbol;Acc:MGI:97583]
ENSMUSG00000041426	Hibch	3-hydroxyisobutyryl-Coenzyme A hydrolase [Source:MGI Symbol;Acc:MGI:1923792]
ENSMUSG00000041650	Pcca	propionyl-Coenzyme A carboxylase, alpha polypeptide [Source:MGI Symbol;Acc:MGI:97499]
ENSMUSG00000041720	Pi4ka	phosphatidylinositol 4-kinase, catalytic, alpha polypeptide [Source:MGI Symbol;Acc:MGI:2448506]
ENSMUSG00000041798	Gck	glucokinase [Source:MGI Symbol;Acc:MGI:1270854]
ENSMUSG00000041846	Smek1	SMEK homolog 1, suppressor of mek1 (Dictyostelium) [Source:MGI Symbol;Acc:MGI:1915984]
ENSMUSG00000042010	Acacb	acetyl-Coenzyme A carboxylase beta [Source:MGI Symbol;Acc:MGI:2140940]
ENSMUSG00000042406	Atf4	activating transcription factor 4 [Source:MGI Symbol;Acc:MGI:88096]
ENSMUSG00000042626	Shc1	src homology 2 domain-containing transforming protein C1 [Source:MGI Symbol;Acc:MGI:98296]
ENSMUSG00000042644	Itpr3	inositol 1,4,5-triphosphate receptor 3 [Source:MGI Symbol;Acc:MGI:96624]
ENSMUSG00000042684	Npl	N-acetylneuraminate pyruvate lyase [Source:MGI Symbol;Acc:MGI:1921341]
ENSMUSG00000042717	Ppp1r3a	protein phosphatase 1, regulatory (inhibitor) subunit 3A [Source:MGI Symbol;Acc:MGI:2153588]
ENSMUSG00000043346	Gm6741	predicted gene 6741 [Source:MGI Symbol;Acc:MGI:3643504]
ENSMUSG00000043445	Pgp	phosphoglycolate phosphatase [Source:MGI Symbol;Acc:MGI:1914328]
ENSMUSG00000043733	Ptpn11	protein tyrosine phosphatase, non-receptor type 11 [Source:MGI Symbol;Acc:MGI:99511]
ENSMUSG00000043873	Chil5	chitinase-like 5 [Source:MGI Symbol;Acc:MGI:2676649]
ENSMUSG00000044167	Foxo1	forkhead box O1 [Source:MGI Symbol;Acc:MGI:1890077]
ENSMUSG00000044453	Ffar1	free fatty acid receptor 1 [Source:MGI Symbol;Acc:MGI:2684079]
ENSMUSG00000045038	Prkce	protein kinase C, epsilon [Source:MGI Symbol;Acc:MGI:97599]
ENSMUSG00000045410	Akr1e1	aldo-keto reductase family 1, member E1 [Source:MGI Symbol;Acc:MGI:1914758]
ENSMUSG00000045594	Glb1	galactosidase, beta 1 [Source:MGI Symbol;Acc:MGI:88151]
ENSMUSG00000046159	Chrm3	cholinergic receptor, muscarinic 3, cardiac [Source:MGI Symbol;Acc:MGI:88398]
ENSMUSG00000046598	Bdh1	3-hydroxybutyrate dehydrogenase, type 1 [Source:MGI Symbol;Acc:MGI:1919161]
ENSMUSG00000046709	Mapk10	mitogen-activated protein kinase 10 [Source:MGI Symbol;Acc:MGI:1346863]
ENSMUSG00000046794	Ppp1r3b	protein phosphatase 1, regulatory (inhibitor) subunit 3B [Source:MGI Symbol;Acc:MGI:2177268]
ENSMUSG00000046854	Pip5kl1	phosphatidylinositol-4-phosphate 5-kinase-like 1 [Source:MGI Symbol;Acc:MGI:2448520]
ENSMUSG00000046934	Csl	citrate synthase like [Source:MGI Symbol;Acc:MGI:1919082]
ENSMUSG00000047026	Acsm4	acyl-CoA synthetase medium-chain family member 4 [Source:MGI Symbol;Acc:MGI:2681844]
ENSMUSG00000047182	Irs3	insulin receptor substrate 3 [Source:MGI Symbol;Acc:MGI:1194882]
ENSMUSG00000047674	Pdha2	pyruvate dehydrogenase E1 alpha 2 [Source:MGI Symbol;Acc:MGI:97533]
ENSMUSG00000048065	Cyb5r2	cytochrome b5 reductase 2 [Source:MGI Symbol;Acc:MGI:2444415]
ENSMUSG00000048379	Socs4	suppressor of cytokine signaling 4 [Source:MGI Symbol;Acc:MGI:1914546]
ENSMUSG00000049044	Rapgef4	Rap guanine nucleotide exchange factor (GEF) 4 [Source:MGI Symbol;Acc:MGI:1917723]
ENSMUSG00000049999	Ppp1r3d	protein phosphatase 1, regulatory subunit 3D [Source:MGI Symbol;Acc:MGI:1917664]
ENSMUSG00000050002	Idnk	idnK gluconokinase homolog (E. coli) [Source:MGI Symbol;Acc:MGI:1922981]
ENSMUSG00000050697	Prkaa1	protein kinase, AMP-activated, alpha 1 catalytic subunit [Source:MGI Symbol;Acc:MGI:2145955]
ENSMUSG00000050965	Prkca	protein kinase C, alpha [Source:MGI Symbol;Acc:MGI:97595]
ENSMUSG00000050974	Gm9847	predicted pseudogene 9847 [Source:MGI Symbol;Acc:MGI:3642840]
ENSMUSG00000051177	Plcb1	phospholipase C, beta 1 [Source:MGI Symbol;Acc:MGI:97613]
ENSMUSG00000051209	Gpr119	G-protein coupled receptor 119 [Source:MGI Symbol;Acc:MGI:2668412]
ENSMUSG00000051331	Cacna1c	calcium channel, voltage-dependent, L type, alpha 1C subunit [Source:MGI Symbol;Acc:MGI:103013]
ENSMUSG00000052102	Gnpda1	glucosamine-6-phosphate deaminase 1 [Source:MGI Symbol;Acc:MGI:1347054]
ENSMUSG00000052131	Akr1b7	aldo-keto reductase family 1, member B7 [Source:MGI Symbol;Acc:MGI:101918]
ENSMUSG00000052738	Suclg1	succinate-CoA ligase, GDP-forming, alpha subunit [Source:MGI Symbol;Acc:MGI:1927234]
ENSMUSG00000052889	Prkcb	protein kinase C, beta [Source:MGI Symbol;Acc:MGI:97596]
ENSMUSG00000053007	Creb5	cAMP responsive element binding protein 5 [Source:MGI Symbol;Acc:MGI:2443973]
ENSMUSG00000053054	Adh6a	alcohol dehydrogenase 6A (class V) [Source:MGI Symbol;Acc:MGI:1916367]
ENSMUSG00000053113	Socs3	suppressor of cytokine signaling 3 [Source:MGI Symbol;Acc:MGI:1201791]
ENSMUSG00000053604	Rpia	ribose 5-phosphate isomerase A [Source:MGI Symbol;Acc:MGI:103254]
ENSMUSG00000053644	Aldh7a1	aldehyde dehydrogenase family 7, member A1 [Source:MGI Symbol;Acc:MGI:108186]
ENSMUSG00000053819	Camk2d	calcium/calmodulin-dependent protein kinase II, delta [Source:MGI Symbol;Acc:MGI:1341265]
ENSMUSG00000053870	Fpgt	fucose-1-phosphate guanylyltransferase [Source:MGI Symbol;Acc:MGI:1922790]
ENSMUSG00000053916	Nanp	N-acetylneuraminic acid phosphatase [Source:MGI Symbol;Acc:MGI:1914561]
ENSMUSG00000054342	Kcnn4	potassium intermediate/small conductance calcium-activated channel, subfamily N, member 4 [Source:MGI Symbol;Acc:MGI:1277957]
ENSMUSG00000054477	Kcnn2	potassium intermediate/small conductance calcium-activated channel, subfamily N, member 2 [Source:MGI Symbol;Acc:MGI:2153182]
ENSMUSG00000054545	Ugt1a6a	UDP glucuronosyltransferase 1 family, polypeptide A6A [Source:MGI Symbol;Acc:MGI:2137698]
ENSMUSG00000054630	Ugt2b5	UDP glucuronosyltransferase 2 family, polypeptide B5 [Source:MGI Symbol;Acc:MGI:98900]
ENSMUSG00000054667	Irs4	insulin receptor substrate 4 [Source:MGI Symbol;Acc:MGI:1338009]
ENSMUSG00000054934	Kcnmb4	potassium large conductance calcium-activated channel, subfamily M, beta member 4 [Source:MGI Symbol;Acc:MGI:1913272]
ENSMUSG00000055024	Ep300	E1A binding protein p300 [Source:MGI Symbol;Acc:MGI:1276116]
ENSMUSG00000055301	Adh7	alcohol dehydrogenase 7 (class IV), mu or sigma polypeptide [Source:MGI Symbol;Acc:MGI:87926]
ENSMUSG00000055980	Irs1	insulin receptor substrate 1 [Source:MGI Symbol;Acc:MGI:99454]
ENSMUSG00000056131	Pgm3	phosphoglucomutase 3 [Source:MGI Symbol;Acc:MGI:97566]
ENSMUSG00000057177	Gsk3a	glycogen synthase kinase 3 alpha [Source:MGI Symbol;Acc:MGI:2152453]
ENSMUSG00000057363	Uxs1	UDP-glucuronate decarboxylase 1 [Source:MGI Symbol;Acc:MGI:1915133]
ENSMUSG00000057425	Ugt2b37	UDP glucuronosyltransferase 2 family, polypeptide B37 [Source:MGI Symbol;Acc:MGI:2148239]
ENSMUSG00000057666	Gapdh	glyceraldehyde-3-phosphate dehydrogenase [Source:MGI Symbol;Acc:MGI:95640]
ENSMUSG00000057722	Lepr	leptin receptor [Source:MGI Symbol;Acc:MGI:104993]
ENSMUSG00000057880	Abat	4-aminobutyrate aminotransferase [Source:MGI Symbol;Acc:MGI:2443582]
ENSMUSG00000057897	Camk2b	calcium/calmodulin-dependent protein kinase II, beta [Source:MGI Symbol;Acc:MGI:88257]
ENSMUSG00000057963	Itpk1	inositol 1,3,4-triphosphate 5/6 kinase [Source:MGI Symbol;Acc:MGI:2446159]
ENSMUSG00000058076	Sdhc	succinate dehydrogenase complex, subunit C, integral membrane protein [Source:MGI Symbol;Acc:MGI:1913302]
ENSMUSG00000058488	Kl	klotho [Source:MGI Symbol;Acc:MGI:1101771]
ENSMUSG00000059040	Eno1b	enolase 1B, retrotransposed [Source:MGI Symbol;Acc:MGI:3648653]
ENSMUSG00000059201	Lep	leptin [Source:MGI Symbol;Acc:MGI:104663]
ENSMUSG00000059316	Slc27a4	solute carrier family 27 (fatty acid transporter), member 4 [Source:MGI Symbol;Acc:MGI:1347347]
ENSMUSG00000059343	Aldoart1	aldolase 1 A, retrogene 1 [Source:MGI Symbol;Acc:MGI:2447811]
ENSMUSG00000059412	Fxyd2	FXYD domain-containing ion transport regulator 2 [Source:MGI Symbol;Acc:MGI:1195260]
ENSMUSG00000059714	Flot1	flotillin 1 [Source:MGI Symbol;Acc:MGI:1100500]
ENSMUSG00000059923	Grb2	growth factor receptor bound protein 2 [Source:MGI Symbol;Acc:MGI:95805]
ENSMUSG00000060376	Bckdha	branched chain ketoacid dehydrogenase E1, alpha polypeptide [Source:MGI Symbol;Acc:MGI:107701]
ENSMUSG00000060600	Eno3	enolase 3, beta muscle [Source:MGI Symbol;Acc:MGI:95395]
ENSMUSG00000060601	Nr1h2	nuclear receptor subfamily 1, group H, member 2 [Source:MGI Symbol;Acc:MGI:1352463]
ENSMUSG00000060733	Ipmk	inositol polyphosphate multikinase [Source:MGI Symbol;Acc:MGI:1916968]
ENSMUSG00000060923	Acyp2	acylphosphatase 2, muscle type [Source:MGI Symbol;Acc:MGI:1922822]
ENSMUSG00000061046	Haghl	hydroxyacylglutathione hydrolase-like [Source:MGI Symbol;Acc:MGI:1919877]
ENSMUSG00000061099	Gapdhs	glyceraldehyde-3-phosphate dehydrogenase, spermatogenic [Source:MGI Symbol;Acc:MGI:95653]
ENSMUSG00000061601	Pclo	piccolo (presynaptic cytomatrix protein) [Source:MGI Symbol;Acc:MGI:1349390]
ENSMUSG00000061758	Akr1b10	aldo-keto reductase family 1, member B10 (aldose reductase) [Source:MGI Symbol;Acc:MGI:1915111]
ENSMUSG00000061838	Suclg2	succinate-Coenzyme A ligase, GDP-forming, beta subunit [Source:MGI Symbol;Acc:MGI:1306824]
ENSMUSG00000061906	Ugt2b38	UDP glucuronosyltransferase 2 family, polypeptide B38 [Source:MGI Symbol;Acc:MGI:2140794]
ENSMUSG00000061981	Flot2	flotillin 2 [Source:MGI Symbol;Acc:MGI:103309]
ENSMUSG00000062070	Pgk1	phosphoglycerate kinase 1 [Source:MGI Symbol;Acc:MGI:97555]
ENSMUSG00000062480	Acat3	acetyl-Coenzyme A acetyltransferase 3 [Source:MGI Symbol;Acc:MGI:109182]
ENSMUSG00000062646	Ganc	glucosidase, alpha; neutral C [Source:MGI Symbol;Acc:MGI:1923301]
ENSMUSG00000062778	Chia1	chitinase, acidic 1 [Source:MGI Symbol;Acc:MGI:1932052]
ENSMUSG00000062908	Acadm	acyl-Coenzyme A dehydrogenase, medium chain [Source:MGI Symbol;Acc:MGI:87867]
ENSMUSG00000063065	Mapk3	mitogen-activated protein kinase 3 [Source:MGI Symbol;Acc:MGI:1346859]
ENSMUSG00000063129	Aldoart2	aldolase 1 A, retrogene 2 [Source:MGI Symbol;Acc:MGI:1931052]
ENSMUSG00000063130	Calml3	calmodulin-like 3 [Source:MGI Symbol;Acc:MGI:1917655]
ENSMUSG00000063142	Kcnma1	potassium large conductance calcium-activated channel, subfamily M, alpha member 1 [Source:MGI Symbol;Acc:MGI:99923]
ENSMUSG00000063229	Ldha	lactate dehydrogenase A [Source:MGI Symbol;Acc:MGI:96759]
ENSMUSG00000063358	Mapk1	mitogen-activated protein kinase 1 [Source:MGI Symbol;Acc:MGI:1346858]
ENSMUSG00000063524	Eno1	enolase 1, alpha non-neuron [Source:MGI Symbol;Acc:MGI:95393]
ENSMUSG00000063779	Chil4	chitinase-like 4 [Source:MGI Symbol;Acc:MGI:1341098]
ENSMUSG00000066324	Impad1	inositol monophosphatase domain containing 1 [Source:MGI Symbol;Acc:MGI:1915720]
ENSMUSG00000066632	Pgk1-rs7	phosphoglycerate kinase-1, related sequence-7 [Source:MGI Symbol;Acc:MGI:97562]
ENSMUSG00000067279	Ppp1r3c	protein phosphatase 1, regulatory (inhibitor) subunit 3C [Source:MGI Symbol;Acc:MGI:1858229]
ENSMUSG00000067713	Prkag1	protein kinase, AMP-activated, gamma 1 non-catalytic subunit [Source:MGI Symbol;Acc:MGI:108411]
ENSMUSG00000068587	Mgam	maltase-glucoamylase [Source:MGI Symbol;Acc:MGI:1203495]
ENSMUSG00000069805	Fbp1	fructose bisphosphatase 1 [Source:MGI Symbol;Acc:MGI:95492]
ENSMUSG00000070284	Gmppb	GDP-mannose pyrophosphorylase B [Source:MGI Symbol;Acc:MGI:2660880]
ENSMUSG00000070360	Amy2a1	amylase 2a1 [Source:MGI Symbol;Acc:MGI:104548]
ENSMUSG00000070704	Ugt2b36	UDP glucuronosyltransferase 2 family, polypeptide B36 [Source:MGI Symbol;Acc:MGI:3576103]
ENSMUSG00000070880	Gad1	glutamate decarboxylase 1 [Source:MGI Symbol;Acc:MGI:95632]
ENSMUSG00000072494	Ppp1r3e	protein phosphatase 1, regulatory (inhibitor) subunit 3E [Source:MGI Symbol;Acc:MGI:2145790]
ENSMUSG00000074064	Mlycd	malonyl-CoA decarboxylase [Source:MGI Symbol;Acc:MGI:1928485]
ENSMUSG00000074207	Adh1	alcohol dehydrogenase 1 (class I) [Source:MGI Symbol;Acc:MGI:87921]
ENSMUSG00000074264	Amy1	amylase 1, salivary [Source:MGI Symbol;Acc:MGI:88019]
ENSMUSG00000074268	Amy2a5	amylase 2a5 [Source:MGI Symbol;Acc:MGI:88020]
ENSMUSG00000074340	Ovgp1	oviductal glycoprotein 1 [Source:MGI Symbol;Acc:MGI:106661]
ENSMUSG00000074895	Eif4e1b	eukaryotic translation initiation factor 4E family member 1B [Source:MGI Symbol;Acc:MGI:2685119]
ENSMUSG00000075296	Aldh3b2	aldehyde dehydrogenase 3 family, member B2 [Source:MGI Symbol;Acc:MGI:2147613]
ENSMUSG00000076436	Oxct2a	3-oxoacid CoA transferase 2A [Source:MGI Symbol;Acc:MGI:1891061]
ENSMUSG00000076438	Oxct2b	3-oxoacid CoA transferase 2B [Source:MGI Symbol;Acc:MGI:2664115]
ENSMUSG00000078308	Gm7293	predicted gene 7293 [Source:MGI Symbol;Acc:MGI:3779717]
ENSMUSG00000078650	G6pc	glucose-6-phosphatase, catalytic [Source:MGI Symbol;Acc:MGI:95607]
ENSMUSG00000078816	Prkcg	protein kinase C, gamma [Source:MGI Symbol;Acc:MGI:97597]
ENSMUSG00000078937	Cpt1b	carnitine palmitoyltransferase 1b, muscle [Source:MGI Symbol;Acc:MGI:1098297]
ENSMUSG00000079104	Prps1l3	phosphoribosyl pyrophosphate synthetase 1-like 3 [Source:MGI Symbol;Acc:MGI:3779453]
ENSMUSG00000079513	4932429P05Rik	RIKEN cDNA 4932429P05 gene [Source:MGI Symbol;Acc:MGI:3588287]
ENSMUSG00000081607	Gm15294	predicted gene 15294 [Source:MGI Symbol;Acc:MGI:3708114]
ENSMUSG00000084234	4933405O20Rik	RIKEN cDNA 4933405O20 gene [Source:MGI Symbol;Acc:MGI:2142174]
ENSMUSG00000089675	Ugt1a8	UDP glucuronosyltransferase 1 family, polypeptide A8 [Source:MGI Symbol;Acc:MGI:3576090]
ENSMUSG00000089943	Ugt1a5	UDP glucuronosyltransferase 1 family, polypeptide A5 [Source:MGI Symbol;Acc:MGI:3032634]
ENSMUSG00000089960	Ugt1a1	UDP glucuronosyltransferase 1 family, polypeptide A1 [Source:MGI Symbol;Acc:MGI:98898]
ENSMUSG00000089992	G6pd2	glucose-6-phosphate dehydrogenase 2 [Source:MGI Symbol;Acc:MGI:105977]
ENSMUSG00000090124	Ugt1a7c	UDP glucuronosyltransferase 1 family, polypeptide A7C [Source:MGI Symbol;Acc:MGI:3032636]
ENSMUSG00000090145	Ugt1a6b	UDP glucuronosyltransferase 1 family, polypeptide A6B [Source:MGI Symbol;Acc:MGI:3580629]
ENSMUSG00000090165	Ugt1a10	UDP glycosyltransferase 1 family, polypeptide A10 [Source:MGI Symbol;Acc:MGI:3580642]
ENSMUSG00000090171	Ugt1a2	UDP glucuronosyltransferase 1 family, polypeptide A2 [Source:MGI Symbol;Acc:MGI:3576049]
ENSMUSG00000090175	Ugt1a9	UDP glucuronosyltransferase 1 family, polypeptide A9 [Source:MGI Symbol;Acc:MGI:3576092]
ENSMUSG00000090665	Gad1-ps	glutamate decarboxylase 1, pseudogene [Source:MGI Symbol;Acc:MGI:95633]
ENSMUSG00000091091	Kcnmb3	potassium large conductance calcium-activated channel, subfamily M, beta member 3 [Source:MGI Symbol;Acc:MGI:3612244]
ENSMUSG00000092305	Prps1l1	phosphoribosyl pyrophosphate synthetase 1-like 1 [Source:MGI Symbol;Acc:MGI:1922706]
ENSMUSG00000093930	Hmgcs1	3-hydroxy-3-methylglutaryl-Coenzyme A synthase 1 [Source:MGI Symbol;Acc:MGI:107592]
ENSMUSG00000093931	Amy2a3	amylase 2a3 [Source:MGI Symbol;Acc:MGI:3714985]
ENSMUSG00000096146	Kcnj11	potassium inwardly rectifying channel, subfamily J, member 11 [Source:MGI Symbol;Acc:MGI:107501]
ENSMUSG00000096569	Amy2a2	amylase 2a2 [Source:MGI Symbol;Acc:MGI:3711220]
ENSMUSG00000096770	Amy2a4	amylase 2a4 [Source:MGI Symbol;Acc:MGI:3711258]
ENSMUSG00000096994	Ppp1ca	protein phosphatase 1, catalytic subunit, alpha isoform [Source:MGI Symbol;Acc:MGI:103016]
ENSMUSG00000097148	Gm3839	predicted pseudogene 3839 [Source:MGI Symbol;Acc:MGI:3782011]
ENSMUSG00000097449	Prkcg	protein kinase C, gamma [Source:MGI Symbol;Acc:MGI:97597]
ENSMUSG00000097721	Rps6kb2	ribosomal protein S6 kinase, polypeptide 2 [Source:MGI Symbol;Acc:MGI:1927343]
ENSMUSG00000098456	Gm12117	predicted gene 12117 [Source:MGI Symbol;Acc:MGI:3652019]
ENSMUSG00000099269	Calm5	calmodulin 5 [Source:MGI Symbol;Acc:MGI:3511177]
ENSMUSG00000099294	Gm11214	predicted gene 11214 [Source:MGI Symbol;Acc:MGI:3651045]
ENSMUSG00000101904	Gm29427	predicted gene 29427 [Source:MGI Symbol;Acc:MGI:5580133]
ENSMUSG00000101959	Ldhal6b	lactate dehydrogenase A-like 6B [Source:MGI Symbol;Acc:MGI:2146830]
ENSMUSG00000106677	Ugt2a1	UDP glucuronosyltransferase 2 family, polypeptide A1 [Source:MGI Symbol;Acc:MGI:2149905]
ENSMUSG00000106877	Pygm	muscle glycogen phosphorylase [Source:MGI Symbol;Acc:MGI:97830]
ENSMUSG00000107180	Gm43638	predicted gene 43638 [Source:MGI Symbol;Acc:MGI:5663775]
ENSMUSG00000108684	Pik3c2g	phosphatidylinositol 3-kinase, C2 domain containing, gamma polypeptide [Source:EntrezGene;Acc:18705]
ENSMUSG00000109324	Prmt1	protein arginine N-methyltransferase 1 [Source:MGI Symbol;Acc:MGI:107846]

## Sheet: human gene
Ensembl Gene ID	Associated Gene Name	Description
ENSG00000002330	BAD	BCL2 associated agonist of cell death [Source:HGNC Symbol;Acc:HGNC:936]
ENSG00000003987	MTMR7	myotubularin related protein 7 [Source:HGNC Symbol;Acc:HGNC:7454]
ENSG00000004660	CAMKK1	calcium/calmodulin-dependent protein kinase kinase 1, alpha [Source:HGNC Symbol;Acc:HGNC:1469]
ENSG00000005187	ACSM3	acyl-CoA synthetase medium-chain family member 3 [Source:HGNC Symbol;Acc:HGNC:10522]
ENSG00000005249	PRKAR2B	protein kinase, cAMP-dependent, regulatory subunit type II beta [Source:HGNC Symbol;Acc:HGNC:9392]
ENSG00000005339	CREBBP	CREB binding protein [Source:HGNC Symbol;Acc:HGNC:2348]
ENSG00000006071	ABCC8	ATP binding cassette subfamily C member 8 [Source:HGNC Symbol;Acc:HGNC:59]
ENSG00000006534	ALDH3B1	aldehyde dehydrogenase 3 family member B1 [Source:HGNC Symbol;Acc:HGNC:410]
ENSG00000006831	ADIPOR2	adiponectin receptor 2 [Source:HGNC Symbol;Acc:HGNC:24041]
ENSG00000007350	TKTL1	transketolase-like 1 [Source:HGNC Symbol;Acc:HGNC:11835]
ENSG00000009950	MLXIPL	MLX interacting protein-like [Source:HGNC Symbol;Acc:HGNC:12744]
ENSG00000011405	PIK3C2A	phosphatidylinositol-4-phosphate 3-kinase catalytic subunit type 2 alpha [Source:HGNC Symbol;Acc:HGNC:8971]
ENSG00000013375	PGM3	phosphoglucomutase 3 [Source:HGNC Symbol;Acc:HGNC:8907]
ENSG00000014641	MDH1	malate dehydrogenase 1 [Source:HGNC Symbol;Acc:HGNC:6970]
ENSG00000018625	ATP1A2	ATPase, Na+/K+ transporting, alpha 2 polypeptide [Source:HGNC Symbol;Acc:HGNC:800]
ENSG00000023697	DERA	deoxyribose-phosphate aldolase (putative) [Source:HGNC Symbol;Acc:HGNC:24269]
ENSG00000025434	NR1H3	nuclear receptor subfamily 1 group H member 3 [Source:HGNC Symbol;Acc:HGNC:7966]
ENSG00000028137	TNFRSF1B	tumor necrosis factor receptor superfamily member 1B [Source:HGNC Symbol;Acc:HGNC:11917]
ENSG00000038210	PI4K2B	phosphatidylinositol 4-kinase type 2 beta [Source:HGNC Symbol;Acc:HGNC:18215]
ENSG00000040933	INPP4A	inositol polyphosphate-4-phosphatase type I A [Source:HGNC Symbol;Acc:HGNC:6074]
ENSG00000044446	PHKA2	phosphorylase kinase, alpha 2 (liver) [Source:HGNC Symbol;Acc:HGNC:8926]
ENSG00000049239	H6PD	hexose-6-phosphate dehydrogenase (glucose 1-dehydrogenase) [Source:HGNC Symbol;Acc:HGNC:4795]
ENSG00000049769	PPP1R3F	protein phosphatase 1 regulatory subunit 3F [Source:HGNC Symbol;Acc:HGNC:14944]
ENSG00000049860	HEXB	hexosaminidase B (beta polypeptide) [Source:HGNC Symbol;Acc:HGNC:4879]
ENSG00000050748	MAPK9	mitogen-activated protein kinase 9 [Source:HGNC Symbol;Acc:HGNC:6886]
ENSG00000051382	PIK3CB	phosphatidylinositol-4,5-bisphosphate 3-kinase catalytic subunit beta [Source:HGNC Symbol;Acc:HGNC:8976]
ENSG00000058404	CAMK2B	calcium/calmodulin-dependent protein kinase II beta [Source:HGNC Symbol;Acc:HGNC:1461]
ENSG00000060566	CREB3L3	cAMP responsive element binding protein 3-like 3 [Source:HGNC Symbol;Acc:HGNC:18855]
ENSG00000062485	CS	citrate synthase [Source:HGNC Symbol;Acc:HGNC:2422]
ENSG00000063601	MTMR1	myotubularin related protein 1 [Source:HGNC Symbol;Acc:HGNC:7449]
ENSG00000063854	HAGH	hydroxyacylglutathione hydrolase [Source:HGNC Symbol;Acc:HGNC:4805]
ENSG00000065615	CYB5R4	cytochrome b5 reductase 4 [Source:HGNC Symbol;Acc:HGNC:20147]
ENSG00000065675	PRKCQ	protein kinase C, theta [Source:HGNC Symbol;Acc:HGNC:9410]
ENSG00000065833	ME1	malic enzyme 1, NADP(+)-dependent, cytosolic [Source:HGNC Symbol;Acc:HGNC:6983]
ENSG00000066813	ACSM2B	acyl-CoA synthetase medium-chain family member 2B [Source:HGNC Symbol;Acc:HGNC:30931]
ENSG00000067057	PFKP	phosphofructokinase, platelet [Source:HGNC Symbol;Acc:HGNC:8878]
ENSG00000067177	PHKA1	phosphorylase kinase, alpha 1 (muscle) [Source:HGNC Symbol;Acc:HGNC:8925]
ENSG00000067182	TNFRSF1A	tumor necrosis factor receptor superfamily member 1A [Source:HGNC Symbol;Acc:HGNC:11916]
ENSG00000067225	PKM	pyruvate kinase, muscle [Source:HGNC Symbol;Acc:HGNC:9021]
ENSG00000067606	PRKCZ	protein kinase C, zeta [Source:HGNC Symbol;Acc:HGNC:9412]
ENSG00000067829	IDH3G	isocitrate dehydrogenase 3 (NAD+) gamma [Source:HGNC Symbol;Acc:HGNC:5386]
ENSG00000068366	ACSL4	acyl-CoA synthetase long-chain family member 4 [Source:HGNC Symbol;Acc:HGNC:3571]
ENSG00000068383	INPP5A	inositol polyphosphate-5-phosphatase A [Source:HGNC Symbol;Acc:HGNC:6076]
ENSG00000068976	PYGM	phosphorylase, glycogen, muscle [Source:HGNC Symbol;Acc:HGNC:9726]
ENSG00000069849	ATP1B3	ATPase, Na+/K+ transporting, beta 3 polypeptide [Source:HGNC Symbol;Acc:HGNC:806]
ENSG00000070808	CAMK2A	calcium/calmodulin-dependent protein kinase II alpha [Source:HGNC Symbol;Acc:HGNC:1460]
ENSG00000071242	RPS6KA2	ribosomal protein S6 kinase, 90kDa, polypeptide 2 [Source:HGNC Symbol;Acc:HGNC:10431]
ENSG00000072062	PRKACA	protein kinase, cAMP-dependent, alpha catalytic subunit [Source:HGNC Symbol;Acc:HGNC:9380]
ENSG00000072133	RPS6KA6	ribosomal protein S6 kinase, 90kDa, polypeptide 6 [Source:HGNC Symbol;Acc:HGNC:10435]
ENSG00000072210	ALDH3A2	aldehyde dehydrogenase 3 family member A2 [Source:HGNC Symbol;Acc:HGNC:403]
ENSG00000072310	SREBF1	sterol regulatory element binding transcription factor 1 [Source:HGNC Symbol;Acc:HGNC:11289]
ENSG00000073578	SDHA	succinate dehydrogenase complex subunit A, flavoprotein (Fp) [Source:HGNC Symbol;Acc:HGNC:10680]
ENSG00000074800	ENO1	enolase 1, (alpha) [Source:HGNC Symbol;Acc:HGNC:3350]
ENSG00000075239	ACAT1	acetyl-CoA acetyltransferase 1 [Source:HGNC Symbol;Acc:HGNC:93]
ENSG00000076555	ACACB	acetyl-CoA carboxylase beta [Source:HGNC Symbol;Acc:HGNC:85]
ENSG00000078061	ARAF	A-Raf proto-oncogene, serine/threonine kinase [Source:HGNC Symbol;Acc:HGNC:646]
ENSG00000078142	PIK3C3	phosphatidylinositol 3-kinase catalytic subunit type 3 [Source:HGNC Symbol;Acc:HGNC:8974]
ENSG00000078237	TIGAR	TP53 induced glycolysis regulatory phosphatase [Source:HGNC Symbol;Acc:HGNC:1185]
ENSG00000078269	SYNJ2	synaptojanin 2 [Source:HGNC Symbol;Acc:HGNC:11504]
ENSG00000078295	ADCY2	adenylate cyclase 2 (brain) [Source:HGNC Symbol;Acc:HGNC:233]
ENSG00000078549	ADCYAP1R1	adenylate cyclase activating polypeptide 1 (pituitary) receptor type I [Source:HGNC Symbol;Acc:HGNC:242]
ENSG00000079277	MKNK1	MAP kinase interacting serine/threonine kinase 1 [Source:HGNC Symbol;Acc:HGNC:7110]
ENSG00000079435	LIPE	lipase, hormone-sensitive [Source:HGNC Symbol;Acc:HGNC:6621]
ENSG00000079739	PGM1	phosphoglucomutase 1 [Source:HGNC Symbol;Acc:HGNC:8905]
ENSG00000080709	KCNN2	potassium channel, calcium activated intermediate/small conductance subfamily N alpha, member 2 [Source:HGNC Symbol;Acc:HGNC:6291]
ENSG00000081248	CACNA1S	calcium channel, voltage-dependent, L type, alpha 1S subunit [Source:HGNC Symbol;Acc:HGNC:1397]
ENSG00000081760	AACS	acetoacetyl-CoA synthetase [Source:HGNC Symbol;Acc:HGNC:21298]
ENSG00000082212	ME2	malic enzyme 2, NAD(+)-dependent, mitochondrial [Source:HGNC Symbol;Acc:HGNC:6984]
ENSG00000082701	GSK3B	glycogen synthase kinase 3 beta [Source:HGNC Symbol;Acc:HGNC:4617]
ENSG00000083123	BCKDHB	branched chain keto acid dehydrogenase E1, beta polypeptide [Source:HGNC Symbol;Acc:HGNC:987]
ENSG00000083720	OXCT1	3-oxoacid CoA-transferase 1 [Source:HGNC Symbol;Acc:HGNC:8527]
ENSG00000083807	SLC27A5	solute carrier family 27 (fatty acid transporter), member 5 [Source:HGNC Symbol;Acc:HGNC:10999]
ENSG00000084754	HADHA	hydroxyacyl-CoA dehydrogenase/3-ketoacyl-CoA thiolase/enoyl-CoA hydratase (trifunctional protein), alpha subunit [Source:HGNC Symbol;Acc:HGNC:4801]
ENSG00000085465	OVGP1	oviductal glycoprotein 1 [Source:HGNC Symbol;Acc:HGNC:8524]
ENSG00000085662	AKR1B1	aldo-keto reductase family 1, member B1 (aldose reductase) [Source:HGNC Symbol;Acc:HGNC:381]
ENSG00000086062	B4GALT1	UDP-Gal:betaGlcNAc beta 1,4- galactosyltransferase, polypeptide 1 [Source:HGNC Symbol;Acc:HGNC:924]
ENSG00000086544	ITPKC	inositol-trisphosphate 3-kinase C [Source:HGNC Symbol;Acc:HGNC:14897]
ENSG00000087053	MTMR2	myotubularin related protein 2 [Source:HGNC Symbol;Acc:HGNC:7450]
ENSG00000087299	L2HGDH	L-2-hydroxyglutarate dehydrogenase [Source:HGNC Symbol;Acc:HGNC:20499]
ENSG00000087460	GNAS	GNAS complex locus [Source:HGNC Symbol;Acc:HGNC:4392]
ENSG00000088256	GNA11	guanine nucleotide binding protein (G protein), alpha 11 (Gq class) [Source:HGNC Symbol;Acc:HGNC:4379]
ENSG00000090402	SI	sucrase-isomaltase (alpha-glucosidase) [Source:HGNC Symbol;Acc:HGNC:10856]
ENSG00000091140	DLD	dihydrolipoamide dehydrogenase [Source:HGNC Symbol;Acc:HGNC:2898]
ENSG00000091428	RAPGEF4	Rap guanine nucleotide exchange factor 4 [Source:HGNC Symbol;Acc:HGNC:16626]
ENSG00000091483	FH	fumarate hydratase [Source:HGNC Symbol;Acc:HGNC:3700]
ENSG00000093144	ECHDC1	ethylmalonyl-CoA decarboxylase 1 [Source:HGNC Symbol;Acc:HGNC:21489]
ENSG00000093217	XYLB	xylulokinase homolog (H. influenzae) [Source:HGNC Symbol;Acc:HGNC:12839]
ENSG00000095380	NANS	N-acetylneuraminate synthase [Source:HGNC Symbol;Acc:HGNC:19237]
ENSG00000095637	SORBS1	sorbin and SH3 domain containing 1 [Source:HGNC Symbol;Acc:HGNC:14565]
ENSG00000096433	ITPR3	inositol 1,4,5-trisphosphate receptor, type 3 [Source:HGNC Symbol;Acc:HGNC:6182]
ENSG00000096717	SIRT1	sirtuin 1 [Source:HGNC Symbol;Acc:HGNC:14929]
ENSG00000096968	JAK2	Janus kinase 2 [Source:HGNC Symbol;Acc:HGNC:6192]
ENSG00000099875	MKNK2	MAP kinase interacting serine/threonine kinase 2 [Source:HGNC Symbol;Acc:HGNC:7111]
ENSG00000099942	CRKL	v-crk avian sarcoma virus CT10 oncogene homolog-like [Source:HGNC Symbol;Acc:HGNC:2363]
ENSG00000100030	MAPK1	mitogen-activated protein kinase 1 [Source:HGNC Symbol;Acc:HGNC:6871]
ENSG00000100170	SLC5A1	solute carrier family 5 (sodium/glucose cotransporter), member 1 [Source:HGNC Symbol;Acc:HGNC:11036]
ENSG00000100243	CYB5R3	cytochrome b5 reductase 3 [Source:HGNC Symbol;Acc:HGNC:2873]
ENSG00000100253	MIOX	myo-inositol oxygenase [Source:HGNC Symbol;Acc:HGNC:14522]
ENSG00000100330	MTMR3	myotubularin related protein 3 [Source:HGNC Symbol;Acc:HGNC:7451]
ENSG00000100393	EP300	E1A binding protein p300 [Source:HGNC Symbol;Acc:HGNC:3373]
ENSG00000100412	ACO2	aconitase 2 [Source:HGNC Symbol;Acc:HGNC:118]
ENSG00000100417	PMM1	phosphomannomutase 1 [Source:HGNC Symbol;Acc:HGNC:9114]
ENSG00000100485	SOS2	SOS Ras/Rho guanine nucleotide exchange factor 2 [Source:HGNC Symbol;Acc:HGNC:11188]
ENSG00000100504	PYGL	phosphorylase, glycogen, liver [Source:HGNC Symbol;Acc:HGNC:9725]
ENSG00000100522	GNPNAT1	glucosamine-phosphate N-acetyltransferase 1 [Source:HGNC Symbol;Acc:HGNC:19980]
ENSG00000100605	ITPK1	inositol-tetrakisphosphate 1-kinase [Source:HGNC Symbol;Acc:HGNC:6177]
ENSG00000100796	PPP4R3A	protein phosphatase 4 regulatory subunit 3A [Source:HGNC Symbol;Acc:HGNC:20219]
ENSG00000100889	PCK2	phosphoenolpyruvate carboxykinase 2 (mitochondrial) [Source:HGNC Symbol;Acc:HGNC:8725]
ENSG00000100906	NFKBIA	nuclear factor of kappa light polypeptide gene enhancer in B-cells inhibitor, alpha [Source:HGNC Symbol;Acc:HGNC:7797]
ENSG00000100994	PYGB	phosphorylase, glycogen; brain [Source:HGNC Symbol;Acc:HGNC:9723]
ENSG00000101255	TRIB3	tribbles pseudokinase 3 [Source:HGNC Symbol;Acc:HGNC:16228]
ENSG00000101323	HAO1	hydroxyacid oxidase (glycolate oxidase) 1 [Source:HGNC Symbol;Acc:HGNC:4809]
ENSG00000101333	PLCB4	phospholipase C beta 4 [Source:HGNC Symbol;Acc:HGNC:9059]
ENSG00000101365	IDH3B	isocitrate dehydrogenase 3 (NAD+) beta [Source:HGNC Symbol;Acc:HGNC:5385]
ENSG00000101892	ATP1B4	ATPase, Na+/K+ transporting, beta 4 polypeptide [Source:HGNC Symbol;Acc:HGNC:808]
ENSG00000101911	PRPS2	phosphoribosyl pyrophosphate synthetase 2 [Source:HGNC Symbol;Acc:HGNC:9465]
ENSG00000102001	CACNA1F	calcium channel, voltage-dependent, L type, alpha 1F subunit [Source:HGNC Symbol;Acc:HGNC:1393]
ENSG00000102032	RENBP	renin binding protein [Source:HGNC Symbol;Acc:HGNC:9959]
ENSG00000102043	MTMR8	myotubularin related protein 8 [Source:HGNC Symbol;Acc:HGNC:16825]
ENSG00000102144	PGK1	phosphoglycerate kinase 1 [Source:HGNC Symbol;Acc:HGNC:8896]
ENSG00000102393	GLA	galactosidase alpha [Source:HGNC Symbol;Acc:HGNC:4296]
ENSG00000102794	IRG1	immunoresponsive 1 homolog (mouse) [Source:HGNC Symbol;Acc:HGNC:33904]
ENSG00000102871	TRADD	TNFRSF1A-associated via death domain [Source:HGNC Symbol;Acc:HGNC:12030]
ENSG00000102882	MAPK3	mitogen-activated protein kinase 3 [Source:HGNC Symbol;Acc:HGNC:6877]
ENSG00000102893	PHKB	phosphorylase kinase, beta [Source:HGNC Symbol;Acc:HGNC:8927]
ENSG00000103150	MLYCD	malonyl-CoA decarboxylase [Source:HGNC Symbol;Acc:HGNC:7150]
ENSG00000103197	TSC2	tuberous sclerosis 2 [Source:HGNC Symbol;Acc:HGNC:12363]
ENSG00000103253	HAGHL	hydroxyacylglutathione hydrolase-like [Source:HGNC Symbol;Acc:HGNC:14177]
ENSG00000103502	CDIPT	CDP-diacylglycerol--inositol 3-phosphatidyltransferase [Source:HGNC Symbol;Acc:HGNC:1769]
ENSG00000103740	ACSBG1	acyl-CoA synthetase bubblegum family member 1 [Source:HGNC Symbol;Acc:HGNC:29567]
ENSG00000104331	IMPAD1	inositol monophosphatase domain containing 1 [Source:HGNC Symbol;Acc:HGNC:26019]
ENSG00000104365	IKBKB	inhibitor of kappa light polypeptide gene enhancer in B-cells, kinase beta [Source:HGNC Symbol;Acc:HGNC:5960]
ENSG00000104522	TSTA3	tissue specific transplantation antigen P35B [Source:HGNC Symbol;Acc:HGNC:12390]
ENSG00000104783	KCNN4	potassium channel, calcium activated intermediate/small conductance subfamily N alpha, member 4 [Source:HGNC Symbol;Acc:HGNC:6293]
ENSG00000104808	DHDH	dihydrodiol dehydrogenase (dimeric) [Source:HGNC Symbol;Acc:HGNC:17887]
ENSG00000104812	GYS1	glycogen synthase 1 [Source:HGNC Symbol;Acc:HGNC:4706]
ENSG00000104825	NFKBIB	nuclear factor of kappa light polypeptide gene enhancer in B-cells inhibitor, beta [Source:HGNC Symbol;Acc:HGNC:7798]
ENSG00000105220	GPI	glucose-6-phosphate isomerase [Source:HGNC Symbol;Acc:HGNC:4458]
ENSG00000105221	AKT2	v-akt murine thymoma viral oncogene homolog 2 [Source:HGNC Symbol;Acc:HGNC:392]
ENSG00000105409	ATP1A3	ATPase, Na+/K+ transporting, alpha 3 polypeptide [Source:HGNC Symbol;Acc:HGNC:801]
ENSG00000105642	KCNN1	potassium channel, calcium activated intermediate/small conductance subfamily N alpha, member 1 [Source:HGNC Symbol;Acc:HGNC:6290]
ENSG00000105647	PIK3R2	phosphoinositide-3-kinase regulatory subunit 2 [Source:HGNC Symbol;Acc:HGNC:8980]
ENSG00000105649	RAB3A	RAB3A, member RAS oncogene family [Source:HGNC Symbol;Acc:HGNC:9777]
ENSG00000105655	ISYNA1	inositol-3-phosphate synthase 1 [Source:HGNC Symbol;Acc:HGNC:29821]
ENSG00000105679	GAPDHS	glyceraldehyde-3-phosphate dehydrogenase, spermatogenic [Source:HGNC Symbol;Acc:HGNC:24864]
ENSG00000105723	GSK3A	glycogen synthase kinase 3 alpha [Source:HGNC Symbol;Acc:HGNC:4616]
ENSG00000105851	PIK3CG	phosphatidylinositol-4,5-bisphosphate 3-kinase catalytic subunit gamma [Source:HGNC Symbol;Acc:HGNC:8978]
ENSG00000105953	OGDH	oxoglutarate (alpha-ketoglutarate) dehydrogenase (lipoamide) [Source:HGNC Symbol;Acc:HGNC:8124]
ENSG00000106089	STX1A	syntaxin 1A [Source:HGNC Symbol;Acc:HGNC:11433]
ENSG00000106615	RHEB	Ras homolog enriched in brain [Source:HGNC Symbol;Acc:HGNC:10011]
ENSG00000106617	PRKAG2	protein kinase, AMP-activated, gamma 2 non-catalytic subunit [Source:HGNC Symbol;Acc:HGNC:9386]
ENSG00000106633	GCK	glucokinase (hexokinase 4) [Source:HGNC Symbol;Acc:HGNC:4195]
ENSG00000107175	CREB3	cAMP responsive element binding protein 3 [Source:HGNC Symbol;Acc:HGNC:2347]
ENSG00000107242	PIP5K1B	phosphatidylinositol-4-phosphate 5-kinase, type I, beta [Source:HGNC Symbol;Acc:HGNC:8995]
ENSG00000107263	RAPGEF1	Rap guanine nucleotide exchange factor 1 [Source:HGNC Symbol;Acc:HGNC:4568]
ENSG00000107643	MAPK8	mitogen-activated protein kinase 8 [Source:HGNC Symbol;Acc:HGNC:6881]
ENSG00000107758	PPP3CB	protein phosphatase 3, catalytic subunit, beta isozyme [Source:HGNC Symbol;Acc:HGNC:9315]
ENSG00000107789	MINPP1	multiple inositol-polyphosphate phosphatase 1 [Source:HGNC Symbol;Acc:HGNC:7102]
ENSG00000108389	MTMR4	myotubularin related protein 4 [Source:HGNC Symbol;Acc:HGNC:7452]
ENSG00000108443	RPS6KB1	ribosomal protein S6 kinase, 70kDa, polypeptide 1 [Source:HGNC Symbol;Acc:HGNC:10436]
ENSG00000108479	GALK1	galactokinase 1 [Source:HGNC Symbol;Acc:HGNC:4118]
ENSG00000108515	ENO3	enolase 3 (beta, muscle) [Source:HGNC Symbol;Acc:HGNC:3354]
ENSG00000108602	ALDH3A1	aldehyde dehydrogenase 3 family member A1 [Source:HGNC Symbol;Acc:HGNC:405]
ENSG00000108788	MLX	MLX, MAX dimerization protein [Source:HGNC Symbol;Acc:HGNC:11645]
ENSG00000108946	PRKAR1A	protein kinase, cAMP-dependent, regulatory subunit type I alpha [Source:HGNC Symbol;Acc:HGNC:9388]
ENSG00000109107	ALDOC	aldolase, fructose-bisphosphate C [Source:HGNC Symbol;Acc:HGNC:418]
ENSG00000109181	UGT2B10	UDP glucuronosyltransferase 2 family, polypeptide B10 [Source:HGNC Symbol;Acc:HGNC:12544]
ENSG00000109320	NFKB1	nuclear factor of kappa light polypeptide gene enhancer in B-cells 1 [Source:HGNC Symbol;Acc:HGNC:7794]
ENSG00000109339	MAPK10	mitogen-activated protein kinase 10 [Source:HGNC Symbol;Acc:HGNC:6872]
ENSG00000109452	INPP4B	inositol polyphosphate-4-phosphatase type II B [Source:HGNC Symbol;Acc:HGNC:6075]
ENSG00000109814	UGDH	UDP-glucose 6-dehydrogenase [Source:HGNC Symbol;Acc:HGNC:12525]
ENSG00000109819	PPARGC1A	peroxisome proliferator-activated receptor gamma, coactivator 1 alpha [Source:HGNC Symbol;Acc:HGNC:9237]
ENSG00000110090	CPT1A	carnitine palmitoyltransferase 1A (liver) [Source:HGNC Symbol;Acc:HGNC:2328]
ENSG00000110395	CBL	Cbl proto-oncogene, E3 ubiquitin protein ligase [Source:HGNC Symbol;Acc:HGNC:1541]
ENSG00000110435	PDHX	pyruvate dehydrogenase complex component X [Source:HGNC Symbol;Acc:HGNC:21350]
ENSG00000110931	CAMKK2	calcium/calmodulin-dependent protein kinase kinase 2, beta [Source:HGNC Symbol;Acc:HGNC:1470]
ENSG00000111058	ACSS3	acyl-CoA synthetase short-chain family member 3 [Source:HGNC Symbol;Acc:HGNC:24723]
ENSG00000111275	ALDH2	aldehyde dehydrogenase 2 family (mitochondrial) [Source:HGNC Symbol;Acc:HGNC:404]
ENSG00000111640	GAPDH	glyceraldehyde-3-phosphate dehydrogenase [Source:HGNC Symbol;Acc:HGNC:4141]
ENSG00000111669	TPI1	triosephosphate isomerase 1 [Source:HGNC Symbol;Acc:HGNC:12009]
ENSG00000111674	ENO2	enolase 2 (gamma, neuronal) [Source:HGNC Symbol;Acc:HGNC:3353]
ENSG00000111713	GYS2	glycogen synthase 2 [Source:HGNC Symbol;Acc:HGNC:4707]
ENSG00000111716	LDHB	lactate dehydrogenase B [Source:HGNC Symbol;Acc:HGNC:6541]
ENSG00000111725	PRKAB1	protein kinase, AMP-activated, beta 1 non-catalytic subunit [Source:HGNC Symbol;Acc:HGNC:9378]
ENSG00000111726	CMAS	cytidine monophosphate N-acetylneuraminic acid synthetase [Source:HGNC Symbol;Acc:HGNC:18290]
ENSG00000112164	GLP1R	glucagon like peptide 1 receptor [Source:HGNC Symbol;Acc:HGNC:4324]
ENSG00000112294	ALDH5A1	aldehyde dehydrogenase 5 family member A1 [Source:HGNC Symbol;Acc:HGNC:408]
ENSG00000112699	GMDS	GDP-mannose 4,6-dehydratase [Source:HGNC Symbol;Acc:HGNC:4369]
ENSG00000112972	HMGCS1	3-hydroxy-3-methylglutaryl-CoA synthase 1 [Source:HGNC Symbol;Acc:HGNC:5007]
ENSG00000113396	SLC27A6	solute carrier family 27 (fatty acid transporter), member 6 [Source:HGNC Symbol;Acc:HGNC:11000]
ENSG00000113552	GNPDA1	glucosamine-6-phosphate deaminase 1 [Source:HGNC Symbol;Acc:HGNC:4417]
ENSG00000113790	EHHADH	enoyl-CoA, hydratase/3-hydroxyacyl CoA dehydrogenase [Source:HGNC Symbol;Acc:HGNC:3247]
ENSG00000114054	PCCB	propionyl-CoA carboxylase beta subunit [Source:HGNC Symbol;Acc:HGNC:8654]
ENSG00000114268	PFKFB4	6-phosphofructo-2-kinase/fructose-2,6-biphosphatase 4 [Source:HGNC Symbol;Acc:HGNC:8875]
ENSG00000114302	PRKAR2A	protein kinase, cAMP-dependent, regulatory subunit type II alpha [Source:HGNC Symbol;Acc:HGNC:9391]
ENSG00000114423	CBLB	Cbl proto-oncogene B, E3 ubiquitin protein ligase [Source:HGNC Symbol;Acc:HGNC:1542]
ENSG00000114480	GBE1	glucan (1,4-alpha-), branching enzyme 1 [Source:HGNC Symbol;Acc:HGNC:4180]
ENSG00000114805	PLCH1	phospholipase C eta 1 [Source:HGNC Symbol;Acc:HGNC:29185]
ENSG00000115020	PIKFYVE	phosphoinositide kinase, FYVE finger containing [Source:HGNC Symbol;Acc:HGNC:23785]
ENSG00000115138	POMC	proopiomelanocortin [Source:HGNC Symbol;Acc:HGNC:9201]
ENSG00000115263	GCG	glucagon [Source:HGNC Symbol;Acc:HGNC:4191]
ENSG00000115556	PLCD4	phospholipase C delta 4 [Source:HGNC Symbol;Acc:HGNC:9062]
ENSG00000115592	PRKAG3	protein kinase, AMP-activated, gamma 3 non-catalytic subunit [Source:HGNC Symbol;Acc:HGNC:9387]
ENSG00000115652	UXS1	UDP-glucuronate decarboxylase 1 [Source:HGNC Symbol;Acc:HGNC:17729]
ENSG00000115850	LCT	lactase [Source:HGNC Symbol;Acc:HGNC:6530]
ENSG00000115904	SOS1	SOS Ras/Rac guanine nucleotide exchange factor 1 [Source:HGNC Symbol;Acc:HGNC:11187]
ENSG00000115966	ATF2	activating transcription factor 2 [Source:HGNC Symbol;Acc:HGNC:784]
ENSG00000116678	LEPR	leptin receptor [Source:HGNC Symbol;Acc:HGNC:6554]
ENSG00000116882	HAO2	hydroxyacid oxidase 2 (long chain) [Source:HGNC Symbol;Acc:HGNC:4810]
ENSG00000117020	AKT3	v-akt murine thymoma viral oncogene homolog 3 [Source:HGNC Symbol;Acc:HGNC:393]
ENSG00000117054	ACADM	acyl-CoA dehydrogenase, C-4 to C-12 straight chain [Source:HGNC Symbol;Acc:HGNC:89]
ENSG00000117118	SDHB	succinate dehydrogenase complex subunit B, iron sulfur (Ip) [Source:HGNC Symbol;Acc:HGNC:10681]
ENSG00000117143	UAP1	UDP-N-acetylglucosamine pyrophosphorylase 1 [Source:HGNC Symbol;Acc:HGNC:12457]
ENSG00000117305	HMGCL	3-hydroxymethyl-3-methylglutaryl-CoA lyase [Source:HGNC Symbol;Acc:HGNC:5005]
ENSG00000117308	GALE	UDP-galactose-4-epimerase [Source:HGNC Symbol;Acc:HGNC:4116]
ENSG00000117394	SLC2A1	solute carrier family 2 (facilitated glucose transporter), member 1 [Source:HGNC Symbol;Acc:HGNC:11005]
ENSG00000117411	B4GALT2	UDP-Gal:betaGlcNAc beta 1,4- galactosyltransferase, polypeptide 2 [Source:HGNC Symbol;Acc:HGNC:925]
ENSG00000117448	AKR1A1	aldo-keto reductase family 1, member A1 (aldehyde reductase) [Source:HGNC Symbol;Acc:HGNC:380]
ENSG00000117461	PIK3R3	phosphoinositide-3-kinase regulatory subunit 3 [Source:HGNC Symbol;Acc:HGNC:8981]
ENSG00000117676	RPS6KA1	ribosomal protein S6 kinase, 90kDa, polypeptide 1 [Source:HGNC Symbol;Acc:HGNC:10430]
ENSG00000118046	STK11	serine/threonine kinase 11 [Source:HGNC Symbol;Acc:HGNC:11389]
ENSG00000118094	TREH	trehalase [Source:HGNC Symbol;Acc:HGNC:12266]
ENSG00000118260	CREB1	cAMP responsive element binding protein 1 [Source:HGNC Symbol;Acc:HGNC:2345]
ENSG00000119383	PPP2R4	protein phosphatase 2A regulatory subunit 4 [Source:HGNC Symbol;Acc:HGNC:9308]
ENSG00000119640	ACYP1	acylphosphatase 1, erythrocyte (common) type [Source:HGNC Symbol;Acc:HGNC:179]
ENSG00000119689	DLST	dihydrolipoamide S-succinyltransferase (E2 component of 2-oxo-glutarate complex) [Source:HGNC Symbol;Acc:HGNC:2911]
ENSG00000119711	ALDH6A1	aldehyde dehydrogenase 6 family member A1 [Source:HGNC Symbol;Acc:HGNC:7179]
ENSG00000119729	RHOQ	ras homolog family member Q [Source:HGNC Symbol;Acc:HGNC:17736]
ENSG00000119938	PPP1R3C	protein phosphatase 1 regulatory subunit 3C [Source:HGNC Symbol;Acc:HGNC:9293]
ENSG00000120437	ACAT2	acetyl-CoA acetyltransferase 2 [Source:HGNC Symbol;Acc:HGNC:94]
ENSG00000120833	SOCS2	suppressor of cytokine signaling 2 [Source:HGNC Symbol;Acc:HGNC:19382]
ENSG00000120910	PPP3CC	protein phosphatase 3, catalytic subunit, gamma isozyme [Source:HGNC Symbol;Acc:HGNC:9316]
ENSG00000121281	ADCY7	adenylate cyclase 7 [Source:HGNC Symbol;Acc:HGNC:238]
ENSG00000121691	CAT	catalase [Source:HGNC Symbol;Acc:HGNC:1516]
ENSG00000121879	PIK3CA	phosphatidylinositol-4,5-bisphosphate 3-kinase catalytic subunit alpha [Source:HGNC Symbol;Acc:HGNC:8975]
ENSG00000122126	OCRL	oculocerebrorenal syndrome of Lowe [Source:HGNC Symbol;Acc:HGNC:8108]
ENSG00000122585	NPY	neuropeptide Y [Source:HGNC Symbol;Acc:HGNC:7955]
ENSG00000122729	ACO1	aconitase 1 [Source:HGNC Symbol;Acc:HGNC:117]
ENSG00000122971	ACADS	acyl-CoA dehydrogenase, C-2 to C-3 short chain [Source:HGNC Symbol;Acc:HGNC:90]
ENSG00000123104	ITPR2	inositol 1,4,5-trisphosphate receptor, type 2 [Source:HGNC Symbol;Acc:HGNC:6181]
ENSG00000123836	PFKFB2	6-phosphofructo-2-kinase/fructose-2,6-biphosphatase 2 [Source:HGNC Symbol;Acc:HGNC:8873]
ENSG00000123983	ACSL3	acyl-CoA synthetase long-chain family member 3 [Source:HGNC Symbol;Acc:HGNC:3570]
ENSG00000124181	PLCG1	phospholipase C gamma 1 [Source:HGNC Symbol;Acc:HGNC:9065]
ENSG00000124253	PCK1	phosphoenolpyruvate carboxykinase 1 [Source:HGNC Symbol;Acc:HGNC:8724]
ENSG00000124357	NAGK	N-acetylglucosamine kinase [Source:HGNC Symbol;Acc:HGNC:17174]
ENSG00000124370	MCEE	methylmalonyl-CoA epimerase [Source:HGNC Symbol;Acc:HGNC:16732]
ENSG00000124767	GLO1	glyoxalase I [Source:HGNC Symbol;Acc:HGNC:4323]
ENSG00000125733	TRIP10	thyroid hormone receptor interactor 10 [Source:HGNC Symbol;Acc:HGNC:12304]
ENSG00000126266	FFAR1	free fatty acid receptor 1 [Source:HGNC Symbol;Acc:HGNC:4498]
ENSG00000126457	PRMT1	protein arginine methyltransferase 1 [Source:HGNC Symbol;Acc:HGNC:5187]
ENSG00000126583	PRKCG	protein kinase C, gamma [Source:HGNC Symbol;Acc:HGNC:9402]
ENSG00000126767	ELK1	ELK1, member of ETS oncogene family [Source:HGNC Symbol;Acc:HGNC:3321]
ENSG00000126934	MAP2K2	mitogen-activated protein kinase kinase 2 [Source:HGNC Symbol;Acc:HGNC:6842]
ENSG00000127080	IPPK	inositol-pentakisphosphate 2-kinase [Source:HGNC Symbol;Acc:HGNC:14645]
ENSG00000127191	TRAF2	TNF receptor associated factor 2 [Source:HGNC Symbol;Acc:HGNC:12032]
ENSG00000127884	ECHS1	enoyl-CoA hydratase, short chain, 1, mitochondrial [Source:HGNC Symbol;Acc:HGNC:3151]
ENSG00000128272	ATF4	activating transcription factor 4 [Source:HGNC Symbol;Acc:HGNC:786]
ENSG00000128683	GAD1	glutamate decarboxylase 1 [Source:HGNC Symbol;Acc:HGNC:4092]
ENSG00000129244	ATP1B2	ATPase, Na+/K+ transporting, beta 2 polypeptide [Source:HGNC Symbol;Acc:HGNC:805]
ENSG00000129467	ADCY4	adenylate cyclase 4 [Source:HGNC Symbol;Acc:HGNC:235]
ENSG00000129946	SHC2	SHC (Src homology 2 domain containing) transforming protein 2 [Source:HGNC Symbol;Acc:HGNC:29869]
ENSG00000129965	INS-IGF2	INS-IGF2 readthrough [Source:HGNC Symbol;Acc:HGNC:33527]
ENSG00000130304	SLC27A1	solute carrier family 27 (fatty acid transporter), member 1 [Source:HGNC Symbol;Acc:HGNC:10995]
ENSG00000130313	PGLS	6-phosphogluconolactonase [Source:HGNC Symbol;Acc:HGNC:8903]
ENSG00000130377	ACSBG2	acyl-CoA synthetase bubblegum family member 2 [Source:HGNC Symbol;Acc:HGNC:24174]
ENSG00000130529	TRPM4	transient receptor potential cation channel, subfamily M, member 4 [Source:HGNC Symbol;Acc:HGNC:17993]
ENSG00000130957	FBP2	fructose-bisphosphatase 2 [Source:HGNC Symbol;Acc:HGNC:3607]
ENSG00000130988	RGN	regucalcin [Source:HGNC Symbol;Acc:HGNC:9989]
ENSG00000131069	ACSS2	acyl-CoA synthetase short-chain family member 2 [Source:HGNC Symbol;Acc:HGNC:15814]
ENSG00000131408	NR1H2	nuclear receptor subfamily 1 group H member 2 [Source:HGNC Symbol;Acc:HGNC:7965]
ENSG00000131459	GFPT2	glutamine-fructose-6-phosphate transaminase 2 [Source:HGNC Symbol;Acc:HGNC:4242]
ENSG00000131473	ACLY	ATP citrate lyase [Source:HGNC Symbol;Acc:HGNC:115]
ENSG00000131482	G6PC	glucose-6-phosphatase, catalytic subunit [Source:HGNC Symbol;Acc:HGNC:4056]
ENSG00000131791	PRKAB2	protein kinase, AMP-activated, beta 2 non-catalytic subunit [Source:HGNC Symbol;Acc:HGNC:9379]
ENSG00000131828	PDHA1	pyruvate dehydrogenase (lipoamide) alpha 1 [Source:HGNC Symbol;Acc:HGNC:8806]
ENSG00000132155	RAF1	Raf-1 proto-oncogene, serine/threonine kinase [Source:HGNC Symbol;Acc:HGNC:9829]
ENSG00000132199	ENOSF1	enolase superfamily member 1 [Source:HGNC Symbol;Acc:HGNC:30365]
ENSG00000132356	PRKAA1	protein kinase, AMP-activated, alpha 1 catalytic subunit [Source:HGNC Symbol;Acc:HGNC:9376]
ENSG00000132376	INPP5K	inositol polyphosphate-5-phosphatase K [Source:HGNC Symbol;Acc:HGNC:33882]
ENSG00000132589	FLOT2	flotillin 2 [Source:HGNC Symbol;Acc:HGNC:3758]
ENSG00000132639	SNAP25	synaptosome associated protein 25kDa [Source:HGNC Symbol;Acc:HGNC:11132]
ENSG00000132681	ATP1A4	ATPase, Na+/K+ transporting, alpha 4 polypeptide [Source:HGNC Symbol;Acc:HGNC:14073]
ENSG00000132746	ALDH3B2	aldehyde dehydrogenase 3 family member B2 [Source:HGNC Symbol;Acc:HGNC:411]
ENSG00000132825	PPP1R3D	protein phosphatase 1 regulatory subunit 3D [Source:HGNC Symbol;Acc:HGNC:9294]
ENSG00000133019	CHRM3	cholinergic receptor, muscarinic 3 [Source:HGNC Symbol;Acc:HGNC:1952]
ENSG00000133056	PIK3C2B	phosphatidylinositol-4-phosphate 3-kinase catalytic subunit type 2 beta [Source:HGNC Symbol;Acc:HGNC:8972]
ENSG00000133063	CHIT1	chitinase 1 [Source:HGNC Symbol;Acc:HGNC:1936]
ENSG00000133116	KL	klotho [Source:HGNC Symbol;Acc:HGNC:6344]
ENSG00000133124	IRS4	insulin receptor substrate 4 [Source:HGNC Symbol;Acc:HGNC:6128]
ENSG00000133703	KRAS	Kirsten rat sarcoma viral oncogene homolog [Source:HGNC Symbol;Acc:HGNC:6407]
ENSG00000133731	IMPA1	inositol(myo)-1(or 4)-monophosphatase 1 [Source:HGNC Symbol;Acc:HGNC:6050]
ENSG00000134216	CHIA	chitinase, acidic [Source:HGNC Symbol;Acc:HGNC:17432]
ENSG00000134240	HMGCS2	3-hydroxy-3-methylglutaryl-CoA synthase 2 (mitochondrial) [Source:HGNC Symbol;Acc:HGNC:5008]
ENSG00000134333	LDHA	lactate dehydrogenase A [Source:HGNC Symbol;Acc:HGNC:6535]
ENSG00000135218	CD36	CD36 molecule (thrombospondin receptor) [Source:HGNC Symbol;Acc:HGNC:1663]
ENSG00000135220	UGT2A3	UDP glucuronosyltransferase 2 family, polypeptide A3 [Source:HGNC Symbol;Acc:HGNC:28528]
ENSG00000135226	UGT2B28	UDP glucuronosyltransferase 2 family, polypeptide B28 [Source:HGNC Symbol;Acc:HGNC:13479]
ENSG00000135643	KCNMB4	potassium channel subfamily M regulatory beta subunit 4 [Source:HGNC Symbol;Acc:HGNC:6289]
ENSG00000135821	GLUL	glutamate-ammonia ligase [Source:HGNC Symbol;Acc:HGNC:4341]
ENSG00000135838	NPL	N-acetylneuraminate pyruvate lyase (dihydrodipicolinate synthase) [Source:HGNC Symbol;Acc:HGNC:16781]
ENSG00000135930	EIF4E2	eukaryotic translation initiation factor 4E family member 2 [Source:HGNC Symbol;Acc:HGNC:3293]
ENSG00000136111	TBC1D4	TBC1 domain family member 4 [Source:HGNC Symbol;Acc:HGNC:19165]
ENSG00000136143	SUCLA2	succinate-CoA ligase, ADP-forming, beta subunit [Source:HGNC Symbol;Acc:HGNC:11448]
ENSG00000136244	IL6	interleukin 6 [Source:HGNC Symbol;Acc:HGNC:6018]
ENSG00000136750	GAD2	glutamate decarboxylase 2 [Source:HGNC Symbol;Acc:HGNC:4093]
ENSG00000136872	ALDOB	aldolase, fructose-bisphosphate B [Source:HGNC Symbol;Acc:HGNC:417]
ENSG00000137106	GRHPR	glyoxylate reductase/hydroxypyruvate reductase [Source:HGNC Symbol;Acc:HGNC:4570]
ENSG00000137124	ALDH1B1	aldehyde dehydrogenase 1 family member B1 [Source:HGNC Symbol;Acc:HGNC:407]
ENSG00000137154	RPS6	ribosomal protein S6 [Source:HGNC Symbol;Acc:HGNC:10429]
ENSG00000137312	FLOT1	flotillin 1 [Source:HGNC Symbol;Acc:HGNC:3757]
ENSG00000137700	SLC37A4	solute carrier family 37 (glucose-6-phosphate transporter), member 4 [Source:HGNC Symbol;Acc:HGNC:4061]
ENSG00000137731	FXYD2	FXYD domain containing ion transport regulator 2 [Source:HGNC Symbol;Acc:HGNC:4026]
ENSG00000137825	ITPKA	inositol-trisphosphate 3-kinase A [Source:HGNC Symbol;Acc:HGNC:6178]
ENSG00000137841	PLCB2	phospholipase C beta 2 [Source:HGNC Symbol;Acc:HGNC:9055]
ENSG00000137992	DBT	dihydrolipoamide branched chain transacylase E2 [Source:HGNC Symbol;Acc:HGNC:2698]
ENSG00000138030	KHK	ketohexokinase [Source:HGNC Symbol;Acc:HGNC:6315]
ENSG00000138031	ADCY3	adenylate cyclase 3 [Source:HGNC Symbol;Acc:HGNC:234]
ENSG00000138193	PLCE1	phospholipase C epsilon 1 [Source:HGNC Symbol;Acc:HGNC:17175]
ENSG00000138413	IDH1	isocitrate dehydrogenase 1 (NADP+) [Source:HGNC Symbol;Acc:HGNC:5382]
ENSG00000138796	HADH	hydroxyacyl-CoA dehydrogenase [Source:HGNC Symbol;Acc:HGNC:4799]
ENSG00000138814	PPP3CA	protein phosphatase 3, catalytic subunit, alpha isozyme [Source:HGNC Symbol;Acc:HGNC:9314]
ENSG00000139144	PIK3C2G	phosphatidylinositol-4-phosphate 3-kinase catalytic subunit type 2 gamma [Source:HGNC Symbol;Acc:HGNC:8973]
ENSG00000139151	PLCZ1	phospholipase C zeta 1 [Source:HGNC Symbol;Acc:HGNC:19218]
ENSG00000139505	MTMR6	myotubularin related protein 6 [Source:HGNC Symbol;Acc:HGNC:7453]
ENSG00000139515	PDX1	pancreatic and duodenal homeobox 1 [Source:HGNC Symbol;Acc:HGNC:6107]
ENSG00000140263	SORD	sorbitol dehydrogenase [Source:HGNC Symbol;Acc:HGNC:11184]
ENSG00000140284	SLC27A2	solute carrier family 27 (fatty acid transporter), member 2 [Source:HGNC Symbol;Acc:HGNC:10996]
ENSG00000140650	PMM2	phosphomannomutase 2 [Source:HGNC Symbol;Acc:HGNC:9115]
ENSG00000140905	GCSH	glycine cleavage system protein H (aminomethyl carrier) [Source:HGNC Symbol;Acc:HGNC:4208]
ENSG00000140992	PDPK1	3-phosphoinositide dependent protein kinase 1 [Source:HGNC Symbol;Acc:HGNC:8816]
ENSG00000141349	G6PC3	glucose 6 phosphatase, catalytic, 3 [Source:HGNC Symbol;Acc:HGNC:24861]
ENSG00000141401	IMPA2	inositol(myo)-1(or 4)-monophosphatase 2 [Source:HGNC Symbol;Acc:HGNC:6051]
ENSG00000141433	ADCYAP1	adenylate cyclase activating polypeptide 1 (pituitary) [Source:HGNC Symbol;Acc:HGNC:241]
ENSG00000141506	PIK3R5	phosphoinositide-3-kinase regulatory subunit 5 [Source:HGNC Symbol;Acc:HGNC:30035]
ENSG00000141564	RPTOR	regulatory associated protein of MTOR, complex 1 [Source:HGNC Symbol;Acc:HGNC:30287]
ENSG00000141959	PFKL	phosphofructokinase, liver [Source:HGNC Symbol;Acc:HGNC:8876]
ENSG00000142178	SIK1	salt inducible kinase 1 [Source:HGNC Symbol;Acc:HGNC:11142]
ENSG00000142208	AKT1	v-akt murine thymoma viral oncogene homolog 1 [Source:HGNC Symbol;Acc:HGNC:391]
ENSG00000142273	CBLC	Cbl proto-oncogene C, E3 ubiquitin protein ligase [Source:HGNC Symbol;Acc:HGNC:15961]
ENSG00000142583	SLC2A5	solute carrier family 2 (facilitated glucose/fructose transporter), member 5 [Source:HGNC Symbol;Acc:HGNC:11010]
ENSG00000142657	PGD	phosphogluconate dehydrogenase [Source:HGNC Symbol;Acc:HGNC:8891]
ENSG00000142875	PRKACB	protein kinase, cAMP-dependent, beta catalytic subunit [Source:HGNC Symbol;Acc:HGNC:9381]
ENSG00000142949	PTPRF	protein tyrosine phosphatase, receptor type, F [Source:HGNC Symbol;Acc:HGNC:9670]
ENSG00000143149	ALDH9A1	aldehyde dehydrogenase 9 family member A1 [Source:HGNC Symbol;Acc:HGNC:412]
ENSG00000143153	ATP1B1	ATPase, Na+/K+ transporting, beta 1 polypeptide [Source:HGNC Symbol;Acc:HGNC:804]
ENSG00000143171	RXRG	retinoid X receptor gamma [Source:HGNC Symbol;Acc:HGNC:10479]
ENSG00000143252	SDHC	succinate dehydrogenase complex subunit C [Source:HGNC Symbol;Acc:HGNC:10682]
ENSG00000143393	PI4KB	phosphatidylinositol 4-kinase, catalytic, beta [Source:HGNC Symbol;Acc:HGNC:8984]
ENSG00000143398	PIP5K1A	phosphatidylinositol-4-phosphate 5-kinase, type I, alpha [Source:HGNC Symbol;Acc:HGNC:8994]
ENSG00000143554	SLC27A3	solute carrier family 27 (fatty acid transporter), member 3 [Source:HGNC Symbol;Acc:HGNC:10997]
ENSG00000143578	CREB3L4	cAMP responsive element binding protein 3-like 4 [Source:HGNC Symbol;Acc:HGNC:18854]
ENSG00000143603	KCNN3	potassium channel, calcium activated intermediate/small conductance subfamily N alpha, member 3 [Source:HGNC Symbol;Acc:HGNC:6292]
ENSG00000143627	PKLR	pyruvate kinase, liver and RBC [Source:HGNC Symbol;Acc:HGNC:9020]
ENSG00000143772	ITPKB	inositol-trisphosphate 3-kinase B [Source:HGNC Symbol;Acc:HGNC:6179]
ENSG00000143891	GALM	galactose mutarotase (aldose 1-epimerase) [Source:HGNC Symbol;Acc:HGNC:24063]
ENSG00000143933	CALM2	calmodulin 2 (phosphorylase kinase, delta) [Source:HGNC Symbol;Acc:HGNC:1445]
ENSG00000144591	GMPPA	GDP-mannose pyrophosphorylase A [Source:HGNC Symbol;Acc:HGNC:22923]
ENSG00000145020	AMT	aminomethyltransferase [Source:HGNC Symbol;Acc:HGNC:473]
ENSG00000145349	CAMK2D	calcium/calmodulin-dependent protein kinase II delta [Source:HGNC Symbol;Acc:HGNC:1462]
ENSG00000145675	PIK3R1	phosphoinositide-3-kinase regulatory subunit 1 [Source:HGNC Symbol;Acc:HGNC:8979]
ENSG00000145936	KCNMB1	potassium channel subfamily M regulatory beta subunit 1 [Source:HGNC Symbol;Acc:HGNC:6285]
ENSG00000146085	MUT	methylmalonyl-CoA mutase [Source:HGNC Symbol;Acc:HGNC:7526]
ENSG00000146151	HMGCLL1	3-hydroxymethyl-3-methylglutaryl-CoA lyase-like 1 [Source:HGNC Symbol;Acc:HGNC:21359]
ENSG00000146232	NFKBIE	nuclear factor of kappa light polypeptide gene enhancer in B-cells inhibitor, epsilon [Source:HGNC Symbol;Acc:HGNC:7799]
ENSG00000146592	CREB5	cAMP responsive element binding protein 5 [Source:HGNC Symbol;Acc:HGNC:16844]
ENSG00000146701	MDH2	malate dehydrogenase 2 [Source:HGNC Symbol;Acc:HGNC:6971]
ENSG00000147162	OGT	O-linked N-acetylglucosamine (GlcNAc) transferase [Source:HGNC Symbol;Acc:HGNC:8127]
ENSG00000147224	PRPS1	phosphoribosyl pyrophosphate synthetase 1 [Source:HGNC Symbol;Acc:HGNC:9462]
ENSG00000147262	GPR119	G protein-coupled receptor 119 [Source:HGNC Symbol;Acc:HGNC:19060]
ENSG00000148057	IDNK	idnK, gluconokinase homolog (E. coli) [Source:HGNC Symbol;Acc:HGNC:31367]
ENSG00000148082	SHC3	SHC (Src homology 2 domain containing) transforming protein 3 [Source:HGNC Symbol;Acc:HGNC:18181]
ENSG00000148384	INPP5E	inositol polyphosphate-5-phosphatase E [Source:HGNC Symbol;Acc:HGNC:21474]
ENSG00000148660	CAMK2G	calcium/calmodulin-dependent protein kinase II gamma [Source:HGNC Symbol;Acc:HGNC:1463]
ENSG00000149476	TKFC	triokinase/FMN cyclase [Source:HGNC Symbol;Acc:HGNC:24552]
ENSG00000149527	PLCH2	phospholipase C eta 2 [Source:HGNC Symbol;Acc:HGNC:29037]
ENSG00000149782	PLCB3	phospholipase C beta 3 [Source:HGNC Symbol;Acc:HGNC:9056]
ENSG00000149923	PPP4C	protein phosphatase 4 catalytic subunit [Source:HGNC Symbol;Acc:HGNC:9319]
ENSG00000149925	ALDOA	aldolase, fructose-bisphosphate A [Source:HGNC Symbol;Acc:HGNC:414]
ENSG00000150768	DLAT	dihydrolipoamide S-acetyltransferase [Source:HGNC Symbol;Acc:HGNC:2896]
ENSG00000150867	PIP4K2A	phosphatidylinositol-5-phosphate 4-kinase, type II, alpha [Source:HGNC Symbol;Acc:HGNC:8997]
ENSG00000150907	FOXO1	forkhead box O1 [Source:HGNC Symbol;Acc:HGNC:3819]
ENSG00000150995	ITPR1	inositol 1,4,5-trisphosphate receptor, type 1 [Source:HGNC Symbol;Acc:HGNC:6180]
ENSG00000151005	TKTL2	transketolase-like 2 [Source:HGNC Symbol;Acc:HGNC:25313]
ENSG00000151067	CACNA1C	calcium channel, voltage-dependent, L type, alpha 1C subunit [Source:HGNC Symbol;Acc:HGNC:1390]
ENSG00000151151	IPMK	inositol polyphosphate multikinase [Source:HGNC Symbol;Acc:HGNC:20739]
ENSG00000151247	EIF4E	eukaryotic translation initiation factor 4E [Source:HGNC Symbol;Acc:HGNC:3287]
ENSG00000151376	ME3	malic enzyme 3, NADP(+)-dependent, mitochondrial [Source:HGNC Symbol;Acc:HGNC:6985]
ENSG00000151689	INPP1	inositol polyphosphate-1-phosphatase [Source:HGNC Symbol;Acc:HGNC:6071]
ENSG00000151726	ACSL1	acyl-CoA synthetase long-chain family member 1 [Source:HGNC Symbol;Acc:HGNC:3569]
ENSG00000152254	G6PC2	glucose-6-phosphatase, catalytic, 2 [Source:HGNC Symbol;Acc:HGNC:28906]
ENSG00000152270	PDE3B	phosphodiesterase 3B [Source:HGNC Symbol;Acc:HGNC:8779]
ENSG00000152556	PFKM	phosphofructokinase, muscle [Source:HGNC Symbol;Acc:HGNC:8877]
ENSG00000153574	RPIA	ribose 5-phosphate isomerase A [Source:HGNC Symbol;Acc:HGNC:10297]
ENSG00000154229	PRKCA	protein kinase C, alpha [Source:HGNC Symbol;Acc:HGNC:9393]
ENSG00000154269	ENPP3	ectonucleotide pyrophosphatase/phosphodiesterase 3 [Source:HGNC Symbol;Acc:HGNC:3358]
ENSG00000154415	PPP1R3A	protein phosphatase 1 regulatory subunit 3A [Source:HGNC Symbol;Acc:HGNC:9291]
ENSG00000154930	ACSS1	acyl-CoA synthetase short-chain family member 1 [Source:HGNC Symbol;Acc:HGNC:16091]
ENSG00000155252	PI4K2A	phosphatidylinositol 4-kinase type 2 alpha [Source:HGNC Symbol;Acc:HGNC:30031]
ENSG00000155846	PPARGC1B	peroxisome proliferator-activated receptor gamma, coactivator 1 beta [Source:HGNC Symbol;Acc:HGNC:30022]
ENSG00000155897	ADCY8	adenylate cyclase 8 (brain) [Source:HGNC Symbol;Acc:HGNC:239]
ENSG00000156052	GNAQ	guanine nucleotide binding protein (G protein), q polypeptide [Source:HGNC Symbol;Acc:HGNC:4390]
ENSG00000156096	UGT2B4	UDP glucuronosyltransferase 2 family, polypeptide B4 [Source:HGNC Symbol;Acc:HGNC:12553]
ENSG00000156113	KCNMA1	potassium channel, calcium activated large conductance subfamily M alpha, member 1 [Source:HGNC Symbol;Acc:HGNC:6284]
ENSG00000156510	HKDC1	hexokinase domain containing 1 [Source:HGNC Symbol;Acc:HGNC:23302]
ENSG00000156515	HK1	hexokinase 1 [Source:HGNC Symbol;Acc:HGNC:4922]
ENSG00000156873	PHKG2	phosphorylase kinase, gamma 2 (testis) [Source:HGNC Symbol;Acc:HGNC:8931]
ENSG00000157353	FUK	fucokinase [Source:HGNC Symbol;Acc:HGNC:29500]
ENSG00000157388	CACNA1D	calcium channel, voltage-dependent, L type, alpha 1D subunit [Source:HGNC Symbol;Acc:HGNC:1391]
ENSG00000157613	CREB3L1	cAMP responsive element binding protein 3-like 1 [Source:HGNC Symbol;Acc:HGNC:18856]
ENSG00000157764	BRAF	B-Raf proto-oncogene, serine/threonine kinase [Source:HGNC Symbol;Acc:HGNC:1097]
ENSG00000158571	PFKFB1	6-phosphofructo-2-kinase/fructose-2,6-biphosphatase 1 [Source:HGNC Symbol;Acc:HGNC:8872]
ENSG00000159082	SYNJ1	synaptojanin 1 [Source:HGNC Symbol;Acc:HGNC:11503]
ENSG00000159224	GIP	gastric inhibitory polypeptide [Source:HGNC Symbol;Acc:HGNC:4270]
ENSG00000159322	ADPGK	ADP-dependent glucokinase [Source:HGNC Symbol;Acc:HGNC:25250]
ENSG00000159346	ADIPOR1	adiponectin receptor 1 [Source:HGNC Symbol;Acc:HGNC:24040]
ENSG00000159348	CYB5R1	cytochrome b5 reductase 1 [Source:HGNC Symbol;Acc:HGNC:13397]
ENSG00000159399	HK2	hexokinase 2 [Source:HGNC Symbol;Acc:HGNC:4923]
ENSG00000159723	AGRP	agouti related neuropeptide [Source:HGNC Symbol;Acc:HGNC:330]
ENSG00000159921	GNE	glucosamine (UDP-N-acetyl)-2-epimerase/N-acetylmannosamine kinase [Source:HGNC Symbol;Acc:HGNC:23657]
ENSG00000160014	CALM3	calmodulin 3 (phosphorylase kinase, delta) [Source:HGNC Symbol;Acc:HGNC:1449]
ENSG00000160211	G6PD	glucose-6-phosphate dehydrogenase [Source:HGNC Symbol;Acc:HGNC:4057]
ENSG00000160691	SHC1	SHC (Src homology 2 domain containing) transforming protein 1 [Source:HGNC Symbol;Acc:HGNC:10840]
ENSG00000160741	CRTC2	CREB regulated transcription coactivator 2 [Source:HGNC Symbol;Acc:HGNC:27301]
ENSG00000160883	HK3	hexokinase 3 (white cell) [Source:HGNC Symbol;Acc:HGNC:4925]
ENSG00000160999	SH2B2	SH2B adaptor protein 2 [Source:HGNC Symbol;Acc:HGNC:17381]
ENSG00000161267	BDH1	3-hydroxybutyrate dehydrogenase, type 1 [Source:HGNC Symbol;Acc:HGNC:1027]
ENSG00000161618	ALDH16A1	aldehyde dehydrogenase 16 family member A1 [Source:HGNC Symbol;Acc:HGNC:28114]
ENSG00000161714	PLCD3	phospholipase C delta 3 [Source:HGNC Symbol;Acc:HGNC:9061]
ENSG00000162066	AMDHD2	amidohydrolase domain containing 2 [Source:HGNC Symbol;Acc:HGNC:24262]
ENSG00000162104	ADCY9	adenylate cyclase 9 [Source:HGNC Symbol;Acc:HGNC:240]
ENSG00000162409	PRKAA2	protein kinase, AMP-activated, alpha 2 catalytic subunit [Source:HGNC Symbol;Acc:HGNC:9377]
ENSG00000162688	AGL	amylo-alpha-1, 6-glucosidase, 4-alpha-glucanotransferase [Source:HGNC Symbol;Acc:HGNC:321]
ENSG00000163114	PDHA2	pyruvate dehydrogenase (lipoamide) alpha 2 [Source:HGNC Symbol;Acc:HGNC:8807]
ENSG00000163281	GNPDA2	glucosamine-6-phosphate deaminase 2 [Source:HGNC Symbol;Acc:HGNC:21526]
ENSG00000163394	CCKAR	cholecystokinin A receptor [Source:HGNC Symbol;Acc:HGNC:1570]
ENSG00000163399	ATP1A1	ATPase, Na+/K+ transporting, alpha 1 polypeptide [Source:HGNC Symbol;Acc:HGNC:799]
ENSG00000163541	SUCLG1	succinate-CoA ligase, alpha subunit [Source:HGNC Symbol;Acc:HGNC:11449]
ENSG00000163558	PRKCI	protein kinase C, iota [Source:HGNC Symbol;Acc:HGNC:9404]
ENSG00000163581	SLC2A2	solute carrier family 2 (facilitated glucose transporter), member 2 [Source:HGNC Symbol;Acc:HGNC:11006]
ENSG00000163719	MTMR14	myotubularin related protein 14 [Source:HGNC Symbol;Acc:HGNC:26190]
ENSG00000163931	TKT	transketolase [Source:HGNC Symbol;Acc:HGNC:11834]
ENSG00000163932	PRKCD	protein kinase C, delta [Source:HGNC Symbol;Acc:HGNC:9399]
ENSG00000164039	BDH2	3-hydroxybutyrate dehydrogenase, type 2 [Source:HGNC Symbol;Acc:HGNC:32389]
ENSG00000164398	ACSL6	acyl-CoA synthetase long-chain family member 6 [Source:HGNC Symbol;Acc:HGNC:16496]
ENSG00000164708	PGAM2	phosphoglycerate mutase 2 [Source:HGNC Symbol;Acc:HGNC:8889]
ENSG00000164742	ADCY1	adenylate cyclase 1 (brain) [Source:HGNC Symbol;Acc:HGNC:232]
ENSG00000164776	PHKG1	phosphorylase kinase, gamma 1 (muscle) [Source:HGNC Symbol;Acc:HGNC:8930]
ENSG00000164867	NOS3	nitric oxide synthase 3 [Source:HGNC Symbol;Acc:HGNC:7876]
ENSG00000164904	ALDH7A1	aldehyde dehydrogenase 7 family member A1 [Source:HGNC Symbol;Acc:HGNC:877]
ENSG00000165059	PRKACG	protein kinase, cAMP-dependent, gamma catalytic subunit [Source:HGNC Symbol;Acc:HGNC:9382]
ENSG00000165140	FBP1	fructose-bisphosphatase 1 [Source:HGNC Symbol;Acc:HGNC:3606]
ENSG00000165434	PGM2L1	phosphoglucomutase 2-like 1 [Source:HGNC Symbol;Acc:HGNC:20898]
ENSG00000165458	INPPL1	inositol polyphosphate phosphatase like 1 [Source:HGNC Symbol;Acc:HGNC:6080]
ENSG00000165475	CRYL1	crystallin lambda 1 [Source:HGNC Symbol;Acc:HGNC:18246]
ENSG00000165568	AKR1E2	aldo-keto reductase family 1, member E2 [Source:HGNC Symbol;Acc:HGNC:23437]
ENSG00000165699	TSC1	tuberous sclerosis 1 [Source:HGNC Symbol;Acc:HGNC:12362]
ENSG00000166394	CYB5R2	cytochrome b5 reductase 2 [Source:HGNC Symbol;Acc:HGNC:24376]
ENSG00000166411	IDH3A	isocitrate dehydrogenase 3 (NAD+) alpha [Source:HGNC Symbol;Acc:HGNC:5384]
ENSG00000166501	PRKCB	protein kinase C, beta [Source:HGNC Symbol;Acc:HGNC:9395]
ENSG00000166743	ACSM1	acyl-CoA synthetase medium-chain family member 1 [Source:HGNC Symbol;Acc:HGNC:18049]
ENSG00000166796	LDHC	lactate dehydrogenase C [Source:HGNC Symbol;Acc:HGNC:6544]
ENSG00000166800	LDHAL6A	lactate dehydrogenase A-like 6A [Source:HGNC Symbol;Acc:HGNC:28335]
ENSG00000166816	LDHD	lactate dehydrogenase D [Source:HGNC Symbol;Acc:HGNC:19708]
ENSG00000166908	PIP4K2C	phosphatidylinositol-5-phosphate 4-kinase, type II, gamma [Source:HGNC Symbol;Acc:HGNC:23786]
ENSG00000167103	PIP5KL1	phosphatidylinositol-4-phosphate 5-kinase-like 1 [Source:HGNC Symbol;Acc:HGNC:28711]
ENSG00000167114	SLC27A4	solute carrier family 27 (fatty acid transporter), member 4 [Source:HGNC Symbol;Acc:HGNC:10998]
ENSG00000167165	UGT1A6	UDP glucuronosyltransferase 1 family, polypeptide A6 [Source:HGNC Symbol;Acc:HGNC:12538]
ENSG00000167193	CRK	v-crk avian sarcoma virus CT10 oncogene homolog [Source:HGNC Symbol;Acc:HGNC:2362]
ENSG00000167531	LALBA	lactalbumin, alpha- [Source:HGNC Symbol;Acc:HGNC:6480]
ENSG00000167536	DHRS13	dehydrogenase/reductase (SDR family) member 13 [Source:HGNC Symbol;Acc:HGNC:28326]
ENSG00000168237	GLYCTK	glycerate kinase [Source:HGNC Symbol;Acc:HGNC:24247]
ENSG00000168291	PDHB	pyruvate dehydrogenase (lipoamide) beta [Source:HGNC Symbol;Acc:HGNC:8808]
ENSG00000168468	ATF6B	activating transcription factor 6 beta [Source:HGNC Symbol;Acc:HGNC:2349]
ENSG00000168610	STAT3	signal transducer and activator of transcription 3 (acute-phase response factor) [Source:HGNC Symbol;Acc:HGNC:11364]
ENSG00000168918	INPP5D	inositol polyphosphate-5-phosphatase D [Source:HGNC Symbol;Acc:HGNC:6079]
ENSG00000169032	MAP2K1	mitogen-activated protein kinase kinase 1 [Source:HGNC Symbol;Acc:HGNC:6840]
ENSG00000169047	IRS1	insulin receptor substrate 1 [Source:HGNC Symbol;Acc:HGNC:6125]
ENSG00000169169	CPT1C	carnitine palmitoyltransferase 1C [Source:HGNC Symbol;Acc:HGNC:18540]
ENSG00000169299	PGM2	phosphoglucomutase 2 [Source:HGNC Symbol;Acc:HGNC:8906]
ENSG00000169710	FASN	fatty acid synthase [Source:HGNC Symbol;Acc:HGNC:3594]
ENSG00000169738	DCXR	dicarbonyl/L-xylulose reductase [Source:HGNC Symbol;Acc:HGNC:18985]
ENSG00000169764	UGP2	UDP-glucose pyrophosphorylase 2 [Source:HGNC Symbol;Acc:HGNC:12527]
ENSG00000169885	CALML6	calmodulin like 6 [Source:HGNC Symbol;Acc:HGNC:24193]
ENSG00000169919	GUSB	glucuronidase, beta [Source:HGNC Symbol;Acc:HGNC:4696]
ENSG00000169962	TAS1R3	taste 1 receptor member 3 [Source:HGNC Symbol;Acc:HGNC:15661]
ENSG00000170145	SIK2	salt inducible kinase 2 [Source:HGNC Symbol;Acc:HGNC:21680]
ENSG00000170191	NANP	N-acetylneuraminic acid phosphatase [Source:HGNC Symbol;Acc:HGNC:16140]
ENSG00000170266	GLB1	galactosidase beta 1 [Source:HGNC Symbol;Acc:HGNC:4298]
ENSG00000170525	PFKFB3	6-phosphofructo-2-kinase/fructose-2,6-biphosphatase 3 [Source:HGNC Symbol;Acc:HGNC:8874]
ENSG00000170634	ACYP2	acylphosphatase 2, muscle type [Source:HGNC Symbol;Acc:HGNC:180]
ENSG00000170950	PGK2	phosphoglycerate kinase 2 [Source:HGNC Symbol;Acc:HGNC:8898]
ENSG00000171100	MTM1	myotubularin 1 [Source:HGNC Symbol;Acc:HGNC:7448]
ENSG00000171105	INSR	insulin receptor [Source:HGNC Symbol;Acc:HGNC:6091]
ENSG00000171121	KCNMB3	potassium channel subfamily M regulatory beta subunit 3 [Source:HGNC Symbol;Acc:HGNC:6287]
ENSG00000171132	PRKCE	protein kinase C, epsilon [Source:HGNC Symbol;Acc:HGNC:9401]
ENSG00000171174	RBKS	ribokinase [Source:HGNC Symbol;Acc:HGNC:30325]
ENSG00000171234	UGT2B7	UDP glucuronosyltransferase 2 family, polypeptide B7 [Source:HGNC Symbol;Acc:HGNC:12554]
ENSG00000171298	GAA	glucosidase, alpha; acid [Source:HGNC Symbol;Acc:HGNC:4065]
ENSG00000171314	PGAM1	phosphoglycerate mutase 1 [Source:HGNC Symbol;Acc:HGNC:8888]
ENSG00000171608	PIK3CD	phosphatidylinositol-4,5-bisphosphate 3-kinase catalytic subunit delta [Source:HGNC Symbol;Acc:HGNC:8977]
ENSG00000171862	PTEN	phosphatase and tensin homolog [Source:HGNC Symbol;Acc:HGNC:9588]
ENSG00000171989	LDHAL6B	lactate dehydrogenase A-like 6B [Source:HGNC Symbol;Acc:HGNC:21481]
ENSG00000172331	BPGM	bisphosphoglycerate mutase [Source:HGNC Symbol;Acc:HGNC:1093]
ENSG00000172340	SUCLG2	succinate-CoA ligase, GDP-forming, beta subunit [Source:HGNC Symbol;Acc:HGNC:11450]
ENSG00000172482	AGXT	alanine-glyoxylate aminotransferase [Source:HGNC Symbol;Acc:HGNC:341]
ENSG00000172497	ACOT12	acyl-CoA thioesterase 12 [Source:HGNC Symbol;Acc:HGNC:24436]
ENSG00000172531	PPP1CA	protein phosphatase 1, catalytic subunit, alpha isozyme [Source:HGNC Symbol;Acc:HGNC:9281]
ENSG00000172955	ADH6	alcohol dehydrogenase 6 (class V) [Source:HGNC Symbol;Acc:HGNC:255]
ENSG00000173039	RELA	v-rel avian reticuloendotheliosis viral oncogene homolog A [Source:HGNC Symbol;Acc:HGNC:9955]
ENSG00000173124	ACSM6	acyl-CoA synthetase medium-chain family member 6 [Source:HGNC Symbol;Acc:HGNC:31665]
ENSG00000173175	ADCY5	adenylate cyclase 5 [Source:HGNC Symbol;Acc:HGNC:236]
ENSG00000173281	PPP1R3B	protein phosphatase 1 regulatory subunit 3B [Source:HGNC Symbol;Acc:HGNC:14942]
ENSG00000173540	GMPPB	GDP-mannose pyrophosphorylase B [Source:HGNC Symbol;Acc:HGNC:22932]
ENSG00000173599	PC	pyruvate carboxylase [Source:HGNC Symbol;Acc:HGNC:8636]
ENSG00000173610	UGT2A1	UDP glucuronosyltransferase 2 family, polypeptide A1, complex locus [Source:HGNC Symbol;Acc:HGNC:12542]
ENSG00000174233	ADCY6	adenylate cyclase 6 [Source:HGNC Symbol;Acc:HGNC:237]
ENSG00000174697	LEP	leptin [Source:HGNC Symbol;Acc:HGNC:6553]
ENSG00000174775	HRAS	Harvey rat sarcoma viral oncogene homolog [Source:HGNC Symbol;Acc:HGNC:5173]
ENSG00000174876	AMY1B	amylase, alpha 1B (salivary) [Source:HGNC Symbol;Acc:HGNC:475]
ENSG00000175198	PCCA	propionyl-CoA carboxylase alpha subunit [Source:HGNC Symbol;Acc:HGNC:8653]
ENSG00000175634	RPS6KB2	ribosomal protein S6 kinase, 70kDa, polypeptide 2 [Source:HGNC Symbol;Acc:HGNC:10437]
ENSG00000175727	MLXIP	MLX interacting protein [Source:HGNC Symbol;Acc:HGNC:17055]
ENSG00000175766	EIF4E1B	eukaryotic translation initiation factor 4E family member 1B [Source:HGNC Symbol;Acc:HGNC:33179]
ENSG00000176406	RIMS2	regulating synaptic membrane exocytosis 2 [Source:HGNC Symbol;Acc:HGNC:17283]
ENSG00000176974	SHMT1	serine hydroxymethyltransferase 1 (soluble) [Source:HGNC Symbol;Acc:HGNC:10850]
ENSG00000177156	TALDO1	transaldolase 1 [Source:HGNC Symbol;Acc:HGNC:11559]
ENSG00000177189	RPS6KA3	ribosomal protein S6 kinase, 90kDa, polypeptide 3 [Source:HGNC Symbol;Acc:HGNC:10432]
ENSG00000177885	GRB2	growth factor receptor bound protein 2 [Source:HGNC Symbol;Acc:HGNC:4566]
ENSG00000178363	CALML3	calmodulin like 3 [Source:HGNC Symbol;Acc:HGNC:1452]
ENSG00000178372	CALML5	calmodulin like 5 [Source:HGNC Symbol;Acc:HGNC:18180]
ENSG00000178445	GLDC	glycine dehydrogenase (decarboxylating) [Source:HGNC Symbol;Acc:HGNC:4313]
ENSG00000178802	MPI	mannose phosphate isomerase [Source:HGNC Symbol;Acc:HGNC:7216]
ENSG00000178922	HYI	hydroxypyruvate isomerase (putative) [Source:HGNC Symbol;Acc:HGNC:26948]
ENSG00000179002	TAS1R2	taste 1 receptor member 2 [Source:HGNC Symbol;Acc:HGNC:14905]
ENSG00000179295	PTPN11	protein tyrosine phosphatase, non-receptor type 11 [Source:HGNC Symbol;Acc:HGNC:9644]
ENSG00000180008	SOCS4	suppressor of cytokine signaling 4 [Source:HGNC Symbol;Acc:HGNC:19392]
ENSG00000181092	ADIPOQ	adiponectin, C1Q and collagen domain containing [Source:HGNC Symbol;Acc:HGNC:13633]
ENSG00000181856	SLC2A4	solute carrier family 2 (facilitated glucose transporter), member 4 [Source:HGNC Symbol;Acc:HGNC:11009]
ENSG00000181929	PRKAG1	protein kinase, AMP-activated, gamma 1 non-catalytic subunit [Source:HGNC Symbol;Acc:HGNC:9385]
ENSG00000182054	IDH2	isocitrate dehydrogenase 2 (NADP+), mitochondrial [Source:HGNC Symbol;Acc:HGNC:5383]
ENSG00000182158	CREB3L2	cAMP responsive element binding protein 3-like 2 [Source:HGNC Symbol;Acc:HGNC:23720]
ENSG00000182199	SHMT2	serine hydroxymethyltransferase 2 (mitochondrial) [Source:HGNC Symbol;Acc:HGNC:10852]
ENSG00000182473	EXOC7	exocyst complex component 7 [Source:HGNC Symbol;Acc:HGNC:23214]
ENSG00000182621	PLCB1	phospholipase C beta 1 [Source:HGNC Symbol;Acc:HGNC:15917]
ENSG00000183044	ABAT	4-aminobutyrate aminotransferase [Source:HGNC Symbol;Acc:HGNC:23]
ENSG00000183077	AFMID	arylformamidase [Source:HGNC Symbol;Acc:HGNC:20910]
ENSG00000183549	ACSM5	acyl-CoA synthetase medium-chain family member 5 [Source:HGNC Symbol;Acc:HGNC:26060]
ENSG00000183747	ACSM2A	acyl-CoA synthetase medium-chain family member 2A [Source:HGNC Symbol;Acc:HGNC:32017]
ENSG00000184207	PGP	phosphoglycolate phosphatase [Source:HGNC Symbol;Acc:HGNC:8909]
ENSG00000184254	ALDH1A3	aldehyde dehydrogenase 1 family member A3 [Source:HGNC Symbol;Acc:HGNC:409]
ENSG00000184557	SOCS3	suppressor of cytokine signaling 3 [Source:HGNC Symbol;Acc:HGNC:19391]
ENSG00000185133	INPP5J	inositol polyphosphate-5-phosphatase J [Source:HGNC Symbol;Acc:HGNC:8956]
ENSG00000185338	SOCS1	suppressor of cytokine signaling 1 [Source:HGNC Symbol;Acc:HGNC:19383]
ENSG00000185634	SHC4	SHC (Src homology 2 domain containing) family member 4 [Source:HGNC Symbol;Acc:HGNC:16743]
ENSG00000185950	IRS2	insulin receptor substrate 2 [Source:HGNC Symbol;Acc:HGNC:6126]
ENSG00000186111	PIP5K1C	phosphatidylinositol-4-phosphate 5-kinase, type I, gamma [Source:HGNC Symbol;Acc:HGNC:8996]
ENSG00000186298	PPP1CC	protein phosphatase 1, catalytic subunit, gamma isozyme [Source:HGNC Symbol;Acc:HGNC:9283]
ENSG00000186350	RXRA	retinoid X receptor alpha [Source:HGNC Symbol;Acc:HGNC:10477]
ENSG00000186472	PCLO	piccolo presynaptic cytomatrix protein [Source:HGNC Symbol;Acc:HGNC:13406]
ENSG00000186951	PPARA	peroxisome proliferator-activated receptor alpha [Source:HGNC Symbol;Acc:HGNC:9232]
ENSG00000187091	PLCD1	phospholipase C delta 1 [Source:HGNC Symbol;Acc:HGNC:9060]
ENSG00000187486	KCNJ11	potassium channel, inwardly rectifying subfamily J, member 11 [Source:HGNC Symbol;Acc:HGNC:6257]
ENSG00000187733	AMY1C	amylase, alpha 1C (salivary) [Source:HGNC Symbol;Acc:HGNC:476]
ENSG00000187758	ADH1A	alcohol dehydrogenase 1A (class I), alpha polypeptide [Source:HGNC Symbol;Acc:HGNC:249]
ENSG00000187840	EIF4EBP1	eukaryotic translation initiation factor 4E binding protein 1 [Source:HGNC Symbol;Acc:HGNC:3288]
ENSG00000188191	PRKAR1B	protein kinase, cAMP-dependent, regulatory subunit type I beta [Source:HGNC Symbol;Acc:HGNC:9390]
ENSG00000188386	PPP3R2	protein phosphatase 3 regulatory subunit B, beta [Source:HGNC Symbol;Acc:HGNC:9318]
ENSG00000196344	ADH7	alcohol dehydrogenase 7 (class IV), mu or sigma polypeptide [Source:HGNC Symbol;Acc:HGNC:256]
ENSG00000196396	PTPN1	protein tyrosine phosphatase, non-receptor type 1 [Source:HGNC Symbol;Acc:HGNC:9642]
ENSG00000196616	ADH1B	alcohol dehydrogenase 1B (class I), beta polypeptide [Source:HGNC Symbol;Acc:HGNC:250]
ENSG00000196620	UGT2B15	UDP glucuronosyltransferase 2 family, polypeptide B15 [Source:HGNC Symbol;Acc:HGNC:12546]
ENSG00000197142	ACSL5	acyl-CoA synthetase long-chain family member 5 [Source:HGNC Symbol;Acc:HGNC:16526]
ENSG00000197355	UAP1L1	UDP-N-acetylglucosamine pyrophosphorylase 1 like 1 [Source:HGNC Symbol;Acc:HGNC:28082]
ENSG00000197444	OGDHL	oxoglutarate dehydrogenase-like [Source:HGNC Symbol;Acc:HGNC:25590]
ENSG00000197584	KCNMB2	potassium channel subfamily M regulatory beta subunit 2 [Source:HGNC Symbol;Acc:HGNC:6286]
ENSG00000197594	ENPP1	ectonucleotide pyrophosphatase/phosphodiesterase 1 [Source:HGNC Symbol;Acc:HGNC:3356]
ENSG00000197713	RPE	ribulose-5-phosphate-3-epimerase [Source:HGNC Symbol;Acc:HGNC:10293]
ENSG00000197888	UGT2B17	UDP glucuronosyltransferase 2 family, polypeptide B17 [Source:HGNC Symbol;Acc:HGNC:12547]
ENSG00000197894	ADH5	alcohol dehydrogenase 5 (class III), chi polypeptide [Source:HGNC Symbol;Acc:HGNC:253]
ENSG00000197943	PLCG2	phospholipase C gamma 2 [Source:HGNC Symbol;Acc:HGNC:9066]
ENSG00000198074	AKR1B10	aldo-keto reductase family 1, member B10 (aldose reductase) [Source:HGNC Symbol;Acc:HGNC:382]
ENSG00000198099	ADH4	alcohol dehydrogenase 4 (class II), pi polypeptide [Source:HGNC Symbol;Acc:HGNC:252]
ENSG00000198130	HIBCH	3-hydroxyisobutyryl-CoA hydrolase [Source:HGNC Symbol;Acc:HGNC:4908]
ENSG00000198380	GFPT1	glutamine--fructose-6-phosphate transaminase 1 [Source:HGNC Symbol;Acc:HGNC:4241]
ENSG00000198408	MGEA5	meningioma expressed antigen 5 (hyaluronidase) [Source:HGNC Symbol;Acc:HGNC:7056]
ENSG00000198626	RYR2	ryanodine receptor 2 (cardiac) [Source:HGNC Symbol;Acc:HGNC:10484]
ENSG00000198668	CALM1	calmodulin 1 (phosphorylase kinase, delta) [Source:HGNC Symbol;Acc:HGNC:1442]
ENSG00000198754	OXCT2	3-oxoacid CoA-transferase 2 [Source:HGNC Symbol;Acc:HGNC:18606]
ENSG00000198793	MTOR	mechanistic target of rapamycin (serine/threonine kinase) [Source:HGNC Symbol;Acc:HGNC:3942]
ENSG00000204084	INPP5B	inositol polyphosphate-5-phosphatase B [Source:HGNC Symbol;Acc:HGNC:6077]
ENSG00000204231	RXRB	retinoid X receptor beta [Source:HGNC Symbol;Acc:HGNC:10478]
ENSG00000204370	SDHD	succinate dehydrogenase complex subunit D, integral membrane protein [Source:HGNC Symbol;Acc:HGNC:10683]
ENSG00000204490	TNF	tumor necrosis factor [Source:HGNC Symbol;Acc:HGNC:11892]
ENSG00000205560	CPT1B	carnitine palmitoyltransferase 1B [Source:HGNC Symbol;Acc:HGNC:2329]
ENSG00000206289	RXRB	retinoid X receptor beta [Source:HGNC Symbol;Acc:HGNC:10478]
ENSG00000206379	FLOT1	flotillin 1 [Source:HGNC Symbol;Acc:HGNC:3757]
ENSG00000206439	TNF	tumor necrosis factor [Source:HGNC Symbol;Acc:HGNC:11892]
ENSG00000206480	FLOT1	flotillin 1 [Source:HGNC Symbol;Acc:HGNC:3757]
ENSG00000213281	NRAS	neuroblastoma RAS viral (v-ras) oncogene homolog [Source:HGNC Symbol;Acc:HGNC:7989]
ENSG00000213341	CHUK	conserved helix-loop-helix ubiquitous kinase [Source:HGNC Symbol;Acc:HGNC:1974]
ENSG00000213614	HEXA	hexosaminidase A (alpha polypeptide) [Source:HGNC Symbol;Acc:HGNC:4878]
ENSG00000213639	PPP1CB	protein phosphatase 1, catalytic subunit, beta isozyme [Source:HGNC Symbol;Acc:HGNC:9282]
ENSG00000213676	ATF6B	activating transcription factor 6 beta [Source:HGNC Symbol;Acc:HGNC:2349]
ENSG00000213759	UGT2B11	UDP glucuronosyltransferase 2 family, polypeptide B11 [Source:HGNC Symbol;Acc:HGNC:12545]
ENSG00000213930	GALT	galactose-1-phosphate uridylyltransferase [Source:HGNC Symbol;Acc:HGNC:4135]
ENSG00000214013	GANC	glucosidase, alpha; neutral C [Source:HGNC Symbol;Acc:HGNC:4139]
ENSG00000214415	GNAT3	guanine nucleotide binding protein, alpha transducing 3 [Source:HGNC Symbol;Acc:HGNC:22800]
ENSG00000215009	ACSM4	acyl-CoA synthetase medium-chain family member 4 [Source:HGNC Symbol;Acc:HGNC:32016]
ENSG00000215262	KCNU1	potassium channel, subfamily U, member 1 [Source:HGNC Symbol;Acc:HGNC:18867]
ENSG00000215644	GCGR	glucagon receptor [Source:HGNC Symbol;Acc:HGNC:4192]
ENSG00000215883	CYB5RL	cytochrome b5 reductase-like [Source:HGNC Symbol;Acc:HGNC:32220]
ENSG00000220205	VAMP2	vesicle associated membrane protein 2 [Source:HGNC Symbol;Acc:HGNC:12643]
ENSG00000221823	PPP3R1	protein phosphatase 3 regulatory subunit B, alpha [Source:HGNC Symbol;Acc:HGNC:9317]
ENSG00000223654	FLOT1	flotillin 1 [Source:HGNC Symbol;Acc:HGNC:3757]
ENSG00000223952	TNF	tumor necrosis factor [Source:HGNC Symbol;Acc:HGNC:11892]
ENSG00000224740	FLOT1	flotillin 1 [Source:HGNC Symbol;Acc:HGNC:3757]
ENSG00000226784	PGAM4	phosphoglycerate mutase family member 4 [Source:HGNC Symbol;Acc:HGNC:21731]
ENSG00000226979	LTA	lymphotoxin alpha [Source:HGNC Symbol;Acc:HGNC:6709]
ENSG00000227322	RXRB	retinoid X receptor beta [Source:HGNC Symbol;Acc:HGNC:10478]
ENSG00000227471	AKR1B15	aldo-keto reductase family 1, member B15 [Source:HGNC Symbol;Acc:HGNC:37281]
ENSG00000228321	TNF	tumor necrosis factor [Source:HGNC Symbol;Acc:HGNC:11892]
ENSG00000228333	RXRB	retinoid X receptor beta [Source:HGNC Symbol;Acc:HGNC:10478]
ENSG00000228628	ATF6B	activating transcription factor 6 beta [Source:HGNC Symbol;Acc:HGNC:2349]
ENSG00000228849	TNF	tumor necrosis factor [Source:HGNC Symbol;Acc:HGNC:11892]
ENSG00000228978	TNF	tumor necrosis factor [Source:HGNC Symbol;Acc:HGNC:11892]
ENSG00000229937	PRPS1L1	phosphoribosyl pyrophosphate synthetase 1-like 1 [Source:HGNC Symbol;Acc:HGNC:9463]
ENSG00000230108	TNF	tumor necrosis factor [Source:HGNC Symbol;Acc:HGNC:11892]
ENSG00000230143	FLOT1	flotillin 1 [Source:HGNC Symbol;Acc:HGNC:3757]
ENSG00000231321	RXRB	retinoid X receptor beta [Source:HGNC Symbol;Acc:HGNC:10478]
ENSG00000232280	FLOT1	flotillin 1 [Source:HGNC Symbol;Acc:HGNC:3757]
ENSG00000232810	TNF	tumor necrosis factor [Source:HGNC Symbol;Acc:HGNC:11892]
ENSG00000234539	ATF6B	activating transcription factor 6 beta [Source:HGNC Symbol;Acc:HGNC:2349]
ENSG00000235194	PPP1R3E	protein phosphatase 1 regulatory subunit 3E [Source:HGNC Symbol;Acc:HGNC:14943]
ENSG00000235376	RPEL1	ribulose-5-phosphate-3-epimerase-like 1 [Source:HGNC Symbol;Acc:HGNC:45241]
ENSG00000235712	RXRB	retinoid X receptor beta [Source:HGNC Symbol;Acc:HGNC:10478]
ENSG00000236271	FLOT1	flotillin 1 [Source:HGNC Symbol;Acc:HGNC:3757]
ENSG00000237763	AMY1A	amylase, alpha 1A (salivary) [Source:HGNC Symbol;Acc:HGNC:474]
ENSG00000240038	AMY2B	amylase, alpha 2B (pancreatic) [Source:HGNC Symbol;Acc:HGNC:478]
ENSG00000240224	UGT1A5	UDP glucuronosyltransferase 1 family, polypeptide A5 [Source:HGNC Symbol;Acc:HGNC:12537]
ENSG00000241119	UGT1A9	UDP glucuronosyltransferase 1 family, polypeptide A9 [Source:HGNC Symbol;Acc:HGNC:12541]
ENSG00000241635	UGT1A1	UDP glucuronosyltransferase 1 family, polypeptide A1 [Source:HGNC Symbol;Acc:HGNC:12530]
ENSG00000241935	HOGA1	4-hydroxy-2-oxoglutarate aldolase 1 [Source:HGNC Symbol;Acc:HGNC:25155]
ENSG00000241973	PI4KA	phosphatidylinositol 4-kinase, catalytic, alpha [Source:HGNC Symbol;Acc:HGNC:8983]
ENSG00000242366	UGT1A8	UDP glucuronosyltransferase 1 family, polypeptide A8 [Source:HGNC Symbol;Acc:HGNC:12540]
ENSG00000242515	UGT1A10	UDP glucuronosyltransferase 1 family, polypeptide A10 [Source:HGNC Symbol;Acc:HGNC:12531]
ENSG00000243135	UGT1A3	UDP glucuronosyltransferase 1 family, polypeptide A3 [Source:HGNC Symbol;Acc:HGNC:12535]
ENSG00000243480	AMY2A	amylase, alpha 2A (pancreatic) [Source:HGNC Symbol;Acc:HGNC:477]
ENSG00000244122	UGT1A7	UDP glucuronosyltransferase 1 family, polypeptide A7 [Source:HGNC Symbol;Acc:HGNC:12539]
ENSG00000244474	UGT1A4	UDP glucuronosyltransferase 1 family, polypeptide A4 [Source:HGNC Symbol;Acc:HGNC:12536]
ENSG00000248098	BCKDHA	branched chain keto acid dehydrogenase E1, alpha polypeptide [Source:HGNC Symbol;Acc:HGNC:986]
ENSG00000248144	ADH1C	alcohol dehydrogenase 1C (class I), gamma polypeptide [Source:HGNC Symbol;Acc:HGNC:251]
ENSG00000249948	GBA3	glucosidase, beta, acid 3 (gene/pseudogene) [Source:HGNC Symbol;Acc:HGNC:19069]
ENSG00000249967	RP11-548K23.11
ENSG00000254647	INS	insulin [Source:HGNC Symbol;Acc:HGNC:6081]
ENSG00000254685	FPGT	fucose-1-phosphate guanylyltransferase [Source:HGNC Symbol;Acc:HGNC:3825]
ENSG00000255292	AP002884.2
ENSG00000255730	CTC-435M10.3
ENSG00000256407	RP11-446E24.4
ENSG00000257335	MGAM	maltase-glucoamylase [Source:HGNC Symbol;Acc:HGNC:7043]
ENSG00000257767	RP11-162P23.2
ENSG00000259784	RP11-20I23.3
ENSG00000260300	RP11-505K9.4
ENSG00000260729	RP11-106M3.2
ENSG00000262785	PKLR	pyruvate kinase, liver and RBC [Source:HGNC Symbol;Acc:HGNC:9020]
ENSG00000263163	SLC27A3	solute carrier family 27 (fatty acid transporter), member 3 [Source:HGNC Symbol;Acc:HGNC:10997]
ENSG00000268173	AC007192.4
ENSG00000268643	AC006486.9
ENSG00000269335	IKBKG	inhibitor of kappa light polypeptide gene enhancer in B-cells, kinase gamma [Source:HGNC Symbol;Acc:HGNC:5961]
ENSG00000271271	UGT2A2	UDP glucuronosyltransferase 2 family, polypeptide A2 [Source:HGNC Symbol;Acc:HGNC:28183]
ENSG00000273398	RP11-474G23.1
ENSG00000274958	ITPK1	inositol-tetrakisphosphate 1-kinase [Source:HGNC Symbol;Acc:HGNC:6177]
ENSG00000275052	PPP4R3B	protein phosphatase 4 regulatory subunit 3B [Source:HGNC Symbol;Acc:HGNC:29267]
ENSG00000275163	RP11-385J1.3
ENSG00000275176	ACACA	acetyl-CoA carboxylase alpha [Source:HGNC Symbol;Acc:HGNC:84]
ENSG00000275190	UGT2B10	UDP glucuronosyltransferase 2 family, polypeptide B10 [Source:HGNC Symbol;Acc:HGNC:12544]
ENSG00000275199	AKT3	v-akt murine thymoma viral oncogene homolog 3 [Source:HGNC Symbol;Acc:HGNC:393]
ENSG00000275544	BDH1	3-hydroxybutyrate dehydrogenase, type 1 [Source:HGNC Symbol;Acc:HGNC:1027]
ENSG00000275993	CH507-42P11.8
ENSG00000276293	PIP4K2B	phosphatidylinositol-5-phosphate 4-kinase, type II, beta [Source:HGNC Symbol;Acc:HGNC:8998]
ENSG00000276429	PLCH2	phospholipase C eta 2 [Source:HGNC Symbol;Acc:HGNC:29037]
ENSG00000276536	HRAS	Harvey rat sarcoma viral oncogene homolog [Source:HGNC Symbol;Acc:HGNC:5173]
ENSG00000277132	UGT2B15	UDP glucuronosyltransferase 2 family, polypeptide B15 [Source:HGNC Symbol;Acc:HGNC:12546]
ENSG00000277292	PIP4K2B	phosphatidylinositol-5-phosphate 4-kinase, type II, beta [Source:HGNC Symbol;Acc:HGNC:8998]
ENSG00000278139	PIK3R3	phosphoinositide-3-kinase regulatory subunit 3 [Source:EntrezGene;Acc:8503]
ENSG00000278216	UGT2A3	UDP glucuronosyltransferase 2 family, polypeptide A3 [Source:HGNC Symbol;Acc:HGNC:28528]
ENSG00000278243	TSTA3	tissue specific transplantation antigen P35B [Source:HGNC Symbol;Acc:HGNC:12390]
ENSG00000278373	G6PC2	glucose-6-phosphatase, catalytic, 2 [Source:HGNC Symbol;Acc:HGNC:28906]
ENSG00000278540	ACACA	acetyl-CoA carboxylase alpha [Source:HGNC Symbol;Acc:HGNC:84]
ENSG00000281028	RP11-717K11.2
ENSG00000281178	MLXIP	MLX interacting protein [Source:HGNC Symbol;Acc:HGNC:17055]
ENSG00000281500	SLC37A4	solute carrier family 37 (glucose-6-phosphate transporter), member 4 [Source:HGNC Symbol;Acc:HGNC:4061]
ENSG00000281614	INPP5D	inositol polyphosphate-5-phosphatase D [Source:HGNC Symbol;Acc:HGNC:6079]
ENSG00000281877	RPS6KA1	ribosomal protein S6 kinase, 90kDa, polypeptide 1 [Source:HGNC Symbol;Acc:HGNC:10430]
ENSG00000281938	CTB-127M13.1	Long-chain-fatty-acid--CoA ligase 6 [Source:UniProtKB/Swiss-Prot;Acc:Q9UKU0]
ENSG00000282019	GPI	glucose-6-phosphate isomerase [Source:HGNC Symbol;Acc:HGNC:4458]
ENSG00000282607	MGAM	maltase-glucoamylase [Source:HGNC Symbol;Acc:HGNC:7043]
ENSG00000282905	NFKBIB	nuclear factor of kappa light polypeptide gene enhancer in B-cells inhibitor, beta [Source:HGNC Symbol;Acc:HGNC:7798]
ENSG00000283094	PTEN	phosphatase and tensin homolog [Source:HGNC Symbol;Acc:HGNC:9588]

## Sheet: zebrafish transcript
Ensembl Gene ID	Gene name	Transcript stable ID	Protein stable ID	Transcript name	Transcript count	Transcript type		Gene description
ENSDARG00000000369	prkag3b	ENSDART00000135209	ENSDARP00000114828	prkag3b-202	2	protein_coding		protein kinase, AMP-activated, gamma 3b non-catalytic subunit [Source:ZFIN;Acc:ZDB-GENE-060421-6938]
ENSDARG00000000369	prkag3b	ENSDART00000132747		prkag3b-201	2	processed_transcript		protein kinase, AMP-activated, gamma 3b non-catalytic subunit [Source:ZFIN;Acc:ZDB-GENE-060421-6938]
ENSDARG00000001437	slc2a1a	ENSDART00000025414	ENSDARP00000022579	slc2a1a-201	1	protein_coding		solute carrier family 2 (facilitated glucose transporter), member 1a [Source:ZFIN;Acc:ZDB-GENE-030131-3158]
ENSDARG00000001578	echs1	ENSDART00000001830	ENSDARP00000001565	echs1-201	1	protein_coding		enoyl CoA hydratase, short chain, 1, mitochondrial [Source:ZFIN;Acc:ZDB-GENE-030616-617]
ENSDARG00000001710	flot1a	ENSDART00000139122	ENSDARP00000123148	flot1a-201	1	protein_coding		flotillin 1a [Source:ZFIN;Acc:ZDB-GENE-020430-1]
ENSDARG00000001712	si:ch211-247n2.1	ENSDART00000052698	ENSDARP00000052697	si:ch211-247n2.1-201	2	protein_coding		si:ch211-247n2.1 [Source:ZFIN;Acc:ZDB-GENE-141216-101]
ENSDARG00000001712	si:ch211-247n2.1	ENSDART00000160570	ENSDARP00000129916	si:ch211-247n2.1-202	2	protein_coding		si:ch211-247n2.1 [Source:ZFIN;Acc:ZDB-GENE-141216-101]
ENSDARG00000001782	prkacba	ENSDART00000011183	ENSDARP00000023805	prkacba-201	2	protein_coding		protein kinase, cAMP-dependent, catalytic, beta a [Source:ZFIN;Acc:ZDB-GENE-040426-1351]
ENSDARG00000001782	prkacba	ENSDART00000158112	ENSDARP00000141909	prkacba-202	2	protein_coding		protein kinase, cAMP-dependent, catalytic, beta a [Source:ZFIN;Acc:ZDB-GENE-040426-1351]
ENSDARG00000001870	atp1a1a.4	ENSDART00000048828	ENSDARP00000048827	atp1a1a.4-201	3	protein_coding		ATPase, Na+/K+ transporting, alpha 1a polypeptide, tandem duplicate 4 [Source:ZFIN;Acc:ZDB-GENE-001212-4]
ENSDARG00000001870	atp1a1a.4	ENSDART00000141426		atp1a1a.4-203	3	retained_intron		ATPase, Na+/K+ transporting, alpha 1a polypeptide, tandem duplicate 4 [Source:ZFIN;Acc:ZDB-GENE-001212-4]
ENSDARG00000001870	atp1a1a.4	ENSDART00000123205		atp1a1a.4-202	3	retained_intron		ATPase, Na+/K+ transporting, alpha 1a polypeptide, tandem duplicate 4 [Source:ZFIN;Acc:ZDB-GENE-001212-4]
ENSDARG00000001933	prkag2b	ENSDART00000142649	ENSDARP00000122431	prkag2b-201	1	protein_coding		protein kinase, AMP-activated, gamma 2 non-catalytic subunit b [Source:ZFIN;Acc:ZDB-GENE-070912-442]
ENSDARG00000001937	CABZ01043017.1	ENSDART00000019804	ENSDARP00000018250	CABZ01043017.1-201	1	protein_coding
ENSDARG00000001953	pfkfb3	ENSDART00000041402	ENSDARP00000041401	pfkfb3-201	5	protein_coding		6-phosphofructo-2-kinase/fructose-2,6-biphosphatase 3 [Source:ZFIN;Acc:ZDB-GENE-040426-2724]
ENSDARG00000001953	pfkfb3	ENSDART00000133991		pfkfb3-203	5	processed_transcript		6-phosphofructo-2-kinase/fructose-2,6-biphosphatase 3 [Source:ZFIN;Acc:ZDB-GENE-040426-2724]
ENSDARG00000001953	pfkfb3	ENSDART00000133237		pfkfb3-202	5	processed_transcript		6-phosphofructo-2-kinase/fructose-2,6-biphosphatase 3 [Source:ZFIN;Acc:ZDB-GENE-040426-2724]
ENSDARG00000001953	pfkfb3	ENSDART00000136720		pfkfb3-204	5	processed_transcript		6-phosphofructo-2-kinase/fructose-2,6-biphosphatase 3 [Source:ZFIN;Acc:ZDB-GENE-040426-2724]
ENSDARG00000001953	pfkfb3	ENSDART00000159941	ENSDARP00000130144	pfkfb3-205	5	protein_coding		6-phosphofructo-2-kinase/fructose-2,6-biphosphatase 3 [Source:ZFIN;Acc:ZDB-GENE-040426-2724]
ENSDARG00000002006	rxrbb	ENSDART00000021596	ENSDARP00000022973	rxrbb-201	2	protein_coding		retinoid x receptor, beta b [Source:ZFIN;Acc:ZDB-GENE-990415-242]
ENSDARG00000002006	rxrbb	ENSDART00000147844		rxrbb-202	2	retained_intron		retinoid x receptor, beta b [Source:ZFIN;Acc:ZDB-GENE-990415-242]
ENSDARG00000002021	pygb	ENSDART00000022830	ENSDARP00000025885	pygb-201	1	protein_coding		phosphorylase, glycogen; brain [Source:ZFIN;Acc:ZDB-GENE-040928-2]
ENSDARG00000002037	pfkfb2b	ENSDART00000156276	ENSDARP00000128619	pfkfb2b-201	2	protein_coding		6-phosphofructo-2-kinase/fructose-2,6-biphosphatase 2b [Source:ZFIN;Acc:ZDB-GENE-120222-1]
ENSDARG00000002037	pfkfb2b	ENSDART00000156431	ENSDARP00000128572	pfkfb2b-202	2	protein_coding		6-phosphofructo-2-kinase/fructose-2,6-biphosphatase 2b [Source:ZFIN;Acc:ZDB-GENE-120222-1]
ENSDARG00000002197	pygl	ENSDART00000149011	ENSDARP00000123720	pygl-202	2	protein_coding		phosphorylase, glycogen, liver [Source:ZFIN;Acc:ZDB-GENE-041205-1]
ENSDARG00000002197	pygl	ENSDART00000023449	ENSDARP00000013286	pygl-201	2	protein_coding		phosphorylase, glycogen, liver [Source:ZFIN;Acc:ZDB-GENE-041205-1]
ENSDARG00000002305	me3	ENSDART00000012385	ENSDARP00000006882	me3-201	1	protein_coding		malic enzyme 3, NADP(+)-dependent, mitochondrial [Source:ZFIN;Acc:ZDB-GENE-041111-294]
ENSDARG00000002401	gale	ENSDART00000135569	ENSDARP00000117350	gale-201	2	protein_coding		UDP-galactose-4-epimerase [Source:ZFIN;Acc:ZDB-GENE-060421-6479]
ENSDARG00000002401	gale	ENSDART00000136142	ENSDARP00000118947	gale-202	2	protein_coding		UDP-galactose-4-epimerase [Source:ZFIN;Acc:ZDB-GENE-060421-6479]
ENSDARG00000002634	b4galt1	ENSDART00000166429	ENSDARP00000140106	b4galt1-205	5	protein_coding		UDP-Gal:betaGlcNAc beta 1,4- galactosyltransferase, polypeptide 1 [Source:ZFIN;Acc:ZDB-GENE-050417-236]
ENSDARG00000002634	b4galt1	ENSDART00000162146	ENSDARP00000135835	b4galt1-204	5	protein_coding		UDP-Gal:betaGlcNAc beta 1,4- galactosyltransferase, polypeptide 1 [Source:ZFIN;Acc:ZDB-GENE-050417-236]
ENSDARG00000002634	b4galt1	ENSDART00000054801	ENSDARP00000054800	b4galt1-202	5	protein_coding		UDP-Gal:betaGlcNAc beta 1,4- galactosyltransferase, polypeptide 1 [Source:ZFIN;Acc:ZDB-GENE-050417-236]
ENSDARG00000002634	b4galt1	ENSDART00000011977	ENSDARP00000012252	b4galt1-201	5	protein_coding		UDP-Gal:betaGlcNAc beta 1,4- galactosyltransferase, polypeptide 1 [Source:ZFIN;Acc:ZDB-GENE-050417-236]
ENSDARG00000002634	b4galt1	ENSDART00000149913	ENSDARP00000123789	b4galt1-203	5	protein_coding		UDP-Gal:betaGlcNAc beta 1,4- galactosyltransferase, polypeptide 1 [Source:ZFIN;Acc:ZDB-GENE-050417-236]
ENSDARG00000002764	miox	ENSDART00000140752	ENSDARP00000115890	miox-201	1	protein_coding		myo-inositol oxygenase [Source:ZFIN;Acc:ZDB-GENE-050913-113]
ENSDARG00000002779	pdx1	ENSDART00000014696	ENSDARP00000017531	pdx1-201	1	protein_coding		pancreatic and duodenal homeobox 1 [Source:ZFIN;Acc:ZDB-GENE-990415-122]
ENSDARG00000002791	atp1a1a.1	ENSDART00000081047	ENSDARP00000075490	atp1a1a.1-201	7	protein_coding		ATPase, Na+/K+ transporting, alpha 1a polypeptide, tandem duplicate 1 [Source:ZFIN;Acc:ZDB-GENE-001212-1]
ENSDARG00000002791	atp1a1a.1	ENSDART00000137184		atp1a1a.1-205	7	processed_transcript		ATPase, Na+/K+ transporting, alpha 1a polypeptide, tandem duplicate 1 [Source:ZFIN;Acc:ZDB-GENE-001212-1]
ENSDARG00000002791	atp1a1a.1	ENSDART00000135994		atp1a1a.1-203	7	processed_transcript		ATPase, Na+/K+ transporting, alpha 1a polypeptide, tandem duplicate 1 [Source:ZFIN;Acc:ZDB-GENE-001212-1]
ENSDARG00000002791	atp1a1a.1	ENSDART00000147682		atp1a1a.1-206	7	processed_transcript		ATPase, Na+/K+ transporting, alpha 1a polypeptide, tandem duplicate 1 [Source:ZFIN;Acc:ZDB-GENE-001212-1]
ENSDARG00000002791	atp1a1a.1	ENSDART00000136381		atp1a1a.1-204	7	processed_transcript		ATPase, Na+/K+ transporting, alpha 1a polypeptide, tandem duplicate 1 [Source:ZFIN;Acc:ZDB-GENE-001212-1]
ENSDARG00000002791	atp1a1a.1	ENSDART00000132968		atp1a1a.1-202	7	retained_intron		ATPase, Na+/K+ transporting, alpha 1a polypeptide, tandem duplicate 1 [Source:ZFIN;Acc:ZDB-GENE-001212-1]
ENSDARG00000002791	atp1a1a.1	ENSDART00000161781	ENSDARP00000137542	atp1a1a.1-207	7	protein_coding		ATPase, Na+/K+ transporting, alpha 1a polypeptide, tandem duplicate 1 [Source:ZFIN;Acc:ZDB-GENE-001212-1]
ENSDARG00000002897	INPP1	ENSDART00000008133	ENSDARP00000003433	INPP1-201	2	protein_coding		si:ch211-160o17.2 [Source:ZFIN;Acc:ZDB-GENE-141219-3]
ENSDARG00000002897	INPP1	ENSDART00000168203		INPP1-202	2	retained_intron		si:ch211-160o17.2 [Source:ZFIN;Acc:ZDB-GENE-141219-3]
ENSDARG00000002912	adipor1a	ENSDART00000131976	ENSDARP00000114440	adipor1a-202	3	protein_coding		adiponectin receptor 1a [Source:ZFIN;Acc:ZDB-GENE-040718-169]
ENSDARG00000002912	adipor1a	ENSDART00000082761	ENSDARP00000077196	adipor1a-201	3	protein_coding		adiponectin receptor 1a [Source:ZFIN;Acc:ZDB-GENE-040718-169]
ENSDARG00000002912	adipor1a	ENSDART00000161701	ENSDARP00000133522	adipor1a-203	3	protein_coding		adiponectin receptor 1a [Source:ZFIN;Acc:ZDB-GENE-040718-169]
ENSDARG00000002994	itpkca	ENSDART00000148346	ENSDARP00000119462	itpkca-201	1	protein_coding		inositol-trisphosphate 3-kinase Ca [Source:ZFIN;Acc:ZDB-GENE-030131-6009]
ENSDARG00000003008	prkcea	ENSDART00000105608	ENSDARP00000096385	prkcea-201	1	protein_coding		protein kinase C, epsilon a [Source:ZFIN;Acc:ZDB-GENE-030131-8191]
ENSDARG00000003250	pik3cd	ENSDART00000006120	ENSDARP00000017757	pik3cd-201	1	protein_coding		phosphatidylinositol-4,5-bisphosphate 3-kinase, catalytic subunit delta [Source:ZFIN;Acc:ZDB-GENE-040426-1128]
ENSDARG00000003446	ippk	ENSDART00000131217	ENSDARP00000113709	ippk-201	1	protein_coding		inositol 1,3,4,5,6-pentakisphosphate 2-kinase [Source:ZFIN;Acc:ZDB-GENE-050327-41]
ENSDARG00000003486	ppp1caa	ENSDART00000025046	ENSDARP00000002360	ppp1caa-201	1	protein_coding		protein phosphatase 1, catalytic subunit, alpha isozyme a [Source:ZFIN;Acc:ZDB-GENE-040516-3]
ENSDARG00000003517	impa1	ENSDART00000010683	ENSDARP00000018348	impa1-201	3	protein_coding		inositol(myo)-1(or 4)-monophosphatase 1 [Source:ZFIN;Acc:ZDB-GENE-040718-245]
ENSDARG00000003517	impa1	ENSDART00000131411	ENSDARP00000112912	impa1-202	3	protein_coding		inositol(myo)-1(or 4)-monophosphatase 1 [Source:ZFIN;Acc:ZDB-GENE-040718-245]
ENSDARG00000003517	impa1	ENSDART00000137933	ENSDARP00000115272	impa1-203	3	protein_coding		inositol(myo)-1(or 4)-monophosphatase 1 [Source:ZFIN;Acc:ZDB-GENE-040718-245]
ENSDARG00000003675	cryl1	ENSDART00000130023	ENSDARP00000108334	cryl1-202	4	protein_coding		crystallin, lambda 1 [Source:ZFIN;Acc:ZDB-GENE-060810-7]
ENSDARG00000003675	cryl1	ENSDART00000062656	ENSDARP00000062655	cryl1-201	4	protein_coding		crystallin, lambda 1 [Source:ZFIN;Acc:ZDB-GENE-060810-7]
ENSDARG00000003675	cryl1	ENSDART00000160051	ENSDARP00000136692	cryl1-204	4	protein_coding		crystallin, lambda 1 [Source:ZFIN;Acc:ZDB-GENE-060810-7]
ENSDARG00000003675	cryl1	ENSDART00000155215	ENSDARP00000128329	cryl1-203	4	protein_coding		crystallin, lambda 1 [Source:ZFIN;Acc:ZDB-GENE-060810-7]
ENSDARG00000003776	pip4k2aa	ENSDART00000014787	ENSDARP00000003352	pip4k2aa-201	1	protein_coding		phosphatidylinositol-5-phosphate 4-kinase, type II, alpha a [Source:ZFIN;Acc:ZDB-GENE-080721-18]
ENSDARG00000003795	IDH2	ENSDART00000163226	ENSDARP00000140387	IDH2-201	2	protein_coding		isocitrate dehydrogenase (NADP(+)) 2, mitochondrial [Source:HGNC Symbol;Acc:HGNC:5383]
ENSDARG00000003795	IDH2	ENSDART00000004692	ENSDARP00000027389	IDH2-202	2	protein_coding		isocitrate dehydrogenase (NADP(+)) 2, mitochondrial [Source:HGNC Symbol;Acc:HGNC:5383]
ENSDARG00000003818	prkag1	ENSDART00000022179	ENSDARP00000016733	prkag1-201	1	protein_coding		protein kinase, AMP-activated, gamma 1 non-catalytic subunit [Source:ZFIN;Acc:ZDB-GENE-040426-2188]
ENSDARG00000003854	acsl1b	ENSDART00000130801	ENSDARP00000109890	acsl1b-202	2	protein_coding		acyl-CoA synthetase long-chain family member 1b [Source:ZFIN;Acc:ZDB-GENE-040801-88]
ENSDARG00000003854	acsl1b	ENSDART00000010773	ENSDARP00000024318	acsl1b-201	2	protein_coding		acyl-CoA synthetase long-chain family member 1b [Source:ZFIN;Acc:ZDB-GENE-040801-88]
ENSDARG00000004015	adcyap1a	ENSDART00000012070	ENSDARP00000008265	adcyap1a-201	2	protein_coding		adenylate cyclase activating polypeptide 1a [Source:ZFIN;Acc:ZDB-GENE-020809-4]
ENSDARG00000004015	adcyap1a	ENSDART00000164397	ENSDARP00000134635	adcyap1a-202	2	protein_coding		adenylate cyclase activating polypeptide 1a [Source:ZFIN;Acc:ZDB-GENE-020809-4]
ENSDARG00000004078	acsl4a	ENSDART00000006489	ENSDARP00000010373	acsl4a-201	1	protein_coding		acyl-CoA synthetase long-chain family member 4a [Source:ZFIN;Acc:ZDB-GENE-040426-1565]
ENSDARG00000004094	acsbg2	ENSDART00000124809	ENSDARP00000107734	acsbg2-202	2	protein_coding		acyl-CoA synthetase bubblegum family member 2 [Source:ZFIN;Acc:ZDB-GENE-030131-7099]
ENSDARG00000004094	acsbg2	ENSDART00000012120	ENSDARP00000013048	acsbg2-201	2	protein_coding		acyl-CoA synthetase bubblegum family member 2 [Source:ZFIN;Acc:ZDB-GENE-030131-7099]
ENSDARG00000004561	prkcg	ENSDART00000142610	ENSDARP00000123279	prkcg-202	2	protein_coding		protein kinase C, gamma [Source:ZFIN;Acc:ZDB-GENE-090206-1]
ENSDARG00000004561	prkcg	ENSDART00000103886	ENSDARP00000094662	prkcg-201	2	protein_coding		protein kinase C, gamma [Source:ZFIN;Acc:ZDB-GENE-090206-1]
ENSDARG00000004616	mtmr2	ENSDART00000020004	ENSDARP00000007407	mtmr2-201	1	protein_coding		myotubularin related protein 2 [Source:ZFIN;Acc:ZDB-GENE-990715-14]
ENSDARG00000004697	rxrgb	ENSDART00000002554	ENSDARP00000003080	rxrgb-201	2	protein_coding		retinoid X receptor, gamma b [Source:ZFIN;Acc:ZDB-GENE-040718-34]
ENSDARG00000004697	rxrgb	ENSDART00000170930	ENSDARP00000138967	rxrgb-202	2	protein_coding		retinoid X receptor, gamma b [Source:ZFIN;Acc:ZDB-GENE-040718-34]
ENSDARG00000004830	flot2a	ENSDART00000003947	ENSDARP00000011656	flot2a-201	5	protein_coding		flotillin 2a [Source:ZFIN;Acc:ZDB-GENE-020430-3]
ENSDARG00000004830	flot2a	ENSDART00000148852	ENSDARP00000125112	flot2a-202	5	nonsense_mediated_decay		flotillin 2a [Source:ZFIN;Acc:ZDB-GENE-020430-3]
ENSDARG00000004830	flot2a	ENSDART00000149413		flot2a-203	5	retained_intron		flotillin 2a [Source:ZFIN;Acc:ZDB-GENE-020430-3]
ENSDARG00000004830	flot2a	ENSDART00000161586	ENSDARP00000136946	flot2a-204	5	protein_coding		flotillin 2a [Source:ZFIN;Acc:ZDB-GENE-020430-3]
ENSDARG00000004830	flot2a	ENSDART00000165876	ENSDARP00000130417	flot2a-205	5	protein_coding		flotillin 2a [Source:ZFIN;Acc:ZDB-GENE-020430-3]
ENSDARG00000004880	acsm3	ENSDART00000041806	ENSDARP00000041805	acsm3-201	1	protein_coding		acyl-CoA synthetase medium-chain family member 3 [Source:ZFIN;Acc:ZDB-GENE-080220-22]
ENSDARG00000004904	gys2	ENSDART00000014007	ENSDARP00000002983	gys2-201	2	protein_coding		glycogen synthase 2 [Source:ZFIN;Acc:ZDB-GENE-030826-31]
ENSDARG00000004904	gys2	ENSDART00000165289	ENSDARP00000137983	gys2-202	2	protein_coding		glycogen synthase 2 [Source:ZFIN;Acc:ZDB-GENE-030826-31]
ENSDARG00000004988	ppp3ca	ENSDART00000144331	ENSDARP00000123171	ppp3ca-202	3	protein_coding		protein phosphatase 3, catalytic subunit, alpha isozyme [Source:ZFIN;Acc:ZDB-GENE-091113-24]
ENSDARG00000004988	ppp3ca	ENSDART00000005929	ENSDARP00000024334	ppp3ca-201	3	protein_coding		protein phosphatase 3, catalytic subunit, alpha isozyme [Source:ZFIN;Acc:ZDB-GENE-091113-24]
ENSDARG00000004988	ppp3ca	ENSDART00000166575	ENSDARP00000138837	ppp3ca-203	3	protein_coding		protein phosphatase 3, catalytic subunit, alpha isozyme [Source:ZFIN;Acc:ZDB-GENE-091113-24]
ENSDARG00000005251	rpe	ENSDART00000021218	ENSDARP00000023863	rpe-201	3	protein_coding		ribulose-5-phosphate-3-epimerase [Source:ZFIN;Acc:ZDB-GENE-030131-6837]
ENSDARG00000005251	rpe	ENSDART00000140104		rpe-202	3	retained_intron		ribulose-5-phosphate-3-epimerase [Source:ZFIN;Acc:ZDB-GENE-030131-6837]
ENSDARG00000005251	rpe	ENSDART00000144163	ENSDARP00000117476	rpe-203	3	protein_coding		ribulose-5-phosphate-3-epimerase [Source:ZFIN;Acc:ZDB-GENE-030131-6837]
ENSDARG00000005359	sucla2	ENSDART00000018503	ENSDARP00000021652	sucla2-201	2	protein_coding		succinate-CoA ligase, ADP-forming, beta subunit [Source:ZFIN;Acc:ZDB-GENE-040426-1963]
ENSDARG00000005359	sucla2	ENSDART00000149537	ENSDARP00000123749	sucla2-202	2	protein_coding		succinate-CoA ligase, ADP-forming, beta subunit [Source:ZFIN;Acc:ZDB-GENE-040426-1963]
ENSDARG00000005423	pgam1a	ENSDART00000008287	ENSDARP00000006201	pgam1a-201	2	protein_coding		phosphoglycerate mutase 1a [Source:ZFIN;Acc:ZDB-GENE-030131-1827]
ENSDARG00000005423	pgam1a	ENSDART00000145300		pgam1a-202	2	retained_intron		phosphoglycerate mutase 1a [Source:ZFIN;Acc:ZDB-GENE-030131-1827]
ENSDARG00000005481	nfkbiaa	ENSDART00000130107	ENSDARP00000109941	nfkbiaa-202	3	protein_coding		nuclear factor of kappa light polypeptide gene enhancer in B-cells inhibitor, alpha a [Source:ZFIN;Acc:ZDB-GENE-040426-2227]
ENSDARG00000005481	nfkbiaa	ENSDART00000146625		nfkbiaa-203	3	retained_intron		nuclear factor of kappa light polypeptide gene enhancer in B-cells inhibitor, alpha a [Source:ZFIN;Acc:ZDB-GENE-040426-2227]
ENSDARG00000005481	nfkbiaa	ENSDART00000013798		nfkbiaa-201	3	retained_intron		nuclear factor of kappa light polypeptide gene enhancer in B-cells inhibitor, alpha a [Source:ZFIN;Acc:ZDB-GENE-040426-2227]
ENSDARG00000005578	ugp2a	ENSDART00000010449	ENSDARP00000006047	ugp2a-201	1	protein_coding		UDP-glucose pyrophosphorylase 2a [Source:ZFIN;Acc:ZDB-GENE-090311-46]
ENSDARG00000005651	hrasb	ENSDART00000015040	ENSDARP00000016622	hrasb-201	3	protein_coding		-Ha-ras Harvey rat sarcoma viral oncogene homolog b [Source:ZFIN;Acc:ZDB-GENE-050522-466]
ENSDARG00000005651	hrasb	ENSDART00000148113	ENSDARP00000125067	hrasb-202	3	nonsense_mediated_decay		-Ha-ras Harvey rat sarcoma viral oncogene homolog b [Source:ZFIN;Acc:ZDB-GENE-050522-466]
ENSDARG00000005651	hrasb	ENSDART00000174324	ENSDARP00000143063	hrasb-203	3	protein_coding		-Ha-ras Harvey rat sarcoma viral oncogene homolog b [Source:ZFIN;Acc:ZDB-GENE-050522-466]
ENSDARG00000005679	trip10a	ENSDART00000124215	ENSDARP00000105597	trip10a-202	4	protein_coding		thyroid hormone receptor interactor 10a [Source:ZFIN;Acc:ZDB-GENE-041114-105]
ENSDARG00000005679	trip10a	ENSDART00000040855	ENSDARP00000040854	trip10a-201	4	protein_coding		thyroid hormone receptor interactor 10a [Source:ZFIN;Acc:ZDB-GENE-041114-105]
ENSDARG00000005679	trip10a	ENSDART00000160509	ENSDARP00000136608	trip10a-203	4	protein_coding		thyroid hormone receptor interactor 10a [Source:ZFIN;Acc:ZDB-GENE-041114-105]
ENSDARG00000005679	trip10a	ENSDART00000164197	ENSDARP00000135410	trip10a-204	4	protein_coding		thyroid hormone receptor interactor 10a [Source:ZFIN;Acc:ZDB-GENE-041114-105]
ENSDARG00000005754	ptprfb	ENSDART00000083314	ENSDARP00000077749	ptprfb-201	4	protein_coding		protein tyrosine phosphatase, receptor type, f, b [Source:ZFIN;Acc:ZDB-GENE-060503-530]
ENSDARG00000005754	ptprfb	ENSDART00000133709	ENSDARP00000113166	ptprfb-202	4	protein_coding		protein tyrosine phosphatase, receptor type, f, b [Source:ZFIN;Acc:ZDB-GENE-060503-530]
ENSDARG00000005754	ptprfb	ENSDART00000155124		ptprfb-203	4	retained_intron		protein tyrosine phosphatase, receptor type, f, b [Source:ZFIN;Acc:ZDB-GENE-060503-530]
ENSDARG00000005754	ptprfb	ENSDART00000166518	ENSDARP00000132216	ptprfb-204	4	protein_coding		protein tyrosine phosphatase, receptor type, f, b [Source:ZFIN;Acc:ZDB-GENE-060503-530]
ENSDARG00000005789	enpp1	ENSDART00000045183	ENSDARP00000045182	enpp1-201	6	protein_coding		ectonucleotide pyrophosphatase/phosphodiesterase 1 [Source:ZFIN;Acc:ZDB-GENE-040724-172]
ENSDARG00000005789	enpp1	ENSDART00000127350	ENSDARP00000112341	enpp1-202	6	protein_coding		ectonucleotide pyrophosphatase/phosphodiesterase 1 [Source:ZFIN;Acc:ZDB-GENE-040724-172]
ENSDARG00000005789	enpp1	ENSDART00000152331		enpp1-205	6	retained_intron		ectonucleotide pyrophosphatase/phosphodiesterase 1 [Source:ZFIN;Acc:ZDB-GENE-040724-172]
ENSDARG00000005789	enpp1	ENSDART00000131311		enpp1-203	6	retained_intron		ectonucleotide pyrophosphatase/phosphodiesterase 1 [Source:ZFIN;Acc:ZDB-GENE-040724-172]
ENSDARG00000005789	enpp1	ENSDART00000137431		enpp1-204	6	retained_intron		ectonucleotide pyrophosphatase/phosphodiesterase 1 [Source:ZFIN;Acc:ZDB-GENE-040724-172]
ENSDARG00000005789	enpp1	ENSDART00000152395		enpp1-206	6	retained_intron		ectonucleotide pyrophosphatase/phosphodiesterase 1 [Source:ZFIN;Acc:ZDB-GENE-040724-172]
ENSDARG00000005891	cyb5r3	ENSDART00000014153	ENSDARP00000014732	cyb5r3-201	3	protein_coding		cytochrome b5 reductase 3 [Source:ZFIN;Acc:ZDB-GENE-030131-3281]
ENSDARG00000005891	cyb5r3	ENSDART00000150529	ENSDARP00000125512	cyb5r3-202	3	protein_coding		cytochrome b5 reductase 3 [Source:ZFIN;Acc:ZDB-GENE-030131-3281]
ENSDARG00000005891	cyb5r3	ENSDART00000166688	ENSDARP00000133566	cyb5r3-203	3	protein_coding		cytochrome b5 reductase 3 [Source:ZFIN;Acc:ZDB-GENE-030131-3281]
ENSDARG00000005897	dera	ENSDART00000024312	ENSDARP00000008455	dera-201	1	protein_coding		deoxyribose-phosphate aldolase (putative) [Source:ZFIN;Acc:ZDB-GENE-041010-200]
ENSDARG00000006019	tktb	ENSDART00000005021	ENSDARP00000017569	tktb-201	5	protein_coding		transketolase b [Source:ZFIN;Acc:ZDB-GENE-030909-13]
ENSDARG00000006019	tktb	ENSDART00000134582		tktb-202	5	processed_transcript		transketolase b [Source:ZFIN;Acc:ZDB-GENE-030909-13]
ENSDARG00000006019	tktb	ENSDART00000144708		tktb-203	5	processed_transcript		transketolase b [Source:ZFIN;Acc:ZDB-GENE-030909-13]
ENSDARG00000006019	tktb	ENSDART00000147725		tktb-205	5	processed_transcript		transketolase b [Source:ZFIN;Acc:ZDB-GENE-030909-13]
ENSDARG00000006019	tktb	ENSDART00000146888		tktb-204	5	processed_transcript		transketolase b [Source:ZFIN;Acc:ZDB-GENE-030909-13]
ENSDARG00000006031	abat	ENSDART00000151404	ENSDARP00000125625	abat-202	2	protein_coding		4-aminobutyrate aminotransferase [Source:ZFIN;Acc:ZDB-GENE-031006-4]
ENSDARG00000006031	abat	ENSDART00000151385		abat-201	2	retained_intron		4-aminobutyrate aminotransferase [Source:ZFIN;Acc:ZDB-GENE-031006-4]
ENSDARG00000006215	akr1b1	ENSDART00000018261	ENSDARP00000018404	akr1b1-201	1	protein_coding		aldo-keto reductase family 1, member B1 (aldose reductase) [Source:ZFIN;Acc:ZDB-GENE-040625-7]
ENSDARG00000006220	ugt1a6	ENSDART00000125852	ENSDARP00000104687	ugt1a6-207	8	protein_coding		UDP glucuronosyltransferase 1 family, polypeptide A6 [Source:ZFIN;Acc:ZDB-GENE-080227-5]
ENSDARG00000006220	ugt1a6	ENSDART00000010246	ENSDARP00000019395	ugt1a6-201	8	protein_coding		UDP glucuronosyltransferase 1 family, polypeptide A6 [Source:ZFIN;Acc:ZDB-GENE-080227-5]
ENSDARG00000006220	ugt1a6	ENSDART00000081463	ENSDARP00000075904	ugt1a6-202	8	protein_coding		UDP glucuronosyltransferase 1 family, polypeptide A6 [Source:ZFIN;Acc:ZDB-GENE-080227-5]
ENSDARG00000006220	ugt1a6	ENSDART00000123415	ENSDARP00000106286	ugt1a6-204	8	protein_coding		UDP glucuronosyltransferase 1 family, polypeptide A6 [Source:ZFIN;Acc:ZDB-GENE-080227-5]
ENSDARG00000006220	ugt1a6	ENSDART00000130243	ENSDARP00000106675	ugt1a6-208	8	protein_coding		UDP glucuronosyltransferase 1 family, polypeptide A6 [Source:ZFIN;Acc:ZDB-GENE-080227-5]
ENSDARG00000006220	ugt1a6	ENSDART00000124423	ENSDARP00000108527	ugt1a6-205	8	protein_coding		UDP glucuronosyltransferase 1 family, polypeptide A6 [Source:ZFIN;Acc:ZDB-GENE-080227-5]
ENSDARG00000006220	ugt1a6	ENSDART00000124516	ENSDARP00000107388	ugt1a6-206	8	protein_coding		UDP glucuronosyltransferase 1 family, polypeptide A6 [Source:ZFIN;Acc:ZDB-GENE-080227-5]
ENSDARG00000006220	ugt1a6	ENSDART00000102448	ENSDARP00000093225	ugt1a6-203	8	protein_coding		UDP glucuronosyltransferase 1 family, polypeptide A6 [Source:ZFIN;Acc:ZDB-GENE-080227-5]
ENSDARG00000006240	slc27a1a	ENSDART00000018908	ENSDARP00000006540	slc27a1a-201	1	protein_coding		solute carrier family 27 (fatty acid transporter), member 1a [Source:ZFIN;Acc:ZDB-GENE-050320-112]
ENSDARG00000006341	tas1r3	ENSDART00000173399	ENSDARP00000142112	tas1r3-202	2	protein_coding		taste receptor, type 1, member 3 [Source:ZFIN;Acc:ZDB-GENE-070917-3]
ENSDARG00000006341	tas1r3	ENSDART00000021369	ENSDARP00000016755	tas1r3-201	2	protein_coding		taste receptor, type 1, member 3 [Source:ZFIN;Acc:ZDB-GENE-070917-3]
ENSDARG00000006508	pip5k1bb	ENSDART00000008215	ENSDARP00000009653	pip5k1bb-201	1	protein_coding		phosphatidylinositol-4-phosphate 5-kinase, type I, beta b [Source:ZFIN;Acc:ZDB-GENE-040912-141]
ENSDARG00000006568	kcnmb2	ENSDART00000007068	ENSDARP00000015616	kcnmb2-201	1	protein_coding		potassium large conductance calcium-activated channel, subfamily M, beta member 2 [Source:ZFIN;Acc:ZDB-GENE-050320-97]
ENSDARG00000006609	map2k2a	ENSDART00000010048	ENSDARP00000014914	map2k2a-201	1	protein_coding		mitogen-activated protein kinase kinase 2a [Source:ZFIN;Acc:ZDB-GENE-041027-1]
ENSDARG00000007127	acat2	ENSDART00000006778	ENSDARP00000018064	acat2-201	4	protein_coding		acetyl-CoA acetyltransferase 2 [Source:ZFIN;Acc:ZDB-GENE-990714-22]
ENSDARG00000007127	acat2	ENSDART00000146376	ENSDARP00000114890	acat2-202	4	protein_coding		acetyl-CoA acetyltransferase 2 [Source:ZFIN;Acc:ZDB-GENE-990714-22]
ENSDARG00000007127	acat2	ENSDART00000160372	ENSDARP00000133205	acat2-203	4	protein_coding		acetyl-CoA acetyltransferase 2 [Source:ZFIN;Acc:ZDB-GENE-990714-22]
ENSDARG00000007127	acat2	ENSDART00000165890	ENSDARP00000131026	acat2-204	4	protein_coding		acetyl-CoA acetyltransferase 2 [Source:ZFIN;Acc:ZDB-GENE-990714-22]
ENSDARG00000007294	aco2	ENSDART00000149180	ENSDARP00000123883	aco2-201	1	protein_coding		aconitase 2, mitochondrial [Source:ZFIN;Acc:ZDB-GENE-030131-1390]
ENSDARG00000007412	slc2a1b	ENSDART00000137458	ENSDARP00000116768	slc2a1b-201	1	protein_coding		solute carrier family 2 (facilitated glucose transporter), member 1b [Source:ZFIN;Acc:ZDB-GENE-090915-1]
ENSDARG00000007693	nfkbiab	ENSDART00000016597	ENSDARP00000015303	nfkbiab-201	3	protein_coding		nuclear factor of kappa light polypeptide gene enhancer in B-cells inhibitor, alpha b [Source:ZFIN;Acc:ZDB-GENE-030131-1819]
ENSDARG00000007693	nfkbiab	ENSDART00000146744		nfkbiab-203	3	retained_intron		nuclear factor of kappa light polypeptide gene enhancer in B-cells inhibitor, alpha b [Source:ZFIN;Acc:ZDB-GENE-030131-1819]
ENSDARG00000007693	nfkbiab	ENSDART00000143133		nfkbiab-202	3	retained_intron		nuclear factor of kappa light polypeptide gene enhancer in B-cells inhibitor, alpha b [Source:ZFIN;Acc:ZDB-GENE-030131-1819]
ENSDARG00000007739	atp1a1a.2	ENSDART00000006449	ENSDARP00000024210	atp1a1a.2-201	3	protein_coding		ATPase, Na+/K+ transporting, alpha 1a polypeptide, tandem duplicate 2 [Source:ZFIN;Acc:ZDB-GENE-001212-2]
ENSDARG00000007739	atp1a1a.2	ENSDART00000144313		atp1a1a.2-202	3	retained_intron		ATPase, Na+/K+ transporting, alpha 1a polypeptide, tandem duplicate 2 [Source:ZFIN;Acc:ZDB-GENE-001212-2]
ENSDARG00000007739	atp1a1a.2	ENSDART00000166968	ENSDARP00000135076	atp1a1a.2-203	3	protein_coding		ATPase, Na+/K+ transporting, alpha 1a polypeptide, tandem duplicate 2 [Source:ZFIN;Acc:ZDB-GENE-001212-2]
ENSDARG00000007825	map2k1	ENSDART00000025107	ENSDARP00000008018	map2k1-201	1	protein_coding		mitogen-activated protein kinase kinase 1 [Source:ZFIN;Acc:ZDB-GENE-040426-2759]
ENSDARG00000007923	ptpn1	ENSDART00000062693	ENSDARP00000062692	ptpn1-202	2	protein_coding		protein tyrosine phosphatase, non-receptor type 1 [Source:ZFIN;Acc:ZDB-GENE-980605-23]
ENSDARG00000007923	ptpn1	ENSDART00000007718	ENSDARP00000015011	ptpn1-201	2	protein_coding		protein tyrosine phosphatase, non-receptor type 1 [Source:ZFIN;Acc:ZDB-GENE-980605-23]
ENSDARG00000008200	ugp2b	ENSDART00000139963	ENSDARP00000115076	ugp2b-202	5	protein_coding		UDP-glucose pyrophosphorylase 2b [Source:ZFIN;Acc:ZDB-GENE-030131-6352]
ENSDARG00000008200	ugp2b	ENSDART00000142283		ugp2b-204	5	retained_intron		UDP-glucose pyrophosphorylase 2b [Source:ZFIN;Acc:ZDB-GENE-030131-6352]
ENSDARG00000008200	ugp2b	ENSDART00000140467	ENSDARP00000123568	ugp2b-203	5	protein_coding		UDP-glucose pyrophosphorylase 2b [Source:ZFIN;Acc:ZDB-GENE-030131-6352]
ENSDARG00000008200	ugp2b	ENSDART00000131417	ENSDARP00000120993	ugp2b-201	5	protein_coding		UDP-glucose pyrophosphorylase 2b [Source:ZFIN;Acc:ZDB-GENE-030131-6352]
ENSDARG00000008200	ugp2b	ENSDART00000163221	ENSDARP00000129923	ugp2b-205	5	protein_coding		UDP-glucose pyrophosphorylase 2b [Source:ZFIN;Acc:ZDB-GENE-030131-6352]
ENSDARG00000008398	cacna1c	ENSDART00000132909	ENSDARP00000116425	cacna1c-202	2	protein_coding		calcium channel, voltage-dependent, L type, alpha 1C subunit [Source:ZFIN;Acc:ZDB-GENE-020129-1]
ENSDARG00000008398	cacna1c	ENSDART00000028856	ENSDARP00000031067	cacna1c-201	2	protein_coding		calcium channel, voltage-dependent, L type, alpha 1C subunit [Source:ZFIN;Acc:ZDB-GENE-020129-1]
ENSDARG00000008541	chia.4	ENSDART00000012540	ENSDARP00000005298	chia.4-201	2	protein_coding		chitinase, acidic.4 [Source:ZFIN;Acc:ZDB-GENE-030131-9279]
ENSDARG00000008541	chia.4	ENSDART00000132780		chia.4-202	2	retained_intron		chitinase, acidic.4 [Source:ZFIN;Acc:ZDB-GENE-030131-9279]
ENSDARG00000008592	mtmr8	ENSDART00000002938	ENSDARP00000007263	mtmr8-201	3	protein_coding		myotubularin related protein 8 [Source:ZFIN;Acc:ZDB-GENE-040426-1016]
ENSDARG00000008592	mtmr8	ENSDART00000146519		mtmr8-203	3	retained_intron		myotubularin related protein 8 [Source:ZFIN;Acc:ZDB-GENE-040426-1016]
ENSDARG00000008592	mtmr8	ENSDART00000133724		mtmr8-202	3	processed_transcript		myotubularin related protein 8 [Source:ZFIN;Acc:ZDB-GENE-040426-1016]
ENSDARG00000008723	prkcba	ENSDART00000006211	ENSDARP00000024929	prkcba-201	2	protein_coding		protein kinase C, beta a [Source:ZFIN;Acc:ZDB-GENE-040426-1354]
ENSDARG00000008723	prkcba	ENSDART00000137211	ENSDARP00000121846	prkcba-202	2	protein_coding		protein kinase C, beta a [Source:ZFIN;Acc:ZDB-GENE-040426-1354]
ENSDARG00000008785	dldh	ENSDART00000006709	ENSDARP00000017217	dldh-201	1	protein_coding		dihydrolipoamide dehydrogenase [Source:ZFIN;Acc:ZDB-GENE-040120-4]
ENSDARG00000008931	renbp	ENSDART00000139567	ENSDARP00000119170	renbp-201	1	protein_coding		renin binding protein [Source:ZFIN;Acc:ZDB-GENE-041212-34]
ENSDARG00000009208	prkcda	ENSDART00000033819	ENSDARP00000033971	prkcda-201	1	protein_coding		protein kinase C, delta a [Source:ZFIN;Acc:ZDB-GENE-030131-6503]
ENSDARG00000009390	npl	ENSDART00000011258	ENSDARP00000027094	npl-201	1	protein_coding		N-acetylneuraminate pyruvate lyase (dihydrodipicolinate synthase) [Source:ZFIN;Acc:ZDB-GENE-030131-926]
ENSDARG00000009443	zgc:92137	ENSDART00000024558	ENSDARP00000014921	zgc:92137-201	1	protein_coding		zgc:92137 [Source:ZFIN;Acc:ZDB-GENE-040801-179]
ENSDARG00000009477	prkar2ab	ENSDART00000143698	ENSDARP00000115860	prkar2ab-201	1	protein_coding		protein kinase, cAMP-dependent, regulatory, type II, alpha, B [Source:ZFIN;Acc:ZDB-GENE-040426-2427]
ENSDARG00000009511	tnfa	ENSDART00000025847	ENSDARP00000025726	tnfa-201	1	protein_coding		tumor necrosis factor a (TNF superfamily, member 2) [Source:ZFIN;Acc:ZDB-GENE-050317-1]
ENSDARG00000009612	chia.3	ENSDART00000067817	ENSDARP00000067816	chia.3-201	5	protein_coding		chitinase, acidic.3 [Source:ZFIN;Acc:ZDB-GENE-040426-2891]
ENSDARG00000009612	chia.3	ENSDART00000156017		chia.3-204	5	retained_intron		chitinase, acidic.3 [Source:ZFIN;Acc:ZDB-GENE-040426-2891]
ENSDARG00000009612	chia.3	ENSDART00000153601	ENSDARP00000128749	chia.3-202	5	protein_coding		chitinase, acidic.3 [Source:ZFIN;Acc:ZDB-GENE-040426-2891]
ENSDARG00000009612	chia.3	ENSDART00000154337		chia.3-203	5	retained_intron		chitinase, acidic.3 [Source:ZFIN;Acc:ZDB-GENE-040426-2891]
ENSDARG00000009612	chia.3	ENSDART00000170531	ENSDARP00000134903	chia.3-205	5	protein_coding		chitinase, acidic.3 [Source:ZFIN;Acc:ZDB-GENE-040426-2891]
ENSDARG00000009870	mapk8b	ENSDART00000022471	ENSDARP00000012611	mapk8b-201	4	protein_coding		mitogen-activated protein kinase 8b [Source:ZFIN;Acc:ZDB-GENE-010202-1]
ENSDARG00000009870	mapk8b	ENSDART00000128677	ENSDARP00000111769	mapk8b-203	4	protein_coding		mitogen-activated protein kinase 8b [Source:ZFIN;Acc:ZDB-GENE-010202-1]
ENSDARG00000009870	mapk8b	ENSDART00000145213	ENSDARP00000115805	mapk8b-204	4	protein_coding		mitogen-activated protein kinase 8b [Source:ZFIN;Acc:ZDB-GENE-010202-1]
ENSDARG00000009870	mapk8b	ENSDART00000086510	ENSDARP00000080945	mapk8b-202	4	protein_coding		mitogen-activated protein kinase 8b [Source:ZFIN;Acc:ZDB-GENE-010202-1]
ENSDARG00000009958	cbl	ENSDART00000006085	ENSDARP00000027963	cbl-201	1	protein_coding		Cbl proto-oncogene, E3 ubiquitin protein ligase [Source:ZFIN;Acc:ZDB-GENE-041114-207]
ENSDARG00000010002	gna11a	ENSDART00000136795	ENSDARP00000123118	gna11a-202	3	protein_coding		guanine nucleotide binding protein (G protein), alpha 11a (Gq class) [Source:ZFIN;Acc:ZDB-GENE-050208-597]
ENSDARG00000010002	gna11a	ENSDART00000105566	ENSDARP00000096343	gna11a-201	3	protein_coding		guanine nucleotide binding protein (G protein), alpha 11a (Gq class) [Source:ZFIN;Acc:ZDB-GENE-050208-597]
ENSDARG00000010002	gna11a	ENSDART00000158501	ENSDARP00000131797	gna11a-203	3	protein_coding		guanine nucleotide binding protein (G protein), alpha 11a (Gq class) [Source:ZFIN;Acc:ZDB-GENE-050208-597]
ENSDARG00000010059	itpkb	ENSDART00000136303	ENSDARP00000122774	itpkb-201	1	protein_coding		inositol-trisphosphate 3-kinase B [Source:ZFIN;Acc:ZDB-GENE-041014-166]
ENSDARG00000010246	prmt1	ENSDART00000012630	ENSDARP00000010384	prmt1-201	2	protein_coding		protein arginine methyltransferase 1 [Source:ZFIN;Acc:ZDB-GENE-030131-693]
ENSDARG00000010246	prmt1	ENSDART00000035545	ENSDARP00000039367	prmt1-202	2	protein_coding		protein arginine methyltransferase 1 [Source:ZFIN;Acc:ZDB-GENE-030131-693]
ENSDARG00000010472	atp1a2a	ENSDART00000011188	ENSDARP00000024272	atp1a2a-201	2	protein_coding		ATPase, Na+/K+ transporting, alpha 2a polypeptide [Source:ZFIN;Acc:ZDB-GENE-001212-6]
ENSDARG00000010472	atp1a2a	ENSDART00000093298	ENSDARP00000087730	atp1a2a-202	2	protein_coding		ATPase, Na+/K+ transporting, alpha 2a polypeptide [Source:ZFIN;Acc:ZDB-GENE-001212-6]
ENSDARG00000010555	pdha1b	ENSDART00000018420	ENSDARP00000012693	pdha1b-201	3	protein_coding		pyruvate dehydrogenase (lipoamide) alpha 1b [Source:ZFIN;Acc:ZDB-GENE-040718-96]
ENSDARG00000010555	pdha1b	ENSDART00000146482	ENSDARP00000121414	pdha1b-203	3	protein_coding		pyruvate dehydrogenase (lipoamide) alpha 1b [Source:ZFIN;Acc:ZDB-GENE-040718-96]
ENSDARG00000010555	pdha1b	ENSDART00000123299	ENSDARP00000110363	pdha1b-202	3	protein_coding		pyruvate dehydrogenase (lipoamide) alpha 1b [Source:ZFIN;Acc:ZDB-GENE-040718-96]
ENSDARG00000010752	acsl4b	ENSDART00000002453	ENSDARP00000015290	acsl4b-201	1	protein_coding		acyl-CoA synthetase long-chain family member 4b [Source:ZFIN;Acc:ZDB-GENE-030131-6493]
ENSDARG00000010844	kras	ENSDART00000009126	ENSDARP00000021124	kras-201	1	protein_coding		v-Ki-ras2 Kirsten rat sarcoma viral oncogene homolog [Source:ZFIN;Acc:ZDB-GENE-040808-67]
ENSDARG00000010862	amt	ENSDART00000087151	ENSDARP00000081585	amt-202	3	protein_coding		aminomethyltransferase [Source:ZFIN;Acc:ZDB-GENE-041010-114]
ENSDARG00000010862	amt	ENSDART00000011704	ENSDARP00000015005	amt-201	3	protein_coding		aminomethyltransferase [Source:ZFIN;Acc:ZDB-GENE-041010-114]
ENSDARG00000010862	amt	ENSDART00000169408	ENSDARP00000135891	amt-203	3	protein_coding		aminomethyltransferase [Source:ZFIN;Acc:ZDB-GENE-041010-114]
ENSDARG00000010933	cacna1fa	ENSDART00000142712	ENSDARP00000123455	cacna1fa-202	2	protein_coding		calcium channel, voltage-dependent, L type, alpha 1F subunit a [Source:ZFIN;Acc:ZDB-GENE-091204-7]
ENSDARG00000010933	cacna1fa	ENSDART00000011078	ENSDARP00000022597	cacna1fa-201	2	protein_coding		calcium channel, voltage-dependent, L type, alpha 1F subunit a [Source:ZFIN;Acc:ZDB-GENE-091204-7]
ENSDARG00000011065	camk2b1	ENSDART00000133461	ENSDARP00000118904	camk2b1-202	2	protein_coding		calcium/calmodulin-dependent protein kinase (CaM kinase) II beta 1 [Source:ZFIN;Acc:ZDB-GENE-030131-9588]
ENSDARG00000011065	camk2b1	ENSDART00000098667	ENSDARP00000089438	camk2b1-201	2	protein_coding		calcium/calmodulin-dependent protein kinase (CaM kinase) II beta 1 [Source:ZFIN;Acc:ZDB-GENE-030131-9588]
ENSDARG00000011219	akt2	ENSDART00000026767	ENSDARP00000023119	akt2-201	2	protein_coding		v-akt murine thymoma viral oncogene homolog 2 [Source:ZFIN;Acc:ZDB-GENE-031007-5]
ENSDARG00000011219	akt2	ENSDART00000130397	ENSDARP00000111701	akt2-202	2	protein_coding		v-akt murine thymoma viral oncogene homolog 2 [Source:ZFIN;Acc:ZDB-GENE-031007-5]
ENSDARG00000011373	mknk2a	ENSDART00000145126		mknk2a-203	4	retained_intron		MAP kinase interacting serine/threonine kinase 2a [Source:ZFIN;Acc:ZDB-GENE-030131-6099]
ENSDARG00000011373	mknk2a	ENSDART00000027782	ENSDARP00000008879	mknk2a-201	4	protein_coding		MAP kinase interacting serine/threonine kinase 2a [Source:ZFIN;Acc:ZDB-GENE-030131-6099]
ENSDARG00000011373	mknk2a	ENSDART00000132437		mknk2a-202	4	retained_intron		MAP kinase interacting serine/threonine kinase 2a [Source:ZFIN;Acc:ZDB-GENE-030131-6099]
ENSDARG00000011373	mknk2a	ENSDART00000163649	ENSDARP00000131031	mknk2a-204	4	protein_coding		MAP kinase interacting serine/threonine kinase 2a [Source:ZFIN;Acc:ZDB-GENE-030131-6099]
ENSDARG00000011487	gnaq	ENSDART00000013229	ENSDARP00000020119	gnaq-201	1	protein_coding		guanine nucleotide binding protein (G protein), q polypeptide [Source:ZFIN;Acc:ZDB-GENE-081104-25]
ENSDARG00000011537	ugt2a5	ENSDART00000014649	ENSDARP00000022219	ugt2a5-201	3	protein_coding		UDP glucuronosyltransferase 2 family, polypeptide A5 [Source:ZFIN;Acc:ZDB-GENE-060929-796]
ENSDARG00000011537	ugt2a5	ENSDART00000167385	ENSDARP00000138130	ugt2a5-203	3	protein_coding		UDP glucuronosyltransferase 2 family, polypeptide A5 [Source:ZFIN;Acc:ZDB-GENE-060929-796]
ENSDARG00000011537	ugt2a5	ENSDART00000124128	ENSDARP00000112304	ugt2a5-202	3	protein_coding		UDP glucuronosyltransferase 2 family, polypeptide A5 [Source:ZFIN;Acc:ZDB-GENE-060929-796]
ENSDARG00000011662	chuk	ENSDART00000027428	ENSDARP00000013115	chuk-201	1	protein_coding		conserved helix-loop-helix ubiquitous kinase [Source:ZFIN;Acc:ZDB-GENE-040426-1069]
ENSDARG00000011665	aldoaa	ENSDART00000146867	ENSDARP00000119413	aldoaa-203	3	protein_coding		aldolase a, fructose-bisphosphate, a [Source:ZFIN;Acc:ZDB-GENE-030131-8369]
ENSDARG00000011665	aldoaa	ENSDART00000020741	ENSDARP00000018850	aldoaa-201	3	protein_coding		aldolase a, fructose-bisphosphate, a [Source:ZFIN;Acc:ZDB-GENE-030131-8369]
ENSDARG00000011665	aldoaa	ENSDART00000137999		aldoaa-202	3	processed_transcript		aldolase a, fructose-bisphosphate, a [Source:ZFIN;Acc:ZDB-GENE-030131-8369]
ENSDARG00000011909	itpr2	ENSDART00000061134	ENSDARP00000061133	itpr2-201	2	protein_coding		inositol 1,4,5-trisphosphate receptor, type 2 [Source:ZFIN;Acc:ZDB-GENE-050419-192]
ENSDARG00000011909	itpr2	ENSDART00000154505	ENSDARP00000128737	itpr2-202	2	protein_coding		inositol 1,4,5-trisphosphate receptor, type 2 [Source:ZFIN;Acc:ZDB-GENE-050419-192]
ENSDARG00000011948	insra	ENSDART00000008302	ENSDARP00000023951	insra-201	2	protein_coding		insulin receptor a [Source:ZFIN;Acc:ZDB-GENE-020503-3]
ENSDARG00000011948	insra	ENSDART00000144037		insra-202	2	retained_intron		insulin receptor a [Source:ZFIN;Acc:ZDB-GENE-020503-3]
ENSDARG00000012274	eif4e1c	ENSDART00000036718	ENSDARP00000031553	eif4e1c-201	5	protein_coding		eukaryotic translation initiation factor 4E family member 1c [Source:ZFIN;Acc:ZDB-GENE-050417-398]
ENSDARG00000012274	eif4e1c	ENSDART00000132073	ENSDARP00000119224	eif4e1c-203	5	protein_coding		eukaryotic translation initiation factor 4E family member 1c [Source:ZFIN;Acc:ZDB-GENE-050417-398]
ENSDARG00000012274	eif4e1c	ENSDART00000141724		eif4e1c-204	5	processed_transcript		eukaryotic translation initiation factor 4E family member 1c [Source:ZFIN;Acc:ZDB-GENE-050417-398]
ENSDARG00000012274	eif4e1c	ENSDART00000108764	ENSDARP00000124732	eif4e1c-202	5	nonsense_mediated_decay		eukaryotic translation initiation factor 4E family member 1c [Source:ZFIN;Acc:ZDB-GENE-050417-398]
ENSDARG00000012274	eif4e1c	ENSDART00000145506		eif4e1c-205	5	processed_transcript		eukaryotic translation initiation factor 4E family member 1c [Source:ZFIN;Acc:ZDB-GENE-050417-398]
ENSDARG00000012340	ptpn11b	ENSDART00000046951	ENSDARP00000046950	ptpn11b-201	2	protein_coding		protein tyrosine phosphatase, non-receptor type 11, b [Source:ZFIN;Acc:ZDB-GENE-040426-1158]
ENSDARG00000012340	ptpn11b	ENSDART00000171029	ENSDARP00000132966	ptpn11b-202	2	protein_coding		protein tyrosine phosphatase, non-receptor type 11, b [Source:ZFIN;Acc:ZDB-GENE-040426-1158]
ENSDARG00000012366	fbp2	ENSDART00000019104	ENSDARP00000019407	fbp2-201	1	protein_coding		fructose-1,6-bisphosphatase 2 [Source:ZFIN;Acc:ZDB-GENE-040822-23]
ENSDARG00000012387	pdha1a	ENSDART00000023784	ENSDARP00000024338	pdha1a-201	2	protein_coding		pyruvate dehydrogenase (lipoamide) alpha 1a [Source:ZFIN;Acc:ZDB-GENE-040426-2719]
ENSDARG00000012387	pdha1a	ENSDART00000161131	ENSDARP00000139481	pdha1a-202	2	protein_coding		pyruvate dehydrogenase (lipoamide) alpha 1a [Source:ZFIN;Acc:ZDB-GENE-040426-2719]
ENSDARG00000012468	aacs	ENSDART00000010101	ENSDARP00000002180	aacs-201	2	protein_coding		acetoacetyl-CoA synthetase [Source:ZFIN;Acc:ZDB-GENE-040426-903]
ENSDARG00000012468	aacs	ENSDART00000099434	ENSDARP00000090207	aacs-202	2	protein_coding		acetoacetyl-CoA synthetase [Source:ZFIN;Acc:ZDB-GENE-040426-903]
ENSDARG00000012625	prkag2a	ENSDART00000148618	ENSDARP00000125018	prkag2a-204	6	protein_coding		protein kinase, AMP-activated, gamma 2 non-catalytic subunit a [Source:ZFIN;Acc:ZDB-GENE-060929-160]
ENSDARG00000012625	prkag2a	ENSDART00000149589	ENSDARP00000124523	prkag2a-206	6	protein_coding		protein kinase, AMP-activated, gamma 2 non-catalytic subunit a [Source:ZFIN;Acc:ZDB-GENE-060929-160]
ENSDARG00000012625	prkag2a	ENSDART00000149015	ENSDARP00000124496	prkag2a-205	6	protein_coding		protein kinase, AMP-activated, gamma 2 non-catalytic subunit a [Source:ZFIN;Acc:ZDB-GENE-060929-160]
ENSDARG00000012625	prkag2a	ENSDART00000148406	ENSDARP00000124183	prkag2a-202	6	protein_coding		protein kinase, AMP-activated, gamma 2 non-catalytic subunit a [Source:ZFIN;Acc:ZDB-GENE-060929-160]
ENSDARG00000012625	prkag2a	ENSDART00000148419		prkag2a-203	6	retained_intron		protein kinase, AMP-activated, gamma 2 non-catalytic subunit a [Source:ZFIN;Acc:ZDB-GENE-060929-160]
ENSDARG00000012625	prkag2a	ENSDART00000129174	ENSDARP00000109004	prkag2a-201	6	protein_coding		protein kinase, AMP-activated, gamma 2 non-catalytic subunit a [Source:ZFIN;Acc:ZDB-GENE-060929-160]
ENSDARG00000012801	pfkpb	ENSDART00000123040	ENSDARP00000104718	pfkpb-201	5	protein_coding		phosphofructokinase, platelet b [Source:ZFIN;Acc:ZDB-GENE-070912-634]
ENSDARG00000012801	pfkpb	ENSDART00000146553	ENSDARP00000122866	pfkpb-204	5	protein_coding		phosphofructokinase, platelet b [Source:ZFIN;Acc:ZDB-GENE-070912-634]
ENSDARG00000012801	pfkpb	ENSDART00000137733		pfkpb-202	5	retained_intron		phosphofructokinase, platelet b [Source:ZFIN;Acc:ZDB-GENE-070912-634]
ENSDARG00000012801	pfkpb	ENSDART00000141152		pfkpb-203	5	processed_transcript		phosphofructokinase, platelet b [Source:ZFIN;Acc:ZDB-GENE-070912-634]
ENSDARG00000012801	pfkpb	ENSDART00000156258	ENSDARP00000128326	pfkpb-205	5	protein_coding		phosphofructokinase, platelet b [Source:ZFIN;Acc:ZDB-GENE-070912-634]
ENSDARG00000012987	gpia	ENSDART00000022437	ENSDARP00000009909	gpia-201	3	protein_coding		glucose-6-phosphate isomerase a [Source:ZFIN;Acc:ZDB-GENE-020513-2]
ENSDARG00000012987	gpia	ENSDART00000143249		gpia-202	3	retained_intron		glucose-6-phosphate isomerase a [Source:ZFIN;Acc:ZDB-GENE-020513-2]
ENSDARG00000012987	gpia	ENSDART00000146242		gpia-203	3	retained_intron		glucose-6-phosphate isomerase a [Source:ZFIN;Acc:ZDB-GENE-020513-2]
ENSDARG00000013056	itpk1a	ENSDART00000008590	ENSDARP00000009878	itpk1a-201	1	protein_coding		inositol-tetrakisphosphate 1-kinase a [Source:ZFIN;Acc:ZDB-GENE-040426-1953]
ENSDARG00000013063	oxct1a	ENSDART00000013434	ENSDARP00000002234	oxct1a-201	5	protein_coding		3-oxoacid CoA transferase 1a [Source:ZFIN;Acc:ZDB-GENE-040723-3]
ENSDARG00000013063	oxct1a	ENSDART00000137302		oxct1a-202	5	retained_intron		3-oxoacid CoA transferase 1a [Source:ZFIN;Acc:ZDB-GENE-040723-3]
ENSDARG00000013063	oxct1a	ENSDART00000141226	ENSDARP00000112626	oxct1a-203	5	protein_coding		3-oxoacid CoA transferase 1a [Source:ZFIN;Acc:ZDB-GENE-040723-3]
ENSDARG00000013063	oxct1a	ENSDART00000142519	ENSDARP00000118282	oxct1a-204	5	protein_coding		3-oxoacid CoA transferase 1a [Source:ZFIN;Acc:ZDB-GENE-040723-3]
ENSDARG00000013063	oxct1a	ENSDART00000161121	ENSDARP00000135220	oxct1a-205	5	protein_coding		3-oxoacid CoA transferase 1a [Source:ZFIN;Acc:ZDB-GENE-040723-3]
ENSDARG00000013082	uap1l1	ENSDART00000023463	ENSDARP00000025374	uap1l1-201	2	protein_coding		UDP-N-acetylglucosamine pyrophosphorylase 1, like 1 [Source:ZFIN;Acc:ZDB-GENE-040426-1056]
ENSDARG00000013082	uap1l1	ENSDART00000142097		uap1l1-202	2	retained_intron		UDP-N-acetylglucosamine pyrophosphorylase 1, like 1 [Source:ZFIN;Acc:ZDB-GENE-040426-1056]
ENSDARG00000013144	atp1b1a	ENSDART00000006386	ENSDARP00000003281	atp1b1a-201	2	protein_coding		ATPase, Na+/K+ transporting, beta 1a polypeptide [Source:ZFIN;Acc:ZDB-GENE-001127-3]
ENSDARG00000013144	atp1b1a	ENSDART00000139368		atp1b1a-202	2	processed_transcript		ATPase, Na+/K+ transporting, beta 1a polypeptide [Source:ZFIN;Acc:ZDB-GENE-001127-3]
ENSDARG00000013161	zgc:55558	ENSDART00000100961	ENSDARP00000091733	zgc:55558-202	3	protein_coding		zgc:55558 [Source:ZFIN;Acc:ZDB-GENE-040426-740]
ENSDARG00000013161	zgc:55558	ENSDART00000013816	ENSDARP00000022638	zgc:55558-201	3	protein_coding		zgc:55558 [Source:ZFIN;Acc:ZDB-GENE-040426-740]
ENSDARG00000013161	zgc:55558	ENSDART00000141875		zgc:55558-203	3	processed_transcript		zgc:55558 [Source:ZFIN;Acc:ZDB-GENE-040426-740]
ENSDARG00000013227	glulc	ENSDART00000043239	ENSDARP00000043238	glulc-201	2	protein_coding		glutamate-ammonia ligase (glutamine synthase) c [Source:ZFIN;Acc:ZDB-GENE-060929-540]
ENSDARG00000013227	glulc	ENSDART00000142145	ENSDARP00000120682	glulc-202	2	protein_coding		glutamate-ammonia ligase (glutamine synthase) c [Source:ZFIN;Acc:ZDB-GENE-060929-540]
ENSDARG00000013274	eif4eb	ENSDART00000010517	ENSDARP00000007117	eif4eb-201	2	protein_coding		eukaryotic translation initiation factor 4eb [Source:ZFIN;Acc:ZDB-GENE-041121-14]
ENSDARG00000013274	eif4eb	ENSDART00000160377	ENSDARP00000139493	eif4eb-202	2	protein_coding		eukaryotic translation initiation factor 4eb [Source:ZFIN;Acc:ZDB-GENE-041121-14]
ENSDARG00000013317	pygmb	ENSDART00000148576	ENSDARP00000124162	pygmb-203	6	protein_coding		phosphorylase, glycogen, muscle b [Source:ZFIN;Acc:ZDB-GENE-040426-1206]
ENSDARG00000013317	pygmb	ENSDART00000149993	ENSDARP00000124042	pygmb-204	6	protein_coding		phosphorylase, glycogen, muscle b [Source:ZFIN;Acc:ZDB-GENE-040426-1206]
ENSDARG00000013317	pygmb	ENSDART00000173483	ENSDARP00000142892	pygmb-206	6	protein_coding		phosphorylase, glycogen, muscle b [Source:ZFIN;Acc:ZDB-GENE-040426-1206]
ENSDARG00000013317	pygmb	ENSDART00000159743	ENSDARP00000136837	pygmb-205	6	protein_coding		phosphorylase, glycogen, muscle b [Source:ZFIN;Acc:ZDB-GENE-040426-1206]
ENSDARG00000013317	pygmb	ENSDART00000101459	ENSDARP00000092233	pygmb-201	6	protein_coding		phosphorylase, glycogen, muscle b [Source:ZFIN;Acc:ZDB-GENE-040426-1206]
ENSDARG00000013317	pygmb	ENSDART00000127467	ENSDARP00000111947	pygmb-202	6	protein_coding		phosphorylase, glycogen, muscle b [Source:ZFIN;Acc:ZDB-GENE-040426-1206]
ENSDARG00000013522	pck1	ENSDART00000008752	ENSDARP00000018261	pck1-201	2	protein_coding		phosphoenolpyruvate carboxykinase 1 (soluble) [Source:ZFIN;Acc:ZDB-GENE-030909-11]
ENSDARG00000013522	pck1	ENSDART00000148691		pck1-202	2	retained_intron		phosphoenolpyruvate carboxykinase 1 (soluble) [Source:ZFIN;Acc:ZDB-GENE-030909-11]
ENSDARG00000013561	pgm1	ENSDART00000006417	ENSDARP00000006510	pgm1-201	1	protein_coding		phosphoglucomutase 1 [Source:ZFIN;Acc:ZDB-GENE-040426-1245]
ENSDARG00000013598	tnfb	ENSDART00000017569	ENSDARP00000010728	tnfb-201	2	protein_coding		tumor necrosis factor b (TNF superfamily, member 2) [Source:ZFIN;Acc:ZDB-GENE-050601-2]
ENSDARG00000013598	tnfb	ENSDART00000148542		tnfb-202	2	retained_intron		tumor necrosis factor b (TNF superfamily, member 2) [Source:ZFIN;Acc:ZDB-GENE-050601-2]
ENSDARG00000013721	g6pca.2	ENSDART00000091868	ENSDARP00000086301	g6pca.2-201	5	protein_coding		glucose-6-phosphatase a, catalytic subunit, tandem duplicate 2 [Source:ZFIN;Acc:ZDB-GENE-050309-17]
ENSDARG00000013721	g6pca.2	ENSDART00000134267		g6pca.2-203	5	retained_intron		glucose-6-phosphatase a, catalytic subunit, tandem duplicate 2 [Source:ZFIN;Acc:ZDB-GENE-050309-17]
ENSDARG00000013721	g6pca.2	ENSDART00000136631		g6pca.2-204	5	retained_intron		glucose-6-phosphatase a, catalytic subunit, tandem duplicate 2 [Source:ZFIN;Acc:ZDB-GENE-050309-17]
ENSDARG00000013721	g6pca.2	ENSDART00000143746		g6pca.2-205	5	retained_intron		glucose-6-phosphatase a, catalytic subunit, tandem duplicate 2 [Source:ZFIN;Acc:ZDB-GENE-050309-17]
ENSDARG00000013721	g6pca.2	ENSDART00000130087	ENSDARP00000104907	g6pca.2-202	5	protein_coding		glucose-6-phosphatase a, catalytic subunit, tandem duplicate 2 [Source:ZFIN;Acc:ZDB-GENE-050309-17]
ENSDARG00000013750	eno1b	ENSDART00000142492	ENSDARP00000113905	eno1b-202	3	protein_coding		enolase 1b, (alpha) [Source:ZFIN;Acc:ZDB-GENE-040426-1651]
ENSDARG00000013750	eno1b	ENSDART00000151894		eno1b-203	3	retained_intron		enolase 1b, (alpha) [Source:ZFIN;Acc:ZDB-GENE-040426-1651]
ENSDARG00000013750	eno1b	ENSDART00000103842	ENSDARP00000094618	eno1b-201	3	protein_coding		enolase 1b, (alpha) [Source:ZFIN;Acc:ZDB-GENE-040426-1651]
ENSDARG00000013839	aldh3b1	ENSDART00000020017	ENSDARP00000002746	aldh3b1-201	2	protein_coding		aldehyde dehydrogenase 3 family, member B1 [Source:ZFIN;Acc:ZDB-GENE-021120-3]
ENSDARG00000013839	aldh3b1	ENSDART00000151700	ENSDARP00000126154	aldh3b1-202	2	protein_coding		aldehyde dehydrogenase 3 family, member B1 [Source:ZFIN;Acc:ZDB-GENE-021120-3]
ENSDARG00000013856	amy2a	ENSDART00000003035	ENSDARP00000021453	amy2a-201	2	protein_coding		amylase, alpha 2A (pancreatic) [Source:ZFIN;Acc:ZDB-GENE-040426-2393]
ENSDARG00000013856	amy2a	ENSDART00000156259		amy2a-202	2	retained_intron		amylase, alpha 2A (pancreatic) [Source:ZFIN;Acc:ZDB-GENE-040426-2393]
ENSDARG00000013871	slc5a1	ENSDART00000080449	ENSDARP00000074898	slc5a1-202	2	protein_coding		solute carrier family 5 (sodium/glucose cotransporter), member 1 [Source:ZFIN;Acc:ZDB-GENE-040426-1524]
ENSDARG00000013871	slc5a1	ENSDART00000039955		slc5a1-201	2	processed_transcript		solute carrier family 5 (sodium/glucose cotransporter), member 1 [Source:ZFIN;Acc:ZDB-GENE-040426-1524]
ENSDARG00000013881	pi4k2b	ENSDART00000033018	ENSDARP00000038731	pi4k2b-201	1	protein_coding		phosphatidylinositol 4-kinase type 2 beta [Source:ZFIN;Acc:ZDB-GENE-070112-990]
ENSDARG00000014068	pgam1b	ENSDART00000122601	ENSDARP00000108556	pgam1b-202	2	protein_coding		phosphoglycerate mutase 1b [Source:ZFIN;Acc:ZDB-GENE-030131-5376]
ENSDARG00000014068	pgam1b	ENSDART00000016350	ENSDARP00000022600	pgam1b-201	2	protein_coding		phosphoglycerate mutase 1b [Source:ZFIN;Acc:ZDB-GENE-030131-5376]
ENSDARG00000014179	pfkma	ENSDART00000008174	ENSDARP00000023022	pfkma-201	2	protein_coding		phosphofructokinase, muscle a [Source:ZFIN;Acc:ZDB-GENE-040912-135]
ENSDARG00000014179	pfkma	ENSDART00000143178		pfkma-202	2	retained_intron		phosphofructokinase, muscle a [Source:ZFIN;Acc:ZDB-GENE-040912-135]
ENSDARG00000014230	dlst	ENSDART00000135246		dlst-202	4	processed_transcript		dihydrolipoamide S-succinyltransferase [Source:ZFIN;Acc:ZDB-GENE-030326-1]
ENSDARG00000014230	dlst	ENSDART00000016614	ENSDARP00000006973	dlst-201	4	protein_coding		dihydrolipoamide S-succinyltransferase [Source:ZFIN;Acc:ZDB-GENE-030326-1]
ENSDARG00000014230	dlst	ENSDART00000145676		dlst-204	4	processed_transcript		dihydrolipoamide S-succinyltransferase [Source:ZFIN;Acc:ZDB-GENE-030326-1]
ENSDARG00000014230	dlst	ENSDART00000135268		dlst-203	4	processed_transcript		dihydrolipoamide S-succinyltransferase [Source:ZFIN;Acc:ZDB-GENE-030326-1]
ENSDARG00000014287	eno2	ENSDART00000037126	ENSDARP00000032456	eno2-201	3	protein_coding		enolase 2 [Source:ZFIN;Acc:ZDB-GENE-040704-27]
ENSDARG00000014287	eno2	ENSDART00000141559	ENSDARP00000114386	eno2-202	3	nonsense_mediated_decay		enolase 2 [Source:ZFIN;Acc:ZDB-GENE-040704-27]
ENSDARG00000014287	eno2	ENSDART00000151681		eno2-203	3	retained_intron		enolase 2 [Source:ZFIN;Acc:ZDB-GENE-040704-27]
ENSDARG00000014554	ppp1r3cb	ENSDART00000152500	ENSDARP00000126940	ppp1r3cb-203	3	protein_coding		protein phosphatase 1, regulatory subunit 3Cb [Source:ZFIN;Acc:ZDB-GENE-040426-1733]
ENSDARG00000014554	ppp1r3cb	ENSDART00000013360	ENSDARP00000014980	ppp1r3cb-201	3	protein_coding		protein phosphatase 1, regulatory subunit 3Cb [Source:ZFIN;Acc:ZDB-GENE-040426-1733]
ENSDARG00000014554	ppp1r3cb	ENSDART00000141169	ENSDARP00000121776	ppp1r3cb-202	3	protein_coding		protein phosphatase 1, regulatory subunit 3Cb [Source:ZFIN;Acc:ZDB-GENE-040426-1733]
ENSDARG00000014565	eif4e1b	ENSDART00000017881	ENSDARP00000022906	eif4e1b-201	1	protein_coding		eukaryotic translation initiation factor 4E family member 1B [Source:ZFIN;Acc:ZDB-GENE-980526-127]
ENSDARG00000014588	adcy2b	ENSDART00000135348	ENSDARP00000119823	adcy2b-202	2	protein_coding		adenylate cyclase 2b (brain) [Source:ZFIN;Acc:ZDB-GENE-060503-69]
ENSDARG00000014588	adcy2b	ENSDART00000046166	ENSDARP00000046165	adcy2b-201	2	protein_coding		adenylate cyclase 2b (brain) [Source:ZFIN;Acc:ZDB-GENE-060503-69]
ENSDARG00000014655	itpr1a	ENSDART00000149019	ENSDARP00000123931	itpr1a-202	2	protein_coding		inositol 1,4,5-trisphosphate receptor, type 1a [Source:ZFIN;Acc:ZDB-GENE-070604-3]
ENSDARG00000014655	itpr1a	ENSDART00000065092	ENSDARP00000065091	itpr1a-201	2	protein_coding		inositol 1,4,5-trisphosphate receptor, type 1a [Source:ZFIN;Acc:ZDB-GENE-070604-3]
ENSDARG00000014674	acsl3b	ENSDART00000074968	ENSDARP00000069454	acsl3b-201	2	protein_coding		acyl-CoA synthetase long-chain family member 3b [Source:ZFIN;Acc:ZDB-GENE-030131-492]
ENSDARG00000014674	acsl3b	ENSDART00000141974	ENSDARP00000113357	acsl3b-202	2	protein_coding		acyl-CoA synthetase long-chain family member 3b [Source:ZFIN;Acc:ZDB-GENE-030131-492]
ENSDARG00000014676	bckdhb	ENSDART00000148955	ENSDARP00000124480	bckdhb-202	2	protein_coding		branched chain keto acid dehydrogenase E1, beta polypeptide [Source:ZFIN;Acc:ZDB-GENE-030124-2]
ENSDARG00000014676	bckdhb	ENSDART00000082071	ENSDARP00000076508	bckdhb-201	2	protein_coding		branched chain keto acid dehydrogenase E1, beta polypeptide [Source:ZFIN;Acc:ZDB-GENE-030124-2]
ENSDARG00000014704	pgm2l1	ENSDART00000101937	ENSDARP00000092712	pgm2l1-202	2	protein_coding		phosphoglucomutase 2-like 1 [Source:ZFIN;Acc:ZDB-GENE-041008-205]
ENSDARG00000014704	pgm2l1	ENSDART00000010350	ENSDARP00000021409	pgm2l1-201	2	protein_coding		phosphoglucomutase 2-like 1 [Source:ZFIN;Acc:ZDB-GENE-041008-205]
ENSDARG00000014939	KCNN2	ENSDART00000141221	ENSDARP00000122596	KCNN2-201	4	protein_coding		si:dkey-76p7.5 [Source:ZFIN;Acc:ZDB-GENE-091116-41]
ENSDARG00000014939	KCNN2	ENSDART00000140401		KCNN2-202	4	retained_intron		si:dkey-76p7.5 [Source:ZFIN;Acc:ZDB-GENE-091116-41]
ENSDARG00000014939	KCNN2	ENSDART00000165729	ENSDARP00000130754	KCNN2-203	4	protein_coding		si:dkey-76p7.5 [Source:ZFIN;Acc:ZDB-GENE-091116-41]
ENSDARG00000014939	KCNN2	ENSDART00000168635	ENSDARP00000130450	KCNN2-204	4	protein_coding		si:dkey-76p7.5 [Source:ZFIN;Acc:ZDB-GENE-091116-41]
ENSDARG00000014962	ppp3cca	ENSDART00000132740	ENSDARP00000121481	ppp3cca-201	2	protein_coding		protein phosphatase 3, catalytic subunit, gamma isozyme, a [Source:ZFIN;Acc:ZDB-GENE-030829-36]
ENSDARG00000014962	ppp3cca	ENSDART00000171611	ENSDARP00000131721	ppp3cca-202	2	protein_coding		protein phosphatase 3, catalytic subunit, gamma isozyme, a [Source:ZFIN;Acc:ZDB-GENE-030829-36]
ENSDARG00000014967	g6pcb	ENSDART00000156149	ENSDARP00000128434	g6pcb-201	1	protein_coding		glucose-6-phosphatase b, catalytic subunit [Source:ZFIN;Acc:ZDB-GENE-081223-2]
ENSDARG00000015050	calm2b	ENSDART00000014868	ENSDARP00000018820	calm2b-201	1	protein_coding		calmodulin 2b, (phosphorylase kinase, delta) [Source:ZFIN;Acc:ZDB-GENE-020415-2]
ENSDARG00000015134	camkk1b	ENSDART00000156830	ENSDARP00000129228	camkk1b-202	2	protein_coding		calcium/calmodulin-dependent protein kinase kinase 1, alpha b [Source:ZFIN;Acc:ZDB-GENE-080722-13]
ENSDARG00000015134	camkk1b	ENSDART00000125864	ENSDARP00000111677	camkk1b-201	2	protein_coding		calcium/calmodulin-dependent protein kinase kinase 1, alpha b [Source:ZFIN;Acc:ZDB-GENE-080722-13]
ENSDARG00000015164	mknk2b	ENSDART00000016422	ENSDARP00000019044	mknk2b-201	4	protein_coding		MAP kinase interacting serine/threonine kinase 2b [Source:ZFIN;Acc:ZDB-GENE-030829-2]
ENSDARG00000015164	mknk2b	ENSDART00000133794	ENSDARP00000123408	mknk2b-202	4	protein_coding		MAP kinase interacting serine/threonine kinase 2b [Source:ZFIN;Acc:ZDB-GENE-030829-2]
ENSDARG00000015164	mknk2b	ENSDART00000140750		mknk2b-203	4	retained_intron		MAP kinase interacting serine/threonine kinase 2b [Source:ZFIN;Acc:ZDB-GENE-030829-2]
ENSDARG00000015164	mknk2b	ENSDART00000163953	ENSDARP00000135545	mknk2b-204	4	protein_coding		MAP kinase interacting serine/threonine kinase 2b [Source:ZFIN;Acc:ZDB-GENE-030829-2]
ENSDARG00000015199	cblb	ENSDART00000137508	ENSDARP00000116090	cblb-202	2	protein_coding		Cbl proto-oncogene B, E3 ubiquitin protein ligase [Source:ZFIN;Acc:ZDB-GENE-030616-417]
ENSDARG00000015199	cblb	ENSDART00000047776	ENSDARP00000047775	cblb-201	2	protein_coding		Cbl proto-oncogene B, E3 ubiquitin protein ligase [Source:ZFIN;Acc:ZDB-GENE-030616-417]
ENSDARG00000015343	pgd	ENSDART00000017728	ENSDARP00000007588	pgd-201	1	protein_coding		phosphogluconate dehydrogenase [Source:ZFIN;Acc:ZDB-GENE-040426-2807]
ENSDARG00000015524	prps1a	ENSDART00000003428	ENSDARP00000008663	prps1a-201	3	protein_coding		phosphoribosyl pyrophosphate synthetase 1A [Source:ZFIN;Acc:ZDB-GENE-011212-5]
ENSDARG00000015524	prps1a	ENSDART00000109340	ENSDARP00000097681	prps1a-202	3	protein_coding		phosphoribosyl pyrophosphate synthetase 1A [Source:ZFIN;Acc:ZDB-GENE-011212-5]
ENSDARG00000015524	prps1a	ENSDART00000171039	ENSDARP00000140447	prps1a-203	3	protein_coding		phosphoribosyl pyrophosphate synthetase 1A [Source:ZFIN;Acc:ZDB-GENE-011212-5]
ENSDARG00000015537	gad2	ENSDART00000021609	ENSDARP00000010443	gad2-201	3	protein_coding		glutamate decarboxylase 2 [Source:ZFIN;Acc:ZDB-GENE-030909-9]
ENSDARG00000015537	gad2	ENSDART00000147427		gad2-203	3	processed_transcript		glutamate decarboxylase 2 [Source:ZFIN;Acc:ZDB-GENE-030909-9]
ENSDARG00000015537	gad2	ENSDART00000114229	ENSDARP00000100019	gad2-202	3	protein_coding		glutamate decarboxylase 2 [Source:ZFIN;Acc:ZDB-GENE-030909-9]
ENSDARG00000015657	zgc:77112	ENSDART00000012758	ENSDARP00000006228	zgc:77112-201	1	protein_coding		zgc:77112 [Source:ZFIN;Acc:ZDB-GENE-040426-2219]
ENSDARG00000015790	atp1b3a	ENSDART00000022549	ENSDARP00000013993	atp1b3a-201	5	protein_coding		ATPase, Na+/K+ transporting, beta 3a polypeptide [Source:ZFIN;Acc:ZDB-GENE-990415-167]
ENSDARG00000015790	atp1b3a	ENSDART00000156406	ENSDARP00000129786	atp1b3a-204	5	protein_coding		ATPase, Na+/K+ transporting, beta 3a polypeptide [Source:ZFIN;Acc:ZDB-GENE-990415-167]
ENSDARG00000015790	atp1b3a	ENSDART00000147830		atp1b3a-203	5	retained_intron		ATPase, Na+/K+ transporting, beta 3a polypeptide [Source:ZFIN;Acc:ZDB-GENE-990415-167]
ENSDARG00000015790	atp1b3a	ENSDART00000164412	ENSDARP00000131736	atp1b3a-205	5	protein_coding		ATPase, Na+/K+ transporting, beta 3a polypeptide [Source:ZFIN;Acc:ZDB-GENE-990415-167]
ENSDARG00000015790	atp1b3a	ENSDART00000100282	ENSDARP00000091055	atp1b3a-202	5	protein_coding		ATPase, Na+/K+ transporting, beta 3a polypeptide [Source:ZFIN;Acc:ZDB-GENE-990415-167]
ENSDARG00000015793	creb3l1	ENSDART00000024330	ENSDARP00000012411	creb3l1-201	4	protein_coding		cAMP responsive element binding protein 3-like 1 [Source:ZFIN;Acc:ZDB-GENE-030219-181]
ENSDARG00000015793	creb3l1	ENSDART00000173945	ENSDARP00000142646	creb3l1-204	4	protein_coding		cAMP responsive element binding protein 3-like 1 [Source:ZFIN;Acc:ZDB-GENE-030219-181]
ENSDARG00000015793	creb3l1	ENSDART00000172251	ENSDARP00000134652	creb3l1-203	4	protein_coding		cAMP responsive element binding protein 3-like 1 [Source:ZFIN;Acc:ZDB-GENE-030219-181]
ENSDARG00000015793	creb3l1	ENSDART00000164019	ENSDARP00000141309	creb3l1-202	4	protein_coding		cAMP responsive element binding protein 3-like 1 [Source:ZFIN;Acc:ZDB-GENE-030219-181]
ENSDARG00000015835	eif4e2rs1	ENSDART00000160207	ENSDARP00000132205	eif4e2rs1-202	2	protein_coding		eukaryotic translation initiation factor 4E family member 2 related sequence 1 [Source:ZFIN;Acc:ZDB-GENE-040426-1728]
ENSDARG00000015835	eif4e2rs1	ENSDART00000014691	ENSDARP00000020911	eif4e2rs1-201	2	protein_coding		eukaryotic translation initiation factor 4E family member 2 related sequence 1 [Source:ZFIN;Acc:ZDB-GENE-040426-1728]
ENSDARG00000015918	dlat	ENSDART00000016502	ENSDARP00000023098	dlat-201	1	protein_coding		dihydrolipoamide S-acetyltransferase (E2 component of pyruvate dehydrogenase complex) [Source:ZFIN;Acc:ZDB-GENE-030131-2921]
ENSDARG00000015971	rapgef1b	ENSDART00000167791	ENSDARP00000136224	rapgef1b-207	8	protein_coding		Rap guanine nucleotide exchange factor (GEF) 1b [Source:ZFIN;Acc:ZDB-GENE-040426-1001]
ENSDARG00000015971	rapgef1b	ENSDART00000146541	ENSDARP00000123296	rapgef1b-203	8	protein_coding		Rap guanine nucleotide exchange factor (GEF) 1b [Source:ZFIN;Acc:ZDB-GENE-040426-1001]
ENSDARG00000015971	rapgef1b	ENSDART00000139806		rapgef1b-202	8	retained_intron		Rap guanine nucleotide exchange factor (GEF) 1b [Source:ZFIN;Acc:ZDB-GENE-040426-1001]
ENSDARG00000015971	rapgef1b	ENSDART00000162078	ENSDARP00000140044	rapgef1b-205	8	protein_coding		Rap guanine nucleotide exchange factor (GEF) 1b [Source:ZFIN;Acc:ZDB-GENE-040426-1001]
ENSDARG00000015971	rapgef1b	ENSDART00000168680	ENSDARP00000140185	rapgef1b-208	8	protein_coding		Rap guanine nucleotide exchange factor (GEF) 1b [Source:ZFIN;Acc:ZDB-GENE-040426-1001]
ENSDARG00000015971	rapgef1b	ENSDART00000159325	ENSDARP00000140547	rapgef1b-204	8	protein_coding		Rap guanine nucleotide exchange factor (GEF) 1b [Source:ZFIN;Acc:ZDB-GENE-040426-1001]
ENSDARG00000015971	rapgef1b	ENSDART00000163720	ENSDARP00000137599	rapgef1b-206	8	protein_coding		Rap guanine nucleotide exchange factor (GEF) 1b [Source:ZFIN;Acc:ZDB-GENE-040426-1001]
ENSDARG00000015971	rapgef1b	ENSDART00000123759	ENSDARP00000111128	rapgef1b-201	8	protein_coding		Rap guanine nucleotide exchange factor (GEF) 1b [Source:ZFIN;Acc:ZDB-GENE-040426-1001]
ENSDARG00000016200	trib3	ENSDART00000036513	ENSDARP00000036401	trib3-201	1	protein_coding		tribbles pseudokinase 3 [Source:ZFIN;Acc:ZDB-GENE-040426-2609]
ENSDARG00000016721	sdha	ENSDART00000133127		sdha-203	7	processed_transcript		succinate dehydrogenase complex, subunit A, flavoprotein (Fp) [Source:ZFIN;Acc:ZDB-GENE-040426-874]
ENSDARG00000016721	sdha	ENSDART00000015559	ENSDARP00000018027	sdha-201	7	protein_coding		succinate dehydrogenase complex, subunit A, flavoprotein (Fp) [Source:ZFIN;Acc:ZDB-GENE-040426-874]
ENSDARG00000016721	sdha	ENSDART00000138587		sdha-205	7	retained_intron		succinate dehydrogenase complex, subunit A, flavoprotein (Fp) [Source:ZFIN;Acc:ZDB-GENE-040426-874]
ENSDARG00000016721	sdha	ENSDART00000137654		sdha-204	7	retained_intron		succinate dehydrogenase complex, subunit A, flavoprotein (Fp) [Source:ZFIN;Acc:ZDB-GENE-040426-874]
ENSDARG00000016721	sdha	ENSDART00000157889	ENSDARP00000140738	sdha-206	7	protein_coding		succinate dehydrogenase complex, subunit A, flavoprotein (Fp) [Source:ZFIN;Acc:ZDB-GENE-040426-874]
ENSDARG00000016721	sdha	ENSDART00000081754	ENSDARP00000076193	sdha-202	7	protein_coding		succinate dehydrogenase complex, subunit A, flavoprotein (Fp) [Source:ZFIN;Acc:ZDB-GENE-040426-874]
ENSDARG00000016721	sdha	ENSDART00000165703	ENSDARP00000139808	sdha-207	7	protein_coding		succinate dehydrogenase complex, subunit A, flavoprotein (Fp) [Source:ZFIN;Acc:ZDB-GENE-040426-874]
ENSDARG00000016794	mtmr6	ENSDART00000005845	ENSDARP00000027394	mtmr6-201	1	protein_coding		myotubularin related protein 6 [Source:ZFIN;Acc:ZDB-GENE-030131-5557]
ENSDARG00000016809	prkacab	ENSDART00000019936	ENSDARP00000002825	prkacab-201	1	protein_coding		protein kinase, cAMP-dependent, catalytic, alpha, genome duplicate b [Source:ZFIN;Acc:ZDB-GENE-040801-208]
ENSDARG00000016875	gys1	ENSDART00000008711	ENSDARP00000007913	gys1-201	3	protein_coding		glycogen synthase 1 (muscle) [Source:ZFIN;Acc:ZDB-GENE-040426-1243]
ENSDARG00000016875	gys1	ENSDART00000143287		gys1-203	3	processed_transcript		glycogen synthase 1 (muscle) [Source:ZFIN;Acc:ZDB-GENE-040426-1243]
ENSDARG00000016875	gys1	ENSDART00000043945	ENSDARP00000043944	gys1-202	3	protein_coding		glycogen synthase 1 (muscle) [Source:ZFIN;Acc:ZDB-GENE-040426-1243]
ENSDARG00000017037	ikbkg	ENSDART00000122280	ENSDARP00000107606	ikbkg-202	3	protein_coding		inhibitor of kappa light polypeptide gene enhancer in B-cells, kinase gamma [Source:ZFIN;Acc:ZDB-GENE-050327-68]
ENSDARG00000017037	ikbkg	ENSDART00000008847	ENSDARP00000027612	ikbkg-201	3	protein_coding		inhibitor of kappa light polypeptide gene enhancer in B-cells, kinase gamma [Source:ZFIN;Acc:ZDB-GENE-050327-68]
ENSDARG00000017037	ikbkg	ENSDART00000140211		ikbkg-203	3	retained_intron		inhibitor of kappa light polypeptide gene enhancer in B-cells, kinase gamma [Source:ZFIN;Acc:ZDB-GENE-050327-68]
ENSDARG00000017047	slc27a4	ENSDART00000004181	ENSDARP00000012791	slc27a4-201	2	protein_coding		solute carrier family 27 (fatty acid transporter), member 4 [Source:ZFIN;Acc:ZDB-GENE-050417-248]
ENSDARG00000017047	slc27a4	ENSDART00000170147	ENSDARP00000137449	slc27a4-202	2	protein_coding		solute carrier family 27 (fatty acid transporter), member 4 [Source:ZFIN;Acc:ZDB-GENE-050417-248]
ENSDARG00000017437	adcy3b	ENSDART00000148071	ENSDARP00000122685	adcy3b-202	2	protein_coding		adenylate cyclase 3b [Source:ZFIN;Acc:ZDB-GENE-041014-276]
ENSDARG00000017437	adcy3b	ENSDART00000016530	ENSDARP00000012983	adcy3b-201	2	protein_coding		adenylate cyclase 3b [Source:ZFIN;Acc:ZDB-GENE-041014-276]
ENSDARG00000017537	prkag3a	ENSDART00000024358	ENSDARP00000008617	prkag3a-201	6	protein_coding		protein kinase, AMP-activated, gamma 3a non-catalytic subunit [Source:ZFIN;Acc:ZDB-GENE-091204-419]
ENSDARG00000017537	prkag3a	ENSDART00000136060		prkag3a-204	6	retained_intron		protein kinase, AMP-activated, gamma 3a non-catalytic subunit [Source:ZFIN;Acc:ZDB-GENE-091204-419]
ENSDARG00000017537	prkag3a	ENSDART00000132675		prkag3a-203	6	retained_intron		protein kinase, AMP-activated, gamma 3a non-catalytic subunit [Source:ZFIN;Acc:ZDB-GENE-091204-419]
ENSDARG00000017537	prkag3a	ENSDART00000145809		prkag3a-206	6	processed_transcript		protein kinase, AMP-activated, gamma 3a non-catalytic subunit [Source:ZFIN;Acc:ZDB-GENE-091204-419]
ENSDARG00000017537	prkag3a	ENSDART00000139723		prkag3a-205	6	processed_transcript		protein kinase, AMP-activated, gamma 3a non-catalytic subunit [Source:ZFIN;Acc:ZDB-GENE-091204-419]
ENSDARG00000017537	prkag3a	ENSDART00000126468	ENSDARP00000112412	prkag3a-202	6	protein_coding		protein kinase, AMP-activated, gamma 3a non-catalytic subunit [Source:ZFIN;Acc:ZDB-GENE-091204-419]
ENSDARG00000017658	gmppb	ENSDART00000002826	ENSDARP00000022618	gmppb-201	2	protein_coding		GDP-mannose pyrophosphorylase B [Source:ZFIN;Acc:ZDB-GENE-040801-234]
ENSDARG00000017658	gmppb	ENSDART00000155657		gmppb-202	2	retained_intron		GDP-mannose pyrophosphorylase B [Source:ZFIN;Acc:ZDB-GENE-040801-234]
ENSDARG00000017661	braf	ENSDART00000048391	ENSDARP00000048390	braf-202	3	protein_coding		B-Raf proto-oncogene, serine/threonine kinase [Source:ZFIN;Acc:ZDB-GENE-040805-1]
ENSDARG00000017661	braf	ENSDART00000023894	ENSDARP00000016253	braf-201	3	protein_coding		B-Raf proto-oncogene, serine/threonine kinase [Source:ZFIN;Acc:ZDB-GENE-040805-1]
ENSDARG00000017661	braf	ENSDART00000132650		braf-203	3	retained_intron		B-Raf proto-oncogene, serine/threonine kinase [Source:ZFIN;Acc:ZDB-GENE-040805-1]
ENSDARG00000017757	pik3cg	ENSDART00000009076	ENSDARP00000002818	pik3cg-201	1	protein_coding		phosphatidylinositol-4,5-bisphosphate 3-kinase, catalytic subunit gamma [Source:ZFIN;Acc:ZDB-GENE-040426-2532]
ENSDARG00000017772	mdh1aa	ENSDART00000150353	ENSDARP00000125163	mdh1aa-206	6	protein_coding		malate dehydrogenase 1Aa, NAD (soluble) [Source:ZFIN;Acc:ZDB-GENE-040204-1]
ENSDARG00000017772	mdh1aa	ENSDART00000022290	ENSDARP00000023121	mdh1aa-202	6	protein_coding		malate dehydrogenase 1Aa, NAD (soluble) [Source:ZFIN;Acc:ZDB-GENE-040204-1]
ENSDARG00000017772	mdh1aa	ENSDART00000140982	ENSDARP00000120477	mdh1aa-205	6	protein_coding		malate dehydrogenase 1Aa, NAD (soluble) [Source:ZFIN;Acc:ZDB-GENE-040204-1]
ENSDARG00000017772	mdh1aa	ENSDART00000039968		mdh1aa-203	6	retained_intron		malate dehydrogenase 1Aa, NAD (soluble) [Source:ZFIN;Acc:ZDB-GENE-040204-1]
ENSDARG00000017772	mdh1aa	ENSDART00000140657	ENSDARP00000116018	mdh1aa-204	6	protein_coding		malate dehydrogenase 1Aa, NAD (soluble) [Source:ZFIN;Acc:ZDB-GENE-040204-1]
ENSDARG00000017772	mdh1aa	ENSDART00000012842	ENSDARP00000015862	mdh1aa-201	6	protein_coding		malate dehydrogenase 1Aa, NAD (soluble) [Source:ZFIN;Acc:ZDB-GENE-040204-1]
[truncated: 1,427 more rows]

## Sheet: xenopus transcript
Ensembl Gene ID	Gene name	Transcript stable ID	Protein stable ID	Transcript name	Transcript count	Transcript type	Gene description
[truncated: 748 more rows]

[truncated: 3 more sheets: chicken transctipt, mouse transcript, human transcript]
