# Supplementary material for: A comparative genomics study of carbohydrate/glucose metabolic genes: from fish to mammals
Source: BMC Genomics. 2018 Apr 11;19:246. doi: 10.1186/s12864-018-4647-4 (PMC5896114; doi:10.1186/s12864-018-4647-4)
Supplement: Supplementary file 3 — Table S2. KEGG pathway annotations of zebrafish carbohydrate/glucose metabolic genes by DAVID. We found 791 carbohydrate/glucose metabolic genes in zebrafish that were not only involved in distinct carbohydrate metabolic processes but also played multiple roles in response to lipid metabolism, amino acid metabolism, drug metabolism, apoptosis and other biological processes. (XLS 58 kb) [file 12864_2018_4647_MOESM3_ESM.xls]

## Sheet: KEGG_PATHWAY 
Term	Count	%	PValue	Genes	List Total	Pop Hits	Pop Total	Fold Enrichment	Bonferroni	Benjamini	FDR
dre04910:Insulin signaling pathway	113	18.2848	8.3766e-82	ENSDARG00000074057, ENSDARG00000071524, ENSDARG00000067607, ENSDARG00000001933, ENSDARG00000075437, ENSDARG00000076248, ENSDARG00000009958, ENSDARG00000001782, ENSDARG00000044183, ENSDARG00000005754, ENSDARG00000075282, ENSDARG00000005651, ENSDARG00000015199, ENSDARG00000070573, ENSDARG00000033184, ENSDARG00000038225, ENSDARG00000034187, ENSDARG00000062080, ENSDARG00000015971, ENSDARG00000000369,…	430	148	3954	7.02077	8.96296e-80	8.96296e-80	9.4158e-79
dre00010:Glycolysis / Gluconeogenesis	52	8.41424	1.30217e-40	ENSDARG00000015918, ENSDARG00000012987, ENSDARG00000010555, ENSDARG00000040988, ENSDARG00000019644, ENSDARG00000005423, ENSDARG00000013750, ENSDARG00000052030, ENSDARG00000025012, ENSDARG00000057571, ENSDARG00000014068, ENSDARG00000053684, ENSDARG00000022456, ENSDARG00000019702, ENSDARG00000044142, ENSDARG00000012366, ENSDARG00000034470, ENSDARG00000018426, ENSDARG00000008785, ENSDARG00000013839,…	430	61	3954	7.83866	1.39332e-38	6.9666e-39	1.46372e-37
dre04920:Adipocytokine signaling pathway	53	8.57605	4.85332e-36	ENSDARG00000004078, ENSDARG00000046074, ENSDARG00000001933, ENSDARG00000054323, ENSDARG00000044183, ENSDARG00000037099, ENSDARG00000060641, ENSDARG00000068367, ENSDARG00000018569, ENSDARG00000054087, ENSDARG00000075282, ENSDARG00000014674, ENSDARG00000007693, ENSDARG00000042717, ENSDARG00000004697, ENSDARG00000000369, ENSDARG00000053196, ENSDARG00000026611, ENSDARG00000078954, ENSDARG00000070961,…	430	71	3954	6.86413	5.19306e-34	1.73102e-34	5.45543e-33
dre00562:Inositol phosphate metabolism	47	7.60518	6.7887e-33	ENSDARG00000071018, ENSDARG00000002764, ENSDARG00000042856, ENSDARG00000029291, ENSDARG00000040988, ENSDARG00000056112, ENSDARG00000010059, ENSDARG00000013056, ENSDARG00000037527, ENSDARG00000025011, ENSDARG00000025012, ENSDARG00000034080, ENSDARG00000053878, ENSDARG00000058114, ENSDARG00000040111, ENSDARG00000017757, ENSDARG00000076724, ENSDARG00000054829, ENSDARG00000059123, ENSDARG00000031020,…	430	61	3954	7.08494	7.26391e-31	1.81598e-31	7.63091e-30
dre04070:Phosphatidylinositol signaling system	51	8.25243	7.02015e-30	ENSDARG00000074057, ENSDARG00000015050, ENSDARG00000042856, ENSDARG00000025011, ENSDARG00000022254, ENSDARG00000058114, ENSDARG00000076724, ENSDARG00000074149, ENSDARG00000054829, ENSDARG00000059123, ENSDARG00000003446, ENSDARG00000003250, ENSDARG00000068763, ENSDARG00000059411, ENSDARG00000013881, ENSDARG00000068246, ENSDARG00000034187, ENSDARG00000024642, ENSDARG00000033666, ENSDARG00000070995,…	430	79	3954	5.93624	7.51156e-28	1.50231e-28	7.89107e-27
dre00520:Amino sugar and nucleotide sugar metabolism	38	6.14887	2.08554e-28	ENSDARG00000008541, ENSDARG00000034368, ENSDARG00000019838, ENSDARG00000012987, ENSDARG00000051925, ENSDARG00000013561, ENSDARG00000045620, ENSDARG00000075143, ENSDARG00000009612, ENSDARG00000008931, ENSDARG00000039892, ENSDARG00000020898, ENSDARG00000009390, ENSDARG00000024654, ENSDARG00000052170, ENSDARG00000005891, ENSDARG00000017658, ENSDARG00000069543, ENSDARG00000039669, ENSDARG00000039666,…	430	46	3954	7.59616	2.23152e-26	3.71921e-27	2.34427e-25
dre00051:Fructose and mannose metabolism	32	5.17799	4.8441e-23	ENSDARG00000055540, ENSDARG00000040988, ENSDARG00000029874, ENSDARG00000025012, ENSDARG00000045598, ENSDARG00000057661, ENSDARG00000023840, ENSDARG00000053684, ENSDARG00000014179, ENSDARG00000017658, ENSDARG00000039669, ENSDARG00000019702, ENSDARG00000039666, ENSDARG00000002037, ENSDARG00000030786, ENSDARG00000037654, ENSDARG00000026629, ENSDARG00000016794, ENSDARG00000042139, ENSDARG00000012366,…	430	40	3954	7.35628	5.18319e-21	7.40456e-22	5.44507e-20
dre00020:Citrate cycle (TCA cycle)	29	4.69256	6.07519e-23	ENSDARG00000015918, ENSDARG00000007294, ENSDARG00000010555, ENSDARG00000079249, ENSDARG00000055712, ENSDARG00000013522, ENSDARG00000014230, ENSDARG00000016721, ENSDARG00000075768, ENSDARG00000052712, ENSDARG00000075132, ENSDARG00000017772, ENSDARG00000023648, ENSDARG00000043371, ENSDARG00000051756, ENSDARG00000003795, ENSDARG00000005359, ENSDARG00000034270, ENSDARG00000030139, ENSDARG00000012387,…	430	33	3954	8.08076	6.50046e-21	8.12557e-22	6.82888e-20
dre00030:Pentose phosphate pathway	28	4.53074	8.75504e-23	ENSDARG00000012987, ENSDARG00000071065, ENSDARG00000006019, ENSDARG00000013561, ENSDARG00000037506, ENSDARG00000005897, ENSDARG00000057661, ENSDARG00000021233, ENSDARG00000053684, ENSDARG00000014179, ENSDARG00000019702, ENSDARG00000019877, ENSDARG00000056640, ENSDARG00000012366, ENSDARG00000034470, ENSDARG00000011665, ENSDARG00000012801, ENSDARG00000021366, ENSDARG00000029689, ENSDARG00000018178,…	430	31	3954	8.30548	9.36789e-21	1.04088e-21	9.84119e-20
dre00640:Propanoate metabolism	28	4.53074	8.75504e-23	ENSDARG00000019644, ENSDARG00000001578, ENSDARG00000038900, ENSDARG00000028259, ENSDARG00000061994, ENSDARG00000052712, ENSDARG00000028087, ENSDARG00000006031, ENSDARG00000060594, ENSDARG00000045888, ENSDARG00000044142, ENSDARG00000078512, ENSDARG00000071076, ENSDARG00000037061, ENSDARG00000038910, ENSDARG00000005359, ENSDARG00000028982, ENSDARG00000018426, ENSDARG00000060554, ENSDARG00000053485,…	430	31	3954	8.30548	9.36789e-21	1.04088e-21	9.84119e-20
dre00620:Pyruvate metabolism	31	5.01618	9.46504e-23	ENSDARG00000015918, ENSDARG00000010555, ENSDARG00000019644, ENSDARG00000013522, ENSDARG00000045598, ENSDARG00000028259, ENSDARG00000061994, ENSDARG00000053215, ENSDARG00000068978, ENSDARG00000025338, ENSDARG00000028087, ENSDARG00000045888, ENSDARG00000017772, ENSDARG00000044142, ENSDARG00000078512, ENSDARG00000071076, ENSDARG00000037061, ENSDARG00000043371, ENSDARG00000051756, ENSDARG00000002305,…	430	38	3954	7.50147	1.01276e-20	1.01276e-21	1.06393e-19
dre00650:Butanoate metabolism	25	4.04531	5.22434e-20	ENSDARG00000059388, ENSDARG00000004880, ENSDARG00000010555, ENSDARG00000030765, ENSDARG00000027419, ENSDARG00000001578, ENSDARG00000060500, ENSDARG00000052696, ENSDARG00000030781, ENSDARG00000028259, ENSDARG00000076544, ENSDARG00000028087, ENSDARG00000006031, ENSDARG00000045888, ENSDARG00000060594, ENSDARG00000037061, ENSDARG00000018426, ENSDARG00000012387, ENSDARG00000012468, ENSDARG00000021346,…	430	28	3954	8.21013	5.59005e-18	5.08186e-19	5.87248e-17
dre04012:ErbB signaling pathway	46	7.44337	2.41251e-18	ENSDARG00000027552, ENSDARG00000010844, ENSDARG00000007825, ENSDARG00000037527, ENSDARG00000009870, ENSDARG00000075437, ENSDARG00000029501, ENSDARG00000068918, ENSDARG00000071395, ENSDARG00000009958, ENSDARG00000022254, ENSDARG00000018060, ENSDARG00000055635, ENSDARG00000031888, ENSDARG00000017757, ENSDARG00000017803, ENSDARG00000077364, ENSDARG00000058230, ENSDARG00000053617, ENSDARG00000005651,…	430	102	3954	4.14692	2.58139e-16	2.15116e-17	2.71181e-15
dre00500:Starch and sucrose metabolism	25	4.04531	1.73596e-17	ENSDARG00000012987, ENSDARG00000019838, ENSDARG00000006220, ENSDARG00000004904, ENSDARG00000013561, ENSDARG00000013856, ENSDARG00000030357, ENSDARG00000016875, ENSDARG00000063126, ENSDARG00000077911, ENSDARG00000032862, ENSDARG00000055518, ENSDARG00000005578, ENSDARG00000008200, ENSDARG00000013721, ENSDARG00000002021, ENSDARG00000018178, ENSDARG00000031150, ENSDARG00000074282, ENSDARG00000051940,…	430	32	3954	7.18387	1.85748e-15	1.42883e-16	1.95132e-14
dre04150:mTOR signaling pathway	31	5.01618	3.84049e-15	ENSDARG00000027552, ENSDARG00000077012, ENSDARG00000035556, ENSDARG00000046074, ENSDARG00000018285, ENSDARG00000038585, ENSDARG00000037527, ENSDARG00000028469, ENSDARG00000034610, ENSDARG00000018060, ENSDARG00000017757, ENSDARG00000060641, ENSDARG00000060596, ENSDARG00000058230, ENSDARG00000037574, ENSDARG00000057927, ENSDARG00000075253, ENSDARG00000070573, ENSDARG00000003250, ENSDARG00000039162,…	430	57	3954	5.00098	4.15779e-13	2.9754e-14	4.36318e-12
dre00280:Valine, leucine and isoleucine degradation	25	4.04531	1.0159e-13	ENSDARG00000030765, ENSDARG00000001578, ENSDARG00000038900, ENSDARG00000030781, ENSDARG00000028259, ENSDARG00000028087, ENSDARG00000006031, ENSDARG00000045888, ENSDARG00000060594, ENSDARG00000014676, ENSDARG00000037061, ENSDARG00000038910, ENSDARG00000028982, ENSDARG00000060554, ENSDARG00000018426, ENSDARG00000008785, ENSDARG00000053485, ENSDARG00000040555, ENSDARG00000021220, ENSDARG00000070029,…	430	41	3954	5.60692	1.08696e-11	7.24643e-13	1.14186e-10
dre00052:Galactose metabolism	19	3.07443	7.28828e-13	ENSDARG00000036155, ENSDARG00000013561, ENSDARG00000002401, ENSDARG00000036415, ENSDARG00000005578, ENSDARG00000045598, ENSDARG00000013721, ENSDARG00000008200, ENSDARG00000012801, ENSDARG00000014179, ENSDARG00000018178, ENSDARG00000060504, ENSDARG00000028000, ENSDARG00000069543, ENSDARG00000074282, ENSDARG00000060797, ENSDARG00000077994, ENSDARG00000028088, ENSDARG00000039452	430	25	3954	6.98847	7.79882e-11	4.87421e-12	8.19289e-10
dre00071:Fatty acid metabolism	20	3.23625	6.24876e-11	ENSDARG00000037061, ENSDARG00000080010, ENSDARG00000004078, ENSDARG00000030765, ENSDARG00000018426, ENSDARG00000001578, ENSDARG00000038900, ENSDARG00000070029, ENSDARG00000028259, ENSDARG00000030781, ENSDARG00000075931, ENSDARG00000030514, ENSDARG00000028087, ENSDARG00000059770, ENSDARG00000007127, ENSDARG00000069100, ENSDARG00000060594, ENSDARG00000045888, ENSDARG00000014674, ENSDARG00000062054	430	33	3954	5.57294	6.68617e-09	3.93304e-10	7.02398e-08
dre04270:Vascular smooth muscle contraction	38	6.14887	1.14585e-09	ENSDARG00000074057, ENSDARG00000027552, ENSDARG00000015050, ENSDARG00000007825, ENSDARG00000003008, ENSDARG00000008398, ENSDARG00000021811, ENSDARG00000079840, ENSDARG00000034173, ENSDARG00000014588, ENSDARG00000068918, ENSDARG00000022254, ENSDARG00000001782, ENSDARG00000031783, ENSDARG00000011909, ENSDARG00000070651, ENSDARG00000074149, ENSDARG00000059125, ENSDARG00000058392, ENSDARG00000061741,…	430	120	3954	2.91186	1.22605e-07	6.81142e-09	1.288e-06
dre04912:GnRH signaling pathway	37	5.98706	2.69351e-09	ENSDARG00000074057, ENSDARG00000027552, ENSDARG00000015050, ENSDARG00000010844, ENSDARG00000007825, ENSDARG00000008398, ENSDARG00000021811, ENSDARG00000009870, ENSDARG00000014588, ENSDARG00000068918, ENSDARG00000071395, ENSDARG00000001782, ENSDARG00000031888, ENSDARG00000031783, ENSDARG00000011909, ENSDARG00000074149, ENSDARG00000077364, ENSDARG00000059125, ENSDARG00000053617, ENSDARG00000005651,…	430	118	3954	2.88329	2.88205e-07	1.51687e-08	3.02767e-06
dre04650:Natural killer cell mediated cytotoxicity	31	5.01618	6.01124e-09	ENSDARG00000027552, ENSDARG00000010844, ENSDARG00000057456, ENSDARG00000014962, ENSDARG00000007825, ENSDARG00000037527, ENSDARG00000075437, ENSDARG00000068918, ENSDARG00000022254, ENSDARG00000018060, ENSDARG00000020334, ENSDARG00000017757, ENSDARG00000005651, ENSDARG00000075253, ENSDARG00000070573, ENSDARG00000038059, ENSDARG00000003250, ENSDARG00000006609, ENSDARG00000068763, ENSDARG00000038225,…	430	90	3954	3.16729	6.43203e-07	3.21601e-08	6.757e-06
dre04916:Melanogenesis	36	5.82524	4.26027e-08	ENSDARG00000074057, ENSDARG00000027552, ENSDARG00000015050, ENSDARG00000010844, ENSDARG00000007825, ENSDARG00000020926, ENSDARG00000021811, ENSDARG00000014588, ENSDARG00000029501, ENSDARG00000068918, ENSDARG00000071395, ENSDARG00000022254, ENSDARG00000001782, ENSDARG00000031783, ENSDARG00000017803, ENSDARG00000059125, ENSDARG00000053617, ENSDARG00000053586, ENSDARG00000005651, ENSDARG00000058392,…	430	124	3954	2.66962	4.55848e-06	2.17071e-07	4.78881e-05
dre00040:Pentose and glucuronate interconversions	11	1.77994	4.33897e-08	ENSDARG00000032862, ENSDARG00000019838, ENSDARG00000006220, ENSDARG00000005251, ENSDARG00000051940, ENSDARG00000005578, ENSDARG00000003675, ENSDARG00000045598, ENSDARG00000008200, ENSDARG00000043260, ENSDARG00000063126	430	13	3954	7.78068	4.64268e-06	2.11031e-07	4.87726e-05
dre04914:Progesterone-mediated oocyte maturation	32	5.17799	6.60216e-08	ENSDARG00000027552, ENSDARG00000010844, ENSDARG00000035556, ENSDARG00000007825, ENSDARG00000037527, ENSDARG00000028469, ENSDARG00000009870, ENSDARG00000062190, ENSDARG00000034610, ENSDARG00000014588, ENSDARG00000001782, ENSDARG00000018060, ENSDARG00000031888, ENSDARG00000031783, ENSDARG00000017757, ENSDARG00000077364, ENSDARG00000059125, ENSDARG00000037574, ENSDARG00000057927, ENSDARG00000075253,…	430	104	3954	2.82934	7.06428e-06	3.07144e-07	7.42122e-05
dre00053:Ascorbate and aldarate metabolism	10	1.61812	3.14314e-07	ENSDARG00000028259, ENSDARG00000032862, ENSDARG00000019838, ENSDARG00000037061, ENSDARG00000006220, ENSDARG00000002764, ENSDARG00000051940, ENSDARG00000018426, ENSDARG00000028087, ENSDARG00000069100	430	12	3954	7.66279	3.3631e-05	1.40131e-06	0.000353307
dre00410:beta-Alanine metabolism	12	1.94175	7.30278e-07	ENSDARG00000028259, ENSDARG00000037061, ENSDARG00000018426, ENSDARG00000027419, ENSDARG00000001578, ENSDARG00000028087, ENSDARG00000069100, ENSDARG00000006031, ENSDARG00000038900, ENSDARG00000070029, ENSDARG00000060594, ENSDARG00000054867	430	19	3954	5.80759	7.81367e-05	3.12558e-06	0.000820873
dre04370:VEGF signaling pathway	25	4.04531	4.85367e-06	ENSDARG00000027552, ENSDARG00000070573, ENSDARG00000010844, ENSDARG00000057456, ENSDARG00000003250, ENSDARG00000068763, ENSDARG00000006609, ENSDARG00000014962, ENSDARG00000038225, ENSDARG00000011219, ENSDARG00000007825, ENSDARG00000037527, ENSDARG00000034409, ENSDARG00000068918, ENSDARG00000025106, ENSDARG00000039241, ENSDARG00000022254, ENSDARG00000038524, ENSDARG00000018060, ENSDARG00000054937,…	430	84	3954	2.73671	0.000519209	1.99746e-05	0.00545569
dre03320:PPAR signaling pathway	20	3.23625	5.3688e-06	ENSDARG00000017047, ENSDARG00000004697, ENSDARG00000004078, ENSDARG00000057737, ENSDARG00000018285, ENSDARG00000032639, ENSDARG00000013522, ENSDARG00000038900, ENSDARG00000062228, ENSDARG00000054323, ENSDARG00000070029, ENSDARG00000020956, ENSDARG00000006240, ENSDARG00000075931, ENSDARG00000030514, ENSDARG00000046054, ENSDARG00000078954, ENSDARG00000059770, ENSDARG00000014674, ENSDARG00000062054	430	58	3954	3.17081	0.000574298	2.12762e-05	0.00603469
dre04210:Apoptosis	26	4.20712	1.01787e-05	ENSDARG00000005481, ENSDARG00000057456, ENSDARG00000014962, ENSDARG00000037527, ENSDARG00000001782, ENSDARG00000018060, ENSDARG00000017037, ENSDARG00000009477, ENSDARG00000079123, ENSDARG00000017757, ENSDARG00000059125, ENSDARG00000018569, ENSDARG00000036057, ENSDARG00000075253, ENSDARG00000007693, ENSDARG00000033184, ENSDARG00000003250, ENSDARG00000011219, ENSDARG00000036446, ENSDARG00000011662,…	430	93	3954	2.57074	0.00108853	3.88965e-05	0.0114408
dre00630:Glyoxylate and dicarboxylate metabolism	9	1.45631	1.41791e-05	ENSDARG00000007294, ENSDARG00000027992, ENSDARG00000024160, ENSDARG00000043371, ENSDARG00000030166, ENSDARG00000029695, ENSDARG00000026376, ENSDARG00000017772, ENSDARG00000060120	430	13	3954	6.36601	0.00151603	5.23151e-05	0.015937
dre04114:Oocyte meiosis	31	5.01618	2.61112e-05	ENSDARG00000074057, ENSDARG00000027552, ENSDARG00000015050, ENSDARG00000057456, ENSDARG00000035556, ENSDARG00000014962, ENSDARG00000007825, ENSDARG00000021811, ENSDARG00000028469, ENSDARG00000034610, ENSDARG00000014588, ENSDARG00000071395, ENSDARG00000001782, ENSDARG00000031783, ENSDARG00000011909, ENSDARG00000074149, ENSDARG00000059125, ENSDARG00000037574, ENSDARG00000053617, ENSDARG00000057927,…	430	128	3954	2.227	0.00279004	9.3127e-05	0.0293467
dre00072:Synthesis and degradation of ketone bodies	6	0.970874	0.000256423	ENSDARG00000059388, ENSDARG00000007127, ENSDARG00000021220, ENSDARG00000045888, ENSDARG00000052696, ENSDARG00000013063	430	7	3954	7.88173	0.0270677	0.000884796	0.287857
dre00903:Limonene and pinene degradation	8	1.2945	0.000293233	ENSDARG00000028259, ENSDARG00000037061, ENSDARG00000018426, ENSDARG00000001578, ENSDARG00000028087, ENSDARG00000069100, ENSDARG00000070029, ENSDARG00000060594	430	14	3954	5.25449	0.0308933	0.000980162	0.329118
dre04020:Calcium signaling pathway	43	6.95793	0.000330218	ENSDARG00000074057, ENSDARG00000015050, ENSDARG00000057456, ENSDARG00000054208, ENSDARG00000042856, ENSDARG00000010059, ENSDARG00000014962, ENSDARG00000008398, ENSDARG00000078284, ENSDARG00000021811, ENSDARG00000014588, ENSDARG00000034080, ENSDARG00000071395, ENSDARG00000022254, ENSDARG00000001782, ENSDARG00000031783, ENSDARG00000011909, ENSDARG00000074149, ENSDARG00000059125, ENSDARG00000059123,…	430	229	3954	1.72664	0.034722	0.00107031	0.370558
dre04540:Gap junction	27	4.36893	0.000353628	ENSDARG00000027552, ENSDARG00000010844, ENSDARG00000007825, ENSDARG00000014588, ENSDARG00000068918, ENSDARG00000022254, ENSDARG00000001782, ENSDARG00000031783, ENSDARG00000011909, ENSDARG00000074149, ENSDARG00000059125, ENSDARG00000005651, ENSDARG00000061741, ENSDARG00000058392, ENSDARG00000070573, ENSDARG00000038059, ENSDARG00000017437, ENSDARG00000006609, ENSDARG00000011487, ENSDARG00000038225,…	430	120	3954	2.06895	0.0371377	0.00111246	0.39678
dre00380:Tryptophan metabolism	13	2.10356	0.000441325	ENSDARG00000037061, ENSDARG00000079249, ENSDARG00000030765, ENSDARG00000034270, ENSDARG00000018426, ENSDARG00000001578, ENSDARG00000070029, ENSDARG00000028259, ENSDARG00000028087, ENSDARG00000007127, ENSDARG00000069100, ENSDARG00000045888, ENSDARG00000060594	430	38	3954	3.14578	0.0461341	0.00134858	0.494956
dre00310:Lysine degradation	14	2.26537	0.000530443	ENSDARG00000037061, ENSDARG00000079249, ENSDARG00000030765, ENSDARG00000034270, ENSDARG00000018426, ENSDARG00000001578, ENSDARG00000014230, ENSDARG00000070029, ENSDARG00000028259, ENSDARG00000028087, ENSDARG00000007127, ENSDARG00000069100, ENSDARG00000045888, ENSDARG00000060594	430	44	3954	2.92579	0.0551909	0.00157577	0.594633
dre04620:Toll-like receptor signaling pathway	22	3.55987	0.00130674	ENSDARG00000027552, ENSDARG00000005481, ENSDARG00000070573, ENSDARG00000003250, ENSDARG00000006609, ENSDARG00000011219, ENSDARG00000007825, ENSDARG00000037527, ENSDARG00000009870, ENSDARG00000011662, ENSDARG00000034409, ENSDARG00000068918, ENSDARG00000038524, ENSDARG00000017037, ENSDARG00000018060, ENSDARG00000031888, ENSDARG00000079123, ENSDARG00000017757, ENSDARG00000077364, ENSDARG00000009511,…	430	97	3954	2.08554	0.130566	0.00377429	1.45907
dre04510:Focal adhesion	36	5.82524	0.0107552	ENSDARG00000027552, ENSDARG00000071018, ENSDARG00000018285, ENSDARG00000007825, ENSDARG00000037527, ENSDARG00000009870, ENSDARG00000075437, ENSDARG00000029501, ENSDARG00000022254, ENSDARG00000018060, ENSDARG00000055635, ENSDARG00000031888, ENSDARG00000017757, ENSDARG00000017803, ENSDARG00000077364, ENSDARG00000005651, ENSDARG00000075253, ENSDARG00000070573, ENSDARG00000038059, ENSDARG00000003250,…	430	219	3954	1.51156	0.685585	0.0299896	11.4453
dre04010:MAPK signaling pathway	45	7.28155	0.0114826	ENSDARG00000018411, ENSDARG00000027552, ENSDARG00000010844, ENSDARG00000057456, ENSDARG00000035556, ENSDARG00000014962, ENSDARG00000007825, ENSDARG00000008398, ENSDARG00000028469, ENSDARG00000009870, ENSDARG00000068918, ENSDARG00000022254, ENSDARG00000001782, ENSDARG00000017037, ENSDARG00000055635, ENSDARG00000031888, ENSDARG00000079123, ENSDARG00000018569, ENSDARG00000077364, ENSDARG00000059125,…	430	290	3954	1.42686	0.709382	0.0311891	12.1745
dre04630:Jak-STAT signaling pathway	20	3.23625	0.0163406	ENSDARG00000018882, ENSDARG00000003250, ENSDARG00000038059, ENSDARG00000011219, ENSDARG00000037527, ENSDARG00000034409, ENSDARG00000009958, ENSDARG00000038524, ENSDARG00000022712, ENSDARG00000018060, ENSDARG00000020334, ENSDARG00000060506, ENSDARG00000026611, ENSDARG00000017757, ENSDARG00000070961, ENSDARG00000038095, ENSDARG00000045557, ENSDARG00000075253, ENSDARG00000015199, ENSDARG00000078217	430	105	3954	1.7515	0.828452	0.0431152	16.9058
dre00561:Glycerolipid metabolism	10	1.61812	0.0209193	ENSDARG00000028259, ENSDARG00000037061, ENSDARG00000036155, ENSDARG00000018426, ENSDARG00000052030, ENSDARG00000028087, ENSDARG00000045598, ENSDARG00000069100, ENSDARG00000062085, ENSDARG00000060120	430	39	3954	2.35778	0.895869	0.0536789	21.1513
dre04621:NOD-like receptor signaling pathway	11	1.77994	0.0441241	ENSDARG00000070573, ENSDARG00000027552, ENSDARG00000005481, ENSDARG00000017037, ENSDARG00000031888, ENSDARG00000079123, ENSDARG00000077364, ENSDARG00000009870, ENSDARG00000011662, ENSDARG00000009511, ENSDARG00000007693	430	51	3954	1.98331	0.992002	0.108604	39.7855
dre00340:Histidine metabolism	6	0.970874	0.069176	ENSDARG00000028259, ENSDARG00000037061, ENSDARG00000018426, ENSDARG00000028087, ENSDARG00000069100, ENSDARG00000013839	430	21	3954	2.62724	0.999534	0.163375	55.3262
dre00980:Metabolism of xenobiotics by cytochrome P450	6	0.970874	0.0819031	ENSDARG00000032862, ENSDARG00000006220, ENSDARG00000080010, ENSDARG00000051940, ENSDARG00000019081, ENSDARG00000013839	430	22	3954	2.50782	0.999893	0.187634	61.7312
dre04622:RIG-I-like receptor signaling pathway	11	1.77994	0.083479	ENSDARG00000005481, ENSDARG00000017037, ENSDARG00000031888, ENSDARG00000079123, ENSDARG00000077364, ENSDARG00000009870, ENSDARG00000011662, ENSDARG00000062085, ENSDARG00000036057, ENSDARG00000009511, ENSDARG00000007693	430	57	3954	1.77454	0.999911	0.187201	62.4632
dre04260:Cardiac muscle contraction	14	2.26537	0.0946115	ENSDARG00000013144, ENSDARG00000008398, ENSDARG00000019856, ENSDARG00000015790, ENSDARG00000002791, ENSDARG00000023683, ENSDARG00000034424, ENSDARG00000029457, ENSDARG00000076833, ENSDARG00000042837, ENSDARG00000042552, ENSDARG00000010472, ENSDARG00000018259, ENSDARG00000053262	430	81	3954	1.58932	0.999976	0.206413	67.2811

## Sheet: Sheet1
Term	Count	PValue
dre04910:Insulin signaling pathway	113	8.3766e-82
dre00010:Glycolysis / Gluconeogenesis	52	1.30217e-40
dre04920:Adipocytokine signaling pathway	53	4.85332e-36
dre00562:Inositol phosphate metabolism	47	6.7887e-33
dre04070:Phosphatidylinositol signaling system	51	7.02015e-30
dre00520:Amino sugar and nucleotide sugar metabolism	38	2.08554e-28
dre00051:Fructose and mannose metabolism	32	4.8441e-23
dre00020:Citrate cycle (TCA cycle)	29	6.07519e-23
dre00030:Pentose phosphate pathway	28	8.75504e-23
dre00640:Propanoate metabolism	28	8.75504e-23
dre00620:Pyruvate metabolism	31	9.46504e-23
dre00650:Butanoate metabolism	25	5.22434e-20
dre04012:ErbB signaling pathway	46	2.41251e-18
dre00500:Starch and sucrose metabolism	25	1.73596e-17
dre04150:mTOR signaling pathway	31	3.84049e-15
dre00280:Valine, leucine and isoleucine degradation	25	1.0159e-13
dre00052:Galactose metabolism	19	7.28828e-13
dre00071:Fatty acid metabolism	20	6.24876e-11
dre04270:Vascular smooth muscle contraction	38	1.14585e-09
