# Supplementary material for: A comparative genomics study of carbohydrate/glucose metabolic genes: from fish to mammals
Source: BMC Genomics. 2018 Apr 11;19:246. doi: 10.1186/s12864-018-4647-4 (PMC5896114; doi:10.1186/s12864-018-4647-4)
Supplement: Supplementary file 4 — Table S3. OMIM disease annotations of human carbohydrate/glucose metabolic genes by DAVID. Some genes are involved in noninsulin-dependent diabetes mellitus, thyroid carcinoma, paraganglioma and gastric stromal sarcoma, glycine encephalopathy, breast cancer and colorectal cancer. (XLS 25 kb) [file 12864_2018_4647_MOESM4_ESM.xls]

## Sheet: OMIM disease
Category	Term	Count	%	PValue	Genes	List Total	Pop Hits	Pop Total	Fold Enrichment	Bonferroni	Benjamini	FDR
OMIM_DISEASE	Diabetes mellitus, noninsulin-dependent	7	1.15894	0.000102904	ENSG00000181856, ENSG00000006071, ENSG00000215644, ENSG00000169047, ENSG00000104812, ENSG00000185950, ENSG00000163581	210	15	3671	8.15778	0.0418082	0.0418082	0.144203
OMIM_DISEASE	Thyroid carcinoma, follicular	3	0.496689	0.00931602	ENSG00000107789, ENSG00000213281, ENSG00000171862	210	3	3671	17.481	0.979437	0.856603	12.3
OMIM_DISEASE	Paraganglioma and gastric stromal sarcoma	3	0.496689	0.00931602	ENSG00000117118, ENSG00000204370, ENSG00000143252	210	3	3671	17.481	0.979437	0.856603	12.3
OMIM_DISEASE	Glycine encephalopathy	3	0.496689	0.00931602	ENSG00000178445, ENSG00000145020, ENSG00000140905	210	3	3671	17.481	0.979437	0.856603	12.3
OMIM_DISEASE	Breast cancer, somatic	3	0.496689	0.0179345	ENSG00000142208, ENSG00000133703, ENSG00000121879	210	4	3671	13.1107	0.999453	0.918199	22.4133
OMIM_DISEASE	Colorectal cancer, somatic	3	0.496689	0.0719819	ENSG00000142208, ENSG00000157764, ENSG00000121879	210	8	3671	6.55536	1	0.999569	64.9207

## Sheet: Sheet1
Term	Count	PValue
Diabetes mellitus, noninsulin-dependent	7	0.000102904
Thyroid carcinoma, follicular	3	0.00931602
Paraganglioma and gastric stromal sarcoma	3	0.00931602
Glycine encephalopathy	3	0.00931602
Breast cancer, somatic	3	0.0179345
Colorectal cancer, somatic	3	0.0719819
