# Supplementary material for: A comparative genomics study of carbohydrate/glucose metabolic genes: from fish to mammals
Source: BMC Genomics. 2018 Apr 11;19:246. doi: 10.1186/s12864-018-4647-4 (PMC5896114; doi:10.1186/s12864-018-4647-4)
Supplement: Supplementary file 5 — Table S4. Human T2D-related gene database and their corresponding orthologues in mouse, chicken, frog and zebrafish. To integrate existing knowledge about T2D, 2620 human T2D genes were identified in our database. Correspondingly, 2395, 1843, 2040, and 2573 orthologues of human T2D genes could be found among mouse, chicken, frog, and zebrafish, respectively. All genes IDs were standardized as Ensembl gene IDs. (XLS 464 kb) [file 12864_2018_4647_MOESM5_ESM.xls]

## Sheet: Sheet1
Human	Mouse	Chicken	Xenopus	Zebrafish
ENSG00000000005	ENSMUSG00000000001	ENSGALG00000000041	ENSXETG00000000009	ENSDARG00000000018
ENSG00000001167	ENSMUSG00000000058	ENSGALG00000000043	ENSXETG00000000020	ENSDARG00000000369
ENSG00000001626	ENSMUSG00000000078	ENSGALG00000000067	ENSXETG00000000022	ENSDARG00000000656
ENSG00000002330	ENSMUSG00000000125	ENSGALG00000000085	ENSXETG00000000056	ENSDARG00000000729
ENSG00000002726	ENSMUSG00000000126	ENSGALG00000000094	ENSXETG00000000057	ENSDARG00000000796
ENSG00000002745	ENSMUSG00000000149	ENSGALG00000000141	ENSXETG00000000076	ENSDARG00000000857
ENSG00000003147	ENSMUSG00000000157	ENSGALG00000000158	ENSXETG00000000078	ENSDARG00000000966
ENSG00000003400	ENSMUSG00000000168	ENSGALG00000000162	ENSXETG00000000104	ENSDARG00000001014
ENSG00000003402	ENSMUSG00000000171	ENSGALG00000000166	ENSXETG00000000117	ENSDARG00000001234
ENSG00000003436	ENSMUSG00000000182	ENSGALG00000000168	ENSXETG00000000124	ENSDARG00000001259
ENSG00000004468	ENSMUSG00000000183	ENSGALG00000000169	ENSXETG00000000172	ENSDARG00000001303
ENSG00000004660	ENSMUSG00000000184	ENSGALG00000000172	ENSXETG00000000199	ENSDARG00000001437
ENSG00000004799	ENSMUSG00000000214	ENSGALG00000000177	ENSXETG00000000222	ENSDARG00000001578
ENSG00000004848	ENSMUSG00000000215	ENSGALG00000000178	ENSXETG00000000233	ENSDARG00000001621
ENSG00000004948	ENSMUSG00000000216	ENSGALG00000000184	ENSXETG00000000251	ENSDARG00000001734
ENSG00000004961	ENSMUSG00000000276	ENSGALG00000000199	ENSXETG00000000286	ENSDARG00000001754
ENSG00000004975	ENSMUSG00000000320	ENSGALG00000000209	ENSXETG00000000296	ENSDARG00000001788
ENSG00000005249	ENSMUSG00000000326	ENSGALG00000000249	ENSXETG00000000302	ENSDARG00000001807
ENSG00000005339	ENSMUSG00000000359	ENSGALG00000000255	ENSXETG00000000307	ENSDARG00000001818
ENSG00000005421	ENSMUSG00000000394	ENSGALG00000000291	ENSXETG00000000314	ENSDARG00000001881
ENSG00000005882	ENSMUSG00000000440	ENSGALG00000000309	ENSXETG00000000316	ENSDARG00000001888
ENSG00000006062	ENSMUSG00000000441	ENSGALG00000000312	ENSXETG00000000340	ENSDARG00000001929
ENSG00000006071	ENSMUSG00000000489	ENSGALG00000000318	ENSXETG00000000355	ENSDARG00000001933
ENSG00000006210	ENSMUSG00000000628	ENSGALG00000000346	ENSXETG00000000368	ENSDARG00000002006
ENSG00000006283	ENSMUSG00000000708	ENSGALG00000000357	ENSXETG00000000375	ENSDARG00000002013
ENSG00000006530	ENSMUSG00000000731	ENSGALG00000000366	ENSXETG00000000401	ENSDARG00000002020
ENSG00000006695	ENSMUSG00000000753	ENSGALG00000000371	ENSXETG00000000413	ENSDARG00000002021
ENSG00000006831	ENSMUSG00000000766	ENSGALG00000000379	ENSXETG00000000436	ENSDARG00000002077
ENSG00000007171	ENSMUSG00000000782	ENSGALG00000000385	ENSXETG00000000438	ENSDARG00000002172
ENSG00000007372	ENSMUSG00000000817	ENSGALG00000000441	ENSXETG00000000445	ENSDARG00000002197
ENSG00000007908	ENSMUSG00000000861	ENSGALG00000000452	ENSXETG00000000471	ENSDARG00000002231
ENSG00000007923	ENSMUSG00000000869	ENSGALG00000000469	ENSXETG00000000481	ENSDARG00000002235
ENSG00000007952	ENSMUSG00000000902	ENSGALG00000000470	ENSXETG00000000505	ENSDARG00000002299
ENSG00000008056	ENSMUSG00000000957	ENSGALG00000000498	ENSXETG00000000529	ENSDARG00000002311
ENSG00000008128	ENSMUSG00000000958	ENSGALG00000000508	ENSXETG00000000548	ENSDARG00000002347
ENSG00000008196	ENSMUSG00000001014	ENSGALG00000000523	ENSXETG00000000566	ENSDARG00000002353
ENSG00000008405	ENSMUSG00000001025	ENSGALG00000000525	ENSXETG00000000579	ENSDARG00000002369
ENSG00000008710	ENSMUSG00000001034	ENSGALG00000000534	ENSXETG00000000586	ENSDARG00000002385
ENSG00000008735	ENSMUSG00000001120	ENSGALG00000000545	ENSXETG00000000594	ENSDARG00000002483
ENSG00000009950	ENSMUSG00000001131	ENSGALG00000000550	ENSXETG00000000596	ENSDARG00000002494
ENSG00000009954	ENSMUSG00000001151	ENSGALG00000000556	ENSXETG00000000598	ENSDARG00000002552
ENSG00000010310	ENSMUSG00000001166	ENSGALG00000000579	ENSXETG00000000671	ENSDARG00000002600
ENSG00000010322	ENSMUSG00000001168	ENSGALG00000000583	ENSXETG00000000705	ENSDARG00000002666
ENSG00000010327	ENSMUSG00000001175	ENSGALG00000000600	ENSXETG00000000731	ENSDARG00000002696
ENSG00000010610	ENSMUSG00000001211	ENSGALG00000000610	ENSXETG00000000754	ENSDARG00000002731
ENSG00000010671	ENSMUSG00000001240	ENSGALG00000000616	ENSXETG00000000757	ENSDARG00000002779
ENSG00000010704	ENSMUSG00000001280	ENSGALG00000000619	ENSXETG00000000763	ENSDARG00000002797
ENSG00000011021	ENSMUSG00000001281	ENSGALG00000000620	ENSXETG00000000786	ENSDARG00000002816
ENSG00000011105	ENSMUSG00000001300	ENSGALG00000000627	ENSXETG00000000807	ENSDARG00000002912
ENSG00000011376	ENSMUSG00000001323	ENSGALG00000000630	ENSXETG00000000890	ENSDARG00000002945
ENSG00000011405	ENSMUSG00000001506	ENSGALG00000000652	ENSXETG00000000896	ENSDARG00000002968
ENSG00000011485	ENSMUSG00000001566	ENSGALG00000000657	ENSXETG00000000911	ENSDARG00000003008
ENSG00000011566	ENSMUSG00000001642	ENSGALG00000000680	ENSXETG00000000914	ENSDARG00000003054
ENSG00000012174	ENSMUSG00000001729	ENSGALG00000000681	ENSXETG00000000930	ENSDARG00000003113
ENSG00000012223	ENSMUSG00000001755	ENSGALG00000000685	ENSXETG00000000935	ENSDARG00000003145
ENSG00000012232	ENSMUSG00000001847	ENSGALG00000000701	ENSXETG00000000936	ENSDARG00000003167
ENSG00000012504	ENSMUSG00000001918	ENSGALG00000000742	ENSXETG00000000940	ENSDARG00000003250
ENSG00000012983	ENSMUSG00000001930	ENSGALG00000000745	ENSXETG00000000951	ENSDARG00000003270
ENSG00000013573	ENSMUSG00000001942	ENSGALG00000000750	ENSXETG00000000974	ENSDARG00000003375
ENSG00000013583	ENSMUSG00000002010	ENSGALG00000000751	ENSXETG00000000987	ENSDARG00000003399
ENSG00000014216	ENSMUSG00000002064	ENSGALG00000000823	ENSXETG00000000991	ENSDARG00000003411
ENSG00000014641	ENSMUSG00000002108	ENSGALG00000000826	ENSXETG00000001008	ENSDARG00000003421
ENSG00000015475	ENSMUSG00000002250	ENSGALG00000000839	ENSXETG00000001023	ENSDARG00000003469
ENSG00000016082	ENSMUSG00000002289	ENSGALG00000000842	ENSXETG00000001025	ENSDARG00000003495
ENSG00000016391	ENSMUSG00000002307	ENSGALG00000000865	ENSXETG00000001048	ENSDARG00000003517
ENSG00000017427	ENSMUSG00000002409	ENSGALG00000000866	ENSXETG00000001058	ENSDARG00000003519
ENSG00000018280	ENSMUSG00000002413	ENSGALG00000000871	ENSXETG00000001063	ENSDARG00000003523
ENSG00000019991	ENSMUSG00000002486	ENSGALG00000000883	ENSXETG00000001065	ENSDARG00000003631
ENSG00000020426	ENSMUSG00000002496	ENSGALG00000000887	ENSXETG00000001085	ENSDARG00000003795
ENSG00000023287	ENSMUSG00000002588	ENSGALG00000000892	ENSXETG00000001112	ENSDARG00000003818
ENSG00000023445	ENSMUSG00000002603	ENSGALG00000000900	ENSXETG00000001136	ENSDARG00000003829
ENSG00000023839	ENSMUSG00000002633	ENSGALG00000000903	ENSXETG00000001148	ENSDARG00000003854
ENSG00000025434	ENSMUSG00000002748	ENSGALG00000000915	ENSXETG00000001157	ENSDARG00000003869
ENSG00000026103	ENSMUSG00000002799	ENSGALG00000000921	ENSXETG00000001184	ENSDARG00000003931
ENSG00000026508	ENSMUSG00000002847	ENSGALG00000000943	ENSXETG00000001192	ENSDARG00000003989
ENSG00000026652	ENSMUSG00000002870	ENSGALG00000000951	ENSXETG00000001195	ENSDARG00000004015
ENSG00000027644	ENSMUSG00000002944	ENSGALG00000000976	ENSXETG00000001220	ENSDARG00000004023
ENSG00000028137	ENSMUSG00000002948	ENSGALG00000000977	ENSXETG00000001242	ENSDARG00000004074
ENSG00000029534	ENSMUSG00000002968	ENSGALG00000001000	ENSXETG00000001252	ENSDARG00000004078
ENSG00000029639	ENSMUSG00000002985	ENSGALG00000001001	ENSXETG00000001259	ENSDARG00000004094
ENSG00000030582	ENSMUSG00000002992	ENSGALG00000001049	ENSXETG00000001276	ENSDARG00000004111
ENSG00000031698	ENSMUSG00000002997	ENSGALG00000001053	ENSXETG00000001281	ENSDARG00000004130
ENSG00000034152	ENSMUSG00000003031	ENSGALG00000001063	ENSXETG00000001324	ENSDARG00000004169
ENSG00000035862	ENSMUSG00000003032	ENSGALG00000001079	ENSXETG00000001377	ENSDARG00000004173
ENSG00000036672	ENSMUSG00000003051	ENSGALG00000001097	ENSXETG00000001379	ENSDARG00000004184
ENSG00000036828	ENSMUSG00000003053	ENSGALG00000001100	ENSXETG00000001397	ENSDARG00000004227
ENSG00000038295	ENSMUSG00000003068	ENSGALG00000001104	ENSXETG00000001434	ENSDARG00000004296
ENSG00000038532	ENSMUSG00000003099	ENSGALG00000001107	ENSXETG00000001437	ENSDARG00000004325
ENSG00000040608	ENSMUSG00000003123	ENSGALG00000001141	ENSXETG00000001440	ENSDARG00000004336
ENSG00000042980	ENSMUSG00000003206	ENSGALG00000001165	ENSXETG00000001450	ENSDARG00000004358
ENSG00000043591	ENSMUSG00000003228	ENSGALG00000001167	ENSXETG00000001485	ENSDARG00000004392
ENSG00000044090	ENSMUSG00000003233	ENSGALG00000001212	ENSXETG00000001537	ENSDARG00000004406
ENSG00000044446	ENSMUSG00000003352	ENSGALG00000001220	ENSXETG00000001539	ENSDARG00000004415
ENSG00000044574	ENSMUSG00000003436	ENSGALG00000001234	ENSXETG00000001566	ENSDARG00000004433
ENSG00000047932	ENSMUSG00000003518	ENSGALG00000001246	ENSXETG00000001586	ENSDARG00000004451
ENSG00000048052	ENSMUSG00000003555	ENSGALG00000001250	ENSXETG00000001587	ENSDARG00000004539
ENSG00000048392	ENSMUSG00000003644	ENSGALG00000001256	ENSXETG00000001617	ENSDARG00000004561
ENSG00000048405	ENSMUSG00000003746	ENSGALG00000001267	ENSXETG00000001650	ENSDARG00000004581
ENSG00000048462	ENSMUSG00000003849	ENSGALG00000001270	ENSXETG00000001676	ENSDARG00000004586
ENSG00000049239	ENSMUSG00000003865	ENSGALG00000001289	ENSXETG00000001690	ENSDARG00000004594
ENSG00000049245	ENSMUSG00000003873	ENSGALG00000001298	ENSXETG00000001702	ENSDARG00000004672
ENSG00000049247	ENSMUSG00000003923	ENSGALG00000001301	ENSXETG00000001704	ENSDARG00000004687
ENSG00000049541	ENSMUSG00000004040	ENSGALG00000001320	ENSXETG00000001723	ENSDARG00000004697
ENSG00000049768	ENSMUSG00000004044	ENSGALG00000001325	ENSXETG00000001731	ENSDARG00000004754
ENSG00000050748	ENSMUSG00000004054	ENSGALG00000001327	ENSXETG00000001742	ENSDARG00000004757
ENSG00000051108	ENSMUSG00000004056	ENSGALG00000001334	ENSXETG00000001751	ENSDARG00000004782
ENSG00000051382	ENSMUSG00000004110	ENSGALG00000001366	ENSXETG00000001752	ENSDARG00000004861
ENSG00000051523	ENSMUSG00000004113	ENSGALG00000001369	ENSXETG00000001773	ENSDARG00000004870
ENSG00000052802	ENSMUSG00000004221	ENSGALG00000001375	ENSXETG00000001775	ENSDARG00000004904
ENSG00000052850	ENSMUSG00000004263	ENSGALG00000001381	ENSXETG00000001795	ENSDARG00000004925
ENSG00000053524	ENSMUSG00000004267	ENSGALG00000001382	ENSXETG00000001817	ENSDARG00000004964
ENSG00000053918	ENSMUSG00000004296	ENSGALG00000001385	ENSXETG00000001828	ENSDARG00000004988
ENSG00000054219	ENSMUSG00000004366	ENSGALG00000001409	ENSXETG00000001829	ENSDARG00000005015
ENSG00000054356	ENSMUSG00000004446	ENSGALG00000001416	ENSXETG00000001879	ENSDARG00000005050
ENSG00000054392	ENSMUSG00000004455	ENSGALG00000001417	ENSXETG00000001880	ENSDARG00000005122
ENSG00000054598	ENSMUSG00000004460	ENSGALG00000001443	ENSXETG00000001907	ENSDARG00000005154
ENSG00000055208	ENSMUSG00000004530	ENSGALG00000001445	ENSXETG00000001925	ENSDARG00000005176
ENSG00000055332	ENSMUSG00000004591	ENSGALG00000001449	ENSXETG00000001926	ENSDARG00000005318
ENSG00000055483	ENSMUSG00000004610	ENSGALG00000001475	ENSXETG00000001932	ENSDARG00000005355
ENSG00000057252	ENSMUSG00000004633	ENSGALG00000001476	ENSXETG00000001938	ENSDARG00000005359
ENSG00000057593	ENSMUSG00000004642	ENSGALG00000001494	ENSXETG00000001956	ENSDARG00000005416
ENSG00000057663	ENSMUSG00000004698	ENSGALG00000001501	ENSXETG00000001974	ENSDARG00000005423
ENSG00000058335	ENSMUSG00000004789	ENSGALG00000001531	ENSXETG00000001982	ENSDARG00000005453
ENSG00000058866	ENSMUSG00000004791	ENSGALG00000001532	ENSXETG00000001992	ENSDARG00000005481
ENSG00000060656	ENSMUSG00000004798	ENSGALG00000001535	ENSXETG00000002017	ENSDARG00000005482
ENSG00000060971	ENSMUSG00000004815	ENSGALG00000001557	ENSXETG00000002028	ENSDARG00000005616
ENSG00000060982	ENSMUSG00000004864	ENSGALG00000001560	ENSXETG00000002059	ENSDARG00000005651
ENSG00000061492	ENSMUSG00000004936	ENSGALG00000001564	ENSXETG00000002062	ENSDARG00000005652
ENSG00000062096	ENSMUSG00000004947	ENSGALG00000001565	ENSXETG00000002076	ENSDARG00000005673
ENSG00000062282	ENSMUSG00000004951	ENSGALG00000001576	ENSXETG00000002101	ENSDARG00000005754
ENSG00000062485	ENSMUSG00000005034	ENSGALG00000001600	ENSXETG00000002112	ENSDARG00000005789
ENSG00000062598	ENSMUSG00000005057	ENSGALG00000001617	ENSXETG00000002117	ENSDARG00000005827
ENSG00000062822	ENSMUSG00000005087	ENSGALG00000001626	ENSXETG00000002122	ENSDARG00000005840
ENSG00000063046	ENSMUSG00000005102	ENSGALG00000001638	ENSXETG00000002131	ENSDARG00000005993
ENSG00000064012	ENSMUSG00000005148	ENSGALG00000001654	ENSXETG00000002134	ENSDARG00000006010
ENSG00000064393	ENSMUSG00000005202	ENSGALG00000001664	ENSXETG00000002135	ENSDARG00000006094
ENSG00000064547	ENSMUSG00000005232	ENSGALG00000001677	ENSXETG00000002144	ENSDARG00000006137
ENSG00000064601	ENSMUSG00000005320	ENSGALG00000001678	ENSXETG00000002150	ENSDARG00000006181
ENSG00000064989	ENSMUSG00000005364	ENSGALG00000001688	ENSXETG00000002167	ENSDARG00000006192
ENSG00000065135	ENSMUSG00000005373	ENSGALG00000001705	ENSXETG00000002204	ENSDARG00000006202
ENSG00000065243	ENSMUSG00000005374	ENSGALG00000001730	ENSXETG00000002206	ENSDARG00000006215
ENSG00000065328	ENSMUSG00000005413	ENSGALG00000001749	ENSXETG00000002209	ENSDARG00000006220
ENSG00000065357	ENSMUSG00000005469	ENSGALG00000001788	ENSXETG00000002240	ENSDARG00000006240
ENSG00000065361	ENSMUSG00000005533	ENSGALG00000001798	ENSXETG00000002257	ENSDARG00000006257
ENSG00000065485	ENSMUSG00000005534	ENSGALG00000001813	ENSXETG00000002292	ENSDARG00000006288
ENSG00000065559	ENSMUSG00000005547	ENSGALG00000001828	ENSXETG00000002303	ENSDARG00000006300
ENSG00000065615	ENSMUSG00000005580	ENSGALG00000001880	ENSXETG00000002340	ENSDARG00000006341
ENSG00000065675	ENSMUSG00000005583	ENSGALG00000001905	ENSXETG00000002361	ENSDARG00000006383
ENSG00000065833	ENSMUSG00000005625	ENSGALG00000001926	ENSXETG00000002376	ENSDARG00000006409
ENSG00000065978	ENSMUSG00000005640	ENSGALG00000001949	ENSXETG00000002377	ENSDARG00000006427
ENSG00000066032	ENSMUSG00000005677	ENSGALG00000001955	ENSXETG00000002396	ENSDARG00000006491
ENSG00000066136	ENSMUSG00000005681	ENSGALG00000001992	ENSXETG00000002409	ENSDARG00000006514
ENSG00000066279	ENSMUSG00000005683	ENSGALG00000002001	ENSXETG00000002419	ENSDARG00000006553
ENSG00000066468	ENSMUSG00000005705	ENSGALG00000002016	ENSXETG00000002422	ENSDARG00000006603
ENSG00000067057	ENSMUSG00000005836	ENSGALG00000002024	ENSXETG00000002423	ENSDARG00000006609
ENSG00000067082	ENSMUSG00000005892	ENSGALG00000002028	ENSXETG00000002447	ENSDARG00000006615
ENSG00000067113	ENSMUSG00000006127	ENSGALG00000002033	ENSXETG00000002476	ENSDARG00000006666
ENSG00000067177	ENSMUSG00000006191	ENSGALG00000002057	ENSXETG00000002493	ENSDARG00000006791
ENSG00000067182	ENSMUSG00000006215	ENSGALG00000002090	ENSXETG00000002499	ENSDARG00000006838
ENSG00000067225	ENSMUSG00000006216	ENSGALG00000002106	ENSXETG00000002505	ENSDARG00000006868
ENSG00000067560	ENSMUSG00000006219	ENSGALG00000002142	ENSXETG00000002512	ENSDARG00000006911
ENSG00000067606	ENSMUSG00000006281	ENSGALG00000002159	ENSXETG00000002522	ENSDARG00000006921
ENSG00000067829	ENSMUSG00000006345	ENSGALG00000002160	ENSXETG00000002524	ENSDARG00000006923
ENSG00000068078	ENSMUSG00000006494	ENSGALG00000002162	ENSXETG00000002532	ENSDARG00000007127
ENSG00000068120	ENSMUSG00000006519	ENSGALG00000002182	ENSXETG00000002538	ENSDARG00000007199
ENSG00000068305	ENSMUSG00000006542	ENSGALG00000002187	ENSXETG00000002557	ENSDARG00000007241
ENSG00000068366	ENSMUSG00000006589	ENSGALG00000002192	ENSXETG00000002568	ENSDARG00000007294
ENSG00000068796	ENSMUSG00000006611	ENSGALG00000002203	ENSXETG00000002570	ENSDARG00000007356
ENSG00000068831	ENSMUSG00000006724	ENSGALG00000002213	ENSXETG00000002583	ENSDARG00000007358
ENSG00000068903	ENSMUSG00000006728	ENSGALG00000002222	ENSXETG00000002603	ENSDARG00000007369
ENSG00000068971	ENSMUSG00000006777	ENSGALG00000002237	ENSXETG00000002605	ENSDARG00000007396
ENSG00000068976	ENSMUSG00000006818	ENSGALG00000002244	ENSXETG00000002617	ENSDARG00000007406
ENSG00000069020	ENSMUSG00000006932	ENSGALG00000002260	ENSXETG00000002647	ENSDARG00000007412
ENSG00000069431	ENSMUSG00000007033	ENSGALG00000002266	ENSXETG00000002654	ENSDARG00000007436
ENSG00000069667	ENSMUSG00000007039	ENSGALG00000002283	ENSXETG00000002657	ENSDARG00000007490
ENSG00000069764	ENSMUSG00000007122	ENSGALG00000002315	ENSXETG00000002699	ENSDARG00000007534
ENSG00000069966	ENSMUSG00000007207	ENSGALG00000002317	ENSXETG00000002721	ENSDARG00000007601
ENSG00000070018	ENSMUSG00000007613	ENSGALG00000002321	ENSXETG00000002746	ENSDARG00000007671
ENSG00000070081	ENSMUSG00000007655	ENSGALG00000002338	ENSXETG00000002761	ENSDARG00000007693
ENSG00000070193	ENSMUSG00000007659	ENSGALG00000002341	ENSXETG00000002801	ENSDARG00000007708
ENSG00000070371	ENSMUSG00000007682	ENSGALG00000002375	ENSXETG00000002821	ENSDARG00000007783
ENSG00000070388	ENSMUSG00000007783	ENSGALG00000002377	ENSXETG00000002836	ENSDARG00000007795
ENSG00000070540	ENSMUSG00000007817	ENSGALG00000002389	ENSXETG00000002854	ENSDARG00000007823
ENSG00000070669	ENSMUSG00000007827	ENSGALG00000002403	ENSXETG00000002871	ENSDARG00000007824
ENSG00000070808	ENSMUSG00000007946	ENSGALG00000002470	ENSXETG00000002876	ENSDARG00000007825
ENSG00000070915	ENSMUSG00000007989	ENSGALG00000002485	ENSXETG00000002887	ENSDARG00000007836
ENSG00000070985	ENSMUSG00000008348	ENSGALG00000002492	ENSXETG00000002917	ENSDARG00000007923
ENSG00000071054	ENSMUSG00000008734	ENSGALG00000002507	ENSXETG00000002931	ENSDARG00000007955
ENSG00000071073	ENSMUSG00000008845	ENSGALG00000002510	ENSXETG00000002940	ENSDARG00000007982
ENSG00000071242	ENSMUSG00000008932	ENSGALG00000002532	ENSXETG00000002955	ENSDARG00000007990
ENSG00000071537	ENSMUSG00000008999	ENSGALG00000002548	ENSXETG00000002983	ENSDARG00000007996
ENSG00000072062	ENSMUSG00000009246	ENSGALG00000002556	ENSXETG00000003002	ENSDARG00000008107
ENSG00000072133	ENSMUSG00000009281	ENSGALG00000002567	ENSXETG00000003017	ENSDARG00000008142
ENSG00000072210	ENSMUSG00000009292	ENSGALG00000002581	ENSXETG00000003020	ENSDARG00000008164
ENSG00000072274	ENSMUSG00000009376	ENSGALG00000002583	ENSXETG00000003023	ENSDARG00000008165
ENSG00000072310	ENSMUSG00000009394	ENSGALG00000002588	ENSXETG00000003032	ENSDARG00000008184
ENSG00000072506	ENSMUSG00000009406	ENSGALG00000002594	ENSXETG00000003033	ENSDARG00000008186
ENSG00000072778	ENSMUSG00000009545	ENSGALG00000002611	ENSXETG00000003043	ENSDARG00000008237
ENSG00000073050	ENSMUSG00000009614	ENSGALG00000002614	ENSXETG00000003073	ENSDARG00000008279
ENSG00000073060	ENSMUSG00000009772	ENSGALG00000002626	ENSXETG00000003077	ENSDARG00000008388
ENSG00000073111	ENSMUSG00000009863	ENSGALG00000002632	ENSXETG00000003085	ENSDARG00000008398
ENSG00000073578	ENSMUSG00000009900	ENSGALG00000002639	ENSXETG00000003087	ENSDARG00000008434
ENSG00000073756	ENSMUSG00000010025	ENSGALG00000002643	ENSXETG00000003095	ENSDARG00000008487
ENSG00000073792	ENSMUSG00000010095	ENSGALG00000002647	ENSXETG00000003098	ENSDARG00000008560
ENSG00000073803	ENSMUSG00000010122	ENSGALG00000002652	ENSXETG00000003138	ENSDARG00000008637
ENSG00000073849	ENSMUSG00000010175	ENSGALG00000002658	ENSXETG00000003142	ENSDARG00000008723
ENSG00000074047	ENSMUSG00000010651	ENSGALG00000002695	ENSXETG00000003144	ENSDARG00000008785
ENSG00000074181	ENSMUSG00000010663	ENSGALG00000002703	ENSXETG00000003160	ENSDARG00000008829
ENSG00000074211	ENSMUSG00000010797	ENSGALG00000002712	ENSXETG00000003191	ENSDARG00000008840
ENSG00000074370	ENSMUSG00000010830	ENSGALG00000002739	ENSXETG00000003203	ENSDARG00000008867
ENSG00000074416	ENSMUSG00000010914	ENSGALG00000002746	ENSXETG00000003248	ENSDARG00000008969
ENSG00000074800	ENSMUSG00000011034	ENSGALG00000002747	ENSXETG00000003253	ENSDARG00000009001
ENSG00000074842	ENSMUSG00000011096	ENSGALG00000002749	ENSXETG00000003269	ENSDARG00000009020
ENSG00000074966	ENSMUSG00000011752	ENSGALG00000002761	ENSXETG00000003285	ENSDARG00000009123
ENSG00000075239	ENSMUSG00000012117	ENSGALG00000002777	ENSXETG00000003296	ENSDARG00000009153
ENSG00000075290	ENSMUSG00000012282	ENSGALG00000002820	ENSXETG00000003301	ENSDARG00000009208
ENSG00000075388	ENSMUSG00000012428	ENSGALG00000002850	ENSXETG00000003374	ENSDARG00000009209
ENSG00000075391	ENSMUSG00000012443	ENSGALG00000002855	ENSXETG00000003382	ENSDARG00000009250
ENSG00000075415	ENSMUSG00000012705	ENSGALG00000002859	ENSXETG00000003423	ENSDARG00000009281
ENSG00000075702	ENSMUSG00000013089	ENSGALG00000002869	ENSXETG00000003433	ENSDARG00000009299
ENSG00000076554	ENSMUSG00000013160	ENSGALG00000002889	ENSXETG00000003458	ENSDARG00000009351
ENSG00000076555	ENSMUSG00000013236	ENSGALG00000002891	ENSXETG00000003461	ENSDARG00000009390
ENSG00000076984	ENSMUSG00000013418	ENSGALG00000002896	ENSXETG00000003462	ENSDARG00000009418
ENSG00000077044	ENSMUSG00000013629	ENSGALG00000002909	ENSXETG00000003471	ENSDARG00000009438
ENSG00000077238	ENSMUSG00000013663	ENSGALG00000002922	ENSXETG00000003477	ENSDARG00000009443
ENSG00000077782	ENSMUSG00000013698	ENSGALG00000002925	ENSXETG00000003480	ENSDARG00000009470
ENSG00000078295	ENSMUSG00000013936	ENSGALG00000002928	ENSXETG00000003499	ENSDARG00000009473
ENSG00000078369	ENSMUSG00000014077	ENSGALG00000002939	ENSXETG00000003512	ENSDARG00000009477
ENSG00000078401	ENSMUSG00000014294	ENSGALG00000002957	ENSXETG00000003527	ENSDARG00000009493
ENSG00000078579	ENSMUSG00000014351	ENSGALG00000002958	ENSXETG00000003533	ENSDARG00000009499
ENSG00000079277	ENSMUSG00000014444	ENSGALG00000002960	ENSXETG00000003545	ENSDARG00000009511
ENSG00000079385	ENSMUSG00000014453	ENSGALG00000002973	ENSXETG00000003552	ENSDARG00000009553
ENSG00000079435	ENSMUSG00000014554	ENSGALG00000002981	ENSXETG00000003570	ENSDARG00000009624
ENSG00000080618	ENSMUSG00000014592	ENSGALG00000002991	ENSXETG00000003617	ENSDARG00000009724
ENSG00000080815	ENSMUSG00000014725	ENSGALG00000003015	ENSXETG00000003621	ENSDARG00000009748
ENSG00000080823	ENSMUSG00000014773	ENSGALG00000003018	ENSXETG00000003629	ENSDARG00000009830
ENSG00000081059	ENSMUSG00000014905	ENSGALG00000003033	ENSXETG00000003723	ENSDARG00000009837
ENSG00000081189	ENSMUSG00000014956	ENSGALG00000003035	ENSXETG00000003731	ENSDARG00000009870
ENSG00000081237	ENSMUSG00000014959	ENSGALG00000003076	ENSXETG00000003732	ENSDARG00000009958
ENSG00000081320	ENSMUSG00000015090	ENSGALG00000003109	ENSXETG00000003736	ENSDARG00000009978
ENSG00000081721	ENSMUSG00000015149	ENSGALG00000003111	ENSXETG00000003740	ENSDARG00000010002
ENSG00000081800	ENSMUSG00000015224	ENSGALG00000003120	ENSXETG00000003763	ENSDARG00000010042
ENSG00000081913	ENSMUSG00000015243	ENSGALG00000003126	ENSXETG00000003764	ENSDARG00000010169
ENSG00000082196	ENSMUSG00000015316	ENSGALG00000003131	ENSXETG00000003767	ENSDARG00000010194
ENSG00000082438	ENSMUSG00000015405	ENSGALG00000003149	ENSXETG00000003768	ENSDARG00000010250
ENSG00000082641	ENSMUSG00000015452	ENSGALG00000003155	ENSXETG00000003799	ENSDARG00000010276
ENSG00000082701	ENSMUSG00000015461	ENSGALG00000003161	ENSXETG00000003800	ENSDARG00000010317
ENSG00000082781	ENSMUSG00000015468	ENSGALG00000003172	ENSXETG00000003826	ENSDARG00000010373
ENSG00000083290	ENSMUSG00000015522	ENSGALG00000003189	ENSXETG00000003828	ENSDARG00000010515
ENSG00000083720	ENSMUSG00000015533	ENSGALG00000003195	ENSXETG00000003876	ENSDARG00000010555
ENSG00000083807	ENSMUSG00000015568	ENSGALG00000003196	ENSXETG00000003896	ENSDARG00000010565
ENSG00000083857	ENSMUSG00000015652	ENSGALG00000003205	ENSXETG00000003900	ENSDARG00000010658
ENSG00000084207	ENSMUSG00000015656	ENSGALG00000003238	ENSXETG00000003918	ENSDARG00000010680
ENSG00000084453	ENSMUSG00000015755	ENSGALG00000003242	ENSXETG00000003920	ENSDARG00000010752
ENSG00000084674	ENSMUSG00000015787	ENSGALG00000003247	ENSXETG00000003950	ENSDARG00000010791
ENSG00000084734	ENSMUSG00000015837	ENSGALG00000003261	ENSXETG00000003954	ENSDARG00000010792
ENSG00000084754	ENSMUSG00000015843	ENSGALG00000003262	ENSXETG00000003976	ENSDARG00000010878
ENSG00000084774	ENSMUSG00000015846	ENSGALG00000003263	ENSXETG00000003981	ENSDARG00000010918
ENSG00000085276	ENSMUSG00000015882	ENSGALG00000003267	ENSXETG00000003984	ENSDARG00000010936
ENSG00000085377	ENSMUSG00000015957	ENSGALG00000003286	ENSXETG00000003999	ENSDARG00000010940
ENSG00000085563	ENSMUSG00000015968	ENSGALG00000003289	ENSXETG00000004016	ENSDARG00000010946
ENSG00000085662	ENSMUSG00000015970	ENSGALG00000003293	ENSXETG00000004025	ENSDARG00000010948
ENSG00000085741	ENSMUSG00000015981	ENSGALG00000003297	ENSXETG00000004045	ENSDARG00000011027
ENSG00000086232	ENSMUSG00000016024	ENSGALG00000003303	ENSXETG00000004063	ENSDARG00000011072
ENSG00000086666	ENSMUSG00000016194	ENSGALG00000003311	ENSXETG00000004084	ENSDARG00000011091
ENSG00000086991	ENSMUSG00000016206	ENSGALG00000003339	ENSXETG00000004097	ENSDARG00000011166
ENSG00000087008	ENSMUSG00000016283	ENSGALG00000003357	ENSXETG00000004106	ENSDARG00000011190
ENSG00000087074	ENSMUSG00000016349	ENSGALG00000003362	ENSXETG00000004120	ENSDARG00000011196
ENSG00000087085	ENSMUSG00000016458	ENSGALG00000003365	ENSXETG00000004121	ENSDARG00000011219
ENSG00000087088	ENSMUSG00000016528	ENSGALG00000003369	ENSXETG00000004145	ENSDARG00000011259
ENSG00000087095	ENSMUSG00000016529	ENSGALG00000003391	ENSXETG00000004157	ENSDARG00000011299
ENSG00000087237	ENSMUSG00000016933	ENSGALG00000003399	ENSXETG00000004177	ENSDARG00000011312
ENSG00000087245	ENSMUSG00000016942	ENSGALG00000003406	ENSXETG00000004180	ENSDARG00000011317
ENSG00000087274	ENSMUSG00000017007	ENSGALG00000003424	ENSXETG00000004181	ENSDARG00000011373
ENSG00000087460	ENSMUSG00000017144	ENSGALG00000003428	ENSXETG00000004188	ENSDARG00000011473
ENSG00000088053	ENSMUSG00000017309	ENSGALG00000003429	ENSXETG00000004206	ENSDARG00000011487
ENSG00000088256	ENSMUSG00000017311	ENSGALG00000003445	ENSXETG00000004211	ENSDARG00000011488
ENSG00000088320	ENSMUSG00000017316	ENSGALG00000003470	ENSXETG00000004232	ENSDARG00000011496
ENSG00000089022	ENSMUSG00000017376	ENSGALG00000003471	ENSXETG00000004284	ENSDARG00000011537
ENSG00000089041	ENSMUSG00000017390	ENSGALG00000003475	ENSXETG00000004287	ENSDARG00000011545
ENSG00000089127	ENSMUSG00000017446	ENSGALG00000003476	ENSXETG00000004295	ENSDARG00000011571
ENSG00000089234	ENSMUSG00000017466	ENSGALG00000003485	ENSXETG00000004305	ENSDARG00000011583
ENSG00000089250	ENSMUSG00000017615	ENSGALG00000003488	ENSXETG00000004328	ENSDARG00000011594
ENSG00000090020	ENSMUSG00000017652	ENSGALG00000003495	ENSXETG00000004341	ENSDARG00000011662
ENSG00000090263	ENSMUSG00000017670	ENSGALG00000003500	ENSXETG00000004363	ENSDARG00000011665
ENSG00000090316	ENSMUSG00000017688	ENSGALG00000003518	ENSXETG00000004365	ENSDARG00000011696
ENSG00000090339	ENSMUSG00000017697	ENSGALG00000003570	ENSXETG00000004372	ENSDARG00000011701
ENSG00000090376	ENSMUSG00000017737	ENSGALG00000003578	ENSXETG00000004380	ENSDARG00000011703
ENSG00000090402	ENSMUSG00000017740	ENSGALG00000003579	ENSXETG00000004467	ENSDARG00000011825
ENSG00000090520	ENSMUSG00000017754	ENSGALG00000003580	ENSXETG00000004506	ENSDARG00000011845
ENSG00000090932	ENSMUSG00000017760	ENSGALG00000003591	ENSXETG00000004535	ENSDARG00000011851
ENSG00000091073	ENSMUSG00000017950	ENSGALG00000003594	ENSXETG00000004629	ENSDARG00000011876
ENSG00000091140	ENSMUSG00000018012	ENSGALG00000003634	ENSXETG00000004632	ENSDARG00000011909
ENSG00000091181	ENSMUSG00000018166	ENSGALG00000003636	ENSXETG00000004660	ENSDARG00000011932
ENSG00000091262	ENSMUSG00000018209	ENSGALG00000003642	ENSXETG00000004662	ENSDARG00000011948
ENSG00000091483	ENSMUSG00000018339	ENSGALG00000003644	ENSXETG00000004668	ENSDARG00000012005
ENSG00000091513	ENSMUSG00000018340	ENSGALG00000003648	ENSXETG00000004700	ENSDARG00000012076
ENSG00000091831	ENSMUSG00000018379	ENSGALG00000003655	ENSXETG00000004705	ENSDARG00000012140
ENSG00000092009	ENSMUSG00000018446	ENSGALG00000003668	ENSXETG00000004713	ENSDARG00000012341
ENSG00000092439	ENSMUSG00000018459	ENSGALG00000003669	ENSXETG00000004714	ENSDARG00000012366
ENSG00000092529	ENSMUSG00000018486	ENSGALG00000003675	ENSXETG00000004715	ENSDARG00000012381
ENSG00000092531	ENSMUSG00000018566	ENSGALG00000003678	ENSXETG00000004725	ENSDARG00000012387
ENSG00000092969	ENSMUSG00000018574	ENSGALG00000003689	ENSXETG00000004741	ENSDARG00000012405
ENSG00000093010	ENSMUSG00000018623	ENSGALG00000003693	ENSXETG00000004742	ENSDARG00000012609
ENSG00000095015	ENSMUSG00000018634	ENSGALG00000003705	ENSXETG00000004747	ENSDARG00000012625
ENSG00000095059	ENSMUSG00000018648	ENSGALG00000003706	ENSXETG00000004750	ENSDARG00000012656
ENSG00000095066	ENSMUSG00000018752	ENSGALG00000003709	ENSXETG00000004756	ENSDARG00000012667
ENSG00000095321	ENSMUSG00000018774	ENSGALG00000003712	ENSXETG00000004757	ENSDARG00000012694
ENSG00000095637	ENSMUSG00000018776	ENSGALG00000003713	ENSXETG00000004765	ENSDARG00000012788
ENSG00000095713	ENSMUSG00000018796	ENSGALG00000003720	ENSXETG00000004810	ENSDARG00000012796
ENSG00000095794	ENSMUSG00000018822	ENSGALG00000003740	ENSXETG00000004845	ENSDARG00000012801
ENSG00000095981	ENSMUSG00000018916	ENSGALG00000003750	ENSXETG00000004853	ENSDARG00000012874
ENSG00000096433	ENSMUSG00000018932	ENSGALG00000003759	ENSXETG00000004865	ENSDARG00000012942
ENSG00000096717	ENSMUSG00000019082	ENSGALG00000003765	ENSXETG00000004874	ENSDARG00000012982
ENSG00000096968	ENSMUSG00000019179	ENSGALG00000003772	ENSXETG00000004890	ENSDARG00000012987
ENSG00000097021	ENSMUSG00000019188	ENSGALG00000003775	ENSXETG00000004893	ENSDARG00000013016
ENSG00000099194	ENSMUSG00000019194	ENSGALG00000003806	ENSXETG00000004903	ENSDARG00000013063
ENSG00000099810	ENSMUSG00000019326	ENSGALG00000003815	ENSXETG00000004913	ENSDARG00000013076
ENSG00000099875	ENSMUSG00000019428	ENSGALG00000003821	ENSXETG00000004956	ENSDARG00000013128
ENSG00000099956	ENSMUSG00000019577	ENSGALG00000003833	ENSXETG00000004962	ENSDARG00000013168
ENSG00000100030	ENSMUSG00000019579	ENSGALG00000003835	ENSXETG00000004981	ENSDARG00000013203
ENSG00000100031	ENSMUSG00000019699	ENSGALG00000003837	ENSXETG00000005000	ENSDARG00000013210
ENSG00000100084	ENSMUSG00000019768	ENSGALG00000003845	ENSXETG00000005013	ENSDARG00000013236
ENSG00000100095	ENSMUSG00000019777	ENSGALG00000003849	ENSXETG00000005024	ENSDARG00000013274
ENSG00000100170	ENSMUSG00000019817	ENSGALG00000003855	ENSXETG00000005025	ENSDARG00000013317
ENSG00000100191	ENSMUSG00000019849	ENSGALG00000003863	ENSXETG00000005030	ENSDARG00000013335
ENSG00000100196	ENSMUSG00000019863	ENSGALG00000003868	ENSXETG00000005032	ENSDARG00000013409
ENSG00000100197	ENSMUSG00000019900	ENSGALG00000003912	ENSXETG00000005033	ENSDARG00000013415
ENSG00000100207	ENSMUSG00000019947	ENSGALG00000003943	ENSXETG00000005040	ENSDARG00000013434
ENSG00000100219	ENSMUSG00000019960	ENSGALG00000003952	ENSXETG00000005052	ENSDARG00000013522
ENSG00000100234	ENSMUSG00000019969	ENSGALG00000004003	ENSXETG00000005053	ENSDARG00000013524
ENSG00000100292	ENSMUSG00000019970	ENSGALG00000004004	ENSXETG00000005077	ENSDARG00000013598
ENSG00000100294	ENSMUSG00000019979	ENSGALG00000004011	ENSXETG00000005084	ENSDARG00000013649
ENSG00000100299	ENSMUSG00000019986	ENSGALG00000004018	ENSXETG00000005089	ENSDARG00000013670
ENSG00000100311	ENSMUSG00000019989	ENSGALG00000004046	ENSXETG00000005116	ENSDARG00000013685
ENSG00000100312	ENSMUSG00000019997	ENSGALG00000004048	ENSXETG00000005121	ENSDARG00000013687
ENSG00000100324	ENSMUSG00000020027	ENSGALG00000004057	ENSXETG00000005150	ENSDARG00000013708
ENSG00000100342	ENSMUSG00000020038	ENSGALG00000004069	ENSXETG00000005153	ENSDARG00000013721
ENSG00000100344	ENSMUSG00000020044	ENSGALG00000004098	ENSXETG00000005164	ENSDARG00000013794
ENSG00000100345	ENSMUSG00000020053	ENSGALG00000004120	ENSXETG00000005165	ENSDARG00000013843
ENSG00000100368	ENSMUSG00000020063	ENSGALG00000004140	ENSXETG00000005176	ENSDARG00000013847
ENSG00000100380	ENSMUSG00000020077	ENSGALG00000004165	ENSXETG00000005185	ENSDARG00000013855
ENSG00000100393	ENSMUSG00000020078	ENSGALG00000004167	ENSXETG00000005191	ENSDARG00000013856
ENSG00000100401	ENSMUSG00000020080	ENSGALG00000004170	ENSXETG00000005200	ENSDARG00000013871
ENSG00000100412	ENSMUSG00000020089	ENSGALG00000004174	ENSXETG00000005206	ENSDARG00000013892
ENSG00000100485	ENSMUSG00000020098	ENSGALG00000004196	ENSXETG00000005217	ENSDARG00000013926
ENSG00000100504	ENSMUSG00000020100	ENSGALG00000004201	ENSXETG00000005221	ENSDARG00000013946
ENSG00000100526	ENSMUSG00000020108	ENSGALG00000004205	ENSXETG00000005222	ENSDARG00000013966
ENSG00000100603	ENSMUSG00000020120	ENSGALG00000004215	ENSXETG00000005223	ENSDARG00000013997
ENSG00000100604	ENSMUSG00000020122	ENSGALG00000004222	ENSXETG00000005224	ENSDARG00000014017
ENSG00000100614	ENSMUSG00000020140	ENSGALG00000004230	ENSXETG00000005228	ENSDARG00000014031
ENSG00000100644	ENSMUSG00000020151	ENSGALG00000004237	ENSXETG00000005230	ENSDARG00000014041
ENSG00000100784	ENSMUSG00000020176	ENSGALG00000004246	ENSXETG00000005234	ENSDARG00000014050
ENSG00000100889	ENSMUSG00000020184	ENSGALG00000004261	ENSXETG00000005253	ENSDARG00000014068
ENSG00000100902	ENSMUSG00000020190	ENSGALG00000004263	ENSXETG00000005272	ENSDARG00000014161
ENSG00000100906	ENSMUSG00000020226	ENSGALG00000004285	ENSXETG00000005284	ENSDARG00000014179
ENSG00000100968	ENSMUSG00000020227	ENSGALG00000004293	ENSXETG00000005305	ENSDARG00000014230
ENSG00000100979	ENSMUSG00000020229	ENSGALG00000004306	ENSXETG00000005315	ENSDARG00000014246
ENSG00000100985	ENSMUSG00000020248	ENSGALG00000004323	ENSXETG00000005350	ENSDARG00000014259
ENSG00000100994	ENSMUSG00000020258	ENSGALG00000004336	ENSXETG00000005356	ENSDARG00000014274
ENSG00000101000	ENSMUSG00000020275	ENSGALG00000004352	ENSXETG00000005380	ENSDARG00000014287
ENSG00000101017	ENSMUSG00000020277	ENSGALG00000004357	ENSXETG00000005405	ENSDARG00000014348
ENSG00000101040	ENSMUSG00000020289	ENSGALG00000004368	ENSXETG00000005421	ENSDARG00000014439
ENSG00000101076	ENSMUSG00000020312	ENSGALG00000004370	ENSXETG00000005440	ENSDARG00000014463
ENSG00000101096	ENSMUSG00000020321	ENSGALG00000004390	ENSXETG00000005465	ENSDARG00000014479
ENSG00000101109	ENSMUSG00000020327	ENSGALG00000004394	ENSXETG00000005467	ENSDARG00000014488
ENSG00000101134	ENSMUSG00000020333	ENSGALG00000004419	ENSXETG00000005475	ENSDARG00000014554
ENSG00000101144	ENSMUSG00000020361	ENSGALG00000004424	ENSXETG00000005481	ENSDARG00000014565
ENSG00000101197	ENSMUSG00000020363	ENSGALG00000004426	ENSXETG00000005500	ENSDARG00000014571
ENSG00000101199	ENSMUSG00000020366	ENSGALG00000004442	ENSXETG00000005505	ENSDARG00000014572
ENSG00000101200	ENSMUSG00000020377	ENSGALG00000004445	ENSXETG00000005516	ENSDARG00000014588
ENSG00000101210	ENSMUSG00000020383	ENSGALG00000004449	ENSXETG00000005519	ENSDARG00000014634
ENSG00000101224	ENSMUSG00000020399	ENSGALG00000004466	ENSXETG00000005524	ENSDARG00000014646
ENSG00000101255	ENSMUSG00000020405	ENSGALG00000004497	ENSXETG00000005560	ENSDARG00000014655
ENSG00000101294	ENSMUSG00000020427	ENSGALG00000004498	ENSXETG00000005585	ENSDARG00000014657
ENSG00000101365	ENSMUSG00000020429	ENSGALG00000004509	ENSXETG00000005599	ENSDARG00000014673
ENSG00000101384	ENSMUSG00000020431	ENSGALG00000004521	ENSXETG00000005613	ENSDARG00000014674
ENSG00000101425	ENSMUSG00000020456	ENSGALG00000004523	ENSXETG00000005630	ENSDARG00000014727
ENSG00000101439	ENSMUSG00000020475	ENSGALG00000004542	ENSXETG00000005653	ENSDARG00000014796
ENSG00000101440	ENSMUSG00000020484	ENSGALG00000004570	ENSXETG00000005661	ENSDARG00000014805
ENSG00000101446	ENSMUSG00000020516	ENSGALG00000004571	ENSXETG00000005667	ENSDARG00000014962
ENSG00000101489	ENSMUSG00000020532	ENSGALG00000004574	ENSXETG00000005678	ENSDARG00000014963
ENSG00000101577	ENSMUSG00000020538	ENSGALG00000004582	ENSXETG00000005714	ENSDARG00000014967
ENSG00000101670	ENSMUSG00000020546	ENSGALG00000004585	ENSXETG00000005739	ENSDARG00000015050
ENSG00000101680	ENSMUSG00000020571	ENSGALG00000004587	ENSXETG00000005740	ENSDARG00000015068
ENSG00000101846	ENSMUSG00000020572	ENSGALG00000004590	ENSXETG00000005775	ENSDARG00000015088
ENSG00000101966	ENSMUSG00000020573	ENSGALG00000004596	ENSXETG00000005789	ENSDARG00000015126
ENSG00000102144	ENSMUSG00000020593	ENSGALG00000004610	ENSXETG00000005802	ENSDARG00000015134
ENSG00000102174	ENSMUSG00000020609	ENSGALG00000004612	ENSXETG00000005805	ENSDARG00000015164
ENSG00000102239	ENSMUSG00000020612	ENSGALG00000004614	ENSXETG00000005816	ENSDARG00000015199
ENSG00000102245	ENSMUSG00000020623	ENSGALG00000004617	ENSXETG00000005818	ENSDARG00000015228
ENSG00000102265	ENSMUSG00000020633	ENSGALG00000004621	ENSXETG00000005840	ENSDARG00000015263
ENSG00000102349	ENSMUSG00000020646	ENSGALG00000004639	ENSXETG00000005855	ENSDARG00000015312
ENSG00000102466	ENSMUSG00000020649	ENSGALG00000004650	ENSXETG00000005914	ENSDARG00000015337
ENSG00000102468	ENSMUSG00000020653	ENSGALG00000004669	ENSXETG00000005918	ENSDARG00000015355
ENSG00000102471	ENSMUSG00000020654	ENSGALG00000004725	ENSXETG00000005919	ENSDARG00000015425
ENSG00000102554	ENSMUSG00000020660	ENSGALG00000004727	ENSXETG00000005920	ENSDARG00000015427
ENSG00000102580	ENSMUSG00000020664	ENSGALG00000004735	ENSXETG00000005931	ENSDARG00000015495
ENSG00000102595	ENSMUSG00000020673	ENSGALG00000004743	ENSXETG00000005933	ENSDARG00000015506
ENSG00000102678	ENSMUSG00000020676	ENSGALG00000004758	ENSXETG00000005934	ENSDARG00000015515
ENSG00000102683	ENSMUSG00000020679	ENSGALG00000004763	ENSXETG00000005939	ENSDARG00000015524
ENSG00000102738	ENSMUSG00000020681	ENSGALG00000004772	ENSXETG00000005947	ENSDARG00000015537
ENSG00000102780	ENSMUSG00000020689	ENSGALG00000004779	ENSXETG00000005955	ENSDARG00000015563
ENSG00000102794	ENSMUSG00000020700	ENSGALG00000004790	ENSXETG00000005958	ENSDARG00000015575
ENSG00000102804	ENSMUSG00000020713	ENSGALG00000004792	ENSXETG00000005968	ENSDARG00000015681
ENSG00000102837	ENSMUSG00000020715	ENSGALG00000004801	ENSXETG00000005972	ENSDARG00000015707
ENSG00000102871	ENSMUSG00000020716	ENSGALG00000004813	ENSXETG00000006021	ENSDARG00000015887
ENSG00000102882	ENSMUSG00000020758	ENSGALG00000004821	ENSXETG00000006030	ENSDARG00000015890
ENSG00000102893	ENSMUSG00000020774	ENSGALG00000004841	ENSXETG00000006035	ENSDARG00000015918
ENSG00000102977	ENSMUSG00000020777	ENSGALG00000004848	ENSXETG00000006040	ENSDARG00000015971
ENSG00000103044	ENSMUSG00000020785	ENSGALG00000004850	ENSXETG00000006092	ENSDARG00000015985
ENSG00000103148	ENSMUSG00000020788	ENSGALG00000004851	ENSXETG00000006104	ENSDARG00000016048
ENSG00000103197	ENSMUSG00000020804	ENSGALG00000004852	ENSXETG00000006145	ENSDARG00000016143
ENSG00000103313	ENSMUSG00000020826	ENSGALG00000004889	ENSXETG00000006173	ENSDARG00000016200
ENSG00000103335	ENSMUSG00000020838	ENSGALG00000004899	ENSXETG00000006199	ENSDARG00000016345
ENSG00000103429	ENSMUSG00000020866	ENSGALG00000004901	ENSXETG00000006212	ENSDARG00000016350
ENSG00000103490	ENSMUSG00000020888	ENSGALG00000004907	ENSXETG00000006219	ENSDARG00000016375
ENSG00000103569	ENSMUSG00000020894	ENSGALG00000004908	ENSXETG00000006221	ENSDARG00000016412
ENSG00000103740	ENSMUSG00000020901	ENSGALG00000004909	ENSXETG00000006231	ENSDARG00000016470
ENSG00000103811	ENSMUSG00000020917	ENSGALG00000004932	ENSXETG00000006245	ENSDARG00000016477
ENSG00000104044	ENSMUSG00000020918	ENSGALG00000004955	ENSXETG00000006262	ENSDARG00000016481
ENSG00000104267	ENSMUSG00000020941	ENSGALG00000004956	ENSXETG00000006265	ENSDARG00000016545
ENSG00000104290	ENSMUSG00000020946	ENSGALG00000004958	ENSXETG00000006274	ENSDARG00000016613
ENSG00000104313	ENSMUSG00000020964	ENSGALG00000004959	ENSXETG00000006306	ENSDARG00000016687
ENSG00000104325	ENSMUSG00000021024	ENSGALG00000004960	ENSXETG00000006315	ENSDARG00000016706
ENSG00000104365	ENSMUSG00000021025	ENSGALG00000004965	ENSXETG00000006322	ENSDARG00000016721
ENSG00000104368	ENSMUSG00000021039	ENSGALG00000004966	ENSXETG00000006331	ENSDARG00000016750
ENSG00000104375	ENSMUSG00000021069	ENSGALG00000004969	ENSXETG00000006349	ENSDARG00000016771
ENSG00000104689	ENSMUSG00000021070	ENSGALG00000004974	ENSXETG00000006360	ENSDARG00000016773
ENSG00000104812	ENSMUSG00000021091	ENSGALG00000004998	ENSXETG00000006441	ENSDARG00000016818
ENSG00000104814	ENSMUSG00000021096	ENSGALG00000005001	ENSXETG00000006455	ENSDARG00000016856
ENSG00000104825	ENSMUSG00000021103	ENSGALG00000005011	ENSXETG00000006456	ENSDARG00000016875
ENSG00000104848	ENSMUSG00000021109	ENSGALG00000005043	ENSXETG00000006458	ENSDARG00000016886
ENSG00000104852	ENSMUSG00000021116	ENSGALG00000005065	ENSXETG00000006460	ENSDARG00000016918
ENSG00000104918	ENSMUSG00000021175	ENSGALG00000005069	ENSXETG00000006497	ENSDARG00000016939
ENSG00000104936	ENSMUSG00000021180	ENSGALG00000005088	ENSXETG00000006537	ENSDARG00000017037
ENSG00000104967	ENSMUSG00000021194	ENSGALG00000005114	ENSXETG00000006562	ENSDARG00000017047
ENSG00000104973	ENSMUSG00000021196	ENSGALG00000005123	ENSXETG00000006611	ENSDARG00000017141
ENSG00000105204	ENSMUSG00000021207	ENSGALG00000005124	ENSXETG00000006665	ENSDARG00000017155
ENSG00000105220	ENSMUSG00000021210	ENSGALG00000005140	ENSXETG00000006695	ENSDARG00000017180
ENSG00000105221	ENSMUSG00000021211	ENSGALG00000005147	ENSXETG00000006740	ENSDARG00000017294
ENSG00000105245	ENSMUSG00000021213	ENSGALG00000005163	ENSXETG00000006756	ENSDARG00000017299
ENSG00000105246	ENSMUSG00000021214	ENSGALG00000005198	ENSXETG00000006797	ENSDARG00000017311
ENSG00000105281	ENSMUSG00000021224	ENSGALG00000005206	ENSXETG00000006798	ENSDARG00000017320
ENSG00000105329	ENSMUSG00000021226	ENSGALG00000005243	ENSXETG00000006824	ENSDARG00000017321
ENSG00000105371	ENSMUSG00000021228	ENSGALG00000005257	ENSXETG00000006828	ENSDARG00000017437
ENSG00000105379	ENSMUSG00000021242	ENSGALG00000005293	ENSXETG00000006863	ENSDARG00000017439
ENSG00000105383	ENSMUSG00000021253	ENSGALG00000005332	ENSXETG00000006889	ENSDARG00000017446
ENSG00000105397	ENSMUSG00000021255	ENSGALG00000005358	ENSXETG00000006892	ENSDARG00000017490
ENSG00000105426	ENSMUSG00000021266	ENSGALG00000005359	ENSXETG00000006908	ENSDARG00000017494
ENSG00000105501	ENSMUSG00000021303	ENSGALG00000005363	ENSXETG00000006912	ENSDARG00000017537
ENSG00000105516	ENSMUSG00000021311	ENSGALG00000005378	ENSXETG00000006916	ENSDARG00000017591
ENSG00000105550	ENSMUSG00000021319	ENSGALG00000005396	ENSXETG00000006966	ENSDARG00000017661
ENSG00000105610	ENSMUSG00000021367	ENSGALG00000005401	ENSXETG00000006999	ENSDARG00000017676
ENSG00000105647	ENSMUSG00000021427	ENSGALG00000005404	ENSXETG00000007013	ENSDARG00000017757
ENSG00000105679	ENSMUSG00000021439	ENSGALG00000005408	ENSXETG00000007026	ENSDARG00000017772
ENSG00000105697	ENSMUSG00000021440	ENSGALG00000005410	ENSXETG00000007038	ENSDARG00000017781
ENSG00000105701	ENSMUSG00000021441	ENSGALG00000005416	ENSXETG00000007039	ENSDARG00000017803
ENSG00000105711	ENSMUSG00000021448	ENSGALG00000005425	ENSXETG00000007042	ENSDARG00000017842
ENSG00000105717	ENSMUSG00000021456	ENSGALG00000005439	ENSXETG00000007075	ENSDARG00000017843
ENSG00000105723	ENSMUSG00000021457	ENSGALG00000005469	ENSXETG00000007111	ENSDARG00000017880
ENSG00000105835	ENSMUSG00000021474	ENSGALG00000005472	ENSXETG00000007114	ENSDARG00000017884
ENSG00000105851	ENSMUSG00000021492	ENSGALG00000005473	ENSXETG00000007176	ENSDARG00000017905
ENSG00000105854	ENSMUSG00000021496	ENSGALG00000005474	ENSXETG00000007183	ENSDARG00000017910
ENSG00000105855	ENSMUSG00000021536	ENSGALG00000005477	ENSXETG00000007201	ENSDARG00000017931
ENSG00000105889	ENSMUSG00000021537	ENSGALG00000005478	ENSXETG00000007211	ENSDARG00000018060
ENSG00000105953	ENSMUSG00000021549	ENSGALG00000005504	ENSXETG00000007231	ENSDARG00000018105
ENSG00000105971	ENSMUSG00000021577	ENSGALG00000005505	ENSXETG00000007245	ENSDARG00000018174
ENSG00000105974	ENSMUSG00000021587	ENSGALG00000005511	ENSXETG00000007252	ENSDARG00000018228
ENSG00000105976	ENSMUSG00000021594	ENSGALG00000005521	ENSXETG00000007259	ENSDARG00000018260
ENSG00000105989	ENSMUSG00000021611	ENSGALG00000005525	ENSXETG00000007266	ENSDARG00000018263
ENSG00000106066	ENSMUSG00000021647	ENSGALG00000005527	ENSXETG00000007279	ENSDARG00000018283
ENSG00000106069	ENSMUSG00000021670	ENSGALG00000005544	ENSXETG00000007286	ENSDARG00000018285
ENSG00000106070	ENSMUSG00000021686	ENSGALG00000005550	ENSXETG00000007309	ENSDARG00000018342
ENSG00000106080	ENSMUSG00000021693	ENSGALG00000005554	ENSXETG00000007317	ENSDARG00000018399
ENSG00000106089	ENSMUSG00000021699	ENSGALG00000005571	ENSXETG00000007339	ENSDARG00000018411
ENSG00000106211	ENSMUSG00000021708	ENSGALG00000005577	ENSXETG00000007350	ENSDARG00000018426
ENSG00000106258	ENSMUSG00000021732	ENSGALG00000005619	ENSXETG00000007352	ENSDARG00000018476
ENSG00000106331	ENSMUSG00000021737	ENSGALG00000005621	ENSXETG00000007361	ENSDARG00000018478
ENSG00000106366	ENSMUSG00000021745	ENSGALG00000005631	ENSXETG00000007367	ENSDARG00000018485
ENSG00000106384	ENSMUSG00000021748	ENSGALG00000005646	ENSXETG00000007387	ENSDARG00000018530
ENSG00000106459	ENSMUSG00000021751	ENSGALG00000005650	ENSXETG00000007408	ENSDARG00000018553
ENSG00000106483	ENSMUSG00000021754	ENSGALG00000005660	ENSXETG00000007409	ENSDARG00000018569
ENSG00000106538	ENSMUSG00000021759	ENSGALG00000005666	ENSXETG00000007411	ENSDARG00000018616
ENSG00000106615	ENSMUSG00000021786	ENSGALG00000005693	ENSXETG00000007447	ENSDARG00000018643
ENSG00000106617	ENSMUSG00000021795	ENSGALG00000005695	ENSXETG00000007448	ENSDARG00000018653
ENSG00000106633	ENSMUSG00000021816	ENSGALG00000005699	ENSXETG00000007473	ENSDARG00000018716
ENSG00000106635	ENSMUSG00000021820	ENSGALG00000005714	ENSXETG00000007499	ENSDARG00000018817
ENSG00000106638	ENSMUSG00000021831	ENSGALG00000005715	ENSXETG00000007509	ENSDARG00000018846
ENSG00000106799	ENSMUSG00000021835	ENSGALG00000005721	ENSXETG00000007526	ENSDARG00000018882
ENSG00000106804	ENSMUSG00000021880	ENSGALG00000005733	ENSXETG00000007545	ENSDARG00000018989
ENSG00000106829	ENSMUSG00000021910	ENSGALG00000005737	ENSXETG00000007546	ENSDARG00000019063
ENSG00000106927	ENSMUSG00000021913	ENSGALG00000005739	ENSXETG00000007549	ENSDARG00000019213
ENSG00000106976	ENSMUSG00000021936	ENSGALG00000005752	ENSXETG00000007556	ENSDARG00000019278
ENSG00000107249	ENSMUSG00000021939	ENSGALG00000005762	ENSXETG00000007557	ENSDARG00000019307
ENSG00000107263	ENSMUSG00000021948	ENSGALG00000005768	ENSXETG00000007561	ENSDARG00000019357
ENSG00000107317	ENSMUSG00000021974	ENSGALG00000005781	ENSXETG00000007566	ENSDARG00000019365
ENSG00000107404	ENSMUSG00000021978	ENSGALG00000005791	ENSXETG00000007639	ENSDARG00000019367
ENSG00000107447	ENSMUSG00000021994	ENSGALG00000005792	ENSXETG00000007642	ENSDARG00000019398
ENSG00000107562	ENSMUSG00000021998	ENSGALG00000005795	ENSXETG00000007650	ENSDARG00000019451
ENSG00000107643	ENSMUSG00000021999	ENSGALG00000005796	ENSXETG00000007698	ENSDARG00000019492
ENSG00000107758	ENSMUSG00000022010	ENSGALG00000005823	ENSXETG00000007710	ENSDARG00000019529
ENSG00000107815	ENSMUSG00000022015	ENSGALG00000005843	ENSXETG00000007721	ENSDARG00000019532
ENSG00000107831	ENSMUSG00000022020	ENSGALG00000005853	ENSXETG00000007771	ENSDARG00000019585
ENSG00000107854	ENSMUSG00000022026	ENSGALG00000005858	ENSXETG00000007792	ENSDARG00000019636
ENSG00000107968	ENSMUSG00000022040	ENSGALG00000005860	ENSXETG00000007809	ENSDARG00000019644
ENSG00000108018	ENSMUSG00000022074	ENSGALG00000005870	ENSXETG00000007817	ENSDARG00000019717
ENSG00000108064	ENSMUSG00000022092	ENSGALG00000005878	ENSXETG00000007833	ENSDARG00000019726
ENSG00000108175	ENSMUSG00000022101	ENSGALG00000005906	ENSXETG00000007848	ENSDARG00000019732
ENSG00000108244	ENSMUSG00000022110	ENSGALG00000005923	ENSXETG00000007850	ENSDARG00000019742
ENSG00000108379	ENSMUSG00000022112	ENSGALG00000005929	ENSXETG00000007852	ENSDARG00000019743
ENSG00000108381	ENSMUSG00000022114	ENSGALG00000005936	ENSXETG00000007872	ENSDARG00000019747
ENSG00000108433	ENSMUSG00000022122	ENSGALG00000005947	ENSXETG00000007876	ENSDARG00000019772
ENSG00000108443	ENSMUSG00000022126	ENSGALG00000005983	ENSXETG00000007972	ENSDARG00000019778
ENSG00000108515	ENSMUSG00000022136	ENSGALG00000005986	ENSXETG00000008000	ENSDARG00000019815
ENSG00000108561	ENSMUSG00000022186	ENSGALG00000005990	ENSXETG00000008009	ENSDARG00000019897
ENSG00000108576	ENSMUSG00000022206	ENSGALG00000005998	ENSXETG00000008015	ENSDARG00000019963
ENSG00000108691	ENSMUSG00000022220	ENSGALG00000006014	ENSXETG00000008030	ENSDARG00000019995
ENSG00000108773	ENSMUSG00000022225	ENSGALG00000006016	ENSXETG00000008032	ENSDARG00000020000
ENSG00000108821	ENSMUSG00000022236	ENSGALG00000006035	ENSXETG00000008068	ENSDARG00000020015
ENSG00000108839	ENSMUSG00000022248	ENSGALG00000006037	ENSXETG00000008069	ENSDARG00000020085
ENSG00000108849	ENSMUSG00000022261	ENSGALG00000006053	ENSXETG00000008070	ENSDARG00000020107
ENSG00000108861	ENSMUSG00000022292	ENSGALG00000006054	ENSXETG00000008102	ENSDARG00000020149
ENSG00000108946	ENSMUSG00000022297	ENSGALG00000006084	ENSXETG00000008122	ENSDARG00000020164
ENSG00000108984	ENSMUSG00000022315	ENSGALG00000006109	ENSXETG00000008124	ENSDARG00000020219
ENSG00000109079	ENSMUSG00000022329	ENSGALG00000006121	ENSXETG00000008129	ENSDARG00000020239
ENSG00000109107	ENSMUSG00000022367	ENSGALG00000006147	ENSXETG00000008154	ENSDARG00000020326
ENSG00000109320	ENSMUSG00000022376	ENSGALG00000006153	ENSXETG00000008155	ENSDARG00000020334
ENSG00000109339	ENSMUSG00000022382	ENSGALG00000006157	ENSXETG00000008156	ENSDARG00000020354
ENSG00000109424	ENSMUSG00000022383	ENSGALG00000006158	ENSXETG00000008160	ENSDARG00000020364
ENSG00000109471	ENSMUSG00000022391	ENSGALG00000006172	ENSXETG00000008165	ENSDARG00000020469
ENSG00000109472	ENSMUSG00000022403	ENSGALG00000006180	ENSXETG00000008172	ENSDARG00000020509
ENSG00000109501	ENSMUSG00000022414	ENSGALG00000006207	ENSXETG00000008175	ENSDARG00000020544
ENSG00000109610	ENSMUSG00000022443	ENSGALG00000006210	ENSXETG00000008191	ENSDARG00000020609
ENSG00000109686	ENSMUSG00000022445	ENSGALG00000006211	ENSXETG00000008193	ENSDARG00000020623
ENSG00000109756	ENSMUSG00000022477	ENSGALG00000006219	ENSXETG00000008199	ENSDARG00000020711
ENSG00000109787	ENSMUSG00000022479	ENSGALG00000006237	ENSXETG00000008223	ENSDARG00000020718
ENSG00000109819	ENSMUSG00000022494	ENSGALG00000006245	ENSXETG00000008244	ENSDARG00000020741
ENSG00000109854	ENSMUSG00000022496	ENSGALG00000006270	ENSXETG00000008245	ENSDARG00000020795
ENSG00000109919	ENSMUSG00000022521	ENSGALG00000006272	ENSXETG00000008254	ENSDARG00000020866
ENSG00000109943	ENSMUSG00000022523	ENSGALG00000006300	ENSXETG00000008256	ENSDARG00000020876
ENSG00000109971	ENSMUSG00000022528	ENSGALG00000006313	ENSXETG00000008257	ENSDARG00000020884
ENSG00000110013	ENSMUSG00000022534	ENSGALG00000006319	ENSXETG00000008260	ENSDARG00000020891
ENSG00000110042	ENSMUSG00000022545	ENSGALG00000006326	ENSXETG00000008262	ENSDARG00000020898
ENSG00000110080	ENSMUSG00000022548	ENSGALG00000006332	ENSXETG00000008268	ENSDARG00000020956
ENSG00000110090	ENSMUSG00000022555	ENSGALG00000006340	ENSXETG00000008282	ENSDARG00000021004
ENSG00000110092	ENSMUSG00000022589	ENSGALG00000006351	ENSXETG00000008327	ENSDARG00000021082
ENSG00000110148	ENSMUSG00000022607	ENSGALG00000006367	ENSXETG00000008386	ENSDARG00000021172
ENSG00000110169	ENSMUSG00000022610	ENSGALG00000006368	ENSXETG00000008401	ENSDARG00000021193
ENSG00000110243	ENSMUSG00000022619	ENSGALG00000006379	ENSXETG00000008407	ENSDARG00000021220
ENSG00000110244	ENSMUSG00000022620	ENSGALG00000006406	ENSXETG00000008415	ENSDARG00000021225
ENSG00000110245	ENSMUSG00000022622	ENSGALG00000006415	ENSXETG00000008437	ENSDARG00000021239
ENSG00000110330	ENSMUSG00000022637	ENSGALG00000006418	ENSXETG00000008492	ENSDARG00000021336
ENSG00000110395	ENSMUSG00000022683	ENSGALG00000006426	ENSXETG00000008495	ENSDARG00000021346
ENSG00000110435	ENSMUSG00000022684	ENSGALG00000006438	ENSXETG00000008520	ENSDARG00000021366
ENSG00000110514	ENSMUSG00000022702	ENSGALG00000006443	ENSXETG00000008524	ENSDARG00000021369
ENSG00000110680	ENSMUSG00000022781	ENSGALG00000006453	ENSXETG00000008550	ENSDARG00000021389
ENSG00000110786	ENSMUSG00000022797	ENSGALG00000006472	ENSXETG00000008602	ENSDARG00000021494
ENSG00000110799	ENSMUSG00000022809	ENSGALG00000006480	ENSXETG00000008603	ENSDARG00000021509
ENSG00000110801	ENSMUSG00000022812	ENSGALG00000006498	ENSXETG00000008620	ENSDARG00000021555
ENSG00000110880	ENSMUSG00000022817	ENSGALG00000006505	ENSXETG00000008638	ENSDARG00000021607
ENSG00000110921	ENSMUSG00000022821	ENSGALG00000006507	ENSXETG00000008649	ENSDARG00000021664
ENSG00000110931	ENSMUSG00000022829	ENSGALG00000006508	ENSXETG00000008671	ENSDARG00000021735
ENSG00000111012	ENSMUSG00000022840	ENSGALG00000006511	ENSXETG00000008672	ENSDARG00000021811
ENSG00000111057	ENSMUSG00000022842	ENSGALG00000006512	ENSXETG00000008685	ENSDARG00000021855
ENSG00000111186	ENSMUSG00000022844	ENSGALG00000006521	ENSXETG00000008695	ENSDARG00000021924
ENSG00000111241	ENSMUSG00000022853	ENSGALG00000006523	ENSXETG00000008702	ENSDARG00000021973
ENSG00000111245	ENSMUSG00000022861	ENSGALG00000006527	ENSXETG00000008703	ENSDARG00000021984
ENSG00000111252	ENSMUSG00000022868	ENSGALG00000006543	ENSXETG00000008727	ENSDARG00000022048
ENSG00000111266	ENSMUSG00000022875	ENSGALG00000006547	ENSXETG00000008731	ENSDARG00000022254
ENSG00000111271	ENSMUSG00000022878	ENSGALG00000006551	ENSXETG00000008771	ENSDARG00000022372
ENSG00000111275	ENSMUSG00000022884	ENSGALG00000006552	ENSXETG00000008779	ENSDARG00000022456
ENSG00000111276	ENSMUSG00000022885	ENSGALG00000006555	ENSXETG00000008782	ENSDARG00000022518
ENSG00000111319	ENSMUSG00000022892	ENSGALG00000006564	ENSXETG00000008786	ENSDARG00000022560
ENSG00000111371	ENSMUSG00000022947	ENSGALG00000006565	ENSXETG00000008794	ENSDARG00000022569
ENSG00000111424	ENSMUSG00000022952	ENSGALG00000006567	ENSXETG00000008812	ENSDARG00000022631
ENSG00000111432	ENSMUSG00000022956	ENSGALG00000006598	ENSXETG00000008821	ENSDARG00000022650
ENSG00000111537	ENSMUSG00000022982	ENSGALG00000006609	ENSXETG00000008828	ENSDARG00000022689
ENSG00000111640	ENSMUSG00000022994	ENSGALG00000006629	ENSXETG00000008840	ENSDARG00000022712
ENSG00000111664	ENSMUSG00000022996	ENSGALG00000006643	ENSXETG00000008848	ENSDARG00000022807
ENSG00000111665	ENSMUSG00000022997	ENSGALG00000006644	ENSXETG00000008859	ENSDARG00000022841
ENSG00000111666	ENSMUSG00000023013	ENSGALG00000006647	ENSXETG00000008860	ENSDARG00000022845
ENSG00000111669	ENSMUSG00000023019	ENSGALG00000006651	ENSXETG00000008887	ENSDARG00000022858
ENSG00000111674	ENSMUSG00000023034	ENSGALG00000006655	ENSXETG00000008917	ENSDARG00000023110
ENSG00000111676	ENSMUSG00000023043	ENSGALG00000006659	ENSXETG00000008941	ENSDARG00000023111
ENSG00000111713	ENSMUSG00000023050	ENSGALG00000006663	ENSXETG00000008942	ENSDARG00000023117
ENSG00000111716	ENSMUSG00000023057	ENSGALG00000006670	ENSXETG00000008954	ENSDARG00000023151
ENSG00000111725	ENSMUSG00000023083	ENSGALG00000006673	ENSXETG00000008955	ENSDARG00000023188
ENSG00000111885	ENSMUSG00000023104	ENSGALG00000006680	ENSXETG00000008968	ENSDARG00000023214
ENSG00000112033	ENSMUSG00000023140	ENSGALG00000006698	ENSXETG00000008972	ENSDARG00000023279
ENSG00000112038	ENSMUSG00000023150	ENSGALG00000006707	ENSXETG00000008976	ENSDARG00000023287
ENSG00000112062	ENSMUSG00000023169	ENSGALG00000006728	ENSXETG00000008982	ENSDARG00000023290
ENSG00000112079	ENSMUSG00000023274	ENSGALG00000006755	ENSXETG00000008998	ENSDARG00000023302
ENSG00000112096	ENSMUSG00000023328	ENSGALG00000006756	ENSXETG00000009006	ENSDARG00000023318
ENSG00000112164	ENSMUSG00000023387	ENSGALG00000006775	ENSXETG00000009022	ENSDARG00000023396
ENSG00000112182	ENSMUSG00000023411	ENSGALG00000006790	ENSXETG00000009025	ENSDARG00000023526
ENSG00000112214	ENSMUSG00000023439	ENSGALG00000006821	ENSXETG00000009036	ENSDARG00000023648
ENSG00000112299	ENSMUSG00000023456	ENSGALG00000006863	ENSXETG00000009043	ENSDARG00000023903
ENSG00000112499	ENSMUSG00000023484	ENSGALG00000006865	ENSXETG00000009094	ENSDARG00000024026
ENSG00000112576	ENSMUSG00000023505	ENSGALG00000006876	ENSXETG00000009096	ENSDARG00000024101
ENSG00000112679	ENSMUSG00000023809	ENSGALG00000006885	ENSXETG00000009109	ENSDARG00000024141
ENSG00000112715	ENSMUSG00000023826	ENSGALG00000006894	ENSXETG00000009110	ENSDARG00000024278
ENSG00000112893	ENSMUSG00000023827	ENSGALG00000006930	ENSXETG00000009112	ENSDARG00000024314
ENSG00000112964	ENSMUSG00000023829	ENSGALG00000006938	ENSXETG00000009113	ENSDARG00000024443
ENSG00000112972	ENSMUSG00000023830	ENSGALG00000006939	ENSXETG00000009127	ENSDARG00000024546
ENSG00000113161	ENSMUSG00000023832	ENSGALG00000006947	ENSXETG00000009131	ENSDARG00000024631
ENSG00000113249	ENSMUSG00000023845	ENSGALG00000006968	ENSXETG00000009145	ENSDARG00000024717
ENSG00000113302	ENSMUSG00000023885	ENSGALG00000006979	ENSXETG00000009184	ENSDARG00000024740
ENSG00000113319	ENSMUSG00000023912	ENSGALG00000006983	ENSXETG00000009198	ENSDARG00000024785
ENSG00000113389	ENSMUSG00000023915	ENSGALG00000006992	ENSXETG00000009210	ENSDARG00000024844
ENSG00000113396	ENSMUSG00000023947	ENSGALG00000006995	ENSXETG00000009225	ENSDARG00000025012
ENSG00000113441	ENSMUSG00000023951	ENSGALG00000006998	ENSXETG00000009264	ENSDARG00000025032
ENSG00000113448	ENSMUSG00000023964	ENSGALG00000007001	ENSXETG00000009268	ENSDARG00000025081
ENSG00000113456	ENSMUSG00000023994	ENSGALG00000007005	ENSXETG00000009275	ENSDARG00000025094
ENSG00000113520	ENSMUSG00000023999	ENSGALG00000007009	ENSXETG00000009293	ENSDARG00000025106
ENSG00000113525	ENSMUSG00000024006	ENSGALG00000007015	ENSXETG00000009307	ENSDARG00000025220
ENSG00000113578	ENSMUSG00000024014	ENSGALG00000007021	ENSXETG00000009311	ENSDARG00000025269
ENSG00000113580	ENSMUSG00000024026	ENSGALG00000007023	ENSXETG00000009312	ENSDARG00000025299
ENSG00000113721	ENSMUSG00000024027	ENSGALG00000007039	ENSXETG00000009313	ENSDARG00000025375
ENSG00000113790	ENSMUSG00000024030	ENSGALG00000007046	ENSXETG00000009314	ENSDARG00000025420
ENSG00000113889	ENSMUSG00000024039	ENSGALG00000007056	ENSXETG00000009316	ENSDARG00000025428
ENSG00000113924	ENSMUSG00000024052	ENSGALG00000007072	ENSXETG00000009330	ENSDARG00000025478
ENSG00000114026	ENSMUSG00000024079	ENSGALG00000007077	ENSXETG00000009331	ENSDARG00000025522
ENSG00000114166	ENSMUSG00000024085	ENSGALG00000007078	ENSXETG00000009352	ENSDARG00000025566
ENSG00000114200	ENSMUSG00000024122	ENSGALG00000007082	ENSXETG00000009354	ENSDARG00000025595
ENSG00000114251	ENSMUSG00000024142	ENSGALG00000007084	ENSXETG00000009359	ENSDARG00000025608
ENSG00000114279	ENSMUSG00000024143	ENSGALG00000007097	ENSXETG00000009375	ENSDARG00000025641
ENSG00000114302	ENSMUSG00000024145	ENSGALG00000007100	ENSXETG00000009395	ENSDARG00000025679
ENSG00000114315	ENSMUSG00000024164	ENSGALG00000007103	ENSXETG00000009404	ENSDARG00000025718
ENSG00000114353	ENSMUSG00000024174	ENSGALG00000007109	ENSXETG00000009405	ENSDARG00000025766
ENSG00000114423	ENSMUSG00000024184	ENSGALG00000007114	ENSXETG00000009423	ENSDARG00000025788
ENSG00000114450	ENSMUSG00000024190	ENSGALG00000007127	ENSXETG00000009437	ENSDARG00000025820
ENSG00000114737	ENSMUSG00000024207	ENSGALG00000007130	ENSXETG00000009463	ENSDARG00000025826
ENSG00000114738	ENSMUSG00000024225	ENSGALG00000007132	ENSXETG00000009466	ENSDARG00000025912
ENSG00000114739	ENSMUSG00000024235	ENSGALG00000007145	ENSXETG00000009495	ENSDARG00000025949
ENSG00000114757	ENSMUSG00000024241	ENSGALG00000007158	ENSXETG00000009506	ENSDARG00000025953
ENSG00000114956	ENSMUSG00000024242	ENSGALG00000007162	ENSXETG00000009561	ENSDARG00000025983
ENSG00000115008	ENSMUSG00000024251	ENSGALG00000007167	ENSXETG00000009616	ENSDARG00000026048
ENSG00000115041	ENSMUSG00000024254	ENSGALG00000007172	ENSXETG00000009646	ENSDARG00000026248
ENSG00000115138	ENSMUSG00000024256	ENSGALG00000007177	ENSXETG00000009648	ENSDARG00000026369
ENSG00000115145	ENSMUSG00000024258	ENSGALG00000007199	ENSXETG00000009657	ENSDARG00000026376
ENSG00000115159	ENSMUSG00000024261	ENSGALG00000007211	ENSXETG00000009724	ENSDARG00000026406
ENSG00000115204	ENSMUSG00000024268	ENSGALG00000007217	ENSXETG00000009727	ENSDARG00000026611
ENSG00000115221	ENSMUSG00000024338	ENSGALG00000007219	ENSXETG00000009754	ENSDARG00000026634
ENSG00000115263	ENSMUSG00000024371	ENSGALG00000007233	ENSXETG00000009756	ENSDARG00000026726
ENSG00000115267	ENSMUSG00000024383	ENSGALG00000007236	ENSXETG00000009781	ENSDARG00000026759
ENSG00000115290	ENSMUSG00000024391	ENSGALG00000007246	ENSXETG00000009789	ENSDARG00000026787
ENSG00000115350	ENSMUSG00000024401	ENSGALG00000007273	ENSXETG00000009800	ENSDARG00000026811
ENSG00000115353	ENSMUSG00000024402	ENSGALG00000007315	ENSXETG00000009817	ENSDARG00000026871
ENSG00000115361	ENSMUSG00000024410	ENSGALG00000007343	ENSXETG00000009860	ENSDARG00000026925
ENSG00000115386	ENSMUSG00000024411	ENSGALG00000007356	ENSXETG00000009890	ENSDARG00000027087
ENSG00000115414	ENSMUSG00000024413	ENSGALG00000007361	ENSXETG00000009896	ENSDARG00000027088
ENSG00000115419	ENSMUSG00000024431	ENSGALG00000007373	ENSXETG00000009914	ENSDARG00000027183
ENSG00000115457	ENSMUSG00000024448	ENSGALG00000007376	ENSXETG00000009916	ENSDARG00000027279
ENSG00000115525	ENSMUSG00000024459	ENSGALG00000007380	ENSXETG00000009955	ENSDARG00000027391
ENSG00000115590	ENSMUSG00000024480	ENSGALG00000007392	ENSXETG00000009980	ENSDARG00000027419
ENSG00000115592	ENSMUSG00000024503	ENSGALG00000007394	ENSXETG00000010024	ENSDARG00000027423
ENSG00000115594	ENSMUSG00000024507	ENSGALG00000007395	ENSXETG00000010034	ENSDARG00000027424
ENSG00000115596	ENSMUSG00000024517	ENSGALG00000007416	ENSXETG00000010038	ENSDARG00000027529
ENSG00000115604	ENSMUSG00000024539	ENSGALG00000007441	ENSXETG00000010060	ENSDARG00000027552
ENSG00000115657	ENSMUSG00000024544	ENSGALG00000007456	ENSXETG00000010064	ENSDARG00000027589
ENSG00000115677	ENSMUSG00000024548	ENSGALG00000007468	ENSXETG00000010075	ENSDARG00000027600
ENSG00000115687	ENSMUSG00000024552	ENSGALG00000007485	ENSXETG00000010093	ENSDARG00000027611
ENSG00000115705	ENSMUSG00000024560	ENSGALG00000007509	ENSXETG00000010119	ENSDARG00000027638
ENSG00000115806	ENSMUSG00000024598	ENSGALG00000007511	ENSXETG00000010131	ENSDARG00000027689
ENSG00000115827	ENSMUSG00000024600	ENSGALG00000007515	ENSXETG00000010165	ENSDARG00000027724
ENSG00000115904	ENSMUSG00000024617	ENSGALG00000007552	ENSXETG00000010166	ENSDARG00000027740
ENSG00000115956	ENSMUSG00000024620	ENSGALG00000007555	ENSXETG00000010190	ENSDARG00000027803
ENSG00000115963	ENSMUSG00000024639	ENSGALG00000007559	ENSXETG00000010198	ENSDARG00000027907
ENSG00000115966	ENSMUSG00000024642	ENSGALG00000007562	ENSXETG00000010214	ENSDARG00000028000
ENSG00000115970	ENSMUSG00000024644	ENSGALG00000007588	ENSXETG00000010219	ENSDARG00000028017
ENSG00000116096	ENSMUSG00000024653	ENSGALG00000007606	ENSXETG00000010225	ENSDARG00000028058
ENSG00000116127	ENSMUSG00000024659	ENSGALG00000007623	ENSXETG00000010230	ENSDARG00000028082
ENSG00000116133	ENSMUSG00000024665	ENSGALG00000007625	ENSXETG00000010266	ENSDARG00000028087
ENSG00000116266	ENSMUSG00000024680	ENSGALG00000007636	ENSXETG00000010267	ENSDARG00000028131
ENSG00000116473	ENSMUSG00000024727	ENSGALG00000007652	ENSXETG00000010285	ENSDARG00000028222
ENSG00000116478	ENSMUSG00000024768	ENSGALG00000007659	ENSXETG00000010289	ENSDARG00000028259
ENSG00000116678	ENSMUSG00000024777	ENSGALG00000007668	ENSXETG00000010290	ENSDARG00000028306
ENSG00000116679	ENSMUSG00000024778	ENSGALG00000007687	ENSXETG00000010291	ENSDARG00000028335
ENSG00000116688	ENSMUSG00000024789	ENSGALG00000007697	ENSXETG00000010302	ENSDARG00000028386
ENSG00000116711	ENSMUSG00000024791	ENSGALG00000007706	ENSXETG00000010317	ENSDARG00000028469
ENSG00000116809	ENSMUSG00000024793	ENSGALG00000007713	ENSXETG00000010334	ENSDARG00000028507
ENSG00000116833	ENSMUSG00000024807	ENSGALG00000007732	ENSXETG00000010338	ENSDARG00000028533
ENSG00000116984	ENSMUSG00000024810	ENSGALG00000007762	ENSXETG00000010345	ENSDARG00000028721
ENSG00000117020	ENSMUSG00000024811	ENSGALG00000007779	ENSXETG00000010368	ENSDARG00000028725
ENSG00000117054	ENSMUSG00000024830	ENSGALG00000007786	ENSXETG00000010413	ENSDARG00000028731
ENSG00000117090	ENSMUSG00000024854	ENSGALG00000007794	ENSXETG00000010419	ENSDARG00000028793
ENSG00000117118	ENSMUSG00000024863	ENSGALG00000007806	ENSXETG00000010420	ENSDARG00000028845
ENSG00000117298	ENSMUSG00000024875	ENSGALG00000007819	ENSXETG00000010421	ENSDARG00000028850
ENSG00000117305	ENSMUSG00000024892	ENSGALG00000007842	ENSXETG00000010434	ENSDARG00000028896
ENSG00000117322	ENSMUSG00000024899	ENSGALG00000007845	ENSXETG00000010444	ENSDARG00000028971
ENSG00000117394	ENSMUSG00000024900	ENSGALG00000007849	ENSXETG00000010450	ENSDARG00000029072
ENSG00000117448	ENSMUSG00000024912	ENSGALG00000007866	ENSXETG00000010460	ENSDARG00000029112
ENSG00000117461	ENSMUSG00000024913	ENSGALG00000007870	ENSXETG00000010464	ENSDARG00000029219
ENSG00000117475	ENSMUSG00000024924	ENSGALG00000007874	ENSXETG00000010505	ENSDARG00000029252
ENSG00000117479	ENSMUSG00000024927	ENSGALG00000007878	ENSXETG00000010510	ENSDARG00000029307
ENSG00000117480	ENSMUSG00000024942	ENSGALG00000007904	ENSXETG00000010561	ENSDARG00000029356
ENSG00000117505	ENSMUSG00000024948	ENSGALG00000007919	ENSXETG00000010644	ENSDARG00000029381
ENSG00000117525	ENSMUSG00000024952	ENSGALG00000007924	ENSXETG00000010658	ENSDARG00000029439
ENSG00000117533	ENSMUSG00000024955	ENSGALG00000007930	ENSXETG00000010676	ENSDARG00000029473
ENSG00000117560	ENSMUSG00000024959	ENSGALG00000007931	ENSXETG00000010731	ENSDARG00000029476
ENSG00000117594	ENSMUSG00000024960	ENSGALG00000007932	ENSXETG00000010758	ENSDARG00000029501
ENSG00000117632	ENSMUSG00000024962	ENSGALG00000007936	ENSXETG00000010762	ENSDARG00000029546
ENSG00000117676	ENSMUSG00000024978	ENSGALG00000007963	ENSXETG00000010811	ENSDARG00000029660
ENSG00000117682	ENSMUSG00000024981	ENSGALG00000007971	ENSXETG00000010844	ENSDARG00000029764
ENSG00000117707	ENSMUSG00000024985	ENSGALG00000007973	ENSXETG00000010846	ENSDARG00000029766
ENSG00000118046	ENSMUSG00000024986	ENSGALG00000008000	ENSXETG00000010847	ENSDARG00000029822
ENSG00000118094	ENSMUSG00000024990	ENSGALG00000008010	ENSXETG00000010849	ENSDARG00000029874
ENSG00000118137	ENSMUSG00000025003	ENSGALG00000008014	ENSXETG00000010861	ENSDARG00000030087
ENSG00000118217	ENSMUSG00000025004	ENSGALG00000008016	ENSXETG00000010898	ENSDARG00000030104
ENSG00000118260	ENSMUSG00000025006	ENSGALG00000008060	ENSXETG00000010906	ENSDARG00000030139
ENSG00000118263	ENSMUSG00000025014	ENSGALG00000008081	ENSXETG00000010908	ENSDARG00000030173
ENSG00000118271	ENSMUSG00000025056	ENSGALG00000008088	ENSXETG00000010910	ENSDARG00000030278
ENSG00000118432	ENSMUSG00000025059	ENSGALG00000008094	ENSXETG00000010911	ENSDARG00000030289
ENSG00000118495	ENSMUSG00000025076	ENSGALG00000008098	ENSXETG00000010912	ENSDARG00000030297
ENSG00000118515	ENSMUSG00000025091	ENSGALG00000008107	ENSXETG00000010923	ENSDARG00000030357
ENSG00000118523	ENSMUSG00000025127	ENSGALG00000008121	ENSXETG00000010925	ENSDARG00000030417
ENSG00000118705	ENSMUSG00000025128	ENSGALG00000008174	ENSXETG00000010927	ENSDARG00000030441
ENSG00000118777	ENSMUSG00000025130	ENSGALG00000008177	ENSXETG00000010991	ENSDARG00000030494
ENSG00000118785	ENSMUSG00000025142	ENSGALG00000008181	ENSXETG00000010997	ENSDARG00000030514
ENSG00000118922	ENSMUSG00000025144	ENSGALG00000008202	ENSXETG00000011036	ENSDARG00000030530
ENSG00000118971	ENSMUSG00000025147	ENSGALG00000008229	ENSXETG00000011047	ENSDARG00000030532
ENSG00000118972	ENSMUSG00000025153	ENSGALG00000008239	ENSXETG00000011050	ENSDARG00000030598
ENSG00000119013	ENSMUSG00000025175	ENSGALG00000008240	ENSXETG00000011080	ENSDARG00000030604
ENSG00000119121	ENSMUSG00000025194	ENSGALG00000008262	ENSXETG00000011087	ENSDARG00000030616
ENSG00000119383	ENSMUSG00000025199	ENSGALG00000008267	ENSXETG00000011120	ENSDARG00000030621
ENSG00000119487	ENSMUSG00000025202	ENSGALG00000008291	ENSXETG00000011124	ENSDARG00000030644
ENSG00000119630	ENSMUSG00000025203	ENSGALG00000008294	ENSXETG00000011128	ENSDARG00000030687
ENSG00000119655	ENSMUSG00000025209	ENSGALG00000008305	ENSXETG00000011138	ENSDARG00000030765
ENSG00000119673	ENSMUSG00000025219	ENSGALG00000008320	ENSXETG00000011143	ENSDARG00000030781
ENSG00000119689	ENSMUSG00000025220	ENSGALG00000008332	ENSXETG00000011144	ENSDARG00000030844
ENSG00000119699	ENSMUSG00000025235	ENSGALG00000008351	ENSXETG00000011160	ENSDARG00000030872
ENSG00000119715	ENSMUSG00000025236	ENSGALG00000008355	ENSXETG00000011164	ENSDARG00000030905
ENSG00000119729	ENSMUSG00000025260	ENSGALG00000008361	ENSXETG00000011173	ENSDARG00000030932
ENSG00000119866	ENSMUSG00000025283	ENSGALG00000008362	ENSXETG00000011175	ENSDARG00000030949
ENSG00000119899	ENSMUSG00000025318	ENSGALG00000008380	ENSXETG00000011188	ENSDARG00000030980
ENSG00000119912	ENSMUSG00000025321	ENSGALG00000008382	ENSXETG00000011189	ENSDARG00000031044
ENSG00000119927	ENSMUSG00000025324	ENSGALG00000008411	ENSXETG00000011197	ENSDARG00000031100
ENSG00000119938	ENSMUSG00000025329	ENSGALG00000008414	ENSXETG00000011221	ENSDARG00000031198
ENSG00000120057	ENSMUSG00000025337	ENSGALG00000008424	ENSXETG00000011243	ENSDARG00000031346
ENSG00000120088	ENSMUSG00000025357	ENSGALG00000008430	ENSXETG00000011253	ENSDARG00000031420
ENSG00000120129	ENSMUSG00000025408	ENSGALG00000008433	ENSXETG00000011266	ENSDARG00000031422
ENSG00000120341	ENSMUSG00000025465	ENSGALG00000008436	ENSXETG00000011272	ENSDARG00000031435
ENSG00000120437	ENSMUSG00000025479	ENSGALG00000008439	ENSXETG00000011317	ENSDARG00000031438
ENSG00000120659	ENSMUSG00000025486	ENSGALG00000008456	ENSXETG00000011369	ENSDARG00000031616
ENSG00000120708	ENSMUSG00000025498	ENSGALG00000008461	ENSXETG00000011400	ENSDARG00000031745
ENSG00000120742	ENSMUSG00000025499	ENSGALG00000008465	ENSXETG00000011414	ENSDARG00000031756
ENSG00000120756	ENSMUSG00000025509	ENSGALG00000008472	ENSXETG00000011452	ENSDARG00000031763
ENSG00000120833	ENSMUSG00000025537	ENSGALG00000008477	ENSXETG00000011483	ENSDARG00000031768
ENSG00000120837	ENSMUSG00000025551	ENSGALG00000008490	ENSXETG00000011514	ENSDARG00000031777
ENSG00000120868	ENSMUSG00000025579	ENSGALG00000008491	ENSXETG00000011530	ENSDARG00000031783
ENSG00000120875	ENSMUSG00000025583	ENSGALG00000008494	ENSXETG00000011533	ENSDARG00000031796
ENSG00000120889	ENSMUSG00000025588	ENSGALG00000008499	ENSXETG00000011549	ENSDARG00000031845
ENSG00000120899	ENSMUSG00000025665	ENSGALG00000008501	ENSXETG00000011556	ENSDARG00000031848
ENSG00000120907	ENSMUSG00000025739	ENSGALG00000008508	ENSXETG00000011560	ENSDARG00000031888
ENSG00000120910	ENSMUSG00000025745	ENSGALG00000008514	ENSXETG00000011570	ENSDARG00000031894
ENSG00000120915	ENSMUSG00000025746	ENSGALG00000008536	ENSXETG00000011572	ENSDARG00000031976
ENSG00000120937	ENSMUSG00000025779	ENSGALG00000008569	ENSXETG00000011603	ENSDARG00000031981
ENSG00000120949	ENSMUSG00000025809	ENSGALG00000008581	ENSXETG00000011604	ENSDARG00000031985
ENSG00000121281	ENSMUSG00000025855	ENSGALG00000008586	ENSXETG00000011612	ENSDARG00000032079
ENSG00000121351	ENSMUSG00000025856	ENSGALG00000008589	ENSXETG00000011614	ENSDARG00000032155
ENSG00000121440	ENSMUSG00000025860	ENSGALG00000008594	ENSXETG00000011623	ENSDARG00000032197
ENSG00000121653	ENSMUSG00000025877	ENSGALG00000008601	ENSXETG00000011662	ENSDARG00000032234
ENSG00000121671	ENSMUSG00000025887	ENSGALG00000008612	ENSXETG00000011682	ENSDARG00000032272
ENSG00000121691	ENSMUSG00000025907	ENSGALG00000008632	ENSXETG00000011683	ENSDARG00000032327
ENSG00000121769	ENSMUSG00000025909	ENSGALG00000008663	ENSXETG00000011692	ENSDARG00000032431
ENSG00000121807	ENSMUSG00000025925	ENSGALG00000008666	ENSXETG00000011709	ENSDARG00000032496
ENSG00000121853	ENSMUSG00000025927	ENSGALG00000008678	ENSXETG00000011717	ENSDARG00000032577
ENSG00000121858	ENSMUSG00000025932	ENSGALG00000008684	ENSXETG00000011726	ENSDARG00000032639
ENSG00000121879	ENSMUSG00000025950	ENSGALG00000008728	ENSXETG00000011730	ENSDARG00000032704
ENSG00000121897	ENSMUSG00000025955	ENSGALG00000008734	ENSXETG00000011734	ENSDARG00000032761
ENSG00000121940	ENSMUSG00000025958	ENSGALG00000008740	ENSXETG00000011752	ENSDARG00000032780
ENSG00000121957	ENSMUSG00000025959	ENSGALG00000008744	ENSXETG00000011761	ENSDARG00000032933
ENSG00000121966	ENSMUSG00000026003	ENSGALG00000008756	ENSXETG00000011771	ENSDARG00000032963
ENSG00000122180	ENSMUSG00000026011	ENSGALG00000008760	ENSXETG00000011775	ENSDARG00000033012
ENSG00000122194	ENSMUSG00000026029	ENSGALG00000008795	ENSXETG00000011787	ENSDARG00000033184
ENSG00000122218	ENSMUSG00000026031	ENSGALG00000008818	ENSXETG00000011808	ENSDARG00000033280
ENSG00000122585	ENSMUSG00000026032	ENSGALG00000008820	ENSXETG00000011814	ENSDARG00000033307
ENSG00000122679	ENSMUSG00000026070	ENSGALG00000008830	ENSXETG00000011833	ENSDARG00000033367
ENSG00000122729	ENSMUSG00000026072	ENSGALG00000008840	ENSXETG00000011865	ENSDARG00000033437
ENSG00000122786	ENSMUSG00000026073	ENSGALG00000008858	ENSXETG00000011897	ENSDARG00000033443
ENSG00000122859	ENSMUSG00000026074	ENSGALG00000008867	ENSXETG00000011970	ENSDARG00000033444
ENSG00000122862	ENSMUSG00000026094	ENSGALG00000008874	ENSXETG00000011979	ENSDARG00000033566
ENSG00000122958	ENSMUSG00000026100	ENSGALG00000008875	ENSXETG00000011985	ENSDARG00000033604
ENSG00000122971	ENSMUSG00000026103	ENSGALG00000008883	ENSXETG00000011988	ENSDARG00000033647
ENSG00000123104	ENSMUSG00000026110	ENSGALG00000008893	ENSXETG00000012010	ENSDARG00000033655
ENSG00000123307	ENSMUSG00000026154	ENSGALG00000008912	ENSXETG00000012037	ENSDARG00000033727
ENSG00000123358	ENSMUSG00000026167	ENSGALG00000008915	ENSXETG00000012042	ENSDARG00000033802
ENSG00000123453	ENSMUSG00000026170	ENSGALG00000008929	ENSXETG00000012046	ENSDARG00000033928
ENSG00000123983	ENSMUSG00000026177	ENSGALG00000008933	ENSXETG00000012047	ENSDARG00000034173
ENSG00000124089	ENSMUSG00000026192	ENSGALG00000008934	ENSXETG00000012050	ENSDARG00000034187
ENSG00000124126	ENSMUSG00000026193	ENSGALG00000008949	ENSXETG00000012072	ENSDARG00000034211
ENSG00000124140	ENSMUSG00000026198	ENSGALG00000008973	ENSXETG00000012077	ENSDARG00000034270
ENSG00000124151	ENSMUSG00000026204	ENSGALG00000008983	ENSXETG00000012078	ENSDARG00000034293
ENSG00000124160	ENSMUSG00000026254	ENSGALG00000008997	ENSXETG00000012081	ENSDARG00000034309
ENSG00000124181	ENSMUSG00000026270	ENSGALG00000009003	ENSXETG00000012083	ENSDARG00000034313
ENSG00000124232	ENSMUSG00000026271	ENSGALG00000009006	ENSXETG00000012089	ENSDARG00000034409
ENSG00000124253	ENSMUSG00000026272	ENSGALG00000009014	ENSXETG00000012100	ENSDARG00000034434
ENSG00000124299	ENSMUSG00000026274	ENSGALG00000009020	ENSXETG00000012126	ENSDARG00000034470
ENSG00000124406	ENSMUSG00000026331	ENSGALG00000009034	ENSXETG00000012140	ENSDARG00000034503
ENSG00000124486	ENSMUSG00000026336	ENSGALG00000009036	ENSXETG00000012149	ENSDARG00000034541
ENSG00000124702	ENSMUSG00000026385	ENSGALG00000009046	ENSXETG00000012160	ENSDARG00000034568
ENSG00000124767	ENSMUSG00000026395	ENSGALG00000009050	ENSXETG00000012164	ENSDARG00000034610
ENSG00000124780	ENSMUSG00000026398	ENSGALG00000009056	ENSXETG00000012179	ENSDARG00000034700
ENSG00000124783	ENSMUSG00000026421	ENSGALG00000009064	ENSXETG00000012205	ENSDARG00000034718
ENSG00000124813	ENSMUSG00000026436	ENSGALG00000009097	ENSXETG00000012207	ENSDARG00000034862
ENSG00000125084	ENSMUSG00000026457	ENSGALG00000009104	ENSXETG00000012213	ENSDARG00000034895
ENSG00000125148	ENSMUSG00000026459	ENSGALG00000009114	ENSXETG00000012215	ENSDARG00000034940
ENSG00000125166	ENSMUSG00000026473	ENSGALG00000009151	ENSXETG00000012223	ENSDARG00000035056
ENSG00000125266	ENSMUSG00000026496	ENSGALG00000009153	ENSXETG00000012229	ENSDARG00000035127
ENSG00000125378	ENSMUSG00000026509	ENSGALG00000009179	ENSXETG00000012248	ENSDARG00000035185
ENSG00000125498	ENSMUSG00000026526	ENSGALG00000009202	ENSXETG00000012250	ENSDARG00000035253
ENSG00000125538	ENSMUSG00000026542	ENSGALG00000009228	ENSXETG00000012269	ENSDARG00000035308
ENSG00000125730	ENSMUSG00000026553	ENSGALG00000009231	ENSXETG00000012275	ENSDARG00000035350
ENSG00000125798	ENSMUSG00000026565	ENSGALG00000009237	ENSXETG00000012278	ENSDARG00000035357
ENSG00000125820	ENSMUSG00000026567	ENSGALG00000009239	ENSXETG00000012286	ENSDARG00000035377
ENSG00000125845	ENSMUSG00000026577	ENSGALG00000009262	ENSXETG00000012288	ENSDARG00000035452
ENSG00000125851	ENSMUSG00000026579	ENSGALG00000009266	ENSXETG00000012289	ENSDARG00000035514
ENSG00000125878	ENSMUSG00000026580	ENSGALG00000009280	ENSXETG00000012304	ENSDARG00000035533
ENSG00000125952	ENSMUSG00000026581	ENSGALG00000009287	ENSXETG00000012306	ENSDARG00000035535
ENSG00000125968	ENSMUSG00000026582	ENSGALG00000009292	ENSXETG00000012311	ENSDARG00000035552
ENSG00000126259	ENSMUSG00000026589	ENSGALG00000009300	ENSXETG00000012322	ENSDARG00000035559
ENSG00000126262	ENSMUSG00000026600	ENSGALG00000009306	ENSXETG00000012364	ENSDARG00000035598
ENSG00000126266	ENSMUSG00000026610	ENSGALG00000009320	ENSXETG00000012367	ENSDARG00000035605
ENSG00000126458	ENSMUSG00000026614	ENSGALG00000009324	ENSXETG00000012404	ENSDARG00000035622
ENSG00000126524	ENSMUSG00000026616	ENSGALG00000009360	ENSXETG00000012423	ENSDARG00000035652
ENSG00000126581	ENSMUSG00000026628	ENSGALG00000009364	ENSXETG00000012429	ENSDARG00000035732
ENSG00000126583	ENSMUSG00000026641	ENSGALG00000009390	ENSXETG00000012458	ENSDARG00000035798
ENSG00000126767	ENSMUSG00000026645	ENSGALG00000009392	ENSXETG00000012467	ENSDARG00000035809
ENSG00000126803	ENSMUSG00000026659	ENSGALG00000009393	ENSXETG00000012487	ENSDARG00000035819
ENSG00000126895	ENSMUSG00000026663	ENSGALG00000009396	ENSXETG00000012498	ENSDARG00000035832
ENSG00000126934	ENSMUSG00000026669	ENSGALG00000009403	ENSXETG00000012503	ENSDARG00000035852
ENSG00000127191	ENSMUSG00000026686	ENSGALG00000009424	ENSXETG00000012512	ENSDARG00000035859
ENSG00000127314	ENSMUSG00000026687	ENSGALG00000009434	ENSXETG00000012514	ENSDARG00000035970
ENSG00000127324	ENSMUSG00000026688	ENSGALG00000009435	ENSXETG00000012516	ENSDARG00000035984
ENSG00000127445	ENSMUSG00000026696	ENSGALG00000009437	ENSXETG00000012520	ENSDARG00000035986
ENSG00000127528	ENSMUSG00000026730	ENSGALG00000009442	ENSXETG00000012556	ENSDARG00000036031
ENSG00000127588	ENSMUSG00000026735	ENSGALG00000009450	ENSXETG00000012583	ENSDARG00000036041
ENSG00000127603	ENSMUSG00000026739	ENSGALG00000009478	ENSXETG00000012587	ENSDARG00000036057
ENSG00000127884	ENSMUSG00000026770	ENSGALG00000009485	ENSXETG00000012588	ENSDARG00000036066
ENSG00000127920	ENSMUSG00000026778	ENSGALG00000009492	ENSXETG00000012601	ENSDARG00000036067
ENSG00000127928	ENSMUSG00000026784	ENSGALG00000009495	ENSXETG00000012613	ENSDARG00000036068
ENSG00000127954	ENSMUSG00000026787	ENSGALG00000009497	ENSXETG00000012650	ENSDARG00000036074
ENSG00000127955	ENSMUSG00000026812	ENSGALG00000009498	ENSXETG00000012660	ENSDARG00000036084
ENSG00000128052	ENSMUSG00000026818	ENSGALG00000009499	ENSXETG00000012671	ENSDARG00000036096
ENSG00000128272	ENSMUSG00000026820	ENSGALG00000009509	ENSXETG00000012676	ENSDARG00000036102
ENSG00000128340	ENSMUSG00000026824	ENSGALG00000009511	ENSXETG00000012677	ENSDARG00000036107
ENSG00000128513	ENSMUSG00000026825	ENSGALG00000009520	ENSXETG00000012711	ENSDARG00000036152
ENSG00000128564	ENSMUSG00000026827	ENSGALG00000009556	ENSXETG00000012713	ENSDARG00000036222
ENSG00000128573	ENSMUSG00000026835	ENSGALG00000009558	ENSXETG00000012733	ENSDARG00000036232
ENSG00000128590	ENSMUSG00000026849	ENSGALG00000009560	ENSXETG00000012740	ENSDARG00000036237
ENSG00000128683	ENSMUSG00000026853	ENSGALG00000009565	ENSXETG00000012760	ENSDARG00000036252
ENSG00000128829	ENSMUSG00000026864	ENSGALG00000009567	ENSXETG00000012777	ENSDARG00000036257
ENSG00000128917	ENSMUSG00000026874	ENSGALG00000009574	ENSXETG00000012788	ENSDARG00000036272
ENSG00000129003	ENSMUSG00000026888	ENSGALG00000009583	ENSXETG00000012839	ENSDARG00000036291
ENSG00000129214	ENSMUSG00000026896	ENSGALG00000009589	ENSXETG00000012841	ENSDARG00000036299
ENSG00000129226	ENSMUSG00000026922	ENSGALG00000009611	ENSXETG00000012843	ENSDARG00000036415
ENSG00000129467	ENSMUSG00000026923	ENSGALG00000009612	ENSXETG00000012880	ENSDARG00000036427
ENSG00000129566	ENSMUSG00000026942	ENSGALG00000009645	ENSXETG00000012893	ENSDARG00000036446
ENSG00000129673	ENSMUSG00000026970	ENSGALG00000009656	ENSXETG00000012916	ENSDARG00000036471
ENSG00000129682	ENSMUSG00000026971	ENSGALG00000009677	ENSXETG00000012934	ENSDARG00000036505
ENSG00000129744	ENSMUSG00000026980	ENSGALG00000009689	ENSXETG00000012972	ENSDARG00000036549
ENSG00000129757	ENSMUSG00000026981	ENSGALG00000009698	ENSXETG00000012973	ENSDARG00000036567
ENSG00000129911	ENSMUSG00000026986	ENSGALG00000009699	ENSXETG00000012999	ENSDARG00000036587
ENSG00000129946	ENSMUSG00000027082	ENSGALG00000009700	ENSXETG00000013016	ENSDARG00000036613
ENSG00000129965	ENSMUSG00000027104	ENSGALG00000009724	ENSXETG00000013038	ENSDARG00000036670
ENSG00000129988	ENSMUSG00000027164	ENSGALG00000009738	ENSXETG00000013049	ENSDARG00000036704
ENSG00000130037	ENSMUSG00000027168	ENSGALG00000009740	ENSXETG00000013053	ENSDARG00000036773
ENSG00000130066	ENSMUSG00000027187	ENSGALG00000009746	ENSXETG00000013064	ENSDARG00000036809
ENSG00000130147	ENSMUSG00000027198	ENSGALG00000009748	ENSXETG00000013072	ENSDARG00000036820
ENSG00000130164	ENSMUSG00000027204	ENSGALG00000009754	ENSXETG00000013082	ENSDARG00000036897
ENSG00000130203	ENSMUSG00000027208	ENSGALG00000009791	ENSXETG00000013083	ENSDARG00000036912
ENSG00000130208	ENSMUSG00000027223	ENSGALG00000009809	ENSXETG00000013086	ENSDARG00000036944
ENSG00000130234	ENSMUSG00000027227	ENSGALG00000009839	ENSXETG00000013131	ENSDARG00000036987
ENSG00000130304	ENSMUSG00000027249	ENSGALG00000009850	ENSXETG00000013147	ENSDARG00000036993
ENSG00000130348	ENSMUSG00000027273	ENSGALG00000009866	ENSXETG00000013164	ENSDARG00000037008
ENSG00000130368	ENSMUSG00000027276	ENSGALG00000009870	ENSXETG00000013176	ENSDARG00000037012
ENSG00000130377	ENSMUSG00000027282	ENSGALG00000009875	ENSXETG00000013178	ENSDARG00000037061
ENSG00000130413	ENSMUSG00000027287	ENSGALG00000009881	ENSXETG00000013183	ENSDARG00000037099
ENSG00000130427	ENSMUSG00000027314	ENSGALG00000009903	ENSXETG00000013189	ENSDARG00000037116
ENSG00000130513	ENSMUSG00000027330	ENSGALG00000009927	ENSXETG00000013199	ENSDARG00000037144
ENSG00000130522	ENSMUSG00000027335	ENSGALG00000009932	ENSXETG00000013215	ENSDARG00000037191
ENSG00000130528	ENSMUSG00000027342	ENSGALG00000009942	ENSXETG00000013227	ENSDARG00000037196
ENSG00000130649	ENSMUSG00000027347	ENSGALG00000009948	ENSXETG00000013241	ENSDARG00000037259
ENSG00000130675	ENSMUSG00000027358	ENSGALG00000009958	ENSXETG00000013264	ENSDARG00000037261
ENSG00000130829	ENSMUSG00000027365	ENSGALG00000009970	ENSXETG00000013276	ENSDARG00000037318
ENSG00000130948	ENSMUSG00000027368	ENSGALG00000010000	ENSXETG00000013295	ENSDARG00000037334
ENSG00000130957	ENSMUSG00000027380	ENSGALG00000010010	ENSXETG00000013305	ENSDARG00000037357
ENSG00000131018	ENSMUSG00000027381	ENSGALG00000010013	ENSXETG00000013313	ENSDARG00000037403
ENSG00000131069	ENSMUSG00000027398	ENSGALG00000010023	ENSXETG00000013316	ENSDARG00000037411
ENSG00000131096	ENSMUSG00000027399	ENSGALG00000010026	ENSXETG00000013368	ENSDARG00000037429
ENSG00000131187	ENSMUSG00000027406	ENSGALG00000010032	ENSXETG00000013371	ENSDARG00000037487
ENSG00000131236	ENSMUSG00000027412	ENSGALG00000010035	ENSXETG00000013389	ENSDARG00000037506
ENSG00000131408	ENSMUSG00000027419	ENSGALG00000010053	ENSXETG00000013410	ENSDARG00000037545
ENSG00000131459	ENSMUSG00000027434	ENSGALG00000010057	ENSXETG00000013417	ENSDARG00000037556
ENSG00000131471	ENSMUSG00000027452	ENSGALG00000010060	ENSXETG00000013431	ENSDARG00000037574
ENSG00000131473	ENSMUSG00000027506	ENSGALG00000010068	ENSXETG00000013435	ENSDARG00000037618
ENSG00000131477	ENSMUSG00000027513	ENSGALG00000010073	ENSXETG00000013436	ENSDARG00000037619
ENSG00000131480	ENSMUSG00000027523	ENSGALG00000010078	ENSXETG00000013445	ENSDARG00000037691
ENSG00000131482	ENSMUSG00000027531	ENSGALG00000010081	ENSXETG00000013484	ENSDARG00000037758
ENSG00000131495	ENSMUSG00000027540	ENSGALG00000010101	ENSXETG00000013492	ENSDARG00000037781
ENSG00000131558	ENSMUSG00000027544	ENSGALG00000010127	ENSXETG00000013518	ENSDARG00000037846
ENSG00000131791	ENSMUSG00000027560	ENSGALG00000010134	ENSXETG00000013525	ENSDARG00000037870
ENSG00000131828	ENSMUSG00000027562	ENSGALG00000010148	ENSXETG00000013548	ENSDARG00000037873
ENSG00000131871	ENSMUSG00000027575	ENSGALG00000010152	ENSXETG00000013549	ENSDARG00000037874
ENSG00000131910	ENSMUSG00000027596	ENSGALG00000010163	ENSXETG00000013562	ENSDARG00000037889
ENSG00000131981	ENSMUSG00000027605	ENSGALG00000010166	ENSXETG00000013583	ENSDARG00000037895
ENSG00000132155	ENSMUSG00000027611	ENSGALG00000010171	ENSXETG00000013584	ENSDARG00000037905
ENSG00000132170	ENSMUSG00000027642	ENSGALG00000010180	ENSXETG00000013612	ENSDARG00000037916
ENSG00000132326	ENSMUSG00000027646	ENSGALG00000010226	ENSXETG00000013641	ENSDARG00000037921
ENSG00000132329	ENSMUSG00000027661	ENSGALG00000010237	ENSXETG00000013667	ENSDARG00000037929
ENSG00000132356	ENSMUSG00000027665	ENSGALG00000010244	ENSXETG00000013722	ENSDARG00000037995
ENSG00000132376	ENSMUSG00000027669	ENSGALG00000010260	ENSXETG00000013740	ENSDARG00000038005
ENSG00000132386	ENSMUSG00000027674	ENSGALG00000010281	ENSXETG00000013846	ENSDARG00000038010
ENSG00000132470	ENSMUSG00000027678	ENSGALG00000010286	ENSXETG00000013848	ENSDARG00000038040
ENSG00000132570	ENSMUSG00000027684	ENSGALG00000010290	ENSXETG00000013856	ENSDARG00000038059
ENSG00000132581	ENSMUSG00000027690	ENSGALG00000010302	ENSXETG00000013879	ENSDARG00000038094
ENSG00000132604	ENSMUSG00000027712	ENSGALG00000010331	ENSXETG00000013892	ENSDARG00000038095
ENSG00000132639	ENSMUSG00000027720	ENSGALG00000010334	ENSXETG00000013894	ENSDARG00000038107
ENSG00000132646	ENSMUSG00000027776	ENSGALG00000010335	ENSXETG00000013895	ENSDARG00000038139
ENSG00000132671	ENSMUSG00000027790	ENSGALG00000010346	ENSXETG00000013898	ENSDARG00000038141
ENSG00000132693	ENSMUSG00000027792	ENSGALG00000010365	ENSXETG00000013901	ENSDARG00000038147
ENSG00000132694	ENSMUSG00000027808	ENSGALG00000010373	ENSXETG00000013954	ENSDARG00000038159
ENSG00000132703	ENSMUSG00000027809	ENSGALG00000010400	ENSXETG00000013957	ENSDARG00000038185
ENSG00000132718	ENSMUSG00000027820	ENSGALG00000010402	ENSXETG00000014008	ENSDARG00000038205
ENSG00000132781	ENSMUSG00000027822	ENSGALG00000010433	ENSXETG00000014029	ENSDARG00000038225
ENSG00000132793	ENSMUSG00000027829	ENSGALG00000010435	ENSXETG00000014030	ENSDARG00000038226
ENSG00000132825	ENSMUSG00000027840	ENSGALG00000010440	ENSXETG00000014055	ENSDARG00000038306
ENSG00000132842	ENSMUSG00000027843	ENSGALG00000010469	ENSXETG00000014068	ENSDARG00000038442
ENSG00000132846	ENSMUSG00000027852	ENSGALG00000010470	ENSXETG00000014140	ENSDARG00000038524
ENSG00000132855	ENSMUSG00000027859	ENSGALG00000010500	ENSXETG00000014192	ENSDARG00000038540
ENSG00000132872	ENSMUSG00000027869	ENSGALG00000010501	ENSXETG00000014198	ENSDARG00000038561
ENSG00000132874	ENSMUSG00000027871	ENSGALG00000010529	ENSXETG00000014217	ENSDARG00000038569
ENSG00000132906	ENSMUSG00000027875	ENSGALG00000010535	ENSXETG00000014233	ENSDARG00000038585
ENSG00000133019	ENSMUSG00000027878	ENSGALG00000010542	ENSXETG00000014246	ENSDARG00000038608
ENSG00000133048	ENSMUSG00000027882	ENSGALG00000010560	ENSXETG00000014247	ENSDARG00000038609
ENSG00000133124	ENSMUSG00000027883	ENSGALG00000010581	ENSXETG00000014248	ENSDARG00000038618
ENSG00000133313	ENSMUSG00000027884	ENSGALG00000010596	ENSXETG00000014258	ENSDARG00000038666
ENSG00000133460	ENSMUSG00000027936	ENSGALG00000010625	ENSXETG00000014268	ENSDARG00000038667
ENSG00000133475	ENSMUSG00000027937	ENSGALG00000010628	ENSXETG00000014297	ENSDARG00000038672
ENSG00000133661	ENSMUSG00000027947	ENSGALG00000010638	ENSXETG00000014314	ENSDARG00000038693
ENSG00000133703	ENSMUSG00000027962	ENSGALG00000010659	ENSXETG00000014367	ENSDARG00000038703
ENSG00000133731	ENSMUSG00000027984	ENSGALG00000010673	ENSXETG00000014375	ENSDARG00000038713
ENSG00000133794	ENSMUSG00000027985	ENSGALG00000010681	ENSXETG00000014401	ENSDARG00000038716
ENSG00000133818	ENSMUSG00000027995	ENSGALG00000010688	ENSXETG00000014411	ENSDARG00000038792
ENSG00000133835	ENSMUSG00000027997	ENSGALG00000010698	ENSXETG00000014419	ENSDARG00000038834
ENSG00000133961	ENSMUSG00000028001	ENSGALG00000010708	ENSXETG00000014422	ENSDARG00000038865
ENSG00000134001	ENSMUSG00000028004	ENSGALG00000010709	ENSXETG00000014439	ENSDARG00000038867
ENSG00000134058	ENSMUSG00000028007	ENSGALG00000010778	ENSXETG00000014449	ENSDARG00000038881
ENSG00000134109	ENSMUSG00000028017	ENSGALG00000010783	ENSXETG00000014468	ENSDARG00000038900
ENSG00000134160	ENSMUSG00000028032	ENSGALG00000010786	ENSXETG00000014471	ENSDARG00000038990
ENSG00000134184	ENSMUSG00000028063	ENSGALG00000010792	ENSXETG00000014474	ENSDARG00000039041
ENSG00000134240	ENSMUSG00000028072	ENSGALG00000010793	ENSXETG00000014477	ENSDARG00000039067
ENSG00000134242	ENSMUSG00000028076	ENSGALG00000010798	ENSXETG00000014480	ENSDARG00000039125
ENSG00000134245	ENSMUSG00000028082	ENSGALG00000010818	ENSXETG00000014498	ENSDARG00000039130
ENSG00000134249	ENSMUSG00000028125	ENSGALG00000010820	ENSXETG00000014506	ENSDARG00000039173
ENSG00000134250	ENSMUSG00000028128	ENSGALG00000010826	ENSXETG00000014521	ENSDARG00000039185
ENSG00000134259	ENSMUSG00000028150	ENSGALG00000010835	ENSXETG00000014560	ENSDARG00000039215
ENSG00000134324	ENSMUSG00000028156	ENSGALG00000010847	ENSXETG00000014571	ENSDARG00000039232
ENSG00000134333	ENSMUSG00000028158	ENSGALG00000010854	ENSXETG00000014608	ENSDARG00000039241
ENSG00000134443	ENSMUSG00000028161	ENSGALG00000010870	ENSXETG00000014609	ENSDARG00000039272
ENSG00000134453	ENSMUSG00000028163	ENSGALG00000010875	ENSXETG00000014613	ENSDARG00000039302
ENSG00000134460	ENSMUSG00000028165	ENSGALG00000010879	ENSXETG00000014633	ENSDARG00000039309
ENSG00000134538	ENSMUSG00000028167	ENSGALG00000010880	ENSXETG00000014636	ENSDARG00000039310
ENSG00000134640	ENSMUSG00000028172	ENSGALG00000010893	ENSXETG00000014638	ENSDARG00000039390
ENSG00000134690	ENSMUSG00000028194	ENSGALG00000010899	ENSXETG00000014649	ENSDARG00000039434
ENSG00000134716	ENSMUSG00000028211	ENSGALG00000010908	ENSXETG00000014653	ENSDARG00000039452
ENSG00000134760	ENSMUSG00000028214	ENSGALG00000010910	ENSXETG00000014678	ENSDARG00000039501
ENSG00000134817	ENSMUSG00000028223	ENSGALG00000010911	ENSXETG00000014720	ENSDARG00000039515
ENSG00000134824	ENSMUSG00000028240	ENSGALG00000010915	ENSXETG00000014726	ENSDARG00000039577
ENSG00000134830	ENSMUSG00000028259	ENSGALG00000010926	ENSXETG00000014755	ENSDARG00000039579
ENSG00000134852	ENSMUSG00000028273	ENSGALG00000010969	ENSXETG00000014758	ENSDARG00000039665
ENSG00000134853	ENSMUSG00000028284	ENSGALG00000010978	ENSXETG00000014776	ENSDARG00000039830
ENSG00000135046	ENSMUSG00000028298	ENSGALG00000010983	ENSXETG00000014799	ENSDARG00000039832
ENSG00000135047	ENSMUSG00000028307	ENSGALG00000010986	ENSXETG00000014831	ENSDARG00000039843
ENSG00000135077	ENSMUSG00000028310	ENSGALG00000011013	ENSXETG00000014837	ENSDARG00000039850
ENSG00000135094	ENSMUSG00000028332	ENSGALG00000011020	ENSXETG00000014867	ENSDARG00000039851
ENSG00000135100	ENSMUSG00000028356	ENSGALG00000011047	ENSXETG00000014870	ENSDARG00000039882
ENSG00000135114	ENSMUSG00000028367	ENSGALG00000011058	ENSXETG00000014875	ENSDARG00000039887
ENSG00000135144	ENSMUSG00000028381	ENSGALG00000011068	ENSXETG00000014890	ENSDARG00000039914
ENSG00000135218	ENSMUSG00000028399	ENSGALG00000011080	ENSXETG00000014927	ENSDARG00000039970
ENSG00000135341	ENSMUSG00000028405	ENSGALG00000011081	ENSXETG00000014937	ENSDARG00000040076
ENSG00000135346	ENSMUSG00000028427	ENSGALG00000011089	ENSXETG00000014951	ENSDARG00000040248
ENSG00000135406	ENSMUSG00000028465	ENSGALG00000011104	ENSXETG00000014954	ENSDARG00000040255
ENSG00000135446	ENSMUSG00000028495	ENSGALG00000011106	ENSXETG00000014969	ENSDARG00000040261
ENSG00000135541	ENSMUSG00000028517	ENSGALG00000011109	ENSXETG00000014980	ENSDARG00000040290
ENSG00000135625	ENSMUSG00000028518	ENSGALG00000011110	ENSXETG00000015007	ENSDARG00000040295
ENSG00000135679	ENSMUSG00000028553	ENSGALG00000011117	ENSXETG00000015027	ENSDARG00000040298
ENSG00000135697	ENSMUSG00000028571	ENSGALG00000011126	ENSXETG00000015036	ENSDARG00000040319
ENSG00000135698	ENSMUSG00000028573	ENSGALG00000011132	ENSXETG00000015061	ENSDARG00000040396
ENSG00000135744	ENSMUSG00000028599	ENSGALG00000011136	ENSXETG00000015068	ENSDARG00000040401
ENSG00000135749	ENSMUSG00000028602	ENSGALG00000011141	ENSXETG00000015096	ENSDARG00000040479
ENSG00000135773	ENSMUSG00000028607	ENSGALG00000011153	ENSXETG00000015105	ENSDARG00000040527
ENSG00000135821	ENSMUSG00000028645	ENSGALG00000011164	ENSXETG00000015121	ENSDARG00000040559
ENSG00000135838	ENSMUSG00000028649	ENSGALG00000011165	ENSXETG00000015128	ENSDARG00000040649
ENSG00000135870	ENSMUSG00000028656	ENSGALG00000011181	ENSXETG00000015205	ENSDARG00000040657
ENSG00000135898	ENSMUSG00000028672	ENSGALG00000011182	ENSXETG00000015229	ENSDARG00000040695
ENSG00000135925	ENSMUSG00000028687	ENSGALG00000011200	ENSXETG00000015251	ENSDARG00000040727
ENSG00000135929	ENSMUSG00000028692	ENSGALG00000011203	ENSXETG00000015269	ENSDARG00000040764
ENSG00000135930	ENSMUSG00000028698	ENSGALG00000011207	ENSXETG00000015282	ENSDARG00000040799
ENSG00000135932	ENSMUSG00000028708	ENSGALG00000011219	ENSXETG00000015288	ENSDARG00000040841
ENSG00000135940	ENSMUSG00000028712	ENSGALG00000011221	ENSXETG00000015322	ENSDARG00000040907
ENSG00000135953	ENSMUSG00000028715	ENSGALG00000011228	ENSXETG00000015336	ENSDARG00000040912
ENSG00000135972	ENSMUSG00000028738	ENSGALG00000011244	ENSXETG00000015347	ENSDARG00000040925
ENSG00000136011	ENSMUSG00000028756	ENSGALG00000011278	ENSXETG00000015374	ENSDARG00000040982
ENSG00000136099	ENSMUSG00000028757	ENSGALG00000011295	ENSXETG00000015404	ENSDARG00000040988
ENSG00000136111	ENSMUSG00000028763	ENSGALG00000011312	ENSXETG00000015426	ENSDARG00000041006
ENSG00000136143	ENSMUSG00000028773	ENSGALG00000011350	ENSXETG00000015427	ENSDARG00000041008
ENSG00000136158	ENSMUSG00000028800	ENSGALG00000011355	ENSXETG00000015440	ENSDARG00000041065
ENSG00000136160	ENSMUSG00000028832	ENSGALG00000011358	ENSXETG00000015442	ENSDARG00000041068
ENSG00000136167	ENSMUSG00000028854	ENSGALG00000011360	ENSXETG00000015448	ENSDARG00000041083
ENSG00000136237	ENSMUSG00000028864	ENSGALG00000011366	ENSXETG00000015449	ENSDARG00000041107
ENSG00000136238	ENSMUSG00000028873	ENSGALG00000011394	ENSXETG00000015454	ENSDARG00000041108
ENSG00000136244	ENSMUSG00000028909	ENSGALG00000011413	ENSXETG00000015471	ENSDARG00000041110
ENSG00000136267	ENSMUSG00000028914	ENSGALG00000011419	ENSXETG00000015489	ENSDARG00000041117
ENSG00000136450	ENSMUSG00000028937	ENSGALG00000011434	ENSXETG00000015513	ENSDARG00000041119
ENSG00000136573	ENSMUSG00000028944	ENSGALG00000011438	ENSXETG00000015556	ENSDARG00000041173
ENSG00000136634	ENSMUSG00000028945	ENSGALG00000011442	ENSXETG00000015592	ENSDARG00000041292
ENSG00000136689	ENSMUSG00000028955	ENSGALG00000011450	ENSXETG00000015595	ENSDARG00000041317
ENSG00000136750	ENSMUSG00000028963	ENSGALG00000011454	ENSXETG00000015609	ENSDARG00000041348
ENSG00000136810	ENSMUSG00000028969	ENSGALG00000011455	ENSXETG00000015611	ENSDARG00000041430
ENSG00000136826	ENSMUSG00000028970	ENSGALG00000011469	ENSXETG00000015622	ENSDARG00000041502
ENSG00000136827	ENSMUSG00000028974	ENSGALG00000011473	ENSXETG00000015624	ENSDARG00000041565
ENSG00000136869	ENSMUSG00000028978	ENSGALG00000011502	ENSXETG00000015656	ENSDARG00000041569
ENSG00000136872	ENSMUSG00000028980	ENSGALG00000011509	ENSXETG00000015663	ENSDARG00000041595
ENSG00000136929	ENSMUSG00000028991	ENSGALG00000011514	ENSXETG00000015678	ENSDARG00000041689
ENSG00000136997	ENSMUSG00000029009	ENSGALG00000011531	ENSXETG00000015685	ENSDARG00000041702
ENSG00000137033	ENSMUSG00000029016	ENSGALG00000011558	ENSXETG00000015707	ENSDARG00000041705
ENSG00000137076	ENSMUSG00000029020	ENSGALG00000011562	ENSXETG00000015713	ENSDARG00000041799
ENSG00000137124	ENSMUSG00000029027	ENSGALG00000011571	ENSXETG00000015723	ENSDARG00000041858
ENSG00000137154	ENSMUSG00000029053	ENSGALG00000011577	ENSXETG00000015752	ENSDARG00000041864
ENSG00000137193	ENSMUSG00000029056	ENSGALG00000011579	ENSXETG00000015787	ENSDARG00000041895
ENSG00000137309	ENSMUSG00000029062	ENSGALG00000011592	ENSXETG00000015826	ENSDARG00000041959
ENSG00000137345	ENSMUSG00000029064	ENSGALG00000011594	ENSXETG00000015830	ENSDARG00000041960
ENSG00000137392	ENSMUSG00000029071	ENSGALG00000011612	ENSXETG00000015832	ENSDARG00000042004
ENSG00000137462	ENSMUSG00000029072	ENSGALG00000011615	ENSXETG00000015845	ENSDARG00000042010
ENSG00000137642	ENSMUSG00000029084	ENSGALG00000011620	ENSXETG00000015887	ENSDARG00000042014
ENSG00000137656	ENSMUSG00000029093	ENSGALG00000011621	ENSXETG00000015896	ENSDARG00000042021
ENSG00000137672	ENSMUSG00000029098	ENSGALG00000011622	ENSXETG00000015912	ENSDARG00000042138
ENSG00000137673	ENSMUSG00000029103	ENSGALG00000011623	ENSXETG00000015913	ENSDARG00000042233
ENSG00000137709	ENSMUSG00000029106	ENSGALG00000011648	ENSXETG00000015935	ENSDARG00000042259
ENSG00000137764	ENSMUSG00000029120	ENSGALG00000011659	ENSXETG00000015939	ENSDARG00000042270
ENSG00000137834	ENSMUSG00000029134	ENSGALG00000011661	ENSXETG00000015945	ENSDARG00000042338
ENSG00000137841	ENSMUSG00000029162	ENSGALG00000011668	ENSXETG00000015954	ENSDARG00000042440
ENSG00000137868	ENSMUSG00000029167	ENSGALG00000011689	ENSXETG00000015955	ENSDARG00000042510
ENSG00000137869	ENSMUSG00000029178	ENSGALG00000011696	ENSXETG00000015999	ENSDARG00000042513
ENSG00000137880	ENSMUSG00000029193	ENSGALG00000011699	ENSXETG00000016003	ENSDARG00000042533
ENSG00000138029	ENSMUSG00000029199	ENSGALG00000011709	ENSXETG00000016008	ENSDARG00000042551
ENSG00000138030	ENSMUSG00000029209	ENSGALG00000011715	ENSXETG00000016026	ENSDARG00000042561
ENSG00000138031	ENSMUSG00000029223	ENSGALG00000011732	ENSXETG00000016040	ENSDARG00000042608
ENSG00000138032	ENSMUSG00000029231	ENSGALG00000011733	ENSXETG00000016079	ENSDARG00000042637
ENSG00000138073	ENSMUSG00000029238	ENSGALG00000011778	ENSXETG00000016100	ENSDARG00000042644
ENSG00000138109	ENSMUSG00000029260	ENSGALG00000011798	ENSXETG00000016102	ENSDARG00000042658
ENSG00000138115	ENSMUSG00000029265	ENSGALG00000011805	ENSXETG00000016123	ENSDARG00000042717
ENSG00000138160	ENSMUSG00000029304	ENSGALG00000011835	ENSXETG00000016127	ENSDARG00000042725
ENSG00000138166	ENSMUSG00000029314	ENSGALG00000011870	ENSXETG00000016161	ENSDARG00000042747
ENSG00000138185	ENSMUSG00000029337	ENSGALG00000011877	ENSXETG00000016194	ENSDARG00000042793
ENSG00000138207	ENSMUSG00000029361	ENSGALG00000011878	ENSXETG00000016197	ENSDARG00000042816
ENSG00000138363	ENSMUSG00000029368	ENSGALG00000011885	ENSXETG00000016204	ENSDARG00000042845
ENSG00000138378	ENSMUSG00000029416	ENSGALG00000011894	ENSXETG00000016229	ENSDARG00000042873
ENSG00000138379	ENSMUSG00000029440	ENSGALG00000011905	ENSXETG00000016238	ENSDARG00000042934
ENSG00000138385	ENSMUSG00000029454	ENSGALG00000011910	ENSXETG00000016256	ENSDARG00000042947
ENSG00000138398	ENSMUSG00000029455	ENSGALG00000011917	ENSXETG00000016278	ENSDARG00000042953
ENSG00000138413	ENSMUSG00000029456	ENSGALG00000011937	ENSXETG00000016285	ENSDARG00000042956
ENSG00000138433	ENSMUSG00000029458	ENSGALG00000011940	ENSXETG00000016306	ENSDARG00000042970
ENSG00000138674	ENSMUSG00000029467	ENSGALG00000011950	ENSXETG00000016349	ENSDARG00000042978
ENSG00000138675	ENSMUSG00000029468	ENSGALG00000011955	ENSXETG00000016357	ENSDARG00000042980
ENSG00000138678	ENSMUSG00000029471	ENSGALG00000011963	ENSXETG00000016375	ENSDARG00000042982
ENSG00000138685	ENSMUSG00000029478	ENSGALG00000011966	ENSXETG00000016377	ENSDARG00000042990
ENSG00000138738	ENSMUSG00000029512	ENSGALG00000011968	ENSXETG00000016383	ENSDARG00000043035
ENSG00000138794	ENSMUSG00000029513	ENSGALG00000011986	ENSXETG00000016386	ENSDARG00000043077
ENSG00000138795	ENSMUSG00000029521	ENSGALG00000011992	ENSXETG00000016392	ENSDARG00000043094
ENSG00000138796	ENSMUSG00000029522	ENSGALG00000012007	ENSXETG00000016394	ENSDARG00000043130
ENSG00000138798	ENSMUSG00000029535	ENSGALG00000012012	ENSXETG00000016401	ENSDARG00000043135
ENSG00000138801	ENSMUSG00000029545	ENSGALG00000012043	ENSXETG00000016413	ENSDARG00000043137
ENSG00000138814	ENSMUSG00000029550	ENSGALG00000012073	ENSXETG00000016448	ENSDARG00000043154
ENSG00000138823	ENSMUSG00000029556	ENSGALG00000012075	ENSXETG00000016471	ENSDARG00000043180
ENSG00000138829	ENSMUSG00000029563	ENSGALG00000012093	ENSXETG00000016477	ENSDARG00000043213
ENSG00000139174	ENSMUSG00000029575	ENSGALG00000012112	ENSXETG00000016478	ENSDARG00000043250
ENSG00000139292	ENSMUSG00000029597	ENSGALG00000012115	ENSXETG00000016479	ENSDARG00000043332
ENSG00000139318	ENSMUSG00000029603	ENSGALG00000012123	ENSXETG00000016492	ENSDARG00000043341
ENSG00000139370	ENSMUSG00000029605	ENSGALG00000012135	ENSXETG00000016564	ENSDARG00000043342
ENSG00000139428	ENSMUSG00000029613	ENSGALG00000012150	ENSXETG00000016577	ENSDARG00000043357
ENSG00000139437	ENSMUSG00000029630	ENSGALG00000012155	ENSXETG00000016587	ENSDARG00000043371
ENSG00000139515	ENSMUSG00000029644	ENSGALG00000012163	ENSXETG00000016588	ENSDARG00000043447
ENSG00000139618	ENSMUSG00000029663	ENSGALG00000012173	ENSXETG00000016592	ENSDARG00000043451
ENSG00000139625	ENSMUSG00000029671	ENSGALG00000012178	ENSXETG00000016613	ENSDARG00000043457
ENSG00000139626	ENSMUSG00000029676	ENSGALG00000012186	ENSXETG00000016618	ENSDARG00000043475
ENSG00000140090	ENSMUSG00000029681	ENSGALG00000012211	ENSXETG00000016625	ENSDARG00000043510
ENSG00000140105	ENSMUSG00000029700	ENSGALG00000012220	ENSXETG00000016743	ENSDARG00000043531
ENSG00000140263	ENSMUSG00000029706	ENSGALG00000012250	ENSXETG00000016772	ENSDARG00000043586
ENSG00000140285	ENSMUSG00000029711	ENSGALG00000012251	ENSXETG00000016775	ENSDARG00000043587
ENSG00000140374	ENSMUSG00000029713	ENSGALG00000012254	ENSXETG00000016786	ENSDARG00000043608
ENSG00000140379	ENSMUSG00000029727	ENSGALG00000012271	ENSXETG00000016790	ENSDARG00000043664
ENSG00000140382	ENSMUSG00000029735	ENSGALG00000012273	ENSXETG00000016792	ENSDARG00000043701
ENSG00000140443	ENSMUSG00000029752	ENSGALG00000012280	ENSXETG00000016798	ENSDARG00000043719
ENSG00000140459	ENSMUSG00000029761	ENSGALG00000012304	ENSXETG00000016807	ENSDARG00000043821
ENSG00000140463	ENSMUSG00000029762	ENSGALG00000012321	ENSXETG00000016838	ENSDARG00000043848
ENSG00000140465	ENSMUSG00000029763	ENSGALG00000012338	ENSXETG00000016850	ENSDARG00000043858
ENSG00000140474	ENSMUSG00000029802	ENSGALG00000012356	ENSXETG00000016852	ENSDARG00000043907
ENSG00000140505	ENSMUSG00000029811	ENSGALG00000012357	ENSXETG00000016868	ENSDARG00000043918
ENSG00000140675	ENSMUSG00000029813	ENSGALG00000012363	ENSXETG00000016877	ENSDARG00000043962
ENSG00000140718	ENSMUSG00000029819	ENSGALG00000012365	ENSXETG00000016887	ENSDARG00000044056
ENSG00000140853	ENSMUSG00000029864	ENSGALG00000012369	ENSXETG00000016889	ENSDARG00000044062
ENSG00000140943	ENSMUSG00000029866	ENSGALG00000012377	ENSXETG00000016933	ENSDARG00000044094
ENSG00000140992	ENSMUSG00000029913	ENSGALG00000012404	ENSXETG00000016937	ENSDARG00000044125
ENSG00000141026	ENSMUSG00000029916	ENSGALG00000012429	ENSXETG00000016938	ENSDARG00000044142
ENSG00000141086	ENSMUSG00000029918	ENSGALG00000012433	ENSXETG00000016951	ENSDARG00000044153
ENSG00000141258	ENSMUSG00000029919	ENSGALG00000012437	ENSXETG00000016952	ENSDARG00000044155
ENSG00000141433	ENSMUSG00000029920	ENSGALG00000012439	ENSXETG00000016965	ENSDARG00000044167
ENSG00000141448	ENSMUSG00000029992	ENSGALG00000012456	ENSXETG00000016974	ENSDARG00000044183
ENSG00000141452	ENSMUSG00000030004	ENSGALG00000012483	ENSXETG00000016985	ENSDARG00000044216
ENSG00000141458	ENSMUSG00000030017	ENSGALG00000012494	ENSXETG00000016986	ENSDARG00000044318
ENSG00000141469	ENSMUSG00000030022	ENSGALG00000012513	ENSXETG00000017011	ENSDARG00000044365
ENSG00000141480	ENSMUSG00000030042	ENSGALG00000012518	ENSXETG00000017018	ENSDARG00000044415
ENSG00000141506	ENSMUSG00000030043	ENSGALG00000012533	ENSXETG00000017032	ENSDARG00000044422
ENSG00000141510	ENSMUSG00000030057	ENSGALG00000012537	ENSXETG00000017037	ENSDARG00000044431
ENSG00000141564	ENSMUSG00000030087	ENSGALG00000012543	ENSXETG00000017056	ENSDARG00000044436
ENSG00000141837	ENSMUSG00000030093	ENSGALG00000012550	ENSXETG00000017063	ENSDARG00000044490
ENSG00000141934	ENSMUSG00000030102	ENSGALG00000012568	ENSXETG00000017065	ENSDARG00000044511
ENSG00000141959	ENSMUSG00000030104	ENSGALG00000012577	ENSXETG00000017066	ENSDARG00000044514
ENSG00000142082	ENSMUSG00000030117	ENSGALG00000012594	ENSXETG00000017088	ENSDARG00000044525
ENSG00000142149	ENSMUSG00000030137	ENSGALG00000012610	ENSXETG00000017110	ENSDARG00000044566
ENSG00000142168	ENSMUSG00000030149	ENSGALG00000012612	ENSXETG00000017134	ENSDARG00000044619
ENSG00000142185	ENSMUSG00000030162	ENSGALG00000012613	ENSXETG00000017135	ENSDARG00000044627
ENSG00000142192	ENSMUSG00000030168	ENSGALG00000012617	ENSXETG00000017136	ENSDARG00000044685
ENSG00000142208	ENSMUSG00000030170	ENSGALG00000012638	ENSXETG00000017139	ENSDARG00000044688
ENSG00000142273	ENSMUSG00000030194	ENSGALG00000012677	ENSXETG00000017177	ENSDARG00000044691
ENSG00000142330	ENSMUSG00000030196	ENSGALG00000012681	ENSXETG00000017212	ENSDARG00000044753
ENSG00000142494	ENSMUSG00000030201	ENSGALG00000012717	ENSXETG00000017221	ENSDARG00000044775
ENSG00000142611	ENSMUSG00000030203	ENSGALG00000012735	ENSXETG00000017225	ENSDARG00000044827
ENSG00000142623	ENSMUSG00000030236	ENSGALG00000012751	ENSXETG00000017226	ENSDARG00000044914
ENSG00000142784	ENSMUSG00000030237	ENSGALG00000012755	ENSXETG00000017230	ENSDARG00000045006
ENSG00000142798	ENSMUSG00000030244	ENSGALG00000012769	ENSXETG00000017239	ENSDARG00000045015
ENSG00000142875	ENSMUSG00000030246	ENSGALG00000012792	ENSXETG00000017241	ENSDARG00000045066
ENSG00000142949	ENSMUSG00000030249	ENSGALG00000012798	ENSXETG00000017270	ENSDARG00000045070
ENSG00000143105	ENSMUSG00000030265	ENSGALG00000012835	ENSXETG00000017275	ENSDARG00000045087
ENSG00000143126	ENSMUSG00000030268	ENSGALG00000012836	ENSXETG00000017285	ENSDARG00000045089
ENSG00000143149	ENSMUSG00000030271	ENSGALG00000012865	ENSXETG00000017294	ENSDARG00000045143
ENSG00000143171	ENSMUSG00000030287	ENSGALG00000012870	ENSXETG00000017315	ENSDARG00000045145
ENSG00000143190	ENSMUSG00000030314	ENSGALG00000012885	ENSXETG00000017317	ENSDARG00000045180
ENSG00000143198	ENSMUSG00000030317	ENSGALG00000012888	ENSXETG00000017318	ENSDARG00000045199
ENSG00000143199	ENSMUSG00000030340	ENSGALG00000012890	ENSXETG00000017323	ENSDARG00000045443
ENSG00000143224	ENSMUSG00000030341	ENSGALG00000012907	ENSXETG00000017326	ENSDARG00000045444
ENSG00000143252	ENSMUSG00000030352	ENSGALG00000012969	ENSXETG00000017331	ENSDARG00000045544
ENSG00000143257	ENSMUSG00000030382	ENSGALG00000012973	ENSXETG00000017358	ENSDARG00000045557
ENSG00000143318	ENSMUSG00000030406	ENSGALG00000012998	ENSXETG00000017359	ENSDARG00000045568
ENSG00000143321	ENSMUSG00000030409	ENSGALG00000013000	ENSXETG00000017371	ENSDARG00000045598
ENSG00000143365	ENSMUSG00000030411	ENSGALG00000013006	ENSXETG00000017378	ENSDARG00000045611
ENSG00000143416	ENSMUSG00000030450	ENSGALG00000013022	ENSXETG00000017402	ENSDARG00000045638
ENSG00000143420	ENSMUSG00000030483	ENSGALG00000013039	ENSXETG00000017408	ENSDARG00000045661
ENSG00000143437	ENSMUSG00000030498	ENSGALG00000013045	ENSXETG00000017422	ENSDARG00000045694
ENSG00000143507	ENSMUSG00000030499	ENSGALG00000013056	ENSXETG00000017431	ENSDARG00000045695
ENSG00000143543	ENSMUSG00000030523	ENSGALG00000013060	ENSXETG00000017465	ENSDARG00000045706
ENSG00000143627	ENSMUSG00000030541	ENSGALG00000013063	ENSXETG00000017489	ENSDARG00000045748
ENSG00000143641	ENSMUSG00000030546	ENSGALG00000013069	ENSXETG00000017494	ENSDARG00000045752
ENSG00000143727	ENSMUSG00000030557	ENSGALG00000013071	ENSXETG00000017499	ENSDARG00000045768
ENSG00000143797	ENSMUSG00000030562	ENSGALG00000013100	ENSXETG00000017504	ENSDARG00000045776
ENSG00000143799	ENSMUSG00000030589	ENSGALG00000013143	ENSXETG00000017532	ENSDARG00000045815
ENSG00000143816	ENSMUSG00000030595	ENSGALG00000013164	ENSXETG00000017534	ENSDARG00000045832
ENSG00000143839	ENSMUSG00000030629	ENSGALG00000013165	ENSXETG00000017538	ENSDARG00000045836
ENSG00000143842	ENSMUSG00000030659	ENSGALG00000013167	ENSXETG00000017581	ENSDARG00000045854
ENSG00000143851	ENSMUSG00000030660	ENSGALG00000013168	ENSXETG00000017586	ENSDARG00000045856
ENSG00000143870	ENSMUSG00000030669	ENSGALG00000013177	ENSXETG00000017588	ENSDARG00000045887
ENSG00000143891	ENSMUSG00000030671	ENSGALG00000013183	ENSXETG00000017616	ENSDARG00000045888
ENSG00000143921	ENSMUSG00000030695	ENSGALG00000013224	ENSXETG00000017639	ENSDARG00000045893
ENSG00000143933	ENSMUSG00000030733	ENSGALG00000013227	ENSXETG00000017643	ENSDARG00000045936
ENSG00000144035	ENSMUSG00000030747	ENSGALG00000013235	ENSXETG00000017653	ENSDARG00000045945
ENSG00000144231	ENSMUSG00000030748	ENSGALG00000013244	ENSXETG00000017673	ENSDARG00000045947
ENSG00000144381	ENSMUSG00000030774	ENSGALG00000013253	ENSXETG00000017733	ENSDARG00000045979
ENSG00000144460	ENSMUSG00000030781	ENSGALG00000013257	ENSXETG00000017761	ENSDARG00000045999
ENSG00000144476	ENSMUSG00000030790	ENSGALG00000013261	ENSXETG00000017801	ENSDARG00000046012
ENSG00000144554	ENSMUSG00000030815	ENSGALG00000013265	ENSXETG00000017807	ENSDARG00000046053
ENSG00000144724	ENSMUSG00000030827	ENSGALG00000013294	ENSXETG00000017809	ENSDARG00000046074
ENSG00000144771	ENSMUSG00000030834	ENSGALG00000013303	ENSXETG00000017844	ENSDARG00000046143
ENSG00000144837	ENSMUSG00000030849	ENSGALG00000013310	ENSXETG00000017845	ENSDARG00000051748
ENSG00000144852	ENSMUSG00000030854	ENSGALG00000013334	ENSXETG00000017869	ENSDARG00000051756
ENSG00000144867	ENSMUSG00000030861	ENSGALG00000013355	ENSXETG00000017901	ENSDARG00000051804
ENSG00000144868	ENSMUSG00000030865	ENSGALG00000013417	ENSXETG00000017906	ENSDARG00000051809
ENSG00000144891	ENSMUSG00000030890	ENSGALG00000013419	ENSXETG00000017911	ENSDARG00000051879
ENSG00000144935	ENSMUSG00000030894	ENSGALG00000013442	ENSXETG00000017913	ENSDARG00000051890
ENSG00000145087	ENSMUSG00000030895	ENSGALG00000013505	ENSXETG00000017922	ENSDARG00000051912
ENSG00000145192	ENSMUSG00000030898	ENSGALG00000013576	ENSXETG00000017928	ENSDARG00000051914
ENSG00000145194	ENSMUSG00000030963	ENSGALG00000013579	ENSXETG00000017935	ENSDARG00000051916
ENSG00000145214	ENSMUSG00000030970	ENSGALG00000013616	ENSXETG00000017938	ENSDARG00000051939
ENSG00000145321	ENSMUSG00000030978	ENSGALG00000013647	ENSXETG00000017950	ENSDARG00000051940
ENSG00000145354	ENSMUSG00000030996	ENSGALG00000013663	ENSXETG00000017998	ENSDARG00000051965
ENSG00000145384	ENSMUSG00000031004	ENSGALG00000013697	ENSXETG00000018010	ENSDARG00000052000
ENSG00000145416	ENSMUSG00000031010	ENSGALG00000013715	ENSXETG00000018019	ENSDARG00000052011
ENSG00000145491	ENSMUSG00000031027	ENSGALG00000013723	ENSXETG00000018029	ENSDARG00000052030
ENSG00000145545	ENSMUSG00000031028	ENSGALG00000013747	ENSXETG00000018040	ENSDARG00000052039
ENSG00000145675	ENSMUSG00000031073	ENSGALG00000013754	ENSXETG00000018063	ENSDARG00000052072
ENSG00000145715	ENSMUSG00000031074	ENSGALG00000013760	ENSXETG00000018074	ENSDARG00000052089
ENSG00000145819	ENSMUSG00000031077	ENSGALG00000013761	ENSXETG00000018079	ENSDARG00000052091
ENSG00000145996	ENSMUSG00000031130	ENSGALG00000013793	ENSXETG00000018095	ENSDARG00000052094
ENSG00000146072	ENSMUSG00000031132	ENSGALG00000013818	ENSXETG00000018106	ENSDARG00000052099
ENSG00000146232	ENSMUSG00000031137	ENSGALG00000013828	ENSXETG00000018114	ENSDARG00000052110
ENSG00000146535	ENSMUSG00000031168	ENSGALG00000013838	ENSXETG00000018123	ENSDARG00000052139
ENSG00000146648	ENSMUSG00000031227	ENSGALG00000013848	ENSXETG00000018152	ENSDARG00000052150
ENSG00000146670	ENSMUSG00000031230	ENSGALG00000013867	ENSXETG00000018186	ENSDARG00000052178
ENSG00000146674	ENSMUSG00000031233	ENSGALG00000013886	ENSXETG00000018234	ENSDARG00000052207
ENSG00000146678	ENSMUSG00000031250	ENSGALG00000013892	ENSXETG00000018255	ENSDARG00000052215
ENSG00000146701	ENSMUSG00000031257	ENSGALG00000013902	ENSXETG00000018265	ENSDARG00000052322
ENSG00000147155	ENSMUSG00000031264	ENSGALG00000013907	ENSXETG00000018275	ENSDARG00000052387
ENSG00000147162	ENSMUSG00000031278	ENSGALG00000013929	ENSXETG00000018280	ENSDARG00000052396
ENSG00000147246	ENSMUSG00000031295	ENSGALG00000013951	ENSXETG00000018291	ENSDARG00000052465
ENSG00000147262	ENSMUSG00000031299	ENSGALG00000013953	ENSXETG00000018294	ENSDARG00000052468
ENSG00000147465	ENSMUSG00000031309	ENSGALG00000013971	ENSXETG00000018297	ENSDARG00000052470
ENSG00000147481	ENSMUSG00000031328	ENSGALG00000013978	ENSXETG00000018302	ENSDARG00000052482
ENSG00000147601	ENSMUSG00000031352	ENSGALG00000013992	ENSXETG00000018320	ENSDARG00000052520
ENSG00000147789	ENSMUSG00000031375	ENSGALG00000013993	ENSXETG00000018359	ENSDARG00000052615
ENSG00000147852	ENSMUSG00000031380	ENSGALG00000014009	ENSXETG00000018366	ENSDARG00000052642
ENSG00000147883	ENSMUSG00000031383	ENSGALG00000014033	ENSXETG00000018416	ENSDARG00000052696
ENSG00000147889	ENSMUSG00000031390	ENSGALG00000014038	ENSXETG00000018434	ENSDARG00000052703
ENSG00000148053	ENSMUSG00000031392	ENSGALG00000014071	ENSXETG00000018446	ENSDARG00000052712
ENSG00000148082	ENSMUSG00000031424	ENSGALG00000014127	ENSXETG00000018453	ENSDARG00000052734
ENSG00000148154	ENSMUSG00000031443	ENSGALG00000014155	ENSXETG00000018476	ENSDARG00000052739
ENSG00000148334	ENSMUSG00000031489	ENSGALG00000014165	ENSXETG00000018501	ENSDARG00000052833
ENSG00000148346	ENSMUSG00000031490	ENSGALG00000014190	ENSXETG00000018504	ENSDARG00000052859
ENSG00000148400	ENSMUSG00000031506	ENSGALG00000014210	ENSXETG00000018516	ENSDARG00000052910
ENSG00000148408	ENSMUSG00000031520	ENSGALG00000014235	ENSXETG00000018576	ENSDARG00000052919
ENSG00000148459	ENSMUSG00000031523	ENSGALG00000014236	ENSXETG00000018598	ENSDARG00000053068
ENSG00000148584	ENSMUSG00000031529	ENSGALG00000014244	ENSXETG00000018599	ENSDARG00000053070
ENSG00000148660	ENSMUSG00000031530	ENSGALG00000014261	ENSXETG00000018603	ENSDARG00000053082
ENSG00000148737	ENSMUSG00000031533	ENSGALG00000014276	ENSXETG00000018608	ENSDARG00000053087
ENSG00000148773	ENSMUSG00000031537	ENSGALG00000014295	ENSXETG00000018610	ENSDARG00000053113
ENSG00000148795	ENSMUSG00000031538	ENSGALG00000014297	ENSXETG00000018633	ENSDARG00000053131
ENSG00000148826	ENSMUSG00000031543	ENSGALG00000014312	ENSXETG00000018634	ENSDARG00000053136
ENSG00000148926	ENSMUSG00000031545	ENSGALG00000014346	ENSXETG00000018705	ENSDARG00000053196
ENSG00000148935	ENSMUSG00000031565	ENSGALG00000014363	ENSXETG00000018715	ENSDARG00000053215
ENSG00000149021	ENSMUSG00000031574	ENSGALG00000014365	ENSXETG00000018719	ENSDARG00000053232
ENSG00000149091	ENSMUSG00000031576	ENSGALG00000014368	ENSXETG00000018735	ENSDARG00000053240
ENSG00000149124	ENSMUSG00000031583	ENSGALG00000014398	ENSXETG00000018737	ENSDARG00000053241
ENSG00000149256	ENSMUSG00000031603	ENSGALG00000014407	ENSXETG00000018738	ENSDARG00000053298
ENSG00000149260	ENSMUSG00000031604	ENSGALG00000014421	ENSXETG00000018767	ENSDARG00000053301
ENSG00000149269	ENSMUSG00000031616	ENSGALG00000014436	ENSXETG00000018778	ENSDARG00000053326
ENSG00000149295	ENSMUSG00000031618	ENSGALG00000014442	ENSXETG00000018788	ENSDARG00000053381
ENSG00000149311	ENSMUSG00000031628	ENSGALG00000014464	ENSXETG00000018798	ENSDARG00000053405
ENSG00000149428	ENSMUSG00000031659	ENSGALG00000014471	ENSXETG00000018806	ENSDARG00000053424
ENSG00000149485	ENSMUSG00000031668	ENSGALG00000014477	ENSXETG00000018824	ENSDARG00000053456
ENSG00000149534	ENSMUSG00000031672	ENSGALG00000014508	ENSXETG00000018832	ENSDARG00000053462
ENSG00000149654	ENSMUSG00000031710	ENSGALG00000014513	ENSXETG00000018839	ENSDARG00000053476
ENSG00000149782	ENSMUSG00000031712	ENSGALG00000014526	ENSXETG00000018848	ENSDARG00000053480
ENSG00000149925	ENSMUSG00000031722	ENSGALG00000014528	ENSXETG00000018854	ENSDARG00000053498
ENSG00000149948	ENSMUSG00000031725	ENSGALG00000014539	ENSXETG00000018865	ENSDARG00000053500
ENSG00000149968	ENSMUSG00000031734	ENSGALG00000014554	ENSXETG00000018897	ENSDARG00000053542
ENSG00000150093	ENSMUSG00000031740	ENSGALG00000014558	ENSXETG00000018924	ENSDARG00000053574
ENSG00000150281	ENSMUSG00000031762	ENSGALG00000014569	ENSXETG00000018954	ENSDARG00000053575
ENSG00000150347	ENSMUSG00000031766	ENSGALG00000014614	ENSXETG00000018965	ENSDARG00000053586
ENSG00000150540	ENSMUSG00000031770	ENSGALG00000014615	ENSXETG00000018970	ENSDARG00000053617
ENSG00000150594	ENSMUSG00000031778	ENSGALG00000014645	ENSXETG00000018980	ENSDARG00000053620
ENSG00000150630	ENSMUSG00000031808	ENSGALG00000014646	ENSXETG00000018997	ENSDARG00000053630
ENSG00000150656	ENSMUSG00000031834	ENSGALG00000014648	ENSXETG00000019003	ENSDARG00000053646
ENSG00000150768	ENSMUSG00000031835	ENSGALG00000014681	ENSXETG00000019015	ENSDARG00000053684
ENSG00000150782	ENSMUSG00000031843	ENSGALG00000014686	ENSXETG00000019019	ENSDARG00000053691
ENSG00000150907	ENSMUSG00000031845	ENSGALG00000014696	ENSXETG00000019020	ENSDARG00000053833
ENSG00000150991	ENSMUSG00000031860	ENSGALG00000014708	ENSXETG00000019027	ENSDARG00000053940
ENSG00000150995	ENSMUSG00000031861	ENSGALG00000014711	ENSXETG00000019052	ENSDARG00000053961
ENSG00000151067	ENSMUSG00000031865	ENSGALG00000014718	ENSXETG00000019086	ENSDARG00000054007
ENSG00000151093	ENSMUSG00000031880	ENSGALG00000014720	ENSXETG00000019101	ENSDARG00000054048
ENSG00000151247	ENSMUSG00000031887	ENSGALG00000014727	ENSXETG00000019126	ENSDARG00000054050
ENSG00000151348	ENSMUSG00000031896	ENSGALG00000014736	ENSXETG00000019163	ENSDARG00000054054
ENSG00000151353	ENSMUSG00000031910	ENSGALG00000014737	ENSXETG00000019179	ENSDARG00000054087
ENSG00000151465	ENSMUSG00000031921	ENSGALG00000014764	ENSXETG00000019214	ENSDARG00000054155
ENSG00000151498	ENSMUSG00000031925	ENSGALG00000014784	ENSXETG00000019215	ENSDARG00000054162
ENSG00000151617	ENSMUSG00000031969	ENSGALG00000014786	ENSXETG00000019217	ENSDARG00000054184
ENSG00000151623	ENSMUSG00000031980	ENSGALG00000014790	ENSXETG00000019283	ENSDARG00000054191
ENSG00000151632	ENSMUSG00000031981	ENSGALG00000014832	ENSXETG00000019317	ENSDARG00000054202
ENSG00000151665	ENSMUSG00000031997	ENSGALG00000014836	ENSXETG00000019334	ENSDARG00000054208
ENSG00000151694	ENSMUSG00000032000	ENSGALG00000014846	ENSXETG00000019354	ENSDARG00000054271
ENSG00000151704	ENSMUSG00000032010	ENSGALG00000014855	ENSXETG00000019362	ENSDARG00000054318
ENSG00000151726	ENSMUSG00000032015	ENSGALG00000014857	ENSXETG00000019369	ENSDARG00000054319
ENSG00000152207	ENSMUSG00000032020	ENSGALG00000014858	ENSXETG00000019385	ENSDARG00000054323
ENSG00000152214	ENSMUSG00000032021	ENSGALG00000014862	ENSXETG00000019390	ENSDARG00000054378
ENSG00000152217	ENSMUSG00000032024	ENSGALG00000014872	ENSXETG00000019392	ENSDARG00000054438
ENSG00000152254	ENSMUSG00000032038	ENSGALG00000014873	ENSXETG00000019401	ENSDARG00000054510
ENSG00000152256	ENSMUSG00000032042	ENSGALG00000014878	ENSXETG00000019408	ENSDARG00000054542
ENSG00000152266	ENSMUSG00000032047	ENSGALG00000014884	ENSXETG00000019423	ENSDARG00000054560
ENSG00000152270	ENSMUSG00000032077	ENSGALG00000014890	ENSXETG00000019436	ENSDARG00000054562
ENSG00000152284	ENSMUSG00000032079	ENSGALG00000014891	ENSXETG00000019443	ENSDARG00000054649
ENSG00000152463	ENSMUSG00000032080	ENSGALG00000014902	ENSXETG00000019447	ENSDARG00000054771
ENSG00000152556	ENSMUSG00000032081	ENSGALG00000014903	ENSXETG00000019456	ENSDARG00000054805
ENSG00000152591	ENSMUSG00000032083	ENSGALG00000014911	ENSXETG00000019489	ENSDARG00000054848
ENSG00000152661	ENSMUSG00000032093	ENSGALG00000014912	ENSXETG00000019515	ENSDARG00000054864
ENSG00000152689	ENSMUSG00000032098	ENSGALG00000014918	ENSXETG00000019534	ENSDARG00000054914
ENSG00000152804	ENSMUSG00000032115	ENSGALG00000014941	ENSXETG00000019540	ENSDARG00000054931
ENSG00000153093	ENSMUSG00000032126	ENSGALG00000014942	ENSXETG00000019566	ENSDARG00000054937
ENSG00000153094	ENSMUSG00000032171	ENSGALG00000014948	ENSXETG00000019567	ENSDARG00000054941
ENSG00000153140	ENSMUSG00000032175	ENSGALG00000014966	ENSXETG00000019600	ENSDARG00000054968
ENSG00000153233	ENSMUSG00000032192	ENSGALG00000014976	ENSXETG00000019604	ENSDARG00000055045
ENSG00000153250	ENSMUSG00000032193	ENSGALG00000014977	ENSXETG00000019606	ENSDARG00000055100
ENSG00000153291	ENSMUSG00000032204	ENSGALG00000014991	ENSXETG00000019631	ENSDARG00000055120
ENSG00000153563	ENSMUSG00000032207	ENSGALG00000014997	ENSXETG00000019639	ENSDARG00000055124
ENSG00000153707	ENSMUSG00000032238	ENSGALG00000015011	ENSXETG00000019642	ENSDARG00000055158
ENSG00000153814	ENSMUSG00000032244	ENSGALG00000015027	ENSXETG00000019656	ENSDARG00000055159
ENSG00000153815	ENSMUSG00000032259	ENSGALG00000015030	ENSXETG00000019659	ENSDARG00000055163
ENSG00000153885	ENSMUSG00000032271	ENSGALG00000015051	ENSXETG00000019666	ENSDARG00000055190
ENSG00000153904	ENSMUSG00000032274	ENSGALG00000015058	ENSXETG00000019669	ENSDARG00000055226
ENSG00000153933	ENSMUSG00000032279	ENSGALG00000015062	ENSXETG00000019675	ENSDARG00000055252
ENSG00000154079	ENSMUSG00000032281	ENSGALG00000015082	ENSXETG00000019677	ENSDARG00000055276
ENSG00000154118	ENSMUSG00000032290	ENSGALG00000015108	ENSXETG00000019685	ENSDARG00000055278
ENSG00000154127	ENSMUSG00000032294	ENSGALG00000015128	ENSXETG00000019686	ENSDARG00000055292
ENSG00000154217	ENSMUSG00000032308	ENSGALG00000015143	ENSXETG00000019720	ENSDARG00000055331
ENSG00000154229	ENSMUSG00000032310	ENSGALG00000015148	ENSXETG00000019750	ENSDARG00000055338
ENSG00000154269	ENSMUSG00000032314	ENSGALG00000015154	ENSXETG00000019761	ENSDARG00000055342
ENSG00000154277	ENSMUSG00000032315	ENSGALG00000015177	ENSXETG00000019762	ENSDARG00000055377
ENSG00000154305	ENSMUSG00000032323	ENSGALG00000015184	ENSXETG00000019777	ENSDARG00000055398
ENSG00000154342	ENSMUSG00000032327	ENSGALG00000015207	ENSXETG00000019826	ENSDARG00000055504
ENSG00000154415	ENSMUSG00000032329	ENSGALG00000015216	ENSXETG00000019842	ENSDARG00000055505
ENSG00000154589	ENSMUSG00000032356	ENSGALG00000015218	ENSXETG00000019854	ENSDARG00000055514
ENSG00000154764	ENSMUSG00000032359	ENSGALG00000015225	ENSXETG00000019855	ENSDARG00000055518
ENSG00000154832	ENSMUSG00000032402	ENSGALG00000015248	ENSXETG00000019875	ENSDARG00000055543
ENSG00000154928	ENSMUSG00000032413	ENSGALG00000015259	ENSXETG00000019896	ENSDARG00000055552
ENSG00000154930	ENSMUSG00000032418	ENSGALG00000015301	ENSXETG00000019935	ENSDARG00000055554
ENSG00000155052	ENSMUSG00000032440	ENSGALG00000015338	ENSXETG00000019965	ENSDARG00000055589
ENSG00000155090	ENSMUSG00000032462	ENSGALG00000015347	ENSXETG00000019997	ENSDARG00000055592
ENSG00000155093	ENSMUSG00000032470	ENSGALG00000015351	ENSXETG00000020010	ENSDARG00000055652
ENSG00000155111	ENSMUSG00000032487	ENSGALG00000015387	ENSXETG00000020012	ENSDARG00000055698
ENSG00000155158	ENSMUSG00000032496	ENSGALG00000015405	ENSXETG00000020030	ENSDARG00000055705
ENSG00000155368	ENSMUSG00000032501	ENSGALG00000015406	ENSXETG00000020049	ENSDARG00000055712
ENSG00000155465	ENSMUSG00000032504	ENSGALG00000015422	ENSXETG00000020086	ENSDARG00000055723
ENSG00000155530	ENSMUSG00000032508	ENSGALG00000015425	ENSXETG00000020163	ENSDARG00000055770
ENSG00000155636	ENSMUSG00000032532	ENSGALG00000015432	ENSXETG00000020198	ENSDARG00000055791
ENSG00000155760	ENSMUSG00000032537	ENSGALG00000015433	ENSXETG00000020206	ENSDARG00000055852
ENSG00000155846	ENSMUSG00000032553	ENSGALG00000015446	ENSXETG00000020289	ENSDARG00000055874
ENSG00000155849	ENSMUSG00000032554	ENSGALG00000015529	ENSXETG00000020299	ENSDARG00000055876
ENSG00000155897	ENSMUSG00000032562	ENSGALG00000015531	ENSXETG00000020303	ENSDARG00000055901
ENSG00000155903	ENSMUSG00000032577	ENSGALG00000015544	ENSXETG00000020332	ENSDARG00000055966
ENSG00000156006	ENSMUSG00000032578	ENSGALG00000015554	ENSXETG00000020333	ENSDARG00000055991
ENSG00000156052	ENSMUSG00000032594	ENSGALG00000015573	ENSXETG00000020340	ENSDARG00000056024
ENSG00000156140	ENSMUSG00000032601	ENSGALG00000015591	ENSXETG00000020372	ENSDARG00000056059
ENSG00000156427	ENSMUSG00000032602	ENSGALG00000015596	ENSXETG00000020387	ENSDARG00000056105
ENSG00000156510	ENSMUSG00000032623	ENSGALG00000015598	ENSXETG00000020388	ENSDARG00000056160
ENSG00000156515	ENSMUSG00000032648	ENSGALG00000015605	ENSXETG00000020416	ENSDARG00000056184
ENSG00000156639	ENSMUSG00000032667	ENSGALG00000015608	ENSXETG00000020431	ENSDARG00000056196
ENSG00000156709	ENSMUSG00000032691	ENSGALG00000015612	ENSXETG00000020455	ENSDARG00000056206
ENSG00000156711	ENSMUSG00000032715	ENSGALG00000015622	ENSXETG00000020468	ENSDARG00000056210
ENSG00000156873	ENSMUSG00000032737	ENSGALG00000015633	ENSXETG00000020486	ENSDARG00000056230
ENSG00000156976	ENSMUSG00000032766	ENSGALG00000015655	ENSXETG00000020491	ENSDARG00000056330
ENSG00000157005	ENSMUSG00000032796	ENSGALG00000015664	ENSXETG00000020606	ENSDARG00000056395
ENSG00000157014	ENSMUSG00000032808	ENSGALG00000015670	ENSXETG00000020623	ENSDARG00000056480
ENSG00000157017	ENSMUSG00000032812	ENSGALG00000015682	ENSXETG00000020627	ENSDARG00000056510
ENSG00000157036	ENSMUSG00000032839	ENSGALG00000015683	ENSXETG00000020662	ENSDARG00000056535
ENSG00000157150	ENSMUSG00000032855	ENSGALG00000015704	ENSXETG00000020664	ENSDARG00000056541
ENSG00000157152	ENSMUSG00000032872	ENSGALG00000015708	ENSXETG00000020674	ENSDARG00000056549
ENSG00000157168	ENSMUSG00000032883	ENSGALG00000015712	ENSXETG00000020678	ENSDARG00000056582
ENSG00000157184	ENSMUSG00000032897	ENSGALG00000015718	ENSXETG00000020699	ENSDARG00000056590
ENSG00000157227	ENSMUSG00000032942	ENSGALG00000015744	ENSXETG00000020722	ENSDARG00000056600
ENSG00000157240	ENSMUSG00000032946	ENSGALG00000015749	ENSXETG00000020741	ENSDARG00000056623
ENSG00000157388	ENSMUSG00000033059	ENSGALG00000015767	ENSXETG00000020758	ENSDARG00000056624
ENSG00000157500	ENSMUSG00000033065	ENSGALG00000015770	ENSXETG00000020831	ENSDARG00000056625
ENSG00000157542	ENSMUSG00000033083	ENSGALG00000015789	ENSXETG00000020892	ENSDARG00000056633
ENSG00000157551	ENSMUSG00000033122	ENSGALG00000015824	ENSXETG00000020903	ENSDARG00000056642
ENSG00000157680	ENSMUSG00000033156	ENSGALG00000015843	ENSXETG00000020911	ENSDARG00000056648
ENSG00000157764	ENSMUSG00000033174	ENSGALG00000015844	ENSXETG00000020916	ENSDARG00000056683
ENSG00000157823	ENSMUSG00000033210	ENSGALG00000015849	ENSXETG00000020919	ENSDARG00000056704
ENSG00000157837	ENSMUSG00000033220	ENSGALG00000015862	ENSXETG00000020930	ENSDARG00000056753
ENSG00000157881	ENSMUSG00000033227	ENSGALG00000015879	ENSXETG00000020932	ENSDARG00000056767
ENSG00000158050	ENSMUSG00000033278	ENSGALG00000015913	ENSXETG00000020962	ENSDARG00000056784
ENSG00000158186	ENSMUSG00000033295	ENSGALG00000015916	ENSXETG00000020970	ENSDARG00000056793
ENSG00000158296	ENSMUSG00000033307	ENSGALG00000015937	ENSXETG00000020983	ENSDARG00000056795
ENSG00000158445	ENSMUSG00000033352	ENSGALG00000015954	ENSXETG00000020984	ENSDARG00000056797
ENSG00000158473	ENSMUSG00000033430	ENSGALG00000015958	ENSXETG00000020999	ENSDARG00000056831
ENSG00000158669	ENSMUSG00000033450	ENSGALG00000015961	ENSXETG00000021000	ENSDARG00000056877
ENSG00000158711	ENSMUSG00000033470	ENSGALG00000015966	ENSXETG00000021016	ENSDARG00000056909
ENSG00000158769	ENSMUSG00000033581	ENSGALG00000015974	ENSXETG00000021035	ENSDARG00000056926
ENSG00000158773	ENSMUSG00000033618	ENSGALG00000015987	ENSXETG00000021047	ENSDARG00000056964
ENSG00000158815	ENSMUSG00000033634	ENSGALG00000016007	ENSXETG00000021061	ENSDARG00000057006
ENSG00000158828	ENSMUSG00000033669	ENSGALG00000016009	ENSXETG00000021064	ENSDARG00000057029
ENSG00000158874	ENSMUSG00000033685	ENSGALG00000016015	ENSXETG00000021075	ENSDARG00000057099
ENSG00000158887	ENSMUSG00000033715	ENSGALG00000016022	ENSXETG00000021081	ENSDARG00000057117
ENSG00000158955	ENSMUSG00000033717	ENSGALG00000016027	ENSXETG00000021089	ENSDARG00000057128
ENSG00000159063	ENSMUSG00000033735	ENSGALG00000016049	ENSXETG00000021102	ENSDARG00000057151
ENSG00000159166	ENSMUSG00000033765	ENSGALG00000016054	ENSXETG00000021105	ENSDARG00000057169
ENSG00000159176	ENSMUSG00000033770	ENSGALG00000016055	ENSXETG00000021114	ENSDARG00000057210
ENSG00000159197	ENSMUSG00000033831	ENSGALG00000016063	ENSXETG00000021123	ENSDARG00000057241
ENSG00000159216	ENSMUSG00000033852	ENSGALG00000016069	ENSXETG00000021132	ENSDARG00000057437
ENSG00000159224	ENSMUSG00000033871	ENSGALG00000016086	ENSXETG00000021133	ENSDARG00000057456
ENSG00000159231	ENSMUSG00000033909	ENSGALG00000016114	ENSXETG00000021138	ENSDARG00000057465
ENSG00000159322	ENSMUSG00000033918	ENSGALG00000016118	ENSXETG00000021140	ENSDARG00000057527
ENSG00000159346	ENSMUSG00000033952	ENSGALG00000016124	ENSXETG00000021149	ENSDARG00000057571
ENSG00000159352	ENSMUSG00000034023	ENSGALG00000016163	ENSXETG00000021153	ENSDARG00000057577
ENSG00000159399	ENSMUSG00000034055	ENSGALG00000016164	ENSXETG00000021174	ENSDARG00000057625
ENSG00000159640	ENSMUSG00000034088	ENSGALG00000016171	ENSXETG00000021179	ENSDARG00000057630
ENSG00000159692	ENSMUSG00000034127	ENSGALG00000016196	ENSXETG00000021180	ENSDARG00000057633
ENSG00000159720	ENSMUSG00000034160	ENSGALG00000016206	ENSXETG00000021222	ENSDARG00000057652
ENSG00000159723	ENSMUSG00000034165	ENSGALG00000016236	ENSXETG00000021239	ENSDARG00000057661
ENSG00000160014	ENSMUSG00000034171	ENSGALG00000016281	ENSXETG00000021241	ENSDARG00000057679
ENSG00000160049	ENSMUSG00000034173	ENSGALG00000016285	ENSXETG00000021250	ENSDARG00000057691
ENSG00000160161	ENSMUSG00000034218	ENSGALG00000016287	ENSXETG00000021317	ENSDARG00000057741
ENSG00000160179	ENSMUSG00000034254	ENSGALG00000016298	ENSXETG00000021320	ENSDARG00000057855
ENSG00000160200	ENSMUSG00000034259	ENSGALG00000016308	ENSXETG00000021322	ENSDARG00000057913
ENSG00000160216	ENSMUSG00000034342	ENSGALG00000016311	ENSXETG00000021324	ENSDARG00000057918
ENSG00000160224	ENSMUSG00000034353	ENSGALG00000016325	ENSXETG00000021325	ENSDARG00000057995
ENSG00000160255	ENSMUSG00000034390	ENSGALG00000016341	ENSXETG00000021350	ENSDARG00000058005
ENSG00000160299	ENSMUSG00000034656	ENSGALG00000016348	ENSXETG00000021363	ENSDARG00000058011
ENSG00000160339	ENSMUSG00000034673	ENSGALG00000016363	ENSXETG00000021389	ENSDARG00000058030
ENSG00000160691	ENSMUSG00000034701	ENSGALG00000016370	ENSXETG00000021398	ENSDARG00000058039
ENSG00000160712	ENSMUSG00000034708	ENSGALG00000016375	ENSXETG00000021402	ENSDARG00000058082
ENSG00000160741	ENSMUSG00000034731	ENSGALG00000016382	ENSXETG00000021413	ENSDARG00000058088
ENSG00000160789	ENSMUSG00000034751	ENSGALG00000016394	ENSXETG00000021449	ENSDARG00000058102
ENSG00000160791	ENSMUSG00000034761	ENSGALG00000016406	ENSXETG00000021463	ENSDARG00000058115
ENSG00000160867	ENSMUSG00000034765	ENSGALG00000016412	ENSXETG00000021467	ENSDARG00000058117
ENSG00000160868	ENSMUSG00000034774	ENSGALG00000016427	ENSXETG00000021480	ENSDARG00000058165
ENSG00000160883	ENSMUSG00000034781	ENSGALG00000016430	ENSXETG00000021534	ENSDARG00000058179
ENSG00000160999	ENSMUSG00000034801	ENSGALG00000016440	ENSXETG00000021547	ENSDARG00000058212
ENSG00000161011	ENSMUSG00000034839	ENSGALG00000016442	ENSXETG00000021551	ENSDARG00000058221
ENSG00000161021	ENSMUSG00000034855	ENSGALG00000016447	ENSXETG00000021554	ENSDARG00000058230
ENSG00000161202	ENSMUSG00000034903	ENSGALG00000016456	ENSXETG00000021584	ENSDARG00000058285
ENSG00000161267	ENSMUSG00000034926	ENSGALG00000016491	ENSXETG00000021588	ENSDARG00000058325
ENSG00000161281	ENSMUSG00000034957	ENSGALG00000016518	ENSXETG00000021608	ENSDARG00000058329
ENSG00000161533	ENSMUSG00000034997	ENSGALG00000016524	ENSXETG00000021615	ENSDARG00000058336
ENSG00000161634	ENSMUSG00000035000	ENSGALG00000016536	ENSXETG00000021626	ENSDARG00000058341
ENSG00000161649	ENSMUSG00000035027	ENSGALG00000016543	ENSXETG00000021646	ENSDARG00000058370
ENSG00000161958	ENSMUSG00000035042	ENSGALG00000016554	ENSXETG00000021647	ENSDARG00000058392
ENSG00000162104	ENSMUSG00000035086	ENSGALG00000016555	ENSXETG00000021674	ENSDARG00000058470
ENSG00000162188	ENSMUSG00000035109	ENSGALG00000016558	ENSXETG00000021681	ENSDARG00000058502
ENSG00000162244	ENSMUSG00000035187	ENSGALG00000016564	ENSXETG00000021691	ENSDARG00000058535
ENSG00000162298	ENSMUSG00000035202	ENSGALG00000016567	ENSXETG00000021702	ENSDARG00000058553
ENSG00000162302	ENSMUSG00000035212	ENSGALG00000016600	ENSXETG00000021709	ENSDARG00000058605
ENSG00000162337	ENSMUSG00000035237	ENSGALG00000016608	ENSXETG00000021717	ENSDARG00000058646
ENSG00000162344	ENSMUSG00000035273	ENSGALG00000016622	ENSXETG00000021752	ENSDARG00000058692
ENSG00000162365	ENSMUSG00000035277	ENSGALG00000016627	ENSXETG00000021786	ENSDARG00000058710
ENSG00000162383	ENSMUSG00000035283	ENSGALG00000016629	ENSXETG00000021788	ENSDARG00000058822
ENSG00000162407	ENSMUSG00000035284	ENSGALG00000016630	ENSXETG00000021789	ENSDARG00000058945
ENSG00000162409	ENSMUSG00000035296	ENSGALG00000016636	ENSXETG00000021796	ENSDARG00000058961
ENSG00000162458	ENSMUSG00000035325	ENSGALG00000016648	ENSXETG00000021831	ENSDARG00000058985
ENSG00000162552	ENSMUSG00000035357	ENSGALG00000016654	ENSXETG00000021832	ENSDARG00000058988
ENSG00000162627	ENSMUSG00000035385	ENSGALG00000016661	ENSXETG00000021871	ENSDARG00000058994
ENSG00000162692	ENSMUSG00000035397	ENSGALG00000016666	ENSXETG00000021874	ENSDARG00000059043
ENSG00000162711	ENSMUSG00000035459	ENSGALG00000016679	ENSXETG00000021876	ENSDARG00000059054
ENSG00000162728	ENSMUSG00000035473	ENSGALG00000016680	ENSXETG00000021893	ENSDARG00000059093
ENSG00000162734	ENSMUSG00000035493	ENSGALG00000016693	ENSXETG00000021922	ENSDARG00000059125
ENSG00000162761	ENSMUSG00000035540	ENSGALG00000016719	ENSXETG00000021938	ENSDARG00000059227
ENSG00000162772	ENSMUSG00000035547	ENSGALG00000016740	ENSXETG00000021949	ENSDARG00000059362
ENSG00000162889	ENSMUSG00000035561	ENSGALG00000016746	ENSXETG00000021958	ENSDARG00000059363
ENSG00000162909	ENSMUSG00000035704	ENSGALG00000016754	ENSXETG00000022031	ENSDARG00000059387
ENSG00000162924	ENSMUSG00000035725	ENSGALG00000016781	ENSXETG00000022054	ENSDARG00000059388
ENSG00000162989	ENSMUSG00000035759	ENSGALG00000016782	ENSXETG00000022057	ENSDARG00000059406
ENSG00000162992	ENSMUSG00000035804	ENSGALG00000016783	ENSXETG00000022064	ENSDARG00000059534
ENSG00000163017	ENSMUSG00000035811	ENSGALG00000016784	ENSXETG00000022128	ENSDARG00000059712
ENSG00000163098	ENSMUSG00000035836	ENSGALG00000016786	ENSXETG00000022183	ENSDARG00000059738
ENSG00000163104	ENSMUSG00000035842	ENSGALG00000016792	ENSXETG00000022185	ENSDARG00000059760
ENSG00000163106	ENSMUSG00000035929	ENSGALG00000016794	ENSXETG00000022190	ENSDARG00000059770
ENSG00000163110	ENSMUSG00000036036	ENSGALG00000016813	ENSXETG00000022195	ENSDARG00000059792
ENSG00000163114	ENSMUSG00000036095	ENSGALG00000016833	ENSXETG00000022198	ENSDARG00000059798
ENSG00000163126	ENSMUSG00000036117	ENSGALG00000016839	ENSXETG00000022213	ENSDARG00000059826
ENSG00000163220	ENSMUSG00000036138	ENSGALG00000016854	ENSXETG00000022222	ENSDARG00000059836
ENSG00000163251	ENSMUSG00000036158	ENSGALG00000016866	ENSXETG00000022250	ENSDARG00000059885
ENSG00000163281	ENSMUSG00000036180	ENSGALG00000016881	ENSXETG00000022254	ENSDARG00000059890
ENSG00000163394	ENSMUSG00000036206	ENSGALG00000016893	ENSXETG00000022294	ENSDARG00000059897
ENSG00000163435	ENSMUSG00000036353	ENSGALG00000016894	ENSXETG00000022312	ENSDARG00000059933
ENSG00000163485	ENSMUSG00000036402	ENSGALG00000016902	ENSXETG00000022354	ENSDARG00000060002
ENSG00000163513	ENSMUSG00000036422	ENSGALG00000016906	ENSXETG00000022356	ENSDARG00000060004
ENSG00000163541	ENSMUSG00000036427	ENSGALG00000016909	ENSXETG00000022360	ENSDARG00000060051
ENSG00000163545	ENSMUSG00000036437	ENSGALG00000016912	ENSXETG00000022368	ENSDARG00000060070
ENSG00000163558	ENSMUSG00000036452	ENSGALG00000016919	ENSXETG00000022373	ENSDARG00000060095
ENSG00000163581	ENSMUSG00000036463	ENSGALG00000016925	ENSXETG00000022391	ENSDARG00000060120
ENSG00000163586	ENSMUSG00000036469	ENSGALG00000016926	ENSXETG00000022431	ENSDARG00000060123
ENSG00000163599	ENSMUSG00000036585	ENSGALG00000016927	ENSXETG00000022445	ENSDARG00000060127
ENSG00000163623	ENSMUSG00000036587	ENSGALG00000016943	ENSXETG00000022452	ENSDARG00000060130
ENSG00000163631	ENSMUSG00000036594	ENSGALG00000016944	ENSXETG00000022525	ENSDARG00000060153
ENSG00000163636	ENSMUSG00000036707	ENSGALG00000016953	ENSXETG00000022536	ENSDARG00000060222
ENSG00000163638	ENSMUSG00000036752	ENSGALG00000016959	ENSXETG00000022555	ENSDARG00000060312
ENSG00000163660	ENSMUSG00000036766	ENSGALG00000016971	ENSXETG00000022592	ENSDARG00000060316
ENSG00000163803	ENSMUSG00000036856	ENSGALG00000016985	ENSXETG00000022600	ENSDARG00000060345
ENSG00000163840	ENSMUSG00000036858	ENSGALG00000016986	ENSXETG00000022610	ENSDARG00000060348
ENSG00000163884	ENSMUSG00000036867	ENSGALG00000016992	ENSXETG00000022647	ENSDARG00000060350
ENSG00000163932	ENSMUSG00000036879	ENSGALG00000016993	ENSXETG00000022669	ENSDARG00000060368
ENSG00000163950	ENSMUSG00000036880	ENSGALG00000017001	ENSXETG00000022727	ENSDARG00000060397
ENSG00000163956	ENSMUSG00000036893	ENSGALG00000017033	ENSXETG00000022733	ENSDARG00000060410
ENSG00000164023	ENSMUSG00000036904	ENSGALG00000017034	ENSXETG00000022751	ENSDARG00000060504
ENSG00000164039	ENSMUSG00000036915	ENSGALG00000017073	ENSXETG00000022779	ENSDARG00000060506
ENSG00000164047	ENSMUSG00000036932	ENSGALG00000017122	ENSXETG00000022821	ENSDARG00000060551
ENSG00000164086	ENSMUSG00000036961	ENSGALG00000017159	ENSXETG00000022832	ENSDARG00000060594
ENSG00000164111	ENSMUSG00000036983	ENSGALG00000017163	ENSXETG00000022839	ENSDARG00000060596
ENSG00000164128	ENSMUSG00000037010	ENSGALG00000017184	ENSXETG00000022865	ENSDARG00000060620
ENSG00000164129	ENSMUSG00000037012	ENSGALG00000017186	ENSXETG00000022881	ENSDARG00000060626
ENSG00000164136	ENSMUSG00000037014	ENSGALG00000017194	ENSXETG00000022892	ENSDARG00000060641
ENSG00000164161	ENSMUSG00000037020	ENSGALG00000017199	ENSXETG00000022910	ENSDARG00000060661
ENSG00000164171	ENSMUSG00000037025	ENSGALG00000017228	ENSXETG00000022916	ENSDARG00000060716
ENSG00000164266	ENSMUSG00000037071	ENSGALG00000017235	ENSXETG00000022919	ENSDARG00000060734
ENSG00000164304	ENSMUSG00000037112	ENSGALG00000017242	ENSXETG00000022942	ENSDARG00000060797
ENSG00000164305	ENSMUSG00000037130	ENSGALG00000017261	ENSXETG00000022951	ENSDARG00000060808
ENSG00000164326	ENSMUSG00000037197	ENSGALG00000017272	ENSXETG00000022954	ENSDARG00000060841
ENSG00000164327	ENSMUSG00000037217	ENSGALG00000017279	ENSXETG00000022969	ENSDARG00000060962
ENSG00000164346	ENSMUSG00000037225	ENSGALG00000017283	ENSXETG00000022971	ENSDARG00000060978
ENSG00000164362	ENSMUSG00000037246	ENSGALG00000017287	ENSXETG00000022974	ENSDARG00000061031
ENSG00000164398	ENSMUSG00000037321	ENSGALG00000017316	ENSXETG00000022989	ENSDARG00000061039
ENSG00000164399	ENSMUSG00000037334	ENSGALG00000017335	ENSXETG00000023098	ENSDARG00000061108
ENSG00000164400	ENSMUSG00000037337	ENSGALG00000017345	ENSXETG00000023100	ENSDARG00000061124
ENSG00000164442	ENSMUSG00000037370	ENSGALG00000017347	ENSXETG00000023118	ENSDARG00000061165
ENSG00000164466	ENSMUSG00000037373	ENSGALG00000017350	ENSXETG00000023153	ENSDARG00000061203
ENSG00000164627	ENSMUSG00000037375	ENSGALG00000017362	ENSXETG00000023176	ENSDARG00000061214
ENSG00000164649	ENSMUSG00000037405	ENSGALG00000017378	ENSXETG00000023205	ENSDARG00000061226
ENSG00000164690	ENSMUSG00000037411	ENSGALG00000017381	ENSXETG00000023234	ENSDARG00000061243
ENSG00000164691	ENSMUSG00000037418	ENSGALG00000017394	ENSXETG00000023235	ENSDARG00000061255
ENSG00000164708	ENSMUSG00000037428	ENSGALG00000017398	ENSXETG00000023265	ENSDARG00000061303
ENSG00000164733	ENSMUSG00000037440	ENSGALG00000017405	ENSXETG00000023299	ENSDARG00000061355
ENSG00000164741	ENSMUSG00000037465	ENSGALG00000017503	ENSXETG00000023310	ENSDARG00000061368
ENSG00000164742	ENSMUSG00000037469	ENSGALG00000017567	ENSXETG00000023327	ENSDARG00000061416
ENSG00000164749	ENSMUSG00000037492	ENSGALG00000017627	ENSXETG00000023329	ENSDARG00000061419
ENSG00000164756	ENSMUSG00000037537	ENSGALG00000017658	ENSXETG00000023332	ENSDARG00000061455
ENSG00000164761	ENSMUSG00000037548	ENSGALG00000017706	ENSXETG00000023334	ENSDARG00000061459
ENSG00000164776	ENSMUSG00000037583	ENSGALG00000018330	ENSXETG00000023342	ENSDARG00000061505
ENSG00000164825	ENSMUSG00000037622	ENSGALG00000018360	ENSXETG00000023370	ENSDARG00000061549
ENSG00000164867	ENSMUSG00000037628	ENSGALG00000018364	ENSXETG00000023372	ENSDARG00000061636
ENSG00000164885	ENSMUSG00000037643	ENSGALG00000018366	ENSXETG00000023377	ENSDARG00000061644
ENSG00000164904	ENSMUSG00000037649	ENSGALG00000018368	ENSXETG00000023378	ENSDARG00000061710
ENSG00000164930	ENSMUSG00000037664	ENSGALG00000018370	ENSXETG00000023394	ENSDARG00000061713
ENSG00000164938	ENSMUSG00000037685	ENSGALG00000018373	ENSXETG00000023395	ENSDARG00000061737
ENSG00000164949	ENSMUSG00000037727	ENSGALG00000018378	ENSXETG00000023397	ENSDARG00000061741
ENSG00000165025	ENSMUSG00000037762	ENSGALG00000018382	ENSXETG00000023408	ENSDARG00000061796
ENSG00000165029	ENSMUSG00000037820	ENSGALG00000018415	ENSXETG00000023424	ENSDARG00000061832
ENSG00000165059	ENSMUSG00000037851	ENSGALG00000018534	ENSXETG00000023425	ENSDARG00000061835
ENSG00000165060	ENSMUSG00000037852	ENSGALG00000018557	ENSXETG00000023454	ENSDARG00000061994
ENSG00000165061	ENSMUSG00000037887	ENSGALG00000018634	ENSXETG00000023473	ENSDARG00000062054
ENSG00000165140	ENSMUSG00000037924	ENSGALG00000018747	ENSXETG00000023499	ENSDARG00000062077
ENSG00000165197	ENSMUSG00000037936	ENSGALG00000018767	ENSXETG00000023523	ENSDARG00000062080
ENSG00000165264	ENSMUSG00000037942	ENSGALG00000018772	ENSXETG00000023556	ENSDARG00000062089
ENSG00000165269	ENSMUSG00000038000	ENSGALG00000018977	ENSXETG00000023557	ENSDARG00000062106
ENSG00000165392	ENSMUSG00000038026	ENSGALG00000019018	ENSXETG00000023561	ENSDARG00000062139
ENSG00000165449	ENSMUSG00000038037	ENSGALG00000019019	ENSXETG00000023564	ENSDARG00000062165
ENSG00000165458	ENSMUSG00000038048	ENSGALG00000019030	ENSXETG00000023588	ENSDARG00000062190
ENSG00000165462	ENSMUSG00000038074	ENSGALG00000019042	ENSXETG00000023591	ENSDARG00000062217
ENSG00000165471	ENSMUSG00000038092	ENSGALG00000019061	ENSXETG00000023610	ENSDARG00000062221
ENSG00000165507	ENSMUSG00000038146	ENSGALG00000019063	ENSXETG00000023616	ENSDARG00000062228
ENSG00000165699	ENSMUSG00000038155	ENSGALG00000019147	ENSXETG00000023618	ENSDARG00000062262
ENSG00000165752	ENSMUSG00000038160	ENSGALG00000019233	ENSXETG00000023631	ENSDARG00000062277
ENSG00000165806	ENSMUSG00000038172	ENSGALG00000019277	ENSXETG00000023668	ENSDARG00000062297
ENSG00000165841	ENSMUSG00000038201	ENSGALG00000019384	ENSXETG00000023670	ENSDARG00000062304
ENSG00000165934	ENSMUSG00000038205	ENSGALG00000019514	ENSXETG00000023673	ENSDARG00000062315
ENSG00000165953	ENSMUSG00000038209	ENSGALG00000019696	ENSXETG00000023676	ENSDARG00000062328
ENSG00000165983	ENSMUSG00000038235	ENSGALG00000019755	ENSXETG00000023742	ENSDARG00000062341
ENSG00000166035	ENSMUSG00000038239	ENSGALG00000019759	ENSXETG00000023749	ENSDARG00000062346
ENSG00000166147	ENSMUSG00000038295	ENSGALG00000020049	ENSXETG00000023760	ENSDARG00000062363
ENSG00000166173	ENSMUSG00000038351	ENSGALG00000020057	ENSXETG00000023763	ENSDARG00000062430
ENSG00000166228	ENSMUSG00000038357	ENSGALG00000020180	ENSXETG00000023764	ENSDARG00000062478
ENSG00000166250	ENSMUSG00000038387	ENSGALG00000020249	ENSXETG00000023796	ENSDARG00000062479
ENSG00000166263	ENSMUSG00000038393	ENSGALG00000020388	ENSXETG00000023808	ENSDARG00000062518
ENSG00000166278	ENSMUSG00000038403	ENSGALG00000020389	ENSXETG00000023815	ENSDARG00000062542
ENSG00000166333	ENSMUSG00000038473	ENSGALG00000020390	ENSXETG00000023822	ENSDARG00000062550
ENSG00000166340	ENSMUSG00000038481	ENSGALG00000020458	ENSXETG00000023865	ENSDARG00000062598
ENSG00000166402	ENSMUSG00000038508	ENSGALG00000020459	ENSXETG00000023891	ENSDARG00000062634
ENSG00000166411	ENSMUSG00000038537	ENSGALG00000020485	ENSXETG00000023897	ENSDARG00000062636
ENSG00000166484	ENSMUSG00000038541	ENSGALG00000020486	ENSXETG00000023922	ENSDARG00000062661
ENSG00000166501	ENSMUSG00000038545	ENSGALG00000020505	ENSXETG00000023924	ENSDARG00000062696
ENSG00000166592	ENSMUSG00000038560	ENSGALG00000020615	ENSXETG00000024001	ENSDARG00000062707
ENSG00000166603	ENSMUSG00000038607	ENSGALG00000020688	ENSXETG00000024013	ENSDARG00000062750
ENSG00000166710	ENSMUSG00000038615	ENSGALG00000020703	ENSXETG00000024014	ENSDARG00000062865
ENSG00000166741	ENSMUSG00000038619	ENSGALG00000020905	ENSXETG00000024015	ENSDARG00000062889
ENSG00000166819	ENSMUSG00000038644	ENSGALG00000020943	ENSXETG00000024055	ENSDARG00000062897
ENSG00000166825	ENSMUSG00000038656	ENSGALG00000020986	ENSXETG00000024058	ENSDARG00000062933
ENSG00000166828	ENSMUSG00000038665	ENSGALG00000020989	ENSXETG00000024078	ENSDARG00000062974
ENSG00000166848	ENSMUSG00000038696	ENSGALG00000021031	ENSXETG00000024080	ENSDARG00000063001
ENSG00000166869	ENSMUSG00000038732	ENSGALG00000021039	ENSXETG00000024095	ENSDARG00000063014
ENSG00000166923	ENSMUSG00000038745	ENSGALG00000021087	ENSXETG00000024105	ENSDARG00000063018
ENSG00000166949	ENSMUSG00000038811	ENSGALG00000021220	ENSXETG00000024111	ENSDARG00000063037
ENSG00000166979	ENSMUSG00000038840	ENSGALG00000021275	ENSXETG00000024124	ENSDARG00000063059
ENSG00000167080	ENSMUSG00000038871	ENSGALG00000021313	ENSXETG00000024149	ENSDARG00000063068
ENSG00000167083	ENSMUSG00000038894	ENSGALG00000021314	ENSXETG00000024161	ENSDARG00000063088
ENSG00000167114	ENSMUSG00000038943	ENSGALG00000021440	ENSXETG00000024163	ENSDARG00000063145
ENSG00000167191	ENSMUSG00000038967	ENSGALG00000021455	ENSXETG00000024188	ENSDARG00000063157
ENSG00000167244	ENSMUSG00000038968	ENSGALG00000021559	ENSXETG00000024193	ENSDARG00000063182
ENSG00000167315	ENSMUSG00000039005	ENSGALG00000021656	ENSXETG00000024204	ENSDARG00000063207
ENSG00000167325	ENSMUSG00000039062	ENSGALG00000021693	ENSXETG00000024231	ENSDARG00000063230
ENSG00000167333	ENSMUSG00000039089	ENSGALG00000022134	ENSXETG00000024302	ENSDARG00000063295
ENSG00000167346	ENSMUSG00000039128	ENSGALG00000022137	ENSXETG00000024418	ENSDARG00000063297
ENSG00000167363	ENSMUSG00000039145	ENSGALG00000022145	ENSXETG00000024472	ENSDARG00000063299
ENSG00000167371	ENSMUSG00000039153	ENSGALG00000022172	ENSXETG00000024480	ENSDARG00000063307
ENSG00000167414	ENSMUSG00000039191	ENSGALG00000022295	ENSXETG00000024497	ENSDARG00000063330
ENSG00000167491	ENSMUSG00000039215	ENSGALG00000022304	ENSXETG00000024498	ENSDARG00000063372
ENSG00000167535	ENSMUSG00000039217	ENSGALG00000022404	ENSXETG00000024580	ENSDARG00000063375
ENSG00000167580	ENSMUSG00000039236	ENSGALG00000022512	ENSXETG00000024581	ENSDARG00000063437
ENSG00000167588	ENSMUSG00000039239	ENSGALG00000022565	ENSXETG00000024588	ENSDARG00000063475
ENSG00000167633	ENSMUSG00000039264	ENSGALG00000022570	ENSXETG00000024594	ENSDARG00000063522
ENSG00000167720	ENSMUSG00000039304	ENSGALG00000022586	ENSXETG00000024607	ENSDARG00000063525
ENSG00000167748	ENSMUSG00000039321	ENSGALG00000022611	ENSXETG00000024626	ENSDARG00000063527
ENSG00000167751	ENSMUSG00000039323	ENSGALG00000022703	ENSXETG00000024627	ENSDARG00000063578
ENSG00000167772	ENSMUSG00000039384	ENSGALG00000022706	ENSXETG00000024628	ENSDARG00000063583
ENSG00000167910	ENSMUSG00000039410	ENSGALG00000022726	ENSXETG00000024632	ENSDARG00000063634
ENSG00000167965	ENSMUSG00000039474	ENSGALG00000022940	ENSXETG00000024640	ENSDARG00000063661
ENSG00000167995	ENSMUSG00000039515	ENSGALG00000022980	ENSXETG00000024645	ENSDARG00000063731
ENSG00000168000	ENSMUSG00000039521	ENSGALG00000022985	ENSXETG00000024682	ENSDARG00000063895
ENSG00000168003	ENSMUSG00000039621	ENSGALG00000023061	ENSXETG00000024696	ENSDARG00000063899
ENSG00000168036	ENSMUSG00000039656	ENSGALG00000023070	ENSXETG00000024699	ENSDARG00000063905
ENSG00000168040	ENSMUSG00000039671	ENSGALG00000023271	ENSXETG00000024720	ENSDARG00000063908
ENSG00000168067	ENSMUSG00000039672	ENSGALG00000023273	ENSXETG00000024723	ENSDARG00000063911
ENSG00000168135	ENSMUSG00000039745	ENSGALG00000023395	ENSXETG00000024755	ENSDARG00000063914
ENSG00000168209	ENSMUSG00000039768	ENSGALG00000023437	ENSXETG00000024756	ENSDARG00000063917
ENSG00000168214	ENSMUSG00000039804	ENSGALG00000023451	ENSXETG00000024763	ENSDARG00000063924
ENSG00000168237	ENSMUSG00000039841	ENSGALG00000023517	ENSXETG00000024768	ENSDARG00000067509
ENSG00000168243	ENSMUSG00000039844	ENSGALG00000023521	ENSXETG00000024769	ENSDARG00000067520
ENSG00000168267	ENSMUSG00000039903	ENSGALG00000023536	ENSXETG00000024770	ENSDARG00000067544
ENSG00000168283	ENSMUSG00000039910	ENSGALG00000023541	ENSXETG00000024787	ENSDARG00000067607
ENSG00000168291	ENSMUSG00000039936	ENSGALG00000023636	ENSXETG00000024806	ENSDARG00000067669
ENSG00000168306	ENSMUSG00000039982	ENSGALG00000023648	ENSXETG00000024842	ENSDARG00000067714
ENSG00000168329	ENSMUSG00000040037	ENSGALG00000023761	ENSXETG00000024895	ENSDARG00000067730
ENSG00000168384	ENSMUSG00000040061	ENSGALG00000023857	ENSXETG00000024903	ENSDARG00000067784
ENSG00000168394	ENSMUSG00000040136	ENSGALG00000023876	ENSXETG00000024904	ENSDARG00000067794
ENSG00000168398	ENSMUSG00000040270	ENSGALG00000023921	ENSXETG00000024929	ENSDARG00000067817
ENSG00000168412	ENSMUSG00000040310	ENSGALG00000023925	ENSXETG00000024930	ENSDARG00000067829
ENSG00000168468	ENSMUSG00000040312	ENSGALG00000023950	ENSXETG00000024946	ENSDARG00000067850
ENSG00000168497	ENSMUSG00000040385	ENSGALG00000023953	ENSXETG00000024957	ENSDARG00000067976
ENSG00000168509	ENSMUSG00000040405	ENSGALG00000023961	ENSXETG00000025024	ENSDARG00000067984
ENSG00000168556	ENSMUSG00000040413	ENSGALG00000023986	ENSXETG00000025038	ENSDARG00000068006
ENSG00000168610	ENSMUSG00000040415	ENSGALG00000024000	ENSXETG00000025040	ENSDARG00000068064
ENSG00000168675	ENSMUSG00000040423	ENSGALG00000024118	ENSXETG00000025047	ENSDARG00000068110
ENSG00000168811	ENSMUSG00000040430	ENSGALG00000024271	ENSXETG00000025055	ENSDARG00000068114
ENSG00000168970	ENSMUSG00000040435	ENSGALG00000024272	ENSXETG00000025073	ENSDARG00000068141
ENSG00000169018	ENSMUSG00000040479	ENSGALG00000024340	ENSXETG00000025075	ENSDARG00000068157
ENSG00000169032	ENSMUSG00000040525	ENSGALG00000024348	ENSXETG00000025082	ENSDARG00000068177
ENSG00000169047	ENSMUSG00000040564	ENSGALG00000024372	ENSXETG00000025087	ENSDARG00000068213
ENSG00000169067	ENSMUSG00000040583	ENSGALG00000024396	ENSXETG00000025116	ENSDARG00000068220
ENSG00000169083	ENSMUSG00000040584	ENSGALG00000024400	ENSXETG00000025123	ENSDARG00000068221
ENSG00000169169	ENSMUSG00000040618	ENSGALG00000024405	ENSXETG00000025130	ENSDARG00000068246
ENSG00000169174	ENSMUSG00000040650	ENSGALG00000024449	ENSXETG00000025135	ENSDARG00000068255
ENSG00000169194	ENSMUSG00000040660	ENSGALG00000025649	ENSXETG00000025147	ENSDARG00000068280
ENSG00000169214	ENSMUSG00000040687	ENSGALG00000025748	ENSXETG00000025166	ENSDARG00000068289
ENSG00000169245	ENSMUSG00000040760	ENSGALG00000025765	ENSXETG00000025175	ENSDARG00000068344
ENSG00000169252	ENSMUSG00000040856	ENSGALG00000025770	ENSXETG00000025254	ENSDARG00000068367
ENSG00000169271	ENSMUSG00000040891	ENSGALG00000025779	ENSXETG00000025293	ENSDARG00000068415
ENSG00000169297	ENSMUSG00000040918	ENSGALG00000025799	ENSXETG00000025302	ENSDARG00000068493
ENSG00000169313	ENSMUSG00000040938	ENSGALG00000025869	ENSXETG00000025317	ENSDARG00000068567
ENSG00000169344	ENSMUSG00000040966	ENSGALG00000025875	ENSXETG00000025326	ENSDARG00000068680
ENSG00000169359	ENSMUSG00000041046	ENSGALG00000025882	ENSXETG00000025335	ENSDARG00000068729
ENSG00000169398	ENSMUSG00000041075	ENSGALG00000025887	ENSXETG00000025363	ENSDARG00000068738
ENSG00000169410	ENSMUSG00000041096	ENSGALG00000025894	ENSXETG00000025365	ENSDARG00000068910
ENSG00000169413	ENSMUSG00000041112	ENSGALG00000025898	ENSXETG00000025372	ENSDARG00000068918
ENSG00000169429	ENSMUSG00000041147	ENSGALG00000025928	ENSXETG00000025381	ENSDARG00000068978
ENSG00000169439	ENSMUSG00000041237	ENSGALG00000025939	ENSXETG00000025399	ENSDARG00000068992
ENSG00000169508	ENSMUSG00000041248	ENSGALG00000025950	ENSXETG00000025402	ENSDARG00000069018
ENSG00000169575	ENSMUSG00000041301	ENSGALG00000025974	ENSXETG00000025411	ENSDARG00000069026
ENSG00000169598	ENSMUSG00000041309	ENSGALG00000025988	ENSXETG00000025435	ENSDARG00000069044
ENSG00000169689	ENSMUSG00000041380	ENSGALG00000025996	ENSXETG00000025489	ENSDARG00000069048
ENSG00000169692	ENSMUSG00000041417	ENSGALG00000026005	ENSXETG00000025515	ENSDARG00000069089
ENSG00000169696	ENSMUSG00000041481	ENSGALG00000026023	ENSXETG00000025586	ENSDARG00000069090
ENSG00000169710	ENSMUSG00000041536	ENSGALG00000026037	ENSXETG00000025588	ENSDARG00000069100
ENSG00000169714	ENSMUSG00000041567	ENSGALG00000026046	ENSXETG00000025598	ENSDARG00000069105
ENSG00000169715	ENSMUSG00000041616	ENSGALG00000026069	ENSXETG00000025603	ENSDARG00000069133
ENSG00000169750	ENSMUSG00000041620	ENSGALG00000026077	ENSXETG00000025635	ENSDARG00000069135
ENSG00000169836	ENSMUSG00000041649	ENSGALG00000026085	ENSXETG00000025642	ENSDARG00000069186
ENSG00000169856	ENSMUSG00000041653	ENSGALG00000026087	ENSXETG00000025656	ENSDARG00000069192
ENSG00000169884	ENSMUSG00000041681	ENSGALG00000026093	ENSXETG00000025664	ENSDARG00000069242
ENSG00000169885	ENSMUSG00000041698	ENSGALG00000026094	ENSXETG00000025667	ENSDARG00000069266
ENSG00000169926	ENSMUSG00000041741	ENSGALG00000026096	ENSXETG00000025696	ENSDARG00000069293
ENSG00000169962	ENSMUSG00000041750	ENSGALG00000026098	ENSXETG00000025707	ENSDARG00000069307
ENSG00000169967	ENSMUSG00000041771	ENSGALG00000026129	ENSXETG00000025771	ENSDARG00000069342
ENSG00000170044	ENSMUSG00000041777	ENSGALG00000026137	ENSXETG00000025811	ENSDARG00000069407
ENSG00000170145	ENSMUSG00000041781	ENSGALG00000026163	ENSXETG00000025847	ENSDARG00000069408
ENSG00000170214	ENSMUSG00000041782	ENSGALG00000026166	ENSXETG00000025867	ENSDARG00000069463
ENSG00000170231	ENSMUSG00000041798	ENSGALG00000026167	ENSXETG00000025878	ENSDARG00000069464
ENSG00000170248	ENSMUSG00000041827	ENSGALG00000026172	ENSXETG00000025884	ENSDARG00000069478
ENSG00000170266	ENSMUSG00000041852	ENSGALG00000026191	ENSXETG00000025892	ENSDARG00000069498
ENSG00000170315	ENSMUSG00000041895	ENSGALG00000026207	ENSXETG00000025910	ENSDARG00000069504
ENSG00000170323	ENSMUSG00000041939	ENSGALG00000026239	ENSXETG00000025994	ENSDARG00000069515
ENSG00000170373	ENSMUSG00000041945	ENSGALG00000026254	ENSXETG00000026029	ENSDARG00000069583
ENSG00000170458	ENSMUSG00000041966	ENSGALG00000026258	ENSXETG00000026046	ENSDARG00000069640
ENSG00000170606	ENSMUSG00000041977	ENSGALG00000026264	ENSXETG00000026061	ENSDARG00000069662
ENSG00000170608	ENSMUSG00000041992	ENSGALG00000026269	ENSXETG00000026093	ENSDARG00000069669
ENSG00000170619	ENSMUSG00000041995	ENSGALG00000026276	ENSXETG00000026099	ENSDARG00000069698
ENSG00000170782	ENSMUSG00000042010	ENSGALG00000026285	ENSXETG00000026124	ENSDARG00000069726
ENSG00000170835	ENSMUSG00000042097	ENSGALG00000026292	ENSXETG00000026168	ENSDARG00000069734
ENSG00000170855	ENSMUSG00000042104	ENSGALG00000026297	ENSXETG00000026173	ENSDARG00000069744
ENSG00000170890	ENSMUSG00000042133	ENSGALG00000026302	ENSXETG00000026258	ENSDARG00000069748
ENSG00000170893	ENSMUSG00000042148	ENSGALG00000026313	ENSXETG00000026271	ENSDARG00000069763
ENSG00000170899	ENSMUSG00000042179	ENSGALG00000026320	ENSXETG00000026278	ENSDARG00000069800
ENSG00000170927	ENSMUSG00000042243	ENSGALG00000026333	ENSXETG00000026353	ENSDARG00000069843
ENSG00000170950	ENSMUSG00000042248	ENSGALG00000026377	ENSXETG00000026360	ENSDARG00000069844
ENSG00000170961	ENSMUSG00000042258	ENSGALG00000026378	ENSXETG00000026423	ENSDARG00000069912
ENSG00000171094	ENSMUSG00000042268	ENSGALG00000026414	ENSXETG00000026426	ENSDARG00000069926
ENSG00000171105	ENSMUSG00000042284	ENSGALG00000026427	ENSXETG00000026447	ENSDARG00000069928
ENSG00000171132	ENSMUSG00000042286	ENSGALG00000026445	ENSXETG00000026457	ENSDARG00000069945
ENSG00000171298	ENSMUSG00000042340	ENSGALG00000026466	ENSXETG00000026517	ENSDARG00000069958
ENSG00000171314	ENSMUSG00000042348	ENSGALG00000026476	ENSXETG00000026530	ENSDARG00000070000
ENSG00000171388	ENSMUSG00000042369	ENSGALG00000026480	ENSXETG00000026684	ENSDARG00000070021
ENSG00000171435	ENSMUSG00000042401	ENSGALG00000026484	ENSXETG00000026704	ENSDARG00000070029
ENSG00000171503	ENSMUSG00000042406	ENSGALG00000026499	ENSXETG00000026706	ENSDARG00000070045
ENSG00000171505	ENSMUSG00000042429	ENSGALG00000026523	ENSXETG00000026716	ENSDARG00000070056
ENSG00000171533	ENSMUSG00000042540	ENSGALG00000026525	ENSXETG00000026722	ENSDARG00000070097
ENSG00000171552	ENSMUSG00000042594	ENSGALG00000026541	ENSXETG00000026768	ENSDARG00000070150
ENSG00000171560	ENSMUSG00000042626	ENSGALG00000026557	ENSXETG00000026776	ENSDARG00000070151
ENSG00000171564	ENSMUSG00000042644	ENSGALG00000026565	ENSXETG00000026789	ENSDARG00000070157
ENSG00000171608	ENSMUSG00000042647	ENSGALG00000026584	ENSXETG00000026804	ENSDARG00000070161
ENSG00000171611	ENSMUSG00000042684	ENSGALG00000026590	ENSXETG00000026807	ENSDARG00000070165
ENSG00000171711	ENSMUSG00000042717	ENSGALG00000026591	ENSXETG00000026842	ENSDARG00000070170
ENSG00000171735	ENSMUSG00000042745	ENSGALG00000026623	ENSXETG00000026886	ENSDARG00000070187
ENSG00000171777	ENSMUSG00000042757	ENSGALG00000026664	ENSXETG00000026933	ENSDARG00000070206
ENSG00000171791	ENSMUSG00000042770	ENSGALG00000026678	ENSXETG00000026934	ENSDARG00000070227
ENSG00000171848	ENSMUSG00000042787	ENSGALG00000026679	ENSXETG00000026938	ENSDARG00000070368
ENSG00000171862	ENSMUSG00000042826	ENSGALG00000026692	ENSXETG00000026945	ENSDARG00000070408
ENSG00000171867	ENSMUSG00000042861	ENSGALG00000026727	ENSXETG00000026973	ENSDARG00000070425
ENSG00000171873	ENSMUSG00000042985	ENSGALG00000026733	ENSXETG00000026974	ENSDARG00000070494
ENSG00000171885	ENSMUSG00000043004	ENSGALG00000026768	ENSXETG00000026976	ENSDARG00000070555
ENSG00000172016	ENSMUSG00000043013	ENSGALG00000026774	ENSXETG00000026998	ENSDARG00000070573
ENSG00000172023	ENSMUSG00000043061	ENSGALG00000026777	ENSXETG00000027007	ENSDARG00000070605
ENSG00000172059	ENSMUSG00000043089	ENSGALG00000026779	ENSXETG00000027084	ENSDARG00000070618
ENSG00000172071	ENSMUSG00000043301	ENSGALG00000026793	ENSXETG00000027138	ENSDARG00000070651
ENSG00000172115	ENSMUSG00000043468	ENSGALG00000026809	ENSXETG00000027193	ENSDARG00000070674
ENSG00000172139	ENSMUSG00000043505	ENSGALG00000026834	ENSXETG00000027224	ENSDARG00000070721
ENSG00000172156	ENSMUSG00000043531	ENSGALG00000026853	ENSXETG00000027243	ENSDARG00000070755
ENSG00000172159	ENSMUSG00000043613	ENSGALG00000026880	ENSXETG00000027251	ENSDARG00000070810
ENSG00000172183	ENSMUSG00000043635	ENSGALG00000026898	ENSXETG00000027271	ENSDARG00000070813
ENSG00000172197	ENSMUSG00000043733	ENSGALG00000026924	ENSXETG00000027272	ENSDARG00000070826
ENSG00000172215	ENSMUSG00000043760	ENSGALG00000026928	ENSXETG00000027273	ENSDARG00000070903
ENSG00000172216	ENSMUSG00000043811	ENSGALG00000026931	ENSXETG00000027311	ENSDARG00000070914
ENSG00000172232	ENSMUSG00000043913	ENSGALG00000026951	ENSXETG00000027374	ENSDARG00000070922
ENSG00000172260	ENSMUSG00000044006	ENSGALG00000026978	ENSXETG00000027407	ENSDARG00000070930
ENSG00000172331	ENSMUSG00000044014	ENSGALG00000026988	ENSXETG00000027416	ENSDARG00000070951
ENSG00000172340	ENSMUSG00000044167	ENSGALG00000027067	ENSXETG00000027478	ENSDARG00000070953
ENSG00000172354	ENSMUSG00000044216	ENSGALG00000027070	ENSXETG00000027496	ENSDARG00000070961
ENSG00000172380	ENSMUSG00000044254	ENSGALG00000027087	ENSXETG00000027498	ENSDARG00000071005
ENSG00000172456	ENSMUSG00000044288	ENSGALG00000027097	ENSXETG00000027510	ENSDARG00000071021
ENSG00000172482	ENSMUSG00000044312	ENSGALG00000027144	ENSXETG00000027531	ENSDARG00000071076
ENSG00000172531	ENSMUSG00000044337	ENSGALG00000027165	ENSXETG00000027551	ENSDARG00000071091
ENSG00000172572	ENSMUSG00000044338	ENSGALG00000027166	ENSXETG00000027556	ENSDARG00000071107
ENSG00000172575	ENSMUSG00000044340	ENSGALG00000027175	ENSXETG00000027581	ENSDARG00000071168
ENSG00000172680	ENSMUSG00000044367	ENSGALG00000027188	ENSXETG00000027593	ENSDARG00000071192
ENSG00000172766	ENSMUSG00000044453	ENSGALG00000027196	ENSXETG00000027611	ENSDARG00000071196
ENSG00000172936	ENSMUSG00000044477	ENSGALG00000027217	ENSXETG00000027622	ENSDARG00000071208
ENSG00000172954	ENSMUSG00000044485	ENSGALG00000027239	ENSXETG00000027641	ENSDARG00000071298
ENSG00000173039	ENSMUSG00000044566	ENSGALG00000027252	ENSXETG00000027677	ENSDARG00000071336
ENSG00000173083	ENSMUSG00000044573	ENSGALG00000027260	ENSXETG00000027683	ENSDARG00000071357
ENSG00000173110	ENSMUSG00000044646	ENSGALG00000027262	ENSXETG00000027686	ENSDARG00000071395
ENSG00000173153	ENSMUSG00000044674	ENSGALG00000027267	ENSXETG00000027717	ENSDARG00000071437
ENSG00000173175	ENSMUSG00000044708	ENSGALG00000027272	ENSXETG00000027772	ENSDARG00000071524
ENSG00000173227	ENSMUSG00000044748	ENSGALG00000027275	ENSXETG00000027807	ENSDARG00000071558
ENSG00000173273	ENSMUSG00000045005	ENSGALG00000027277	ENSXETG00000027880	ENSDARG00000071565
ENSG00000173281	ENSMUSG00000045038	ENSGALG00000027287	ENSXETG00000027885	ENSDARG00000071586
ENSG00000173285	ENSMUSG00000045103	ENSGALG00000027293	ENSXETG00000027901	ENSDARG00000071626
ENSG00000173327	ENSMUSG00000045114	ENSGALG00000027299	ENSXETG00000027945	ENSDARG00000071679
ENSG00000173334	ENSMUSG00000045281	ENSGALG00000027313	ENSXETG00000027985	ENSDARG00000071863
ENSG00000173391	ENSMUSG00000045294	ENSGALG00000027380	ENSXETG00000027987	ENSDARG00000071904
ENSG00000173404	ENSMUSG00000045302	ENSGALG00000027397	ENSXETG00000027997	ENSDARG00000073665
ENSG00000173432	ENSMUSG00000045318	ENSGALG00000027430	ENSXETG00000028979	ENSDARG00000073718
ENSG00000173482	ENSMUSG00000045322	ENSGALG00000027445	ENSXETG00000029003	ENSDARG00000073721
ENSG00000173503	ENSMUSG00000045341	ENSGALG00000027497	ENSXETG00000029721	ENSDARG00000073744
ENSG00000173511	ENSMUSG00000045382	ENSGALG00000027501	ENSXETG00000029928	ENSDARG00000073757
ENSG00000173530	ENSMUSG00000045518	ENSGALG00000027503	ENSXETG00000029957	ENSDARG00000073802
ENSG00000173599	ENSMUSG00000045534	ENSGALG00000027545	ENSXETG00000029973	ENSDARG00000073810
ENSG00000173918	ENSMUSG00000045587	ENSGALG00000027561	ENSXETG00000029974	ENSDARG00000073824
ENSG00000174021	ENSMUSG00000045594	ENSGALG00000027575	ENSXETG00000029991	ENSDARG00000073857
ENSG00000174175	ENSMUSG00000045730	ENSGALG00000027598	ENSXETG00000030043	ENSDARG00000073869
ENSG00000174233	ENSMUSG00000045776	ENSGALG00000027629	ENSXETG00000030064	ENSDARG00000073920
ENSG00000174326	ENSMUSG00000045875	ENSGALG00000027641	ENSXETG00000030100	ENSDARG00000073935
ENSG00000174327	ENSMUSG00000045930	ENSGALG00000027693	ENSXETG00000030105	ENSDARG00000074023
ENSG00000174405	ENSMUSG00000045954	ENSGALG00000027699	ENSXETG00000030111	ENSDARG00000074050
ENSG00000174437	ENSMUSG00000046008	ENSGALG00000027701	ENSXETG00000030117	ENSDARG00000074060
ENSG00000174502	ENSMUSG00000046159	ENSGALG00000027716	ENSXETG00000030135	ENSDARG00000074073
ENSG00000174697	ENSMUSG00000046338	ENSGALG00000027745	ENSXETG00000030172	ENSDARG00000074094
ENSG00000174749	ENSMUSG00000046354	ENSGALG00000027746	ENSXETG00000030190	ENSDARG00000074117
ENSG00000174775	ENSMUSG00000046486	ENSGALG00000027759	ENSXETG00000030192	ENSDARG00000074148
ENSG00000174804	ENSMUSG00000046532	ENSGALG00000027774	ENSXETG00000030216	ENSDARG00000074149
ENSG00000174808	ENSMUSG00000046598	ENSGALG00000027782	ENSXETG00000030234	ENSDARG00000074169
ENSG00000174851	ENSMUSG00000046709	ENSGALG00000027786	ENSXETG00000030256	ENSDARG00000074185
ENSG00000174876	ENSMUSG00000046711	ENSGALG00000027788	ENSXETG00000030263	ENSDARG00000074201
ENSG00000174885	ENSMUSG00000046714	ENSGALG00000027791	ENSXETG00000030267	ENSDARG00000074219
ENSG00000175003	ENSMUSG00000046794	ENSGALG00000027835	ENSXETG00000030275	ENSDARG00000074254
ENSG00000175029	ENSMUSG00000046814	ENSGALG00000027848	ENSXETG00000030278	ENSDARG00000074302
ENSG00000175104	ENSMUSG00000046856	ENSGALG00000027853	ENSXETG00000030286	ENSDARG00000074306
ENSG00000175143	ENSMUSG00000046873	ENSGALG00000027860	ENSXETG00000030300	ENSDARG00000074307
ENSG00000175164	ENSMUSG00000046879	ENSGALG00000027864	ENSXETG00000030310	ENSDARG00000074316
ENSG00000175193	ENSMUSG00000046934	ENSGALG00000027865	ENSXETG00000030321	ENSDARG00000074356
ENSG00000175197	ENSMUSG00000046974	ENSGALG00000027876	ENSXETG00000030326	ENSDARG00000074403
ENSG00000175206	ENSMUSG00000047259	ENSGALG00000027887	ENSXETG00000030329	ENSDARG00000074428
ENSG00000175215	ENSMUSG00000047286	ENSGALG00000027897	ENSXETG00000030358	ENSDARG00000074442
ENSG00000175354	ENSMUSG00000047591	ENSGALG00000027913	ENSXETG00000030372	ENSDARG00000074465
ENSG00000175426	ENSMUSG00000047638	ENSGALG00000027944	ENSXETG00000030391	ENSDARG00000074481
ENSG00000175445	ENSMUSG00000047674	ENSGALG00000027946	ENSXETG00000030398	ENSDARG00000074502
ENSG00000175482	ENSMUSG00000047710	ENSGALG00000027947	ENSXETG00000030415	ENSDARG00000074510
ENSG00000175535	ENSMUSG00000047714	ENSGALG00000027955	ENSXETG00000030425	ENSDARG00000074521
ENSG00000175564	ENSMUSG00000047990	ENSGALG00000027973	ENSXETG00000030447	ENSDARG00000074548
ENSG00000175567	ENSMUSG00000048001	ENSGALG00000027989	ENSXETG00000030458	ENSDARG00000074556
ENSG00000175592	ENSMUSG00000048015	ENSGALG00000028020	ENSXETG00000030465	ENSDARG00000074561
ENSG00000175595	ENSMUSG00000048078	ENSGALG00000028065	ENSXETG00000030466	ENSDARG00000074617
ENSG00000175634	ENSMUSG00000048120	ENSGALG00000028069	ENSXETG00000030503	ENSDARG00000074633
ENSG00000175766	ENSMUSG00000048231	ENSGALG00000028081	ENSXETG00000030508	ENSDARG00000074635
ENSG00000176095	ENSMUSG00000048240	ENSGALG00000028112	ENSXETG00000030511	ENSDARG00000074667
ENSG00000176170	ENSMUSG00000048337	ENSGALG00000028116	ENSXETG00000030521	ENSDARG00000074686
ENSG00000176435	ENSMUSG00000048402	ENSGALG00000028136	ENSXETG00000030527	ENSDARG00000074712
ENSG00000176533	ENSMUSG00000048482	ENSGALG00000028144	ENSXETG00000030562	ENSDARG00000074728
ENSG00000176571	ENSMUSG00000048486	ENSGALG00000028152	ENSXETG00000030595	ENSDARG00000074777
ENSG00000176619	ENSMUSG00000048489	ENSGALG00000028155	ENSXETG00000030596	ENSDARG00000074779
ENSG00000176692	ENSMUSG00000048521	ENSGALG00000028158	ENSXETG00000030598	ENSDARG00000074781
ENSG00000176697	ENSMUSG00000048583	ENSGALG00000028204	ENSXETG00000030623	ENSDARG00000074791
ENSG00000176749	ENSMUSG00000048755	ENSGALG00000028226	ENSXETG00000030636	ENSDARG00000074802
ENSG00000176769	ENSMUSG00000048758	ENSGALG00000028227	ENSXETG00000030650	ENSDARG00000074813
ENSG00000176782	ENSMUSG00000048895	ENSGALG00000028248	ENSXETG00000030659	ENSDARG00000074816
ENSG00000176797	ENSMUSG00000049086	ENSGALG00000028268	ENSXETG00000030682	ENSDARG00000074849
ENSG00000176834	ENSMUSG00000049103	ENSGALG00000028273	ENSXETG00000030698	ENSDARG00000074866
ENSG00000177000	ENSMUSG00000049107	ENSGALG00000028293	ENSXETG00000030739	ENSDARG00000074905
ENSG00000177023	ENSMUSG00000049115	ENSGALG00000028349	ENSXETG00000030756	ENSDARG00000074909
ENSG00000177169	ENSMUSG00000049122	ENSGALG00000028365	ENSXETG00000030758	ENSDARG00000074910
ENSG00000177189	ENSMUSG00000049303	ENSGALG00000028376	ENSXETG00000030770	ENSDARG00000074914
ENSG00000177212	ENSMUSG00000049313	ENSGALG00000028383	ENSXETG00000030779	ENSDARG00000075008
ENSG00000177243	ENSMUSG00000049493	ENSGALG00000028400	ENSXETG00000030783	ENSDARG00000075014
ENSG00000177257	ENSMUSG00000049502	ENSGALG00000028401	ENSXETG00000030790	ENSDARG00000075025
ENSG00000177283	ENSMUSG00000049528	ENSGALG00000028402	ENSXETG00000030812	ENSDARG00000075054
ENSG00000177469	ENSMUSG00000049551	ENSGALG00000028413	ENSXETG00000030851	ENSDARG00000075055
ENSG00000177489	ENSMUSG00000049608	ENSGALG00000028445	ENSXETG00000030856	ENSDARG00000075112
ENSG00000177508	ENSMUSG00000049624	ENSGALG00000028462	ENSXETG00000030859	ENSDARG00000075132
ENSG00000177542	ENSMUSG00000049717	ENSGALG00000028487	ENSXETG00000030871	ENSDARG00000075141
ENSG00000177575	ENSMUSG00000049791	ENSGALG00000028505	ENSXETG00000030888	ENSDARG00000075156
ENSG00000177606	ENSMUSG00000049999	ENSGALG00000028520	ENSXETG00000030902	ENSDARG00000075189
ENSG00000177666	ENSMUSG00000050014	ENSGALG00000028529	ENSXETG00000030905	ENSDARG00000075253
ENSG00000177669	ENSMUSG00000050103	ENSGALG00000028530	ENSXETG00000030912	ENSDARG00000075261
ENSG00000177688	ENSMUSG00000050134	ENSGALG00000028543	ENSXETG00000030975	ENSDARG00000075271
ENSG00000177710	ENSMUSG00000050232	ENSGALG00000028551	ENSXETG00000030991	ENSDARG00000075282
ENSG00000177807	ENSMUSG00000050234	ENSGALG00000028564	ENSXETG00000030999	ENSDARG00000075285
ENSG00000177879	ENSMUSG00000050288	ENSGALG00000028598	ENSXETG00000031005	ENSDARG00000075337
ENSG00000177885	ENSMUSG00000050295	ENSGALG00000028599	ENSXETG00000031037	ENSDARG00000075382
ENSG00000178057	ENSMUSG00000050310	ENSGALG00000028600	ENSXETG00000031042	ENSDARG00000075395
ENSG00000178177	ENSMUSG00000050335	ENSGALG00000028608	ENSXETG00000031045	ENSDARG00000075437
ENSG00000178188	ENSMUSG00000050345	ENSGALG00000028616	ENSXETG00000031054	ENSDARG00000075456
ENSG00000178363	ENSMUSG00000050440	ENSGALG00000028624	ENSXETG00000031108	ENSDARG00000075504
ENSG00000178372	ENSMUSG00000050445	ENSGALG00000028627	ENSXETG00000031142	ENSDARG00000075527
ENSG00000178498	ENSMUSG00000050541	ENSGALG00000028694	ENSXETG00000031168	ENSDARG00000075541
ENSG00000178537	ENSMUSG00000050549	ENSGALG00000028700	ENSXETG00000031177	ENSDARG00000075561
ENSG00000178568	ENSMUSG00000050553	ENSGALG00000028724	ENSXETG00000031179	ENSDARG00000075570
ENSG00000178573	ENSMUSG00000050556	ENSGALG00000028744	ENSXETG00000031217	ENSDARG00000075671
ENSG00000178607	ENSMUSG00000050567	ENSGALG00000028747	ENSXETG00000031218	ENSDARG00000075694
ENSG00000178623	ENSMUSG00000050675	ENSGALG00000028749	ENSXETG00000031232	ENSDARG00000075709
ENSG00000178695	ENSMUSG00000050697	ENSGALG00000028784	ENSXETG00000031241	ENSDARG00000075768
ENSG00000178726	ENSMUSG00000050788	ENSGALG00000028828	ENSXETG00000031253	ENSDARG00000075793
ENSG00000178896	ENSMUSG00000050818	ENSGALG00000028845	ENSXETG00000031271	ENSDARG00000075815
ENSG00000178982	ENSMUSG00000050901	ENSGALG00000028858	ENSXETG00000031312	ENSDARG00000075827
ENSG00000179002	ENSMUSG00000050917	ENSGALG00000028866	ENSXETG00000031339	ENSDARG00000075877
ENSG00000179142	ENSMUSG00000050931	ENSGALG00000028879	ENSXETG00000031340	ENSDARG00000075931
ENSG00000179284	ENSMUSG00000050953	ENSGALG00000028886	ENSXETG00000031380	ENSDARG00000075932
ENSG00000179295	ENSMUSG00000050965	ENSGALG00000028906	ENSXETG00000031389	ENSDARG00000076025
ENSG00000179344	ENSMUSG00000050974	ENSGALG00000028928	ENSXETG00000031397	ENSDARG00000076030
ENSG00000179399	ENSMUSG00000050982	ENSGALG00000028929	ENSXETG00000031416	ENSDARG00000076040
ENSG00000179914	ENSMUSG00000051136	ENSGALG00000028939	ENSXETG00000031418	ENSDARG00000076128
ENSG00000179921	ENSMUSG00000051147	ENSGALG00000028988	ENSXETG00000031466	ENSDARG00000076142
ENSG00000179941	ENSMUSG00000051177	ENSGALG00000028999	ENSXETG00000031469	ENSDARG00000076211
ENSG00000180176	ENSMUSG00000051209	ENSGALG00000029003	ENSXETG00000031485	ENSDARG00000076223
ENSG00000180210	ENSMUSG00000051212	ENSGALG00000029077	ENSXETG00000031495	ENSDARG00000076248
ENSG00000180340	ENSMUSG00000051262	ENSGALG00000029079	ENSXETG00000031498	ENSDARG00000076302
ENSG00000180370	ENSMUSG00000051314	ENSGALG00000029093	ENSXETG00000031509	ENSDARG00000076307
ENSG00000180432	ENSMUSG00000051331	ENSGALG00000029117	ENSXETG00000031510	ENSDARG00000076330
ENSG00000180433	ENSMUSG00000051396	ENSGALG00000029141	ENSXETG00000031516	ENSDARG00000076333
ENSG00000180447	ENSMUSG00000051439	ENSGALG00000029169	ENSXETG00000031520	ENSDARG00000076361
ENSG00000180549	ENSMUSG00000051456	ENSGALG00000029175	ENSXETG00000031529	ENSDARG00000076411
ENSG00000180708	ENSMUSG00000051768		ENSXETG00000031538	ENSDARG00000076426
ENSG00000180772	ENSMUSG00000051980		ENSXETG00000031557	ENSDARG00000076466
ENSG00000180817	ENSMUSG00000052031		ENSXETG00000031560	ENSDARG00000076484
ENSG00000180828	ENSMUSG00000052040		ENSXETG00000031563	ENSDARG00000076486
ENSG00000181019	ENSMUSG00000052131		ENSXETG00000031610	ENSDARG00000076509
ENSG00000181090	ENSMUSG00000052151		ENSXETG00000031623	ENSDARG00000076510
ENSG00000181092	ENSMUSG00000052212		ENSXETG00000031626	ENSDARG00000076520
ENSG00000181374	ENSMUSG00000052305		ENSXETG00000031664	ENSDARG00000076533
ENSG00000181408	ENSMUSG00000052336		ENSXETG00000031689	ENSDARG00000076534
ENSG00000181433	ENSMUSG00000052520		ENSXETG00000031712	ENSDARG00000076559
ENSG00000181652	ENSMUSG00000052534		ENSXETG00000031740	ENSDARG00000076564
ENSG00000181856	ENSMUSG00000052566		ENSXETG00000031749	ENSDARG00000076586
ENSG00000181929	ENSMUSG00000052593		ENSXETG00000031754	ENSDARG00000076634
ENSG00000182054	ENSMUSG00000052595		ENSXETG00000031759	ENSDARG00000076659
ENSG00000182208	ENSMUSG00000052684		ENSXETG00000031773	ENSDARG00000076694
ENSG00000182247	ENSMUSG00000052738		ENSXETG00000031777	ENSDARG00000076757
ENSG00000182333	ENSMUSG00000052776		ENSXETG00000031794	ENSDARG00000076767
ENSG00000182492	ENSMUSG00000052889		ENSXETG00000031817	ENSDARG00000076780
ENSG00000182533	ENSMUSG00000052914		ENSXETG00000031823	ENSDARG00000076799
ENSG00000182621	ENSMUSG00000052922		ENSXETG00000031832	ENSDARG00000076824
ENSG00000182759	ENSMUSG00000052942		ENSXETG00000031848	ENSDARG00000076838
ENSG00000182934	ENSMUSG00000052955		ENSXETG00000031850	ENSDARG00000076870
ENSG00000183049	ENSMUSG00000052957		ENSXETG00000031872	ENSDARG00000076950
ENSG00000183117	ENSMUSG00000053113		ENSXETG00000031875	ENSDARG00000076981
ENSG00000183214	ENSMUSG00000053137		ENSXETG00000031892	ENSDARG00000076997
ENSG00000183273	ENSMUSG00000053141		ENSXETG00000031912	ENSDARG00000077007
ENSG00000183570	ENSMUSG00000053166		ENSXETG00000031916	ENSDARG00000077012
ENSG00000183671	ENSMUSG00000053226		ENSXETG00000031918	ENSDARG00000077023
ENSG00000183760	ENSMUSG00000053253		ENSXETG00000031922	ENSDARG00000077047
ENSG00000183765	ENSMUSG00000053268		ENSXETG00000031931	ENSDARG00000077080
ENSG00000183785	ENSMUSG00000053414		ENSXETG00000031940	ENSDARG00000077092
ENSG00000183943	ENSMUSG00000053436		ENSXETG00000031965	ENSDARG00000077126
ENSG00000184009	ENSMUSG00000053477		ENSXETG00000032053	ENSDARG00000077145
ENSG00000184022	ENSMUSG00000053565		ENSXETG00000032058	ENSDARG00000077165
ENSG00000184155	ENSMUSG00000053626		ENSXETG00000032062	ENSDARG00000077177
ENSG00000184160	ENSMUSG00000053644		ENSXETG00000032092	ENSDARG00000077231
ENSG00000184203	ENSMUSG00000053716		ENSXETG00000032097	ENSDARG00000077257
ENSG00000184205	ENSMUSG00000053719		ENSXETG00000032112	ENSDARG00000077298
ENSG00000184216	ENSMUSG00000053746		ENSXETG00000032117	ENSDARG00000077364
ENSG00000184344	ENSMUSG00000053765		ENSXETG00000032118	ENSDARG00000077372
ENSG00000184384	ENSMUSG00000053820		ENSXETG00000032145	ENSDARG00000077399
ENSG00000184545	ENSMUSG00000053835		ENSXETG00000032171	ENSDARG00000077404
ENSG00000184557	ENSMUSG00000053846		ENSXETG00000032195	ENSDARG00000077427
ENSG00000184702	ENSMUSG00000053977		ENSXETG00000032205	ENSDARG00000077428
ENSG00000184828	ENSMUSG00000054054		ENSXETG00000032223	ENSDARG00000077463
ENSG00000184903	ENSMUSG00000054128		ENSXETG00000032229	ENSDARG00000077465
ENSG00000184916	ENSMUSG00000054191		ENSXETG00000032282	ENSDARG00000077481
ENSG00000184937	ENSMUSG00000054200		ENSXETG00000032285	ENSDARG00000077495
ENSG00000184985	ENSMUSG00000054252		ENSXETG00000032289	ENSDARG00000077513
ENSG00000185000	ENSMUSG00000054385		ENSXETG00000032290	ENSDARG00000077650
ENSG00000185002	ENSMUSG00000054417		ENSXETG00000032295	ENSDARG00000077717
ENSG00000185149	ENSMUSG00000054422		ENSXETG00000032302	ENSDARG00000077725
ENSG00000185245	ENSMUSG00000054469		ENSXETG00000032351	ENSDARG00000077746
ENSG00000185291	ENSMUSG00000054498		ENSXETG00000032364	ENSDARG00000077764
ENSG00000185305	ENSMUSG00000054630		ENSXETG00000032366	ENSDARG00000077778
ENSG00000185338	ENSMUSG00000054667		ENSXETG00000032381	ENSDARG00000077799
ENSG00000185345	ENSMUSG00000054757		ENSXETG00000032385	ENSDARG00000077828
ENSG00000185386	ENSMUSG00000054764		ENSXETG00000032386	ENSDARG00000077850
ENSG00000185507	ENSMUSG00000054827		ENSXETG00000032389	ENSDARG00000077858
ENSG00000185559	ENSMUSG00000054892		ENSXETG00000032395	ENSDARG00000077864
ENSG00000185591	ENSMUSG00000054976		ENSXETG00000032412	ENSDARG00000077911
ENSG00000185615	ENSMUSG00000054988		ENSXETG00000032428	ENSDARG00000077950
ENSG00000185624	ENSMUSG00000055024		ENSXETG00000032433	ENSDARG00000077960
ENSG00000185630	ENSMUSG00000055033		ENSXETG00000032442	ENSDARG00000077982
ENSG00000185634	ENSMUSG00000055041		ENSXETG00000032445	ENSDARG00000078016
ENSG00000185652	ENSMUSG00000055116		ENSXETG00000032473	ENSDARG00000078066
ENSG00000185860	ENSMUSG00000055148		ENSXETG00000032490	ENSDARG00000078069
ENSG00000185950	ENSMUSG00000055170		ENSXETG00000032498	ENSDARG00000078147
ENSG00000186188	ENSMUSG00000055194		ENSXETG00000032525	ENSDARG00000078177
ENSG00000186281	ENSMUSG00000055254		ENSXETG00000032534	ENSDARG00000078178
ENSG00000186298	ENSMUSG00000055298		ENSXETG00000032535	ENSDARG00000078187
ENSG00000186340	ENSMUSG00000055371		ENSXETG00000032538	ENSDARG00000078195
ENSG00000186350	ENSMUSG00000055407		ENSXETG00000032544	ENSDARG00000078217
ENSG00000186400	ENSMUSG00000055413		ENSXETG00000032567	ENSDARG00000078279
ENSG00000186469	ENSMUSG00000055435		ENSXETG00000032575	ENSDARG00000078284
ENSG00000186472	ENSMUSG00000055471		ENSXETG00000032595	ENSDARG00000078308
ENSG00000186480	ENSMUSG00000055679		ENSXETG00000032604	ENSDARG00000078324
ENSG00000186510	ENSMUSG00000055723		ENSXETG00000032605	ENSDARG00000078331
ENSG00000186635	ENSMUSG00000055737		ENSXETG00000032623	ENSDARG00000078348
ENSG00000186810	ENSMUSG00000055799		ENSXETG00000032631	ENSDARG00000078378
ENSG00000186895	ENSMUSG00000055866		ENSXETG00000032654	ENSDARG00000078468
ENSG00000186919	ENSMUSG00000055932		ENSXETG00000032659	ENSDARG00000078507
ENSG00000186951	ENSMUSG00000055980		ENSXETG00000032691	ENSDARG00000078618
ENSG00000187021	ENSMUSG00000056035		ENSXETG00000032701	ENSDARG00000078645
ENSG00000187024	ENSMUSG00000056050		ENSXETG00000032714	ENSDARG00000078694
ENSG00000187045	ENSMUSG00000056071		ENSXETG00000032734	ENSDARG00000078725
ENSG00000187048	ENSMUSG00000056091		ENSXETG00000032735	ENSDARG00000078738
ENSG00000187094	ENSMUSG00000056116		ENSXETG00000032756	ENSDARG00000078775
ENSG00000187446	ENSMUSG00000056155		ENSXETG00000032766	ENSDARG00000078815
ENSG00000187486	ENSMUSG00000056162		ENSXETG00000032767	ENSDARG00000078954
ENSG00000187513	ENSMUSG00000056215		ENSXETG00000032788	ENSDARG00000078991
ENSG00000187522	ENSMUSG00000056220		ENSXETG00000032819	ENSDARG00000079009
ENSG00000187546	ENSMUSG00000056366		ENSXETG00000032823	ENSDARG00000079015
ENSG00000187554	ENSMUSG00000056426		ENSXETG00000032827	ENSDARG00000079076
ENSG00000187556	ENSMUSG00000056458		ENSXETG00000032905	ENSDARG00000079105
ENSG00000187733	ENSMUSG00000056501		ENSXETG00000032915	ENSDARG00000079111
ENSG00000187815	ENSMUSG00000056553		ENSXETG00000032938	ENSDARG00000079123
ENSG00000187840	ENSMUSG00000056569		ENSXETG00000032951	ENSDARG00000079128
ENSG00000187957	ENSMUSG00000056728		ENSXETG00000032961	ENSDARG00000079154
ENSG00000188004	ENSMUSG00000056758		ENSXETG00000032999	ENSDARG00000079166
ENSG00000188064	ENSMUSG00000056797		ENSXETG00000033003	ENSDARG00000079183
ENSG00000188130	ENSMUSG00000056899		ENSXETG00000033046	ENSDARG00000079185
ENSG00000188158	ENSMUSG00000056901		ENSXETG00000033068	ENSDARG00000079249
ENSG00000188191	ENSMUSG00000056926		ENSXETG00000033094	ENSDARG00000079295
ENSG00000188229	ENSMUSG00000056952		ENSXETG00000033099	ENSDARG00000079296
ENSG00000188257	ENSMUSG00000056978		ENSXETG00000033101	ENSDARG00000079317
ENSG00000188340	ENSMUSG00000056999		ENSXETG00000033109	ENSDARG00000079340
ENSG00000188386	ENSMUSG00000057103		ENSXETG00000033122	ENSDARG00000079372
ENSG00000188404	ENSMUSG00000057177		ENSXETG00000033126	ENSDARG00000079376
ENSG00000188536	ENSMUSG00000057329		ENSXETG00000033127	ENSDARG00000079420
ENSG00000188763	ENSMUSG00000057346		ENSXETG00000033145	ENSDARG00000079504
ENSG00000188778	ENSMUSG00000057367		ENSXETG00000033163	ENSDARG00000079552
ENSG00000188822	ENSMUSG00000057381		ENSXETG00000033171	ENSDARG00000079581
ENSG00000188859	ENSMUSG00000057425		ENSXETG00000033193	ENSDARG00000079618
ENSG00000188976	ENSMUSG00000057439		ENSXETG00000033203	ENSDARG00000079632
ENSG00000189058	ENSMUSG00000057446		ENSXETG00000033210	ENSDARG00000079661
ENSG00000189120	ENSMUSG00000057455		ENSXETG00000033221	ENSDARG00000079703
ENSG00000189283	ENSMUSG00000057457		ENSXETG00000033233	ENSDARG00000079742
ENSG00000189430	ENSMUSG00000057530		ENSXETG00000033240	ENSDARG00000079766
ENSG00000196090	ENSMUSG00000057614		ENSXETG00000033246	ENSDARG00000079771
ENSG00000196126	ENSMUSG00000057654		ENSXETG00000033265	ENSDARG00000079802
ENSG00000196171	ENSMUSG00000057666		ENSXETG00000033282	ENSDARG00000079829
ENSG00000196177	ENSMUSG00000057722		ENSXETG00000033306	ENSDARG00000079915
ENSG00000196240	ENSMUSG00000057933		ENSXETG00000033312	ENSDARG00000079922
ENSG00000196262	ENSMUSG00000057967		ENSXETG00000033317	ENSDARG00000079942
ENSG00000196266	ENSMUSG00000058076		ENSXETG00000033321	ENSDARG00000079972
ENSG00000196273	ENSMUSG00000058124		ENSXETG00000033322	ENSDARG00000079977
ENSG00000196305	ENSMUSG00000058153		ENSXETG00000033323	ENSDARG00000081704
ENSG00000196329	ENSMUSG00000058207		ENSXETG00000033333	ENSDARG00000083139
ENSG00000196396	ENSMUSG00000058317		ENSXETG00000033345	ENSDARG00000083423
ENSG00000196468	ENSMUSG00000058349		ENSXETG00000033362	ENSDARG00000083424
ENSG00000196475	ENSMUSG00000058440		ENSXETG00000033366	ENSDARG00000086070
ENSG00000196482	ENSMUSG00000058444		ENSXETG00000033376	ENSDARG00000086248
ENSG00000196498	ENSMUSG00000058620		ENSXETG00000033392	ENSDARG00000086294
ENSG00000196511	ENSMUSG00000058655		ENSXETG00000033399	ENSDARG00000086391
ENSG00000196549	ENSMUSG00000058717		ENSXETG00000033405	ENSDARG00000086493
ENSG00000196591	ENSMUSG00000058807		ENSXETG00000033423	ENSDARG00000086551
ENSG00000196610	ENSMUSG00000058908		ENSXETG00000033434	ENSDARG00000086620
ENSG00000196611	ENSMUSG00000058914		ENSXETG00000033466	ENSDARG00000086665
ENSG00000196616	ENSMUSG00000058927		ENSXETG00000033492	ENSDARG00000086776
ENSG00000196620	ENSMUSG00000059042		ENSXETG00000033567	ENSDARG00000086778
ENSG00000196628	ENSMUSG00000059077		ENSXETG00000033578	ENSDARG00000086847
ENSG00000196660	ENSMUSG00000059128		ENSXETG00000033608	ENSDARG00000086866
ENSG00000196712	ENSMUSG00000059201		ENSXETG00000033634	ENSDARG00000086998
ENSG00000196735	ENSMUSG00000059279		ENSXETG00000033653	ENSDARG00000087054
ENSG00000196782	ENSMUSG00000059280		ENSXETG00000033655	ENSDARG00000087143
ENSG00000196793	ENSMUSG00000059305		ENSXETG00000033677	ENSDARG00000087195
ENSG00000196839	ENSMUSG00000059316		ENSXETG00000033678	ENSDARG00000087205
ENSG00000196914	ENSMUSG00000059336		ENSXETG00000033727	ENSDARG00000087262
ENSG00000196924	ENSMUSG00000059343		ENSXETG00000033736	ENSDARG00000087359
ENSG00000196944	ENSMUSG00000059363		ENSXETG00000033748	ENSDARG00000087390
ENSG00000197043	ENSMUSG00000059410		ENSXETG00000033772	ENSDARG00000087574
ENSG00000197081	ENSMUSG00000059430		ENSXETG00000033810	ENSDARG00000087625
ENSG00000197110	ENSMUSG00000059434		ENSXETG00000033841	ENSDARG00000087646
ENSG00000197122	ENSMUSG00000059436		ENSXETG00000033846	ENSDARG00000087651
ENSG00000197142	ENSMUSG00000059447		ENSXETG00000033867	ENSDARG00000087657
[truncated: 621 more rows]
