# Supplementary material for: A comparative genomics study of carbohydrate/glucose metabolic genes: from fish to mammals
Source: BMC Genomics. 2018 Apr 11;19:246. doi: 10.1186/s12864-018-4647-4 (PMC5896114; doi:10.1186/s12864-018-4647-4)
Supplement: Supplementary file 6 — Table S5. The list of overlapping genes between carbohydrate/glucose metabolic genes and type 2 diabetes-associated genes. Respectively, 400, 388, 313, 336 and 464 human, mouse, chicken, frog and zebrafish carbohydrate/glucose metabolic genes are associated with T2D. (XLSX 30 kb) [file 12864_2018_4647_MOESM6_ESM.xlsx]

## Sheet: Sheet1
Human	Mouse	Chicken	Xenopus	Zebrafish
ENSG00000109819	ENSMUSG00000031233	ENSGALG00000000085	ENSXETG00000014521	ENSDARG00000053684
ENSG00000095637	ENSMUSG00000019179	ENSGALG00000000094	ENSXETG00000009311	ENSDARG00000069844
ENSG00000178372	ENSMUSG00000025006	ENSGALG00000000184	ENSXETG00000023153	ENSDARG00000104702
ENSG00000117394	ENSMUSG00000030815	ENSGALG00000000312	ENSXETG00000018778	ENSDARG00000011487
ENSG00000155846	ENSMUSG00000070880	ENSGALG00000000366	ENSXETG00000010846	ENSDARG00000016875
ENSG00000100906	ENSMUSG00000024959	ENSGALG00000000508	ENSXETG00000013178	ENSDARG00000076248
ENSG00000173039	ENSMUSG00000009863	ENSGALG00000001246	ENSXETG00000008199	ENSDARG00000017537
ENSG00000115904	ENSMUSG00000020475	ENSGALG00000001267	ENSXETG00000013164	ENSDARG00000016200
ENSG00000102882	ENSMUSG00000032418	ENSGALG00000001270	ENSXETG00000022733	ENSDARG00000028087
ENSG00000132356	ENSMUSG00000031490	ENSGALG00000001289	ENSXETG00000017315	ENSDARG00000068978
ENSG00000257335	ENSMUSG00000020516	ENSGALG00000001501	ENSXETG00000001377	ENSDARG00000090714
ENSG00000096433	ENSMUSG00000028495	ENSGALG00000001560	ENSXETG00000033975	ENSDARG00000053405
ENSG00000157388	ENSMUSG00000028310	ENSGALG00000001617	ENSXETG00000009145	ENSDARG00000026611
ENSG00000213341	ENSMUSG00000031309	ENSGALG00000001638	ENSXETG00000008282	ENSDARG00000069928
ENSG00000275199	ENSMUSG00000052738	ENSGALG00000001678	ENSXETG00000001220	ENSDARG00000101369
ENSG00000164742	ENSMUSG00000092305	ENSGALG00000001749	ENSXETG00000017588	ENSDARG00000070029
ENSG00000128272	ENSMUSG00000028708	ENSGALG00000001788	ENSXETG00000033345	ENSDARG00000014565
ENSG00000131408	ENSMUSG00000022853	ENSGALG00000001828	ENSXETG00000027622	ENSDARG00000071524
ENSG00000105851	ENSMUSG00000027523	ENSGALG00000001880	ENSXETG00000017489	ENSDARG00000011219
ENSG00000005249	ENSMUSG00000057425	ENSGALG00000001949	ENSXETG00000010034	ENSDARG00000018426
ENSG00000146701	ENSMUSG00000003644	ENSGALG00000001992	ENSXETG00000030310	ENSDARG00000061994
ENSG00000165699	ENSMUSG00000001175	ENSGALG00000002016	ENSXETG00000002292	ENSDARG00000011373
ENSG00000282019	ENSMUSG00000025877	ENSGALG00000002162	ENSXETG00000019179	ENSDARG00000038225
ENSG00000122971	ENSMUSG00000024900	ENSGALG00000002244	ENSXETG00000022592	ENSDARG00000025375
ENSG00000166411	ENSMUSG00000024789	ENSGALG00000002266	ENSXETG00000030358	ENSDARG00000007825
ENSG00000197594	ENSMUSG00000042644	ENSGALG00000002317	ENSXETG00000012777	ENSDARG00000002006
ENSG00000269335	ENSMUSG00000022637	ENSGALG00000002377	ENSXETG00000023897	ENSDARG00000005651
ENSG00000276536	ENSMUSG00000000441	ENSGALG00000002485	ENSXETG00000009131	ENSDARG00000001437
ENSG00000088256	ENSMUSG00000020321	ENSGALG00000002492	ENSXETG00000034257	ENSDARG00000005789
ENSG00000173175	ENSMUSG00000024600	ENSGALG00000002583	ENSXETG00000008437	ENSDARG00000077746
ENSG00000206439	ENSMUSG00000021025	ENSGALG00000002626	ENSXETG00000022910	ENSDARG00000018285
ENSG00000138031	ENSMUSG00000002496	ENSGALG00000002739	ENSXETG00000021174	ENSDARG00000068918
ENSG00000116678	ENSMUSG00000031299	ENSGALG00000002747	ENSXETG00000002854	ENSDARG00000096415
ENSG00000172482	ENSMUSG00000020080	ENSGALG00000002761	ENSXETG00000022294	ENSDARG00000055518
ENSG00000128683	ENSMUSG00000032883	ENSGALG00000002869	ENSXETG00000010165	ENSDARG00000078066
ENSG00000147162	ENSMUSG00000031295	ENSGALG00000002896	ENSXETG00000021588	ENSDARG00000086551
ENSG00000198380	ENSMUSG00000033871	ENSGALG00000002960	ENSXETG00000003033	ENSDARG00000099455
ENSG00000223952	ENSMUSG00000045594	ENSGALG00000003149	ENSXETG00000005920	ENSDARG00000005754
ENSG00000204231	ENSMUSG00000005683	ENSGALG00000003195	ENSXETG00000018576	ENSDARG00000011948
ENSG00000187733	ENSMUSG00000022994	ENSGALG00000003205	ENSXETG00000020086	ENSDARG00000002197
ENSG00000108946	ENSMUSG00000029545	ENSGALG00000003238	ENSXETG00000012160	ENSDARG00000104022
ENSG00000084754	ENSMUSG00000006542	ENSGALG00000003267	ENSXETG00000008520	ENSDARG00000017437
ENSG00000179002	ENSMUSG00000032047	ENSGALG00000003286	ENSXETG00000013879	ENSDARG00000104609
ENSG00000148082	ENSMUSG00000096146	ENSGALG00000003289	ENSXETG00000015887	ENSDARG00000089924
ENSG00000214013	ENSMUSG00000024026	ENSGALG00000003303	ENSXETG00000008386	ENSDARG00000062080
ENSG00000129946	ENSMUSG00000081607	ENSGALG00000003339	ENSXETG00000014720	ENSDARG00000090468
ENSG00000235712	ENSMUSG00000051331	ENSGALG00000003362	ENSXETG00000033634	ENSDARG00000093420
ENSG00000142949	ENSMUSG00000015846	ENSGALG00000003406	ENSXETG00000006199	ENSDARG00000020609
ENSG00000136111	ENSMUSG00000039844	ENSGALG00000003428	ENSXETG00000013667	ENSDARG00000071091
ENSG00000165140	ENSMUSG00000062070	ENSGALG00000003475	ENSXETG00000003499	ENSDARG00000074910
ENSG00000050748	ENSMUSG00000027187	ENSGALG00000003495	ENSXETG00000004713	ENSDARG00000098497
ENSG00000138413	ENSMUSG00000034342	ENSGALG00000003500	ENSXETG00000009184	ENSDARG00000003818
ENSG00000117448	ENSMUSG00000019989	ENSGALG00000003579	ENSXETG00000004890	ENSDARG00000098642
ENSG00000229937	ENSMUSG00000027665	ENSGALG00000003634	ENSXETG00000011128	ENSDARG00000038585
ENSG00000105953	ENSMUSG00000027273	ENSGALG00000003675	ENSXETG00000012149	ENSDARG00000075156
ENSG00000067225	ENSMUSG00000044453	ENSGALG00000003678	ENSXETG00000017639	ENSDARG00000057456
ENSG00000131482	ENSMUSG00000023456	ENSGALG00000003712	ENSXETG00000002505	ENSDARG00000078217
ENSG00000172531	ENSMUSG00000039936	ENSGALG00000003740	ENSXETG00000013957	ENSDARG00000043332
ENSG00000118260	ENSMUSG00000005034	ENSGALG00000003750	ENSXETG00000021551	ENSDARG00000014287
ENSG00000079277	ENSMUSG00000020894	ENSGALG00000003837	ENSXETG00000018106	ENSDARG00000004904
ENSG00000179295	ENSMUSG00000030244	ENSGALG00000003845	ENSXETG00000000911	ENSDARG00000058392
ENSG00000130377	ENSMUSG00000020538	ENSGALG00000003943	ENSXETG00000031848	ENSDARG00000097491
ENSG00000091140	ENSMUSG00000030287	ENSGALG00000004004	ENSXETG00000005524	ENSDARG00000060506
ENSG00000152270	ENSMUSG00000042684	ENSGALG00000004011	ENSXETG00000015999	ENSDARG00000099730
ENSG00000076555	ENSMUSG00000038205	ENSGALG00000004018	ENSXETG00000030758	ENSDARG00000099776
ENSG00000161267	ENSMUSG00000032715	ENSGALG00000004057	ENSXETG00000005191	ENSDARG00000031777
ENSG00000101255	ENSMUSG00000040618	ENSGALG00000004069	ENSXETG00000020468	ENSDARG00000028259
ENSG00000154930	ENSMUSG00000024256	ENSGALG00000004196	ENSXETG00000034264	ENSDARG00000007923
ENSG00000177885	ENSMUSG00000074268	ENSGALG00000004222	ENSXETG00000015663	ENSDARG00000056877
ENSG00000071242	ENSMUSG00000029992	ENSGALG00000004237	ENSXETG00000031794	ENSDARG00000058994
ENSG00000099875	ENSMUSG00000020027	ENSGALG00000004336	ENSXETG00000001566	ENSDARG00000003250
ENSG00000175634	ENSMUSG00000098456	ENSGALG00000004419	ENSXETG00000033240	ENSDARG00000022456
ENSG00000072210	ENSMUSG00000046794	ENSGALG00000004571	ENSXETG00000007408	ENSDARG00000089507
ENSG00000111669	ENSMUSG00000029072	ENSGALG00000004614	ENSXETG00000019423	ENSDARG00000001933
ENSG00000162104	ENSMUSG00000078816	ENSGALG00000004725	ENSXETG00000020163	ENSDARG00000070961
ENSG00000110395	ENSMUSG00000020573	ENSGALG00000004763	ENSXETG00000005421	ENSDARG00000105039
ENSG00000137124	ENSMUSG00000028944	ENSGALG00000004792	ENSXETG00000023100	ENSDARG00000011662
ENSG00000167114	ENSMUSG00000036427	ENSGALG00000004801	ENSXETG00000031875	ENSDARG00000039452
ENSG00000184557	ENSMUSG00000011752	ENSGALG00000004821	ENSXETG00000016357	ENSDARG00000060841
ENSG00000109339	ENSMUSG00000036879	ENSGALG00000004889	ENSXETG00000015713	ENSDARG00000100731
ENSG00000100393	ENSMUSG00000041237	ENSGALG00000004908	ENSXETG00000026457	ENSDARG00000063525
ENSG00000174876	ENSMUSG00000024892	ENSGALG00000004956	ENSXETG00000012711	ENSDARG00000087748
ENSG00000155897	ENSMUSG00000060600	ENSGALG00000004959	ENSXETG00000009314	ENSDARG00000002779
ENSG00000171862	ENSMUSG00000035561	ENSGALG00000004965	ENSXETG00000006040	ENSDARG00000008723
ENSG00000105679	ENSMUSG00000028518	ENSGALG00000004998	ENSXETG00000012520	ENSDARG00000075931
ENSG00000215644	ENSMUSG00000034781	ENSGALG00000005011	ENSXETG00000019003	ENSDARG00000105243
ENSG00000106089	ENSMUSG00000052889	ENSGALG00000005043	ENSXETG00000003253	ENSDARG00000028000
ENSG00000124181	ENSMUSG00000055024	ENSGALG00000005088	ENSXETG00000009724	ENSDARG00000006215
ENSG00000164904	ENSMUSG00000025220	ENSGALG00000005147	ENSXETG00000010758	ENSDARG00000021220
ENSG00000163558	ENSMUSG00000026272	ENSGALG00000005198	ENSXETG00000020984	ENSDARG00000045888
ENSG00000129467	ENSMUSG00000040136	ENSGALG00000005206	ENSXETG00000000307	ENSDARG00000006240
ENSG00000168610	ENSMUSG00000032294	ENSGALG00000005243	ENSXETG00000010421	ENSDARG00000025106
ENSG00000254647	ENSMUSG00000020431	ENSGALG00000005332	ENSXETG00000016477	ENSDARG00000025953
ENSG00000009950	ENSMUSG00000069805	ENSGALG00000005359	ENSXETG00000012042	ENSDARG00000104148
ENSG00000111725	ENSMUSG00000003123	ENSGALG00000005425	ENSXETG00000022951	ENSDARG00000056206
ENSG00000105647	ENSMUSG00000035804	ENSGALG00000005439	ENSXETG00000024895	ENSDARG00000035127
ENSG00000133019	ENSMUSG00000031659	ENSGALG00000005505	ENSXETG00000010285	ENSDARG00000020364
ENSG00000114423	ENSMUSG00000027605	ENSGALG00000005511	ENSXETG00000003828	ENSDARG00000104054
ENSG00000198793	ENSMUSG00000020901	ENSGALG00000005554	ENSXETG00000013264	ENSDARG00000054319
ENSG00000160014	ENSMUSG00000033083	ENSGALG00000005621	ENSXETG00000005153	ENSDARG00000097231
ENSG00000143149	ENSMUSG00000022812	ENSGALG00000005646	ENSXETG00000016008	ENSDARG00000078954
ENSG00000243480	ENSMUSG00000022840	ENSGALG00000006014	ENSXETG00000009316	ENSDARG00000090381
ENSG00000133124	ENSMUSG00000000215	ENSGALG00000006035	ENSXETG00000021922	ENSDARG00000030278
ENSG00000160883	ENSMUSG00000024639	ENSGALG00000006109	ENSXETG00000011530	ENSDARG00000078284
ENSG00000185950	ENSMUSG00000022376	ENSGALG00000006121	ENSXETG00000007447	ENSDARG00000069100
ENSG00000198668	ENSMUSG00000029193	ENSGALG00000006172	ENSXETG00000015935	ENSDARG00000099563
ENSG00000104812	ENSMUSG00000020612	ENSGALG00000006219	ENSXETG00000009506	ENSDARG00000031985
ENSG00000237763	ENSMUSG00000040061	ENSGALG00000006300	ENSXETG00000016974	ENSDARG00000070826
ENSG00000143933	ENSMUSG00000035836	ENSGALG00000006418	ENSXETG00000003918	ENSDARG00000002021
ENSG00000171132	ENSMUSG00000029513	ENSGALG00000006543	ENSXETG00000000302	ENSDARG00000100666
ENSG00000141506	ENSMUSG00000021936	ENSGALG00000006552	ENSXETG00000009727	ENSDARG00000051756
ENSG00000121691	ENSMUSG00000050697	ENSGALG00000006644	ENSXETG00000015336	ENSDARG00000015918
ENSG00000141433	ENSMUSG00000038871	ENSGALG00000006670	ENSXETG00000012078	ENSDARG00000061108
ENSG00000148660	ENSMUSG00000020660	ENSGALG00000006680	ENSXETG00000012514	ENSDARG00000061549
ENSG00000114302	ENSMUSG00000028672	ENSGALG00000006728	ENSXETG00000013371	ENSDARG00000027740
ENSG00000197142	ENSMUSG00000022110	ENSGALG00000006863	ENSXETG00000015404	ENSDARG00000004988
ENSG00000185634	ENSMUSG00000037643	ENSGALG00000006885	ENSXETG00000032112	ENSDARG00000009958
ENSG00000105220	ENSMUSG00000023832	ENSGALG00000006938	ENSXETG00000006460	ENSDARG00000010752
ENSG00000149782	ENSMUSG00000030102	ENSGALG00000006939	ENSXETG00000032433	ENSDARG00000091211
ENSG00000150768	ENSMUSG00000024830	ENSGALG00000006947	ENSXETG00000010908	ENSDARG00000029874
ENSG00000135821	ENSMUSG00000020366	ENSGALG00000007023	ENSXETG00000017950	ENSDARG00000018569
ENSG00000198408	ENSMUSG00000033059	ENSGALG00000007072	ENSXETG00000010214	ENSDARG00000103038
ENSG00000106617	ENSMUSG00000025199	ENSGALG00000007077	ENSXETG00000002257	ENSDARG00000062190
ENSG00000108443	ENSMUSG00000040525	ENSGALG00000007097	ENSXETG00000032385	ENSDARG00000062077
ENSG00000111713	ENSMUSG00000025499	ENSGALG00000007103	ENSXETG00000003621	ENSDARG00000051940
ENSG00000124253	ENSMUSG00000096569	ENSGALG00000007158	ENSXETG00000007972	ENSDARG00000079296
ENSG00000131459	ENSMUSG00000021816	ENSGALG00000007373	ENSXETG00000021449	ENSDARG00000034470
ENSG00000227322	ENSMUSG00000002997	ENSGALG00000007509	ENSXETG00000008685	ENSDARG00000036057
ENSG00000100170	ENSMUSG00000028978	ENSGALG00000007588	ENSXETG00000004305	ENSDARG00000061741
ENSG00000104365	ENSMUSG00000027984	ENSGALG00000007606	ENSXETG00000006562	ENSDARG00000042010
ENSG00000028137	ENSMUSG00000034160	ENSGALG00000007636	ENSXETG00000031689	ENSDARG00000057128
ENSG00000215262	ENSMUSG00000063229	ENSGALG00000007652	ENSXETG00000023408	ENSDARG00000021811
ENSG00000157764	ENSMUSG00000040385	ENSGALG00000007687	ENSXETG00000022647	ENSDARG00000077513
ENSG00000106633	ENSMUSG00000022521	ENSGALG00000007697	ENSXETG00000004757	ENSDARG00000104949
ENSG00000132376	ENSMUSG00000021913	ENSGALG00000007762	ENSXETG00000013435	ENSDARG00000018411
ENSG00000156510	ENSMUSG00000076438	ENSGALG00000007779	ENSXETG00000023588	ENSDARG00000057918
ENSG00000283094	ENSMUSG00000000628	ENSGALG00000007842	ENSXETG00000004206	ENSDARG00000075768
ENSG00000101365	ENSMUSG00000074895	ENSGALG00000007878	ENSXETG00000005919	ENSDARG00000017757
ENSG00000103740	ENSMUSG00000026812	ENSGALG00000007904	ENSXETG00000010644	ENSDARG00000014962
ENSG00000111716	ENSMUSG00000027936	ENSGALG00000007919	ENSXETG00000009756	ENSDARG00000068246
ENSG00000065675	ENSMUSG00000074207	ENSGALG00000007931	ENSXETG00000001690	ENSDARG00000098439
ENSG00000090402	ENSMUSG00000018566	ENSGALG00000007936	ENSXETG00000010345	ENSDARG00000046143
ENSG00000120833	ENSMUSG00000017390	ENSGALG00000008010	ENSXETG00000004025	ENSDARG00000051939
ENSG00000154269	ENSMUSG00000062480	ENSGALG00000008016	ENSXETG00000026173	ENSDARG00000067607
ENSG00000135838	ENSMUSG00000059316	ENSGALG00000008060	ENSXETG00000012269	ENSDARG00000099226
ENSG00000169710	ENSMUSG00000010914	ENSGALG00000008081	ENSXETG00000024806	ENSDARG00000091085
ENSG00000100994	ENSMUSG00000063524	ENSGALG00000008088	ENSXETG00000008649	ENSDARG00000105261
ENSG00000142875	ENSMUSG00000015461	ENSGALG00000008107	ENSXETG00000027885	ENSDARG00000028469
ENSG00000139515	ENSMUSG00000026526	ENSGALG00000008202	ENSXETG00000024640	ENSDARG00000087262
ENSG00000186298	ENSMUSG00000030168	ENSGALG00000008229	ENSXETG00000007473	ENSDARG00000019644
ENSG00000186472	ENSMUSG00000099294	ENSGALG00000008294	ENSXETG00000010317	ENSDARG00000059388
ENSG00000188386	ENSMUSG00000020363	ENSGALG00000008424	ENSXETG00000014608	ENSDARG00000046053
ENSG00000240038	ENSMUSG00000005705	ENSGALG00000008439	ENSXETG00000006212	ENSDARG00000013856
ENSG00000127191	ENSMUSG00000025950	ENSGALG00000008494	ENSXETG00000027677	ENSDARG00000087205
ENSG00000178363	ENSMUSG00000020312	ENSGALG00000008499	ENSXETG00000030527	ENSDARG00000104400
ENSG00000226979	ENSMUSG00000034055	ENSGALG00000008508	ENSXETG00000002361	ENSDARG00000004697
ENSG00000163114	ENSMUSG00000078650	ENSGALG00000008632	ENSXETG00000007252	ENSDARG00000099648
ENSG00000074800	ENSMUSG00000027852	ENSGALG00000008760	ENSXETG00000003285	ENSDARG00000003795
ENSG00000138796	ENSMUSG00000029260	ENSGALG00000008818	ENSXETG00000015105	ENSDARG00000037061
ENSG00000127884	ENSMUSG00000020456	ENSGALG00000008840	ENSXETG00000004750	ENSDARG00000015537
ENSG00000168468	ENSMUSG00000028161	ENSGALG00000008858	ENSXETG00000024588	ENSDARG00000105276
ENSG00000067606	ENSMUSG00000026473	ENSGALG00000008875	ENSXETG00000024163	ENSDARG00000012801
ENSG00000091483	ENSMUSG00000028692	ENSGALG00000008934	ENSXETG00000003458	ENSDARG00000034610
ENSG00000174697	ENSMUSG00000022092	ENSGALG00000009003	ENSXETG00000021480	ENSDARG00000031888
ENSG00000103197	ENSMUSG00000061838	ENSGALG00000009014	ENSXETG00000012788	ENSDARG00000062054
ENSG00000002330	ENSMUSG00000025465	ENSGALG00000009036	ENSXETG00000008032	ENSDARG00000103826
ENSG00000198074	ENSMUSG00000004056	ENSGALG00000009287	ENSXETG00000030256	ENSDARG00000074556
ENSG00000119729	ENSMUSG00000024027	ENSGALG00000009306	ENSXETG00000008154	ENSDARG00000101849
ENSG00000171608	ENSMUSG00000023947	ENSGALG00000009364	ENSXETG00000021325	ENSDARG00000013871
ENSG00000163281	ENSMUSG00000067713	ENSGALG00000009435	ENSXETG00000007876	ENSDARG00000102773
ENSG00000150907	ENSMUSG00000059923	ENSGALG00000009511	ENSXETG00000018294	ENSDARG00000053196
ENSG00000049239	ENSMUSG00000097148	ENSGALG00000009589	ENSXETG00000033126	ENSDARG00000091624
ENSG00000070808	ENSMUSG00000050965	ENSGALG00000009754	ENSXETG00000011787	ENSDARG00000014674
ENSG00000117054	ENSMUSG00000028991	ENSGALG00000010000	ENSXETG00000011897	ENSDARG00000090421
ENSG00000117118	ENSMUSG00000003865	ENSGALG00000010010	ENSXETG00000013410	ENSDARG00000063037
ENSG00000156873	ENSMUSG00000061099	ENSGALG00000010023	ENSXETG00000021691	ENSDARG00000077145
ENSG00000110090	ENSMUSG00000046709	ENSGALG00000010026	ENSXETG00000011266	ENSDARG00000037506
ENSG00000204370	ENSMUSG00000054630	ENSGALG00000010053	ENSXETG00000030975	ENSDARG00000057571
ENSG00000142273	ENSMUSG00000026457	ENSGALG00000010078	ENSXETG00000019639	ENSDARG00000037099
ENSG00000156052	ENSMUSG00000002108	ENSGALG00000010127	ENSXETG00000032351	ENSDARG00000077007
ENSG00000182054	ENSMUSG00000020917	ENSGALG00000010171	ENSXETG00000019677	ENSDARG00000098844
ENSG00000121281	ENSMUSG00000025855	ENSGALG00000010244	ENSXETG00000012733	ENSDARG00000036222
ENSG00000248144	ENSMUSG00000030671	ENSGALG00000010286	ENSXETG00000005613	ENSDARG00000036272
ENSG00000067057	ENSMUSG00000020654	ENSGALG00000010335	ENSXETG00000032442	ENSDARG00000003008
ENSG00000168291	ENSMUSG00000052131	ENSGALG00000010440	ENSXETG00000031042	ENSDARG00000087657
ENSG00000072310	ENSMUSG00000001729	ENSGALG00000010628	ENSXETG00000000731	ENSDARG00000043457
ENSG00000140992	ENSMUSG00000031887	ENSGALG00000010688	ENSXETG00000018970	ENSDARG00000060120
ENSG00000228628	ENSMUSG00000090665	ENSGALG00000010709	ENSXETG00000013016	ENSDARG00000101589
ENSG00000151726	ENSMUSG00000032737	ENSGALG00000010778	ENSXETG00000005475	ENSDARG00000013274
ENSG00000213281	ENSMUSG00000035811	ENSGALG00000010826	ENSXETG00000034136	ENSDARG00000005423
ENSG00000113790	ENSMUSG00000057177	ENSGALG00000010899	ENSXETG00000009313	ENSDARG00000069089
ENSG00000171314	ENSMUSG00000027540	ENSGALG00000010915	ENSXETG00000024058	ENSDARG00000100086
ENSG00000164398	ENSMUSG00000096770	ENSGALG00000010983	ENSXETG00000016448	ENSDARG00000044153
ENSG00000172340	ENSMUSG00000035109	ENSGALG00000011058	ENSXETG00000001539	ENSDARG00000006341
ENSG00000169885	ENSMUSG00000030595	ENSGALG00000011104	ENSXETG00000010190	ENSDARG00000039241
ENSG00000111275	ENSMUSG00000004221	ENSGALG00000011109	ENSXETG00000031557	ENSDARG00000010002
ENSG00000277132	ENSMUSG00000028163	ENSGALG00000011219	ENSXETG00000030100	ENSDARG00000043608
ENSG00000164867	ENSMUSG00000001642	ENSGALG00000011295	ENSXETG00000006756	ENSDARG00000078645
ENSG00000105723	ENSMUSG00000026942	ENSGALG00000011360	ENSXETG00000008415	ENSDARG00000007693
ENSG00000220205	ENSMUSG00000032601	ENSGALG00000011473	ENSXETG00000020930	ENSDARG00000017037
ENSG00000131473	ENSMUSG00000025745	ENSGALG00000011620	ENSXETG00000015426	ENSDARG00000039914
ENSG00000182621	ENSMUSG00000026687	ENSGALG00000011659	ENSXETG00000023454	ENSDARG00000029501
ENSG00000014641	ENSMUSG00000022477	ENSGALG00000011699	ENSXETG00000031466	ENSDARG00000104569
ENSG00000118094	ENSMUSG00000067279	ENSGALG00000011805	ENSXETG00000020674	ENSDARG00000018478
ENSG00000228849	ENSMUSG00000026787	ENSGALG00000011950	ENSXETG00000008244	ENSDARG00000078618
ENSG00000117461	ENSMUSG00000027531	ENSGALG00000011968	ENSXETG00000024632	ENSDARG00000034409
ENSG00000118046	ENSMUSG00000034801	ENSGALG00000011992	ENSXETG00000014477	ENSDARG00000030781
ENSG00000100412	ENSMUSG00000037012	ENSGALG00000012135	ENSXETG00000014969	ENSDARG00000039501
ENSG00000149925	ENSMUSG00000041417	ENSGALG00000012250	ENSXETG00000023924	ENSDARG00000059770
ENSG00000168237	ENSMUSG00000044167	ENSGALG00000012273	ENSXETG00000016392	ENSDARG00000032079
ENSG00000159322	ENSMUSG00000024617	ENSGALG00000012280	ENSXETG00000012583	ENSDARG00000098726
ENSG00000132825	ENSMUSG00000042406	ENSGALG00000012304	ENSXETG00000025994	ENSDARG00000104810
ENSG00000120437	ENSMUSG00000032279	ENSGALG00000012338	ENSXETG00000015609	ENSDARG00000038442
ENSG00000065615	ENSMUSG00000049999	ENSGALG00000012365	ENSXETG00000033323	ENSDARG00000040988
ENSG00000121879	ENSMUSG00000060601	ENSGALG00000012433	ENSXETG00000016986	ENSDARG00000088634
ENSG00000162409	ENSMUSG00000043733	ENSGALG00000012612	ENSXETG00000007557	ENSDARG00000103849
ENSG00000111640	ENSMUSG00000022126	ENSGALG00000012613	ENSXETG00000014636	ENSDARG00000012987
ENSG00000181929	ENSMUSG00000030341	ENSGALG00000012865	ENSXETG00000012072	ENSDARG00000004015
ENSG00000156515	ENSMUSG00000020785	ENSGALG00000013000	ENSXETG00000016790	ENSDARG00000009870
ENSG00000140263	ENSMUSG00000028645	ENSGALG00000013022	ENSXETG00000021239	ENSDARG00000011665
ENSG00000130304	ENSMUSG00000021820	ENSGALG00000013060	ENSXETG00000001148	ENSDARG00000039515
ENSG00000170266	ENSMUSG00000024241	ENSGALG00000013069	ENSXETG00000013484	ENSDARG00000101482
ENSG00000126767	ENSMUSG00000058076	ENSGALG00000013165	ENSXETG00000015096	ENSDARG00000014588
ENSG00000117020	ENSMUSG00000039656	ENSGALG00000013167	ENSXETG00000010064	ENSDARG00000023648
ENSG00000175766	ENSMUSG00000025958	ENSGALG00000013224	ENSXETG00000009268	ENSDARG00000021346
ENSG00000147262	ENSMUSG00000029762	ENSGALG00000013257	ENSXETG00000018848	ENSDARG00000016721
ENSG00000159224	ENSMUSG00000029053	ENSGALG00000013265	ENSXETG00000019515	ENSDARG00000102730
ENSG00000062485	ENSMUSG00000004789	ENSGALG00000013303	ENSXETG00000014468	ENSDARG00000099841
ENSG00000119383	ENSMUSG00000032872	ENSGALG00000013760	ENSXETG00000032118	ENSDARG00000100003
ENSG00000165059	ENSMUSG00000061758	ENSGALG00000013761	ENSXETG00000033917	ENSDARG00000068064
ENSG00000083720	ENSMUSG00000028738	ENSGALG00000013828	ENSXETG00000009404	ENSDARG00000099755
ENSG00000134240	ENSMUSG00000059343	ENSGALG00000013978	ENSXETG00000008603	ENSDARG00000103800
ENSG00000226784	ENSMUSG00000016933	ENSGALG00000014033	ENSXETG00000012288	ENSDARG00000018060
ENSG00000198754	ENSMUSG00000029455	ENSGALG00000014071	ENSXETG00000014367	ENSDARG00000003854
ENSG00000102144	ENSMUSG00000055980	ENSGALG00000014155	ENSXETG00000002983	ENSDARG00000057465
ENSG00000196620	ENSMUSG00000029819	ENSGALG00000014210	ENSXETG00000021132	ENSDARG00000044691
ENSG00000278373	ENSMUSG00000061906	ENSGALG00000014363	ENSXETG00000008955	ENSDARG00000100869
ENSG00000187840	ENSMUSG00000033065	ENSGALG00000014398	ENSXETG00000012429	ENSDARG00000103908
ENSG00000004660	ENSMUSG00000003068	ENSGALG00000014442	ENSXETG00000013518	ENSDARG00000004078
ENSG00000166501	ENSMUSG00000030660	ENSGALG00000014471	ENSXETG00000017935	ENSDARG00000055712
ENSG00000185338	ENSMUSG00000024927	ENSGALG00000014526	ENSXETG00000021876	ENSDARG00000020956
ENSG00000112164	ENSMUSG00000020664	ENSGALG00000014528	ENSXETG00000002647	ENSDARG00000014230
ENSG00000100889	ENSMUSG00000024143	ENSGALG00000014539	ENSXETG00000014217	ENSDARG00000015199
ENSG00000068976	ENSMUSG00000025665	ENSGALG00000014786	ENSXETG00000006892	ENSDARG00000017661
ENSG00000104825	ENSMUSG00000028980	ENSGALG00000014832	ENSXETG00000009096	ENSDARG00000087993
ENSG00000117676	ENSMUSG00000076436	ENSGALG00000014846	ENSXETG00000024480	ENSDARG00000014179
ENSG00000143891	ENSMUSG00000022186	ENSGALG00000014858	ENSXETG00000018997	ENSDARG00000057630
ENSG00000136750	ENSMUSG00000063358	ENSGALG00000014862	ENSXETG00000017586	ENSDARG00000058117
ENSG00000170145	ENSMUSG00000027690	ENSGALG00000014890	ENSXETG00000012275	ENSDARG00000031438
ENSG00000025434	ENSMUSG00000004267	ENSGALG00000014977	ENSXETG00000018980	ENSDARG00000074686
ENSG00000100485	ENSMUSG00000046598	ENSGALG00000015027	ENSXETG00000004845	ENSDARG00000060797
ENSG00000169962	ENSMUSG00000005373	ENSGALG00000015082	ENSXETG00000020491	ENSDARG00000101569
ENSG00000072133	ENSMUSG00000078937	ENSGALG00000015177	ENSXETG00000016587	ENSDARG00000013721
ENSG00000011405	ENSMUSG00000024401	ENSGALG00000015351	ENSXETG00000010731	ENSDARG00000103612
ENSG00000136872	ENSMUSG00000027104	ENSGALG00000015544	ENSXETG00000010844	ENSDARG00000093411
ENSG00000124767	ENSMUSG00000041798	ENSGALG00000015843	ENSXETG00000007566	ENSDARG00000097024
ENSG00000072062	ENSMUSG00000038894	ENSGALG00000015849	ENSXETG00000009789	ENSDARG00000062304
ENSG00000136244	ENSMUSG00000021536	ENSGALG00000015961	ENSXETG00000003981	ENSDARG00000060596
ENSG00000150995	ENSMUSG00000021748	ENSGALG00000016124	ENSXETG00000022974	ENSDARG00000053586
ENSG00000152556	ENSMUSG00000030541	ENSGALG00000016298	ENSXETG00000027683	ENSDARG00000005359
ENSG00000172331	ENSMUSG00000078308	ENSGALG00000016406	ENSXETG00000013641	ENSDARG00000062228
ENSG00000213639	ENSMUSG00000053644	ENSGALG00000016430	ENSXETG00000020387	ENSDARG00000053617
ENSG00000112972	ENSMUSG00000031834	ENSGALG00000016518	ENSXETG00000009022	ENSDARG00000099419
ENSG00000169169	ENSMUSG00000062908	ENSGALG00000016536	ENSXETG00000007201	ENSDARG00000029381
ENSG00000160741	ENSMUSG00000074264	ENSGALG00000016600	ENSXETG00000030329	ENSDARG00000059406
ENSG00000067829	ENSMUSG00000061601	ENSGALG00000016608	ENSXETG00000007026	ENSDARG00000069307
ENSG00000197444	ENSMUSG00000037112	ENSGALG00000016839	ENSXETG00000000445	ENSDARG00000103435
ENSG00000068366	ENSMUSG00000021448	ENSGALG00000016919	ENSXETG00000024193	ENSDARG00000067520
ENSG00000282905	ENSMUSG00000028307	ENSGALG00000016925	ENSXETG00000016889	ENSDARG00000103364
ENSG00000231321	ENSMUSG00000019699	ENSGALG00000016993	ENSXETG00000011138	ENSDARG00000098909
ENSG00000160691	ENSMUSG00000028945	ENSGALG00000017034	ENSXETG00000023616	ENSDARG00000103125
ENSG00000196396	ENSMUSG00000032098	ENSGALG00000017163	ENSXETG00000019631	ENSDARG00000037574
ENSG00000111674	ENSMUSG00000030246	ENSGALG00000020505	ENSXETG00000020416	ENSDARG00000031783
ENSG00000108515	ENSMUSG00000026778	ENSGALG00000020943	ENSXETG00000008821	ENSDARG00000090213
ENSG00000138814	ENSMUSG00000022383	ENSGALG00000021039	ENSXETG00000007279	ENSDARG00000058230
ENSG00000075239	ENSMUSG00000024207	ENSGALG00000021220	ENSXETG00000018019	ENSDARG00000092713
ENSG00000100030	ENSMUSG00000066632	ENSGALG00000022512	ENSXETG00000002617	ENSDARG00000103025
ENSG00000119689	ENSMUSG00000032462	ENSGALG00000022565	ENSXETG00000014506	ENSDARG00000007127
ENSG00000163581	ENSMUSG00000018796	ENSGALG00000022726	ENSXETG00000010166	ENSDARG00000077012
ENSG00000228321	ENSMUSG00000042626	ENSGALG00000022985	ENSXETG00000010198	ENSDARG00000015524
ENSG00000105221	ENSMUSG00000020190	ENSGALG00000023648	ENSXETG00000017643	ENSDARG00000008785
ENSG00000065833	ENSMUSG00000093930	ENSGALG00000023761	ENSXETG00000016127	ENSDARG00000075456
ENSG00000137154	ENSMUSG00000021069	ENSGALG00000023876	ENSXETG00000011175	ENSDARG00000019778
ENSG00000096717	ENSMUSG00000025537	ENSGALG00000024271	ENSXETG00000008860	ENSDARG00000052030
ENSG00000136143	ENSMUSG00000057666	ENSGALG00000025869	ENSXETG00000022881	ENSDARG00000036446
ENSG00000186350	ENSMUSG00000027875	ENSGALG00000025950	ENSXETG00000030636	ENSDARG00000042717
ENSG00000275176	ENSMUSG00000046934	ENSGALG00000026037	ENSXETG00000008782	ENSDARG00000059125
ENSG00000164039	ENSMUSG00000000171	ENSGALG00000026077	ENSXETG00000000586	ENSDARG00000070573
ENSG00000096968	ENSMUSG00000021456	ENSGALG00000026167	ENSXETG00000007561	ENSDARG00000070165
ENSG00000109320	ENSMUSG00000042010	ENSGALG00000026445	ENSXETG00000009210	ENSDARG00000102762
ENSG00000152254	ENSMUSG00000027513	ENSGALG00000026678	ENSXETG00000001485	ENSDARG00000069498
ENSG00000102794	ENSMUSG00000024122	ENSGALG00000026692	ENSXETG00000016229	ENSDARG00000002912
ENSG00000204490	ENSMUSG00000031278	ENSGALG00000026880	ENSXETG00000003950	ENSDARG00000067817
ENSG00000221823	ENSMUSG00000035027	ENSGALG00000026988	ENSXETG00000009330	ENSDARG00000036415
ENSG00000262785	ENSMUSG00000011034	ENSGALG00000027087	ENSXETG00000017532	ENSDARG00000075282
ENSG00000206289	ENSMUSG00000063130	ENSGALG00000027188	ENSXETG00000006322	ENSDARG00000037334
ENSG00000151067	ENSMUSG00000013663	ENSGALG00000027275	ENSXETG00000007642	ENSDARG00000101629
ENSG00000006071	ENSMUSG00000020532	ENSGALG00000027277	ENSXETG00000030650	ENSDARG00000018399
ENSG00000173281	ENSMUSG00000021577	ENSGALG00000027287	ENSXETG00000009754	ENSDARG00000036237
ENSG00000133731	ENSMUSG00000004455	ENSGALG00000027313	ENSXETG00000014799	ENSDARG00000030687
ENSG00000130957	ENSMUSG00000035473	ENSGALG00000027430	ENSXETG00000001281	ENSDARG00000021366
ENSG00000143171	ENSMUSG00000089960	ENSGALG00000027545	ENSXETG00000018114	ENSDARG00000013598
ENSG00000126934	ENSMUSG00000059201	ENSGALG00000027745	ENSXETG00000000548	ENSDARG00000045598
ENSG00000113396	ENSMUSG00000031537	ENSGALG00000027786	ENSXETG00000006455	ENSDARG00000038059
ENSG00000160999	ENSMUSG00000031576	ENSGALG00000027848	ENSXETG00000023815	ENSDARG00000051879
ENSG00000137841	ENSMUSG00000030265	ENSGALG00000027864	ENSXETG00000012512	ENSDARG00000015164
ENSG00000171298	ENSMUSG00000005057	ENSGALG00000027946	ENSXETG00000031817	ENSDARG00000099555
ENSG00000281877	ENSMUSG00000022220	ENSGALG00000028530	ENSXETG00000020962	ENSDARG00000034187
ENSG00000122585	ENSMUSG00000025579	ENSGALG00000028700	ENSXETG00000021105	ENSDARG00000054937
ENSG00000120910	ENSMUSG00000007783	ENSGALG00000028828	ENSXETG00000009359	ENSDARG00000038900
ENSG00000154415	ENSMUSG00000002944	ENSGALG00000028929	ENSXETG00000005206	ENSDARG00000040907
ENSG00000138030	ENSMUSG00000027406	ENSGALG00000029077	ENSXETG00000008254	ENSDARG00000075132
ENSG00000186951	ENSMUSG00000005534	ENSGALG00000029141	ENSXETG00000014029	ENSDARG00000067829
ENSG00000169032	ENSMUSG00000030382		ENSXETG00000011160	ENSDARG00000033184
ENSG00000135218	ENSMUSG00000029162		ENSXETG00000010847	ENSDARG00000034270
ENSG00000082701	ENSMUSG00000004040		ENSXETG00000008859	ENSDARG00000013317
ENSG00000110435	ENSMUSG00000000394		ENSXETG00000026945	ENSDARG00000076128
ENSG00000275544	ENSMUSG00000025746		ENSXETG00000021320	ENSDARG00000004561
ENSG00000122729	ENSMUSG00000053113		ENSXETG00000006262	ENSDARG00000104222
ENSG00000163394	ENSMUSG00000027227		ENSXETG00000019666	ENSDARG00000053326
ENSG00000145675	ENSMUSG00000010025		ENSXETG00000005164	ENSDARG00000009511
ENSG00000159346	ENSMUSG00000029209		ENSXETG00000011164	ENSDARG00000045557
ENSG00000126266	ENSMUSG00000025236		ENSXETG00000008976	ENSDARG00000086866
ENSG00000131828	ENSMUSG00000027790		ENSXETG00000011979	ENSDARG00000102328
ENSG00000181092	ENSMUSG00000022878		ENSXETG00000016588	ENSDARG00000044142
ENSG00000228978	ENSMUSG00000014351		ENSXETG00000003433	ENSDARG00000062315
ENSG00000123983	ENSMUSG00000020063		ENSXETG00000026517	ENSDARG00000017803
ENSG00000181856	ENSMUSG00000004936		ENSXETG00000024188	ENSDARG00000038141
ENSG00000073578	ENSMUSG00000028156		ENSXETG00000002522	ENSDARG00000060070
ENSG00000133703	ENSMUSG00000031808		ENSXETG00000030043	ENSDARG00000099657
ENSG00000163541	ENSMUSG00000024981		ENSXETG00000012289	ENSDARG00000014967
ENSG00000134333	ENSMUSG00000028599		ENSXETG00000030859	ENSDARG00000004094
ENSG00000067177	ENSMUSG00000025153		ENSXETG00000018719	ENSDARG00000098880
ENSG00000230108	ENSMUSG00000028405		ENSXETG00000021179	ENSDARG00000013522
ENSG00000109107	ENSMUSG00000024960		ENSXETG00000011197	ENSDARG00000012366
ENSG00000278139	ENSMUSG00000020333		ENSXETG00000017294	ENSDARG00000006220
ENSG00000228333	ENSMUSG00000038037			ENSDARG00000099154
ENSG00000169047	ENSMUSG00000023809			ENSDARG00000060504
ENSG00000143627	ENSMUSG00000030695			ENSDARG00000015050
ENSG00000115138	ENSMUSG00000051177			ENSDARG00000011537
ENSG00000165458	ENSMUSG00000099269			ENSDARG00000058285
ENSG00000132155	ENSMUSG00000045038			ENSDARG00000054191
ENSG00000126583	ENSMUSG00000070360			ENSDARG00000071005
ENSG00000129965	ENSMUSG00000063129			ENSDARG00000007412
ENSG00000141959	ENSMUSG00000028167			ENSDARG00000030604
ENSG00000141564	ENSMUSG00000029167			ENSDARG00000101145
ENSG00000282607	ENSMUSG00000050974			ENSDARG00000005481
ENSG00000174775	ENSMUSG00000063065			ENSDARG00000102326
ENSG00000234539	ENSMUSG00000014956			ENSDARG00000017772
ENSG00000102893	ENSMUSG00000033295			ENSDARG00000038608
ENSG00000006831	ENSMUSG00000025127			ENSDARG00000038703
ENSG00000078295	ENSMUSG00000042717			ENSDARG00000013063
ENSG00000171105	ENSMUSG00000005469			ENSDARG00000003517
ENSG00000151247	ENSMUSG00000009406			ENSDARG00000093043
ENSG00000143252	ENSMUSG00000024402			ENSDARG00000103479
ENSG00000205560	ENSMUSG00000057722			ENSDARG00000044183
ENSG00000131069	ENSMUSG00000028698			ENSDARG00000079618
ENSG00000115966	ENSMUSG00000054667			ENSDARG00000022712
ENSG00000083807	ENSMUSG00000093931			ENSDARG00000091342
ENSG00000117305	ENSMUSG00000002010			ENSDARG00000077911
ENSG00000123104	ENSMUSG00000047674			ENSDARG00000009443
ENSG00000131791	ENSMUSG00000002413			ENSDARG00000074149
ENSG00000051382	ENSMUSG00000005580			ENSDARG00000101176
ENSG00000107643	ENSMUSG00000051209			ENSDARG00000034173
ENSG00000173599	ENSMUSG00000039515			ENSDARG00000027419
ENSG00000107263	ENSMUSG00000021948			ENSDARG00000010555
ENSG00000196616	ENSMUSG00000046159			ENSDARG00000088366
ENSG00000213676	ENSMUSG00000007207			ENSDARG00000103847
ENSG00000044446	ENSMUSG00000020277			ENSDARG00000105159
ENSG00000079435	ENSMUSG00000021196			ENSDARG00000053215
ENSG00000135930	ENSMUSG00000037370			ENSDARG00000012625
ENSG00000146232	ENSMUSG00000032648			ENSDARG00000063299
ENSG00000119938	ENSMUSG00000027452			ENSDARG00000011909
ENSG00000102871	ENSMUSG00000032281			ENSDARG00000017047
ENSG00000154229	ENSMUSG00000026254			ENSDARG00000055652
ENSG00000115592	ENSMUSG00000070704			ENSDARG00000018882
ENSG00000164708	ENSMUSG00000006127			ENSDARG00000014655
ENSG00000170950	ENSMUSG00000062646			ENSDARG00000079249
ENSG00000188191	ENSMUSG00000015843			ENSDARG00000035350
ENSG00000085662	ENSMUSG00000029471			ENSDARG00000056623
ENSG00000106615	ENSMUSG00000020258			ENSDARG00000078378
ENSG00000232810	ENSMUSG00000029644			ENSDARG00000033437
ENSG00000174233	ENSMUSG00000025583			ENSDARG00000069026
ENSG00000067182	ENSMUSG00000033765			ENSDARG00000024278
ENSG00000110931	ENSMUSG00000015968			ENSDARG00000044094
ENSG00000187486	ENSMUSG00000000168			ENSDARG00000052696
ENSG00000107758	ENSMUSG00000068587			ENSDARG00000099860
ENSG00000177189	ENSMUSG00000005232			ENSDARG00000060641
ENSG00000005339				ENSDARG00000030087
ENSG00000087460				ENSDARG00000038095
ENSG00000164776				ENSDARG00000009390
ENSG00000100504				ENSDARG00000006609
ENSG00000163932				ENSDARG00000024443
ENSG00000142208				ENSDARG00000068006
ENSG00000115263				ENSDARG00000101251
ENSG00000278540				ENSDARG00000020898
ENSG00000241635				ENSDARG00000052089
ENSG00000132639				ENSDARG00000030173
ENSG00000159399				ENSDARG00000054208
ENSG00000159723				ENSDARG00000022254
				ENSDARG00000054323
				ENSDARG00000071076
				ENSDARG00000043094
				ENSDARG00000104808
				ENSDARG00000088813
				ENSDARG00000068367
				ENSDARG00000060594
				ENSDARG00000023318
				ENSDARG00000015134
				ENSDARG00000052468
				ENSDARG00000026048
				ENSDARG00000052099
				ENSDARG00000098696
				ENSDARG00000008398
				ENSDARG00000043135
				ENSDARG00000031616
				ENSDARG00000009208
				ENSDARG00000030357
				ENSDARG00000044753
				ENSDARG00000014554
				ENSDARG00000097979
				ENSDARG00000012387
				ENSDARG00000079123
				ENSDARG00000074791
				ENSDARG00000055331
				ENSDARG00000071395
				ENSDARG00000020334
				ENSDARG00000060153
				ENSDARG00000021225
				ENSDARG00000043371
				ENSDARG00000015971
				ENSDARG00000071298
				ENSDARG00000007294
				ENSDARG00000077364
				ENSDARG00000075253
				ENSDARG00000089873
				ENSDARG00000014068
				ENSDARG00000056196
				ENSDARG00000099079
				ENSDARG00000025012
				ENSDARG00000026376
				ENSDARG00000009477
				ENSDARG00000000369
				ENSDARG00000075437
				ENSDARG00000103428
				ENSDARG00000046074
				ENSDARG00000023903
				ENSDARG00000037781
				ENSDARG00000052712
				ENSDARG00000032639
				ENSDARG00000025428
				ENSDARG00000057661
				ENSDARG00000035452
				ENSDARG00000030765
				ENSDARG00000038524
				ENSDARG00000030139
				ENSDARG00000030514
				ENSDARG00000098766
				ENSDARG00000070651
				ENSDARG00000054087
				ENSDARG00000087828
				ENSDARG00000044914
				ENSDARG00000001578
				ENSDARG00000027552
