# Supplementary material for: A comparative genomics study of carbohydrate/glucose metabolic genes: from fish to mammals
Source: BMC Genomics. 2018 Apr 11;19:246. doi: 10.1186/s12864-018-4647-4 (PMC5896114; doi:10.1186/s12864-018-4647-4)
Supplement: Supplementary file 7 — Table S6. Five species orthologues. Information including orthologue gene ID, gene name, % identity target species, identical genes to the query gene, orthology confidence and homology type are listed in the table. (XLSX 4387 kb) [file 12864_2018_4647_MOESM7_ESM.xlsx]

## Sheet: orthologs of 791zebrafish
Zebrafish Gene stable ID	Gene name	Human gene stable ID	Human gene name	Human homology type	%id. target Human gene identical to query gene	Hyrax orthology confidence [0 low, 1 high]	Mouse gene stable ID	Mouse gene name	Mouse homology type	%id. target Mouse gene identical to query gene	Mouse orthology confidence [0 low, 1 high]	Chicken gene stable ID	Chicken gene name	Chicken homology type	%id. target Chicken gene identical to query gene	Chicken orthology confidence [0 low, 1 high]	Xenopus gene stable ID	Xenopus gene name	Xenopus homology type	%id. target Xenopus gene identical to query gene	Xenopus orthology confidence [0 low, 1 high]
ENSDARG00000000369	prkag3b	ENSG00000115592	PRKAG3	ortholog_one2many	61.9883	0	ENSMUSG00000006542	Prkag3	ortholog_one2many	62.2807	0	ENSGALG00000011360	PRKAG3	ortholog_one2many	66.9591	0	ENSXETG00000013879	prkag3	ortholog_one2many	64.6199	1
ENSDARG00000001437	slc2a1a	ENSG00000117394	SLC2A1	ortholog_one2many	74.7951	0	ENSMUSG00000028645	Slc2a1	ortholog_one2many	75.2049	0	ENSGALG00000004889	SLC2A1	ortholog_one2many	74.7951	0	ENSXETG00000017639	slc2a1	ortholog_one2many	69.0574	0
ENSDARG00000001578	echs1	ENSG00000127884	ECHS1	ortholog_one2one	69.4158	0	ENSMUSG00000025465	Echs1	ortholog_one2one	70.4467	1	ENSGALG00000024271	ECHS1	ortholog_one2one	72.1649	1	ENSXETG00000030329		ortholog_one2many	29.8969	1
ENSDARG00000001578	echs1	ENSG00000127884	ECHS1	ortholog_one2one	69.4158	0	ENSMUSG00000025465	Echs1	ortholog_one2one	70.4467	1	ENSGALG00000024271	ECHS1	ortholog_one2one	72.1649	1	ENSXETG00000000848	echs1	ortholog_one2many	41.2371	0
ENSDARG00000001710	flot1a	ENSG00000137312	FLOT1	ortholog_one2many	79.9054	0	ENSMUSG00000059714	Flot1	ortholog_one2many	79.9054	1	ENSGALG00000029594		ortholog_many2many	29.078	0	ENSXETG00000024085	flot1	ortholog_one2many	62.8842	1
ENSDARG00000001710	flot1a	ENSG00000137312	FLOT1	ortholog_one2many	79.9054	0	ENSMUSG00000059714	Flot1	ortholog_one2many	79.9054	1	ENSGALG00000040703		ortholog_many2many	36.1702	0	ENSXETG00000024085	flot1	ortholog_one2many	62.8842	1
ENSDARG00000001712	si:ch211-247n2.1	ENSG00000145936	KCNMB1	ortholog_many2many	26.0536	0	ENSMUSG00000020155	Kcnmb1	ortholog_many2many	25.2874	0	ENSGALG00000002118	KCNMB1	ortholog_many2many	31.8008	0
ENSDARG00000001712	si:ch211-247n2.1	ENSG00000197584	KCNMB2	ortholog_many2many	48.659	0	ENSMUSG00000020155	Kcnmb1	ortholog_many2many	25.2874	0	ENSGALG00000002118	KCNMB1	ortholog_many2many	31.8008	0
ENSDARG00000001712	si:ch211-247n2.1	ENSG00000275163	AC117457.1	ortholog_many2many	48.659	0	ENSMUSG00000020155	Kcnmb1	ortholog_many2many	25.2874	0	ENSGALG00000002118	KCNMB1	ortholog_many2many	31.8008	0
ENSDARG00000001712	si:ch211-247n2.1	ENSG00000145936	KCNMB1	ortholog_many2many	26.0536	0	ENSMUSG00000037610	Kcnmb2	ortholog_many2many	47.8927	0	ENSGALG00000002118	KCNMB1	ortholog_many2many	31.8008	0
ENSDARG00000001712	si:ch211-247n2.1	ENSG00000197584	KCNMB2	ortholog_many2many	48.659	0	ENSMUSG00000037610	Kcnmb2	ortholog_many2many	47.8927	0	ENSGALG00000002118	KCNMB1	ortholog_many2many	31.8008	0
ENSDARG00000001712	si:ch211-247n2.1	ENSG00000275163	AC117457.1	ortholog_many2many	48.659	0	ENSMUSG00000037610	Kcnmb2	ortholog_many2many	47.8927	0	ENSGALG00000002118	KCNMB1	ortholog_many2many	31.8008	0
ENSDARG00000001712	si:ch211-247n2.1	ENSG00000145936	KCNMB1	ortholog_many2many	26.0536	0	ENSMUSG00000020155	Kcnmb1	ortholog_many2many	25.2874	0	ENSGALG00000031929		ortholog_many2many	48.2759	0
ENSDARG00000001712	si:ch211-247n2.1	ENSG00000197584	KCNMB2	ortholog_many2many	48.659	0	ENSMUSG00000020155	Kcnmb1	ortholog_many2many	25.2874	0	ENSGALG00000031929		ortholog_many2many	48.2759	0
ENSDARG00000001712	si:ch211-247n2.1	ENSG00000275163	AC117457.1	ortholog_many2many	48.659	0	ENSMUSG00000020155	Kcnmb1	ortholog_many2many	25.2874	0	ENSGALG00000031929		ortholog_many2many	48.2759	0
ENSDARG00000001712	si:ch211-247n2.1	ENSG00000145936	KCNMB1	ortholog_many2many	26.0536	0	ENSMUSG00000037610	Kcnmb2	ortholog_many2many	47.8927	0	ENSGALG00000031929		ortholog_many2many	48.2759	0
ENSDARG00000001712	si:ch211-247n2.1	ENSG00000197584	KCNMB2	ortholog_many2many	48.659	0	ENSMUSG00000037610	Kcnmb2	ortholog_many2many	47.8927	0	ENSGALG00000031929		ortholog_many2many	48.2759	0
ENSDARG00000001712	si:ch211-247n2.1	ENSG00000275163	AC117457.1	ortholog_many2many	48.659	0	ENSMUSG00000037610	Kcnmb2	ortholog_many2many	47.8927	0	ENSGALG00000031929		ortholog_many2many	48.2759	0
ENSDARG00000001712	si:ch211-247n2.1	ENSG00000145936	KCNMB1	ortholog_many2many	26.0536	0	ENSMUSG00000020155	Kcnmb1	ortholog_many2many	25.2874	0	ENSGALG00000002118	KCNMB1	ortholog_many2many	31.8008	0
ENSDARG00000001712	si:ch211-247n2.1	ENSG00000197584	KCNMB2	ortholog_many2many	48.659	0	ENSMUSG00000020155	Kcnmb1	ortholog_many2many	25.2874	0	ENSGALG00000002118	KCNMB1	ortholog_many2many	31.8008	0
ENSDARG00000001712	si:ch211-247n2.1	ENSG00000275163	AC117457.1	ortholog_many2many	48.659	0	ENSMUSG00000020155	Kcnmb1	ortholog_many2many	25.2874	0	ENSGALG00000002118	KCNMB1	ortholog_many2many	31.8008	0
ENSDARG00000001712	si:ch211-247n2.1	ENSG00000145936	KCNMB1	ortholog_many2many	26.0536	0	ENSMUSG00000037610	Kcnmb2	ortholog_many2many	47.8927	0	ENSGALG00000002118	KCNMB1	ortholog_many2many	31.8008	0
ENSDARG00000001712	si:ch211-247n2.1	ENSG00000197584	KCNMB2	ortholog_many2many	48.659	0	ENSMUSG00000037610	Kcnmb2	ortholog_many2many	47.8927	0	ENSGALG00000002118	KCNMB1	ortholog_many2many	31.8008	0
ENSDARG00000001712	si:ch211-247n2.1	ENSG00000275163	AC117457.1	ortholog_many2many	48.659	0	ENSMUSG00000037610	Kcnmb2	ortholog_many2many	47.8927	0	ENSGALG00000002118	KCNMB1	ortholog_many2many	31.8008	0
ENSDARG00000001712	si:ch211-247n2.1	ENSG00000145936	KCNMB1	ortholog_many2many	26.0536	0	ENSMUSG00000020155	Kcnmb1	ortholog_many2many	25.2874	0	ENSGALG00000031929		ortholog_many2many	48.2759	0
ENSDARG00000001712	si:ch211-247n2.1	ENSG00000197584	KCNMB2	ortholog_many2many	48.659	0	ENSMUSG00000020155	Kcnmb1	ortholog_many2many	25.2874	0	ENSGALG00000031929		ortholog_many2many	48.2759	0
ENSDARG00000001712	si:ch211-247n2.1	ENSG00000275163	AC117457.1	ortholog_many2many	48.659	0	ENSMUSG00000020155	Kcnmb1	ortholog_many2many	25.2874	0	ENSGALG00000031929		ortholog_many2many	48.2759	0
ENSDARG00000001712	si:ch211-247n2.1	ENSG00000145936	KCNMB1	ortholog_many2many	26.0536	0	ENSMUSG00000037610	Kcnmb2	ortholog_many2many	47.8927	0	ENSGALG00000031929		ortholog_many2many	48.2759	0
ENSDARG00000001712	si:ch211-247n2.1	ENSG00000197584	KCNMB2	ortholog_many2many	48.659	0	ENSMUSG00000037610	Kcnmb2	ortholog_many2many	47.8927	0	ENSGALG00000031929		ortholog_many2many	48.2759	0
ENSDARG00000001712	si:ch211-247n2.1	ENSG00000275163	AC117457.1	ortholog_many2many	48.659	0	ENSMUSG00000037610	Kcnmb2	ortholog_many2many	47.8927	0	ENSGALG00000031929		ortholog_many2many	48.2759	0
ENSDARG00000001782	prkacba
ENSDARG00000001870	atp1a1a.4	ENSG00000163399	ATP1A1	ortholog_one2many	87.5	1	ENSMUSG00000033161	Atp1a1	ortholog_one2many	87.207	1	ENSGALG00000032247	ATP1A1	ortholog_one2many	83.6914	1	ENSXETG00000020366	atp1a1	ortholog_one2many	87.207	1
ENSDARG00000001933	prkag2b	ENSG00000106617	PRKAG2	ortholog_one2many	64.1651	0	ENSMUSG00000028944	Prkag2	ortholog_one2many	64.1651	0	ENSGALG00000006219	PRKAG2	ortholog_one2many	65.8537	0	ENSXETG00000009727	prkag1	ortholog_one2many	64.3527	1
ENSDARG00000001937	CABZ01043017.1
ENSDARG00000001953	pfkfb3	ENSG00000170525	PFKFB3	ortholog_one2one	68.8433	0	ENSMUSG00000026773	Pfkfb3	ortholog_one2one	71.6418	1	ENSGALG00000040369	PFKFB3	ortholog_one2one	76.4925	1	ENSXETG00000018121	pfkfb3	ortholog_one2one	66.0448	1
ENSDARG00000002006	rxrbb	ENSG00000204231	RXRB	ortholog_one2many	70.1422	0	ENSMUSG00000039656	Rxrb	ortholog_one2many	69.1943	0						ENSXETG00000020416	rxrb	ortholog_one2many	75.5924	0
ENSDARG00000002021	pygb	ENSG00000100994	PYGB	ortholog_one2one	86.9514	0	ENSMUSG00000033059	Pygb	ortholog_one2one	86.8327	1	ENSGALG00000008508	PYGB	ortholog_one2one	87.1886	1	ENSXETG00000012788	pygm	ortholog_one2one	81.8505	1
ENSDARG00000002037	pfkfb2b	ENSG00000123836	PFKFB2	ortholog_one2many	70.6204	0	ENSMUSG00000101904	Gm29427	ortholog_many2many	53.2847	0	ENSGALG00000001117	PFKFB2	ortholog_one2many	68.9781	0	ENSXETG00000017108	pfkfb2	ortholog_one2many	67.8832	1
ENSDARG00000002037	pfkfb2b	ENSG00000123836	PFKFB2	ortholog_one2many	70.6204	0	ENSMUSG00000026409	Pfkfb2	ortholog_many2many	69.5256	0	ENSGALG00000001117	PFKFB2	ortholog_one2many	68.9781	0	ENSXETG00000017108	pfkfb2	ortholog_one2many	67.8832	1
ENSDARG00000002197	pygl	ENSG00000100504	PYGL	ortholog_one2one	81.8501	0	ENSMUSG00000021069	Pygl	ortholog_one2one	82.5527	1	ENSGALG00000012365	PYGL	ortholog_one2one	83.0211	1	ENSXETG00000016477	pygl	ortholog_one2one	84.4262	1
ENSDARG00000002305	me3	ENSG00000151376	ME3	ortholog_one2one	74.7927	0	ENSMUSG00000030621	Me3	ortholog_one2one	74.9585	0	ENSGALG00000017246	ME3	ortholog_one2one	79.1045	0	ENSXETG00000010436	me3	ortholog_one2one	79.9337	0
ENSDARG00000002401	gale	ENSG00000117308	GALE	ortholog_one2one	72.5714	0	ENSMUSG00000028671	Gale	ortholog_one2one	72.2857	1	ENSGALG00000004047	GALE	ortholog_one2one	58.8571	1	ENSXETG00000001170	gale	ortholog_one2one	75.1429	1
ENSDARG00000002634	b4galt1	ENSG00000086062	B4GALT1	ortholog_one2many	56.5934	0	ENSMUSG00000028413	B4galt1	ortholog_one2many	55.2198	0	ENSGALG00000002022	B4GALT1	ortholog_one2many	56.8681	0	ENSXETG00000024147	b4galt1.1	ortholog_many2many	52.7473	0
ENSDARG00000002634	b4galt1	ENSG00000086062	B4GALT1	ortholog_one2many	56.5934	0	ENSMUSG00000028413	B4galt1	ortholog_one2many	55.2198	0	ENSGALG00000002022	B4GALT1	ortholog_one2many	56.8681	0	ENSXETG00000024146	b4galt1.2	ortholog_many2many	55.4945	0
ENSDARG00000002764	miox	ENSG00000100253	MIOX	ortholog_one2one	67.1378	0	ENSMUSG00000022613	Miox	ortholog_one2one	66.4311	1	ENSGALG00000041965		ortholog_one2one	27.5618	1	ENSXETG00000023087	miox	ortholog_one2one	69.2579	1
ENSDARG00000002779	pdx1	ENSG00000139515	PDX1	ortholog_one2one	55.2846	0	ENSMUSG00000029644	Pdx1	ortholog_one2one	56.5041	1	ENSGALG00000038454	PDX1	ortholog_one2one	52.0325	1	ENSXETG00000011787	pdx1	ortholog_one2one	52.0325	1
ENSDARG00000002791	atp1a1a.1	ENSG00000163399	ATP1A1	ortholog_one2many	88.6187	1	ENSMUSG00000033161	Atp1a1	ortholog_one2many	88.2296	0	ENSGALG00000032247	ATP1A1	ortholog_one2many	84.5331	0	ENSXETG00000020366	atp1a1	ortholog_one2many	88.9105	1
ENSDARG00000002897	INPP1	ENSG00000151689	INPP1	ortholog_one2one	45.3826	0	ENSMUSG00000026102	Inpp1	ortholog_one2one	46.438	1						ENSXETG00000015248	inpp1	ortholog_one2one	43.2718	1
ENSDARG00000002912	adipor1a	ENSG00000159346	ADIPOR1	ortholog_one2many	80	0	ENSMUSG00000026457	Adipor1	ortholog_one2many	79.7333	1	ENSGALG00000000094	ADIPOR1	ortholog_one2many	80.8	1	ENSXETG00000007972	adipor1	ortholog_one2many	79.2	0
ENSDARG00000002994	itpkca	ENSG00000086544	ITPKC	ortholog_one2many	51.0791	0	ENSMUSG00000003752	Itpkc	ortholog_one2many	51.3189	0						ENSXETG00000002580	itpkc	ortholog_one2many	55.6355	1
ENSDARG00000003008	prkcea	ENSG00000171132	PRKCE	ortholog_one2many	85.2151	0	ENSMUSG00000045038	Prkce	ortholog_one2many	85.3495	0	ENSGALG00000010000	PRKCE	ortholog_one2many	74.4624	0	ENSXETG00000022951	prkce	ortholog_one2many	85.4839	1
ENSDARG00000003250	pik3cd	ENSG00000171608	PIK3CD	ortholog_one2one	69.1049	0	ENSMUSG00000039936	Pik3cd	ortholog_one2one	68.8162	1	ENSGALG00000002583	PIK3CD	ortholog_one2one	68.5274	1
ENSDARG00000003446	ippk	ENSG00000127080	IPPK	ortholog_one2one	56.3147	1	ENSMUSG00000021385	Ippk	ortholog_one2one	56.7288	1	ENSGALG00000033825		ortholog_one2many	43.0642	0	ENSXETG00000020924	ippk	ortholog_one2one	56.7288	1
ENSDARG00000003446	ippk	ENSG00000127080	IPPK	ortholog_one2one	56.3147	1	ENSMUSG00000021385	Ippk	ortholog_one2one	56.7288	1	ENSGALG00000004684		ortholog_one2many	58.7992	1	ENSXETG00000020924	ippk	ortholog_one2one	56.7288	1
ENSDARG00000003486	ppp1caa	ENSG00000172531	PPP1CA	ortholog_one2many	89.426	0	ENSMUSG00000040385	Ppp1ca	ortholog_one2many	89.1239	0	ENSGALG00000040016	PPP1CA	ortholog_one2many	86.4048	0	ENSXETG00000009689	ppp1ca	ortholog_one2many	66.7674	0
ENSDARG00000003517	impa1	ENSG00000133731	IMPA1	ortholog_one2one	65.9574	0	ENSMUSG00000027531	Impa1	ortholog_one2one	63.1206	1	ENSGALG00000034487	IMPA1	ortholog_one2one	64.8936	0	ENSXETG00000010421	impa1	ortholog_one2one	64.1844	1
ENSDARG00000003675	cryl1	ENSG00000165475	CRYL1	ortholog_one2one	55.873	0	ENSMUSG00000021947	Cryl1	ortholog_one2one	57.1429	1	ENSGALG00000017135	CRYL1	ortholog_one2one	56.1905	1	ENSXETG00000002645	cryl1	ortholog_one2one	58.4127	1
ENSDARG00000003776	pip4k2aa	ENSG00000150867	PIP4K2A	ortholog_one2many	87.1287	0	ENSMUSG00000026737	Pip4k2a	ortholog_one2many	87.1287	1	ENSGALG00000007877	PIP4K2A	ortholog_one2many	85.6436	1	ENSXETG00000030058	pip4k2b	ortholog_one2many	84.6535	1
ENSDARG00000003795	IDH2	ENSG00000182054	IDH2	ortholog_one2one	64.4444	0	ENSMUSG00000030541	Idh2	ortholog_one2one	63.5556	0	ENSGALG00000034434	IDH2	ortholog_one2one	65.5556	0	ENSXETG00000027622	idh2	ortholog_one2one	65.1111	0
ENSDARG00000003818	prkag1	ENSG00000181929	PRKAG1	ortholog_one2one	77.5758	0	ENSMUSG00000067713	Prkag1	ortholog_one2one	77.5758	0	ENSGALG00000036282	PRKAG1	ortholog_one2many	75.7576	0	ENSXETG00000011175	prkag2	ortholog_one2one	75.7576	0
ENSDARG00000003818	prkag1	ENSG00000181929	PRKAG1	ortholog_one2one	77.5758	0	ENSMUSG00000067713	Prkag1	ortholog_one2one	77.5758	0	ENSGALG00000042033	PRKAG1	ortholog_one2many	75.7576	0	ENSXETG00000011175	prkag2	ortholog_one2one	75.7576	0
ENSDARG00000003854	acsl1b	ENSG00000151726	ACSL1	ortholog_one2many	65.7102	0	ENSMUSG00000018796	Acsl1	ortholog_one2many	64.8494	0	ENSGALG00000010628	ACSL1	ortholog_one2many	67.2884	0	ENSXETG00000001539	acsl1	ortholog_one2many	69.1535	1
ENSDARG00000004015	adcyap1a	ENSG00000141433	ADCYAP1	ortholog_one2many	41.206		ENSMUSG00000024256	Adcyap1	ortholog_one2many	42.2111	0	ENSGALG00000014858	PACAP	ortholog_one2many	46.7337	1	ENSXETG00000019179	adcyap1	ortholog_one2many	45.2261	1
ENSDARG00000004078	acsl4a	ENSG00000068366	ACSL4	ortholog_one2many	74.3626	0	ENSMUSG00000031278	Acsl4	ortholog_one2many	74.9292	1	ENSGALG00000008088	ACSL4	ortholog_one2many	73.9377	1	ENSXETG00000012429	acsl4	ortholog_one2many	54.3909	1
ENSDARG00000004094	acsbg2	ENSG00000130377	ACSBG2	ortholog_one2one	47.8589	0	ENSMUSG00000024209	1700061G19Rik	ortholog_one2many	37.4055	1	ENSGALG00000001749	ACSBG2	ortholog_one2one	59.4458	1	ENSXETG00000033634		ortholog_one2many	28.7154	0
ENSDARG00000004094	acsbg2	ENSG00000130377	ACSBG2	ortholog_one2one	47.8589	0	ENSMUSG00000024209	1700061G19Rik	ortholog_one2many	37.4055	1	ENSGALG00000001749	ACSBG2	ortholog_one2one	59.4458	1	ENSXETG00000021876	acsbg2	ortholog_one2many	59.3199	1
ENSDARG00000004094	acsbg2	ENSG00000130377	ACSBG2	ortholog_one2one	47.8589	0	ENSMUSG00000024207	Acsbg2	ortholog_one2many	46.7254	0	ENSGALG00000001749	ACSBG2	ortholog_one2one	59.4458	1	ENSXETG00000033634		ortholog_one2many	28.7154	0
ENSDARG00000004094	acsbg2	ENSG00000130377	ACSBG2	ortholog_one2one	47.8589	0	ENSMUSG00000024207	Acsbg2	ortholog_one2many	46.7254	0	ENSGALG00000001749	ACSBG2	ortholog_one2one	59.4458	1	ENSXETG00000021876	acsbg2	ortholog_one2many	59.3199	1
ENSDARG00000004561	prkcg	ENSG00000126583	PRKCG	ortholog_one2one	69.1132	0	ENSMUSG00000078816	Prkcg	ortholog_one2one	69.419	1						ENSXETG00000010034	prkcg	ortholog_one2one	56.8807	1
ENSDARG00000004616	mtmr2	ENSG00000087053	MTMR2	ortholog_one2one	74.8387	0	ENSMUSG00000031918	Mtmr2	ortholog_one2one	73.871	0	ENSGALG00000017200	MTMR2	ortholog_one2one	72.2581	0	ENSXETG00000007082	mtmr2	ortholog_one2one	65	0
ENSDARG00000004697	rxrgb	ENSG00000143171	RXRG	ortholog_one2one	72.7876	0	ENSMUSG00000015843	Rxrg	ortholog_one2one	72.5664	1	ENSGALG00000040730	RXRG	ortholog_one2one	75	1	ENSXETG00000004750	rxrg	ortholog_one2one	72.7876	0
ENSDARG00000004830	flot2a	ENSG00000132589	FLOT2	ortholog_one2many	80.6075	0	ENSMUSG00000061981	Flot2	ortholog_one2many	80.1402	0	ENSGALG00000031216	FLOT2	ortholog_one2many	79.4393	1	ENSXETG00000014349		ortholog_many2many	64.7196	1
ENSDARG00000004830	flot2a	ENSG00000132589	FLOT2	ortholog_one2many	80.6075	0	ENSMUSG00000061981	Flot2	ortholog_one2many	80.1402	0	ENSGALG00000031216	FLOT2	ortholog_one2many	79.4393	1	ENSXETG00000022137	flot2	ortholog_many2many	58.6449	0
ENSDARG00000004880	acsm3	ENSG00000005187	ACSM3	ortholog_one2one	62.9442	0	ENSMUSG00000030935	Acsm3	ortholog_one2one	62.2673	0	ENSGALG00000002200	ACSM3	ortholog_one2one	59.0525	0	ENSXETG00000016740	acsm3	ortholog_one2one	60.0677	1
ENSDARG00000004904	gys2	ENSG00000111713	GYS2	ortholog_one2one	78.7447	0	ENSMUSG00000030244	Gys2	ortholog_one2one	78.3167	1	ENSGALG00000013265	GYS2	ortholog_one2one	80.1712	1	ENSXETG00000030975		ortholog_one2one	18.5449	0
ENSDARG00000004988	ppp3ca	ENSG00000138814	PPP3CA	ortholog_one2many	81.7505	0	ENSMUSG00000028161	Ppp3ca	ortholog_one2many	81.9367	1	ENSGALG00000039498	PPP3CA	ortholog_one2many	78.771	1	ENSXETG00000011160	ppp3ca	ortholog_one2many	81.378	0
ENSDARG00000005251	rpe	ENSG00000235376	RPEL1	ortholog_one2many	78.9474	0	ENSMUSG00000026005	Rpe	ortholog_one2one	80.7018	1	ENSGALG00000002847		ortholog_one2one	81.5789	0	ENSXETG00000018617	rpe	ortholog_one2one	70.1754	1
ENSDARG00000005251	rpe	ENSG00000197713	RPE	ortholog_one2many	82.4561	0	ENSMUSG00000026005	Rpe	ortholog_one2one	80.7018	1	ENSGALG00000002847		ortholog_one2one	81.5789	0	ENSXETG00000018617	rpe	ortholog_one2one	70.1754	1
ENSDARG00000005359	sucla2	ENSG00000136143	SUCLA2	ortholog_one2one	77.6824	0	ENSMUSG00000022110	Sucla2	ortholog_one2one	77.6824	1	ENSGALG00000016993	SUCLA2	ortholog_one2one	82.8326	1	ENSXETG00000000548	sucla2	ortholog_one2one	80.0429	1
ENSDARG00000005423	pgam1a	ENSG00000171314	PGAM1	ortholog_many2many	88.9764	0	ENSMUSG00000011752	Pgam1	ortholog_one2many	88.9764	1	ENSGALG00000007606	PGAM1	ortholog_one2many	87.4016	1	ENSXETG00000003433	pgam1	ortholog_one2many	91.3386	0
ENSDARG00000005423	pgam1a	ENSG00000226784	PGAM4	ortholog_many2many	86.6142	0	ENSMUSG00000011752	Pgam1	ortholog_one2many	88.9764	1	ENSGALG00000007606	PGAM1	ortholog_one2many	87.4016	1	ENSXETG00000003433	pgam1	ortholog_one2many	91.3386	0
ENSDARG00000005423	pgam1a	ENSG00000171314	PGAM1	ortholog_many2many	88.9764	0	ENSMUSG00000011752	Pgam1	ortholog_one2many	88.9764	1	ENSGALG00000007606	PGAM1	ortholog_one2many	87.4016	1	ENSXETG00000003433	pgam1	ortholog_one2many	91.3386	0
ENSDARG00000005423	pgam1a	ENSG00000226784	PGAM4	ortholog_many2many	86.6142	0	ENSMUSG00000011752	Pgam1	ortholog_one2many	88.9764	1	ENSGALG00000007606	PGAM1	ortholog_one2many	87.4016	1	ENSXETG00000003433	pgam1	ortholog_one2many	91.3386	0
ENSDARG00000005481	nfkbiaa	ENSG00000100906	NFKBIA	ortholog_one2many	49.3548	0	ENSMUSG00000021025	Nfkbia	ortholog_one2many	49.6774	1	ENSGALG00000027864	NFKBIA	ortholog_one2many	48.3871	1	ENSXETG00000017950	nfkbia	ortholog_one2many	46.7742	1
ENSDARG00000005578	ugp2a	ENSG00000169764	UGP2	ortholog_one2many	82.4458	0	ENSMUSG00000001891	Ugp2	ortholog_one2many	82.2485	0	ENSGALG00000008855	UGP2	ortholog_one2many	82.8402	1	ENSXETG00000013007	ugp2	ortholog_one2many	81.6568	0
ENSDARG00000005651	hrasb	ENSG00000174775	HRAS	ortholog_one2many	94.1799		ENSMUSG00000025499	Hras	ortholog_one2many	94.1799	1	ENSGALG00000040551		ortholog_many2many	77.2487	0	ENSXETG00000006040	hras	ortholog_one2many	95.2381	0
ENSDARG00000005651	hrasb	ENSG00000174775	HRAS	ortholog_one2many	94.1799		ENSMUSG00000025499	Hras	ortholog_one2many	94.1799	1	ENSGALG00000029260	H-RAS	ortholog_many2many	95.7672	0	ENSXETG00000006040	hras	ortholog_one2many	95.2381	0
ENSDARG00000005651	hrasb	ENSG00000174775	HRAS	ortholog_one2many	94.1799		ENSMUSG00000025499	Hras	ortholog_one2many	94.1799	1	ENSGALG00000034526	H-RAS	ortholog_many2many	95.7672	0	ENSXETG00000006040	hras	ortholog_one2many	95.2381	0
ENSDARG00000005679	trip10a	ENSG00000125733	TRIP10	ortholog_one2many	58.2638	0	ENSMUSG00000019487	Trip10	ortholog_one2many	53.9232	0
ENSDARG00000005754	ptprfb	ENSG00000142949	PTPRF	ortholog_one2many	76.3751	0	ENSMUSG00000033295	Ptprf	ortholog_one2many	75.7989	1	ENSGALG00000010053	PTPRF	ortholog_one2many	77.999	1	ENSXETG00000002257	ptprf	ortholog_one2many	76.7941	1
ENSDARG00000005789	enpp1	ENSG00000197594	ENPP1	ortholog_one2one	53.0752	0	ENSMUSG00000037370	Enpp1	ortholog_one2one	51.9362	0	ENSGALG00000034397		ortholog_one2one	36.4465	0	ENSXETG00000030043	ENPP1	ortholog_one2one	48.5194	0
ENSDARG00000005891	cyb5r3	ENSG00000100243	CYB5R3	ortholog_one2one	71.4765	0	ENSMUSG00000018042	Cyb5r3	ortholog_one2one	71.1409	0	ENSGALG00000014122	CYB5R3	ortholog_one2one	70.4698	0	ENSXETG00000016513	cyb5r3	ortholog_one2one	70.8054	1
ENSDARG00000005897	dera	ENSG00000023697	DERA	ortholog_one2one	73.5849	0	ENSMUSG00000030225	Dera	ortholog_one2one	75.4717	1	ENSGALG00000013095	DERA	ortholog_one2one	69.8113	1	ENSXETG00000027919	dera	ortholog_one2one	27.3585	1
ENSDARG00000006019	tktb	ENSG00000151005	TKTL2	ortholog_one2many	68.96	0	ENSMUSG00000025519	Tktl2	ortholog_one2many	70.08	0						ENSXETG00000026656	tktl2	ortholog_one2one	78.24	1
ENSDARG00000006019	tktb	ENSG00000007350	TKTL1	ortholog_one2many	60.16	0	ENSMUSG00000025519	Tktl2	ortholog_one2many	70.08	0						ENSXETG00000026656	tktl2	ortholog_one2one	78.24	1
ENSDARG00000006019	tktb	ENSG00000151005	TKTL2	ortholog_one2many	68.96	0	ENSMUSG00000031397	Tktl1	ortholog_one2many	57.12	0						ENSXETG00000026656	tktl2	ortholog_one2one	78.24	1
ENSDARG00000006019	tktb	ENSG00000007350	TKTL1	ortholog_one2many	60.16	0	ENSMUSG00000031397	Tktl1	ortholog_one2many	57.12	0						ENSXETG00000026656	tktl2	ortholog_one2one	78.24	1
ENSDARG00000006031	abat	ENSG00000183044	ABAT	ortholog_one2one	69.6	0	ENSMUSG00000057880	Abat	ortholog_one2one	70.2	1	ENSGALG00000007334	ABAT	ortholog_one2one	69.4	1	ENSXETG00000008691	abat	ortholog_one2one	70.8	1
ENSDARG00000006215	akr1b1	ENSG00000085662	AKR1B1	ortholog_many2many	72.0635	0	ENSMUSG00000001642	Akr1b3	ortholog_many2many	69.2064	0	ENSGALG00000045122	AKR1B1	ortholog_many2many	73.9683	0	ENSXETG00000011530	akr1b1	ortholog_one2many	62.8571	0
ENSDARG00000006215	akr1b1	ENSG00000227471	AKR1B15	ortholog_many2many	63.8095	0	ENSMUSG00000001642	Akr1b3	ortholog_many2many	69.2064	0	ENSGALG00000045122	AKR1B1	ortholog_many2many	73.9683	0	ENSXETG00000011530	akr1b1	ortholog_one2many	62.8571	0
ENSDARG00000006215	akr1b1	ENSG00000198074	AKR1B10	ortholog_many2many	68.8889	0	ENSMUSG00000001642	Akr1b3	ortholog_many2many	69.2064	0	ENSGALG00000045122	AKR1B1	ortholog_many2many	73.9683	0	ENSXETG00000011530	akr1b1	ortholog_one2many	62.8571	0
ENSDARG00000006215	akr1b1	ENSG00000165568	AKR1E2	ortholog_many2many	54.9206	0	ENSMUSG00000001642	Akr1b3	ortholog_many2many	69.2064	0	ENSGALG00000045122	AKR1B1	ortholog_many2many	73.9683	0	ENSXETG00000011530	akr1b1	ortholog_one2many	62.8571	0
ENSDARG00000006215	akr1b1	ENSG00000085662	AKR1B1	ortholog_many2many	72.0635	0	ENSMUSG00000061758	Akr1b10	ortholog_many2many	66.9841	1	ENSGALG00000045122	AKR1B1	ortholog_many2many	73.9683	0	ENSXETG00000011530	akr1b1	ortholog_one2many	62.8571	0
ENSDARG00000006215	akr1b1	ENSG00000227471	AKR1B15	ortholog_many2many	63.8095	0	ENSMUSG00000061758	Akr1b10	ortholog_many2many	66.9841	1	ENSGALG00000045122	AKR1B1	ortholog_many2many	73.9683	0	ENSXETG00000011530	akr1b1	ortholog_one2many	62.8571	0
ENSDARG00000006215	akr1b1	ENSG00000198074	AKR1B10	ortholog_many2many	68.8889	0	ENSMUSG00000061758	Akr1b10	ortholog_many2many	66.9841	1	ENSGALG00000045122	AKR1B1	ortholog_many2many	73.9683	0	ENSXETG00000011530	akr1b1	ortholog_one2many	62.8571	0
ENSDARG00000006215	akr1b1	ENSG00000165568	AKR1E2	ortholog_many2many	54.9206	0	ENSMUSG00000061758	Akr1b10	ortholog_many2many	66.9841	1	ENSGALG00000045122	AKR1B1	ortholog_many2many	73.9683	0	ENSXETG00000011530	akr1b1	ortholog_one2many	62.8571	0
ENSDARG00000006215	akr1b1	ENSG00000085662	AKR1B1	ortholog_many2many	72.0635	0	ENSMUSG00000052131	Akr1b7	ortholog_many2many	66.6667	1	ENSGALG00000045122	AKR1B1	ortholog_many2many	73.9683	0	ENSXETG00000011530	akr1b1	ortholog_one2many	62.8571	0
ENSDARG00000006215	akr1b1	ENSG00000227471	AKR1B15	ortholog_many2many	63.8095	0	ENSMUSG00000052131	Akr1b7	ortholog_many2many	66.6667	1	ENSGALG00000045122	AKR1B1	ortholog_many2many	73.9683	0	ENSXETG00000011530	akr1b1	ortholog_one2many	62.8571	0
ENSDARG00000006215	akr1b1	ENSG00000198074	AKR1B10	ortholog_many2many	68.8889	0	ENSMUSG00000052131	Akr1b7	ortholog_many2many	66.6667	1	ENSGALG00000045122	AKR1B1	ortholog_many2many	73.9683	0	ENSXETG00000011530	akr1b1	ortholog_one2many	62.8571	0
ENSDARG00000006215	akr1b1	ENSG00000165568	AKR1E2	ortholog_many2many	54.9206	0	ENSMUSG00000052131	Akr1b7	ortholog_many2many	66.6667	1	ENSGALG00000045122	AKR1B1	ortholog_many2many	73.9683	0	ENSXETG00000011530	akr1b1	ortholog_one2many	62.8571	0
ENSDARG00000006215	akr1b1	ENSG00000085662	AKR1B1	ortholog_many2many	72.0635	0	ENSMUSG00000045410	Akr1e1	ortholog_many2many	54.6032	0	ENSGALG00000045122	AKR1B1	ortholog_many2many	73.9683	0	ENSXETG00000011530	akr1b1	ortholog_one2many	62.8571	0
ENSDARG00000006215	akr1b1	ENSG00000227471	AKR1B15	ortholog_many2many	63.8095	0	ENSMUSG00000045410	Akr1e1	ortholog_many2many	54.6032	0	ENSGALG00000045122	AKR1B1	ortholog_many2many	73.9683	0	ENSXETG00000011530	akr1b1	ortholog_one2many	62.8571	0
ENSDARG00000006215	akr1b1	ENSG00000198074	AKR1B10	ortholog_many2many	68.8889	0	ENSMUSG00000045410	Akr1e1	ortholog_many2many	54.6032	0	ENSGALG00000045122	AKR1B1	ortholog_many2many	73.9683	0	ENSXETG00000011530	akr1b1	ortholog_one2many	62.8571	0
ENSDARG00000006215	akr1b1	ENSG00000165568	AKR1E2	ortholog_many2many	54.9206	0	ENSMUSG00000045410	Akr1e1	ortholog_many2many	54.6032	0	ENSGALG00000045122	AKR1B1	ortholog_many2many	73.9683	0	ENSXETG00000011530	akr1b1	ortholog_one2many	62.8571	0
ENSDARG00000006215	akr1b1	ENSG00000085662	AKR1B1	ortholog_many2many	72.0635	0	ENSMUSG00000029762	Akr1b8	ortholog_many2many	67.3016	0	ENSGALG00000045122	AKR1B1	ortholog_many2many	73.9683	0	ENSXETG00000011530	akr1b1	ortholog_one2many	62.8571	0
ENSDARG00000006215	akr1b1	ENSG00000227471	AKR1B15	ortholog_many2many	63.8095	0	ENSMUSG00000029762	Akr1b8	ortholog_many2many	67.3016	0	ENSGALG00000045122	AKR1B1	ortholog_many2many	73.9683	0	ENSXETG00000011530	akr1b1	ortholog_one2many	62.8571	0
ENSDARG00000006215	akr1b1	ENSG00000198074	AKR1B10	ortholog_many2many	68.8889	0	ENSMUSG00000029762	Akr1b8	ortholog_many2many	67.3016	0	ENSGALG00000045122	AKR1B1	ortholog_many2many	73.9683	0	ENSXETG00000011530	akr1b1	ortholog_one2many	62.8571	0
ENSDARG00000006215	akr1b1	ENSG00000165568	AKR1E2	ortholog_many2many	54.9206	0	ENSMUSG00000029762	Akr1b8	ortholog_many2many	67.3016	0	ENSGALG00000045122	AKR1B1	ortholog_many2many	73.9683	0	ENSXETG00000011530	akr1b1	ortholog_one2many	62.8571	0
ENSDARG00000006215	akr1b1	ENSG00000085662	AKR1B1	ortholog_many2many	72.0635	0	ENSMUSG00000001642	Akr1b3	ortholog_many2many	69.2064	0	ENSGALG00000013058		ortholog_many2many	47.9365	0	ENSXETG00000011530	akr1b1	ortholog_one2many	62.8571	0
ENSDARG00000006215	akr1b1	ENSG00000227471	AKR1B15	ortholog_many2many	63.8095	0	ENSMUSG00000001642	Akr1b3	ortholog_many2many	69.2064	0	ENSGALG00000013058		ortholog_many2many	47.9365	0	ENSXETG00000011530	akr1b1	ortholog_one2many	62.8571	0
ENSDARG00000006215	akr1b1	ENSG00000198074	AKR1B10	ortholog_many2many	68.8889	0	ENSMUSG00000001642	Akr1b3	ortholog_many2many	69.2064	0	ENSGALG00000013058		ortholog_many2many	47.9365	0	ENSXETG00000011530	akr1b1	ortholog_one2many	62.8571	0
ENSDARG00000006215	akr1b1	ENSG00000165568	AKR1E2	ortholog_many2many	54.9206	0	ENSMUSG00000001642	Akr1b3	ortholog_many2many	69.2064	0	ENSGALG00000013058		ortholog_many2many	47.9365	0	ENSXETG00000011530	akr1b1	ortholog_one2many	62.8571	0
ENSDARG00000006215	akr1b1	ENSG00000085662	AKR1B1	ortholog_many2many	72.0635	0	ENSMUSG00000061758	Akr1b10	ortholog_many2many	66.9841	1	ENSGALG00000013058		ortholog_many2many	47.9365	0	ENSXETG00000011530	akr1b1	ortholog_one2many	62.8571	0
ENSDARG00000006215	akr1b1	ENSG00000227471	AKR1B15	ortholog_many2many	63.8095	0	ENSMUSG00000061758	Akr1b10	ortholog_many2many	66.9841	1	ENSGALG00000013058		ortholog_many2many	47.9365	0	ENSXETG00000011530	akr1b1	ortholog_one2many	62.8571	0
ENSDARG00000006215	akr1b1	ENSG00000198074	AKR1B10	ortholog_many2many	68.8889	0	ENSMUSG00000061758	Akr1b10	ortholog_many2many	66.9841	1	ENSGALG00000013058		ortholog_many2many	47.9365	0	ENSXETG00000011530	akr1b1	ortholog_one2many	62.8571	0
ENSDARG00000006215	akr1b1	ENSG00000165568	AKR1E2	ortholog_many2many	54.9206	0	ENSMUSG00000061758	Akr1b10	ortholog_many2many	66.9841	1	ENSGALG00000013058		ortholog_many2many	47.9365	0	ENSXETG00000011530	akr1b1	ortholog_one2many	62.8571	0
ENSDARG00000006215	akr1b1	ENSG00000085662	AKR1B1	ortholog_many2many	72.0635	0	ENSMUSG00000052131	Akr1b7	ortholog_many2many	66.6667	1	ENSGALG00000013058		ortholog_many2many	47.9365	0	ENSXETG00000011530	akr1b1	ortholog_one2many	62.8571	0
ENSDARG00000006215	akr1b1	ENSG00000227471	AKR1B15	ortholog_many2many	63.8095	0	ENSMUSG00000052131	Akr1b7	ortholog_many2many	66.6667	1	ENSGALG00000013058		ortholog_many2many	47.9365	0	ENSXETG00000011530	akr1b1	ortholog_one2many	62.8571	0
ENSDARG00000006215	akr1b1	ENSG00000198074	AKR1B10	ortholog_many2many	68.8889	0	ENSMUSG00000052131	Akr1b7	ortholog_many2many	66.6667	1	ENSGALG00000013058		ortholog_many2many	47.9365	0	ENSXETG00000011530	akr1b1	ortholog_one2many	62.8571	0
ENSDARG00000006215	akr1b1	ENSG00000165568	AKR1E2	ortholog_many2many	54.9206	0	ENSMUSG00000052131	Akr1b7	ortholog_many2many	66.6667	1	ENSGALG00000013058		ortholog_many2many	47.9365	0	ENSXETG00000011530	akr1b1	ortholog_one2many	62.8571	0
ENSDARG00000006215	akr1b1	ENSG00000085662	AKR1B1	ortholog_many2many	72.0635	0	ENSMUSG00000045410	Akr1e1	ortholog_many2many	54.6032	0	ENSGALG00000013058		ortholog_many2many	47.9365	0	ENSXETG00000011530	akr1b1	ortholog_one2many	62.8571	0
ENSDARG00000006215	akr1b1	ENSG00000227471	AKR1B15	ortholog_many2many	63.8095	0	ENSMUSG00000045410	Akr1e1	ortholog_many2many	54.6032	0	ENSGALG00000013058		ortholog_many2many	47.9365	0	ENSXETG00000011530	akr1b1	ortholog_one2many	62.8571	0
ENSDARG00000006215	akr1b1	ENSG00000198074	AKR1B10	ortholog_many2many	68.8889	0	ENSMUSG00000045410	Akr1e1	ortholog_many2many	54.6032	0	ENSGALG00000013058		ortholog_many2many	47.9365	0	ENSXETG00000011530	akr1b1	ortholog_one2many	62.8571	0
ENSDARG00000006215	akr1b1	ENSG00000165568	AKR1E2	ortholog_many2many	54.9206	0	ENSMUSG00000045410	Akr1e1	ortholog_many2many	54.6032	0	ENSGALG00000013058		ortholog_many2many	47.9365	0	ENSXETG00000011530	akr1b1	ortholog_one2many	62.8571	0
ENSDARG00000006215	akr1b1	ENSG00000085662	AKR1B1	ortholog_many2many	72.0635	0	ENSMUSG00000029762	Akr1b8	ortholog_many2many	67.3016	0	ENSGALG00000013058		ortholog_many2many	47.9365	0	ENSXETG00000011530	akr1b1	ortholog_one2many	62.8571	0
ENSDARG00000006215	akr1b1	ENSG00000227471	AKR1B15	ortholog_many2many	63.8095	0	ENSMUSG00000029762	Akr1b8	ortholog_many2many	67.3016	0	ENSGALG00000013058		ortholog_many2many	47.9365	0	ENSXETG00000011530	akr1b1	ortholog_one2many	62.8571	0
ENSDARG00000006215	akr1b1	ENSG00000198074	AKR1B10	ortholog_many2many	68.8889	0	ENSMUSG00000029762	Akr1b8	ortholog_many2many	67.3016	0	ENSGALG00000013058		ortholog_many2many	47.9365	0	ENSXETG00000011530	akr1b1	ortholog_one2many	62.8571	0
ENSDARG00000006215	akr1b1	ENSG00000165568	AKR1E2	ortholog_many2many	54.9206	0	ENSMUSG00000029762	Akr1b8	ortholog_many2many	67.3016	0	ENSGALG00000013058		ortholog_many2many	47.9365	0	ENSXETG00000011530	akr1b1	ortholog_one2many	62.8571	0
ENSDARG00000006215	akr1b1	ENSG00000085662	AKR1B1	ortholog_many2many	72.0635	0	ENSMUSG00000001642	Akr1b3	ortholog_many2many	69.2064	0	ENSGALG00000003466	AKR1B1L	ortholog_many2many	72.6984	0	ENSXETG00000011530	akr1b1	ortholog_one2many	62.8571	0
ENSDARG00000006215	akr1b1	ENSG00000227471	AKR1B15	ortholog_many2many	63.8095	0	ENSMUSG00000001642	Akr1b3	ortholog_many2many	69.2064	0	ENSGALG00000003466	AKR1B1L	ortholog_many2many	72.6984	0	ENSXETG00000011530	akr1b1	ortholog_one2many	62.8571	0
ENSDARG00000006215	akr1b1	ENSG00000198074	AKR1B10	ortholog_many2many	68.8889	0	ENSMUSG00000001642	Akr1b3	ortholog_many2many	69.2064	0	ENSGALG00000003466	AKR1B1L	ortholog_many2many	72.6984	0	ENSXETG00000011530	akr1b1	ortholog_one2many	62.8571	0
ENSDARG00000006215	akr1b1	ENSG00000165568	AKR1E2	ortholog_many2many	54.9206	0	ENSMUSG00000001642	Akr1b3	ortholog_many2many	69.2064	0	ENSGALG00000003466	AKR1B1L	ortholog_many2many	72.6984	0	ENSXETG00000011530	akr1b1	ortholog_one2many	62.8571	0
ENSDARG00000006215	akr1b1	ENSG00000085662	AKR1B1	ortholog_many2many	72.0635	0	ENSMUSG00000061758	Akr1b10	ortholog_many2many	66.9841	1	ENSGALG00000003466	AKR1B1L	ortholog_many2many	72.6984	0	ENSXETG00000011530	akr1b1	ortholog_one2many	62.8571	0
ENSDARG00000006215	akr1b1	ENSG00000227471	AKR1B15	ortholog_many2many	63.8095	0	ENSMUSG00000061758	Akr1b10	ortholog_many2many	66.9841	1	ENSGALG00000003466	AKR1B1L	ortholog_many2many	72.6984	0	ENSXETG00000011530	akr1b1	ortholog_one2many	62.8571	0
ENSDARG00000006215	akr1b1	ENSG00000198074	AKR1B10	ortholog_many2many	68.8889	0	ENSMUSG00000061758	Akr1b10	ortholog_many2many	66.9841	1	ENSGALG00000003466	AKR1B1L	ortholog_many2many	72.6984	0	ENSXETG00000011530	akr1b1	ortholog_one2many	62.8571	0
ENSDARG00000006215	akr1b1	ENSG00000165568	AKR1E2	ortholog_many2many	54.9206	0	ENSMUSG00000061758	Akr1b10	ortholog_many2many	66.9841	1	ENSGALG00000003466	AKR1B1L	ortholog_many2many	72.6984	0	ENSXETG00000011530	akr1b1	ortholog_one2many	62.8571	0
ENSDARG00000006215	akr1b1	ENSG00000085662	AKR1B1	ortholog_many2many	72.0635	0	ENSMUSG00000052131	Akr1b7	ortholog_many2many	66.6667	1	ENSGALG00000003466	AKR1B1L	ortholog_many2many	72.6984	0	ENSXETG00000011530	akr1b1	ortholog_one2many	62.8571	0
ENSDARG00000006215	akr1b1	ENSG00000227471	AKR1B15	ortholog_many2many	63.8095	0	ENSMUSG00000052131	Akr1b7	ortholog_many2many	66.6667	1	ENSGALG00000003466	AKR1B1L	ortholog_many2many	72.6984	0	ENSXETG00000011530	akr1b1	ortholog_one2many	62.8571	0
ENSDARG00000006215	akr1b1	ENSG00000198074	AKR1B10	ortholog_many2many	68.8889	0	ENSMUSG00000052131	Akr1b7	ortholog_many2many	66.6667	1	ENSGALG00000003466	AKR1B1L	ortholog_many2many	72.6984	0	ENSXETG00000011530	akr1b1	ortholog_one2many	62.8571	0
ENSDARG00000006215	akr1b1	ENSG00000165568	AKR1E2	ortholog_many2many	54.9206	0	ENSMUSG00000052131	Akr1b7	ortholog_many2many	66.6667	1	ENSGALG00000003466	AKR1B1L	ortholog_many2many	72.6984	0	ENSXETG00000011530	akr1b1	ortholog_one2many	62.8571	0
ENSDARG00000006215	akr1b1	ENSG00000085662	AKR1B1	ortholog_many2many	72.0635	0	ENSMUSG00000045410	Akr1e1	ortholog_many2many	54.6032	0	ENSGALG00000003466	AKR1B1L	ortholog_many2many	72.6984	0	ENSXETG00000011530	akr1b1	ortholog_one2many	62.8571	0
ENSDARG00000006215	akr1b1	ENSG00000227471	AKR1B15	ortholog_many2many	63.8095	0	ENSMUSG00000045410	Akr1e1	ortholog_many2many	54.6032	0	ENSGALG00000003466	AKR1B1L	ortholog_many2many	72.6984	0	ENSXETG00000011530	akr1b1	ortholog_one2many	62.8571	0
ENSDARG00000006215	akr1b1	ENSG00000198074	AKR1B10	ortholog_many2many	68.8889	0	ENSMUSG00000045410	Akr1e1	ortholog_many2many	54.6032	0	ENSGALG00000003466	AKR1B1L	ortholog_many2many	72.6984	0	ENSXETG00000011530	akr1b1	ortholog_one2many	62.8571	0
ENSDARG00000006215	akr1b1	ENSG00000165568	AKR1E2	ortholog_many2many	54.9206	0	ENSMUSG00000045410	Akr1e1	ortholog_many2many	54.6032	0	ENSGALG00000003466	AKR1B1L	ortholog_many2many	72.6984	0	ENSXETG00000011530	akr1b1	ortholog_one2many	62.8571	0
ENSDARG00000006215	akr1b1	ENSG00000085662	AKR1B1	ortholog_many2many	72.0635	0	ENSMUSG00000029762	Akr1b8	ortholog_many2many	67.3016	0	ENSGALG00000003466	AKR1B1L	ortholog_many2many	72.6984	0	ENSXETG00000011530	akr1b1	ortholog_one2many	62.8571	0
ENSDARG00000006215	akr1b1	ENSG00000227471	AKR1B15	ortholog_many2many	63.8095	0	ENSMUSG00000029762	Akr1b8	ortholog_many2many	67.3016	0	ENSGALG00000003466	AKR1B1L	ortholog_many2many	72.6984	0	ENSXETG00000011530	akr1b1	ortholog_one2many	62.8571	0
ENSDARG00000006215	akr1b1	ENSG00000198074	AKR1B10	ortholog_many2many	68.8889	0	ENSMUSG00000029762	Akr1b8	ortholog_many2many	67.3016	0	ENSGALG00000003466	AKR1B1L	ortholog_many2many	72.6984	0	ENSXETG00000011530	akr1b1	ortholog_one2many	62.8571	0
ENSDARG00000006215	akr1b1	ENSG00000165568	AKR1E2	ortholog_many2many	54.9206	0	ENSMUSG00000029762	Akr1b8	ortholog_many2many	67.3016	0	ENSGALG00000003466	AKR1B1L	ortholog_many2many	72.6984	0	ENSXETG00000011530	akr1b1	ortholog_one2many	62.8571	0
ENSDARG00000006215	akr1b1	ENSG00000085662	AKR1B1	ortholog_many2many	72.0635	0	ENSMUSG00000001642	Akr1b3	ortholog_many2many	69.2064	0	ENSGALG00000013072		ortholog_many2many	66.3492	0	ENSXETG00000011530	akr1b1	ortholog_one2many	62.8571	0
ENSDARG00000006215	akr1b1	ENSG00000227471	AKR1B15	ortholog_many2many	63.8095	0	ENSMUSG00000001642	Akr1b3	ortholog_many2many	69.2064	0	ENSGALG00000013072		ortholog_many2many	66.3492	0	ENSXETG00000011530	akr1b1	ortholog_one2many	62.8571	0
ENSDARG00000006215	akr1b1	ENSG00000198074	AKR1B10	ortholog_many2many	68.8889	0	ENSMUSG00000001642	Akr1b3	ortholog_many2many	69.2064	0	ENSGALG00000013072		ortholog_many2many	66.3492	0	ENSXETG00000011530	akr1b1	ortholog_one2many	62.8571	0
ENSDARG00000006215	akr1b1	ENSG00000165568	AKR1E2	ortholog_many2many	54.9206	0	ENSMUSG00000001642	Akr1b3	ortholog_many2many	69.2064	0	ENSGALG00000013072		ortholog_many2many	66.3492	0	ENSXETG00000011530	akr1b1	ortholog_one2many	62.8571	0
ENSDARG00000006215	akr1b1	ENSG00000085662	AKR1B1	ortholog_many2many	72.0635	0	ENSMUSG00000061758	Akr1b10	ortholog_many2many	66.9841	1	ENSGALG00000013072		ortholog_many2many	66.3492	0	ENSXETG00000011530	akr1b1	ortholog_one2many	62.8571	0
ENSDARG00000006215	akr1b1	ENSG00000227471	AKR1B15	ortholog_many2many	63.8095	0	ENSMUSG00000061758	Akr1b10	ortholog_many2many	66.9841	1	ENSGALG00000013072		ortholog_many2many	66.3492	0	ENSXETG00000011530	akr1b1	ortholog_one2many	62.8571	0
ENSDARG00000006215	akr1b1	ENSG00000198074	AKR1B10	ortholog_many2many	68.8889	0	ENSMUSG00000061758	Akr1b10	ortholog_many2many	66.9841	1	ENSGALG00000013072		ortholog_many2many	66.3492	0	ENSXETG00000011530	akr1b1	ortholog_one2many	62.8571	0
ENSDARG00000006215	akr1b1	ENSG00000165568	AKR1E2	ortholog_many2many	54.9206	0	ENSMUSG00000061758	Akr1b10	ortholog_many2many	66.9841	1	ENSGALG00000013072		ortholog_many2many	66.3492	0	ENSXETG00000011530	akr1b1	ortholog_one2many	62.8571	0
ENSDARG00000006215	akr1b1	ENSG00000085662	AKR1B1	ortholog_many2many	72.0635	0	ENSMUSG00000052131	Akr1b7	ortholog_many2many	66.6667	1	ENSGALG00000013072		ortholog_many2many	66.3492	0	ENSXETG00000011530	akr1b1	ortholog_one2many	62.8571	0
ENSDARG00000006215	akr1b1	ENSG00000227471	AKR1B15	ortholog_many2many	63.8095	0	ENSMUSG00000052131	Akr1b7	ortholog_many2many	66.6667	1	ENSGALG00000013072		ortholog_many2many	66.3492	0	ENSXETG00000011530	akr1b1	ortholog_one2many	62.8571	0
ENSDARG00000006215	akr1b1	ENSG00000198074	AKR1B10	ortholog_many2many	68.8889	0	ENSMUSG00000052131	Akr1b7	ortholog_many2many	66.6667	1	ENSGALG00000013072		ortholog_many2many	66.3492	0	ENSXETG00000011530	akr1b1	ortholog_one2many	62.8571	0
ENSDARG00000006215	akr1b1	ENSG00000165568	AKR1E2	ortholog_many2many	54.9206	0	ENSMUSG00000052131	Akr1b7	ortholog_many2many	66.6667	1	ENSGALG00000013072		ortholog_many2many	66.3492	0	ENSXETG00000011530	akr1b1	ortholog_one2many	62.8571	0
ENSDARG00000006215	akr1b1	ENSG00000085662	AKR1B1	ortholog_many2many	72.0635	0	ENSMUSG00000045410	Akr1e1	ortholog_many2many	54.6032	0	ENSGALG00000013072		ortholog_many2many	66.3492	0	ENSXETG00000011530	akr1b1	ortholog_one2many	62.8571	0
ENSDARG00000006215	akr1b1	ENSG00000227471	AKR1B15	ortholog_many2many	63.8095	0	ENSMUSG00000045410	Akr1e1	ortholog_many2many	54.6032	0	ENSGALG00000013072		ortholog_many2many	66.3492	0	ENSXETG00000011530	akr1b1	ortholog_one2many	62.8571	0
ENSDARG00000006215	akr1b1	ENSG00000198074	AKR1B10	ortholog_many2many	68.8889	0	ENSMUSG00000045410	Akr1e1	ortholog_many2many	54.6032	0	ENSGALG00000013072		ortholog_many2many	66.3492	0	ENSXETG00000011530	akr1b1	ortholog_one2many	62.8571	0
ENSDARG00000006215	akr1b1	ENSG00000165568	AKR1E2	ortholog_many2many	54.9206	0	ENSMUSG00000045410	Akr1e1	ortholog_many2many	54.6032	0	ENSGALG00000013072		ortholog_many2many	66.3492	0	ENSXETG00000011530	akr1b1	ortholog_one2many	62.8571	0
ENSDARG00000006215	akr1b1	ENSG00000085662	AKR1B1	ortholog_many2many	72.0635	0	ENSMUSG00000029762	Akr1b8	ortholog_many2many	67.3016	0	ENSGALG00000013072		ortholog_many2many	66.3492	0	ENSXETG00000011530	akr1b1	ortholog_one2many	62.8571	0
ENSDARG00000006215	akr1b1	ENSG00000227471	AKR1B15	ortholog_many2many	63.8095	0	ENSMUSG00000029762	Akr1b8	ortholog_many2many	67.3016	0	ENSGALG00000013072		ortholog_many2many	66.3492	0	ENSXETG00000011530	akr1b1	ortholog_one2many	62.8571	0
ENSDARG00000006215	akr1b1	ENSG00000198074	AKR1B10	ortholog_many2many	68.8889	0	ENSMUSG00000029762	Akr1b8	ortholog_many2many	67.3016	0	ENSGALG00000013072		ortholog_many2many	66.3492	0	ENSXETG00000011530	akr1b1	ortholog_one2many	62.8571	0
ENSDARG00000006215	akr1b1	ENSG00000165568	AKR1E2	ortholog_many2many	54.9206	0	ENSMUSG00000029762	Akr1b8	ortholog_many2many	67.3016	0	ENSGALG00000013072		ortholog_many2many	66.3492	0	ENSXETG00000011530	akr1b1	ortholog_one2many	62.8571	0
ENSDARG00000006215	akr1b1	ENSG00000085662	AKR1B1	ortholog_many2many	72.0635	0	ENSMUSG00000001642	Akr1b3	ortholog_many2many	69.2064	0	ENSGALG00000019284		ortholog_many2many	68.8889	1	ENSXETG00000011530	akr1b1	ortholog_one2many	62.8571	0
ENSDARG00000006215	akr1b1	ENSG00000227471	AKR1B15	ortholog_many2many	63.8095	0	ENSMUSG00000001642	Akr1b3	ortholog_many2many	69.2064	0	ENSGALG00000019284		ortholog_many2many	68.8889	1	ENSXETG00000011530	akr1b1	ortholog_one2many	62.8571	0
ENSDARG00000006215	akr1b1	ENSG00000198074	AKR1B10	ortholog_many2many	68.8889	0	ENSMUSG00000001642	Akr1b3	ortholog_many2many	69.2064	0	ENSGALG00000019284		ortholog_many2many	68.8889	1	ENSXETG00000011530	akr1b1	ortholog_one2many	62.8571	0
ENSDARG00000006215	akr1b1	ENSG00000165568	AKR1E2	ortholog_many2many	54.9206	0	ENSMUSG00000001642	Akr1b3	ortholog_many2many	69.2064	0	ENSGALG00000019284		ortholog_many2many	68.8889	1	ENSXETG00000011530	akr1b1	ortholog_one2many	62.8571	0
ENSDARG00000006215	akr1b1	ENSG00000085662	AKR1B1	ortholog_many2many	72.0635	0	ENSMUSG00000061758	Akr1b10	ortholog_many2many	66.9841	1	ENSGALG00000019284		ortholog_many2many	68.8889	1	ENSXETG00000011530	akr1b1	ortholog_one2many	62.8571	0
ENSDARG00000006215	akr1b1	ENSG00000227471	AKR1B15	ortholog_many2many	63.8095	0	ENSMUSG00000061758	Akr1b10	ortholog_many2many	66.9841	1	ENSGALG00000019284		ortholog_many2many	68.8889	1	ENSXETG00000011530	akr1b1	ortholog_one2many	62.8571	0
ENSDARG00000006215	akr1b1	ENSG00000198074	AKR1B10	ortholog_many2many	68.8889	0	ENSMUSG00000061758	Akr1b10	ortholog_many2many	66.9841	1	ENSGALG00000019284		ortholog_many2many	68.8889	1	ENSXETG00000011530	akr1b1	ortholog_one2many	62.8571	0
ENSDARG00000006215	akr1b1	ENSG00000165568	AKR1E2	ortholog_many2many	54.9206	0	ENSMUSG00000061758	Akr1b10	ortholog_many2many	66.9841	1	ENSGALG00000019284		ortholog_many2many	68.8889	1	ENSXETG00000011530	akr1b1	ortholog_one2many	62.8571	0
ENSDARG00000006215	akr1b1	ENSG00000085662	AKR1B1	ortholog_many2many	72.0635	0	ENSMUSG00000052131	Akr1b7	ortholog_many2many	66.6667	1	ENSGALG00000019284		ortholog_many2many	68.8889	1	ENSXETG00000011530	akr1b1	ortholog_one2many	62.8571	0
ENSDARG00000006215	akr1b1	ENSG00000227471	AKR1B15	ortholog_many2many	63.8095	0	ENSMUSG00000052131	Akr1b7	ortholog_many2many	66.6667	1	ENSGALG00000019284		ortholog_many2many	68.8889	1	ENSXETG00000011530	akr1b1	ortholog_one2many	62.8571	0
ENSDARG00000006215	akr1b1	ENSG00000198074	AKR1B10	ortholog_many2many	68.8889	0	ENSMUSG00000052131	Akr1b7	ortholog_many2many	66.6667	1	ENSGALG00000019284		ortholog_many2many	68.8889	1	ENSXETG00000011530	akr1b1	ortholog_one2many	62.8571	0
ENSDARG00000006215	akr1b1	ENSG00000165568	AKR1E2	ortholog_many2many	54.9206	0	ENSMUSG00000052131	Akr1b7	ortholog_many2many	66.6667	1	ENSGALG00000019284		ortholog_many2many	68.8889	1	ENSXETG00000011530	akr1b1	ortholog_one2many	62.8571	0
ENSDARG00000006215	akr1b1	ENSG00000085662	AKR1B1	ortholog_many2many	72.0635	0	ENSMUSG00000045410	Akr1e1	ortholog_many2many	54.6032	0	ENSGALG00000019284		ortholog_many2many	68.8889	1	ENSXETG00000011530	akr1b1	ortholog_one2many	62.8571	0
ENSDARG00000006215	akr1b1	ENSG00000227471	AKR1B15	ortholog_many2many	63.8095	0	ENSMUSG00000045410	Akr1e1	ortholog_many2many	54.6032	0	ENSGALG00000019284		ortholog_many2many	68.8889	1	ENSXETG00000011530	akr1b1	ortholog_one2many	62.8571	0
ENSDARG00000006215	akr1b1	ENSG00000198074	AKR1B10	ortholog_many2many	68.8889	0	ENSMUSG00000045410	Akr1e1	ortholog_many2many	54.6032	0	ENSGALG00000019284		ortholog_many2many	68.8889	1	ENSXETG00000011530	akr1b1	ortholog_one2many	62.8571	0
ENSDARG00000006215	akr1b1	ENSG00000165568	AKR1E2	ortholog_many2many	54.9206	0	ENSMUSG00000045410	Akr1e1	ortholog_many2many	54.6032	0	ENSGALG00000019284		ortholog_many2many	68.8889	1	ENSXETG00000011530	akr1b1	ortholog_one2many	62.8571	0
ENSDARG00000006215	akr1b1	ENSG00000085662	AKR1B1	ortholog_many2many	72.0635	0	ENSMUSG00000029762	Akr1b8	ortholog_many2many	67.3016	0	ENSGALG00000019284		ortholog_many2many	68.8889	1	ENSXETG00000011530	akr1b1	ortholog_one2many	62.8571	0
ENSDARG00000006215	akr1b1	ENSG00000227471	AKR1B15	ortholog_many2many	63.8095	0	ENSMUSG00000029762	Akr1b8	ortholog_many2many	67.3016	0	ENSGALG00000019284		ortholog_many2many	68.8889	1	ENSXETG00000011530	akr1b1	ortholog_one2many	62.8571	0
ENSDARG00000006215	akr1b1	ENSG00000198074	AKR1B10	ortholog_many2many	68.8889	0	ENSMUSG00000029762	Akr1b8	ortholog_many2many	67.3016	0	ENSGALG00000019284		ortholog_many2many	68.8889	1	ENSXETG00000011530	akr1b1	ortholog_one2many	62.8571	0
ENSDARG00000006215	akr1b1	ENSG00000165568	AKR1E2	ortholog_many2many	54.9206	0	ENSMUSG00000029762	Akr1b8	ortholog_many2many	67.3016	0	ENSGALG00000019284		ortholog_many2many	68.8889	1	ENSXETG00000011530	akr1b1	ortholog_one2many	62.8571	0
ENSDARG00000006215	akr1b1	ENSG00000085662	AKR1B1	ortholog_many2many	72.0635	0	ENSMUSG00000001642	Akr1b3	ortholog_many2many	69.2064	0	ENSGALG00000040800		ortholog_many2many	41.2698	0	ENSXETG00000011530	akr1b1	ortholog_one2many	62.8571	0
ENSDARG00000006215	akr1b1	ENSG00000227471	AKR1B15	ortholog_many2many	63.8095	0	ENSMUSG00000001642	Akr1b3	ortholog_many2many	69.2064	0	ENSGALG00000040800		ortholog_many2many	41.2698	0	ENSXETG00000011530	akr1b1	ortholog_one2many	62.8571	0
ENSDARG00000006215	akr1b1	ENSG00000198074	AKR1B10	ortholog_many2many	68.8889	0	ENSMUSG00000001642	Akr1b3	ortholog_many2many	69.2064	0	ENSGALG00000040800		ortholog_many2many	41.2698	0	ENSXETG00000011530	akr1b1	ortholog_one2many	62.8571	0
ENSDARG00000006215	akr1b1	ENSG00000165568	AKR1E2	ortholog_many2many	54.9206	0	ENSMUSG00000001642	Akr1b3	ortholog_many2many	69.2064	0	ENSGALG00000040800		ortholog_many2many	41.2698	0	ENSXETG00000011530	akr1b1	ortholog_one2many	62.8571	0
ENSDARG00000006215	akr1b1	ENSG00000085662	AKR1B1	ortholog_many2many	72.0635	0	ENSMUSG00000061758	Akr1b10	ortholog_many2many	66.9841	1	ENSGALG00000040800		ortholog_many2many	41.2698	0	ENSXETG00000011530	akr1b1	ortholog_one2many	62.8571	0
ENSDARG00000006215	akr1b1	ENSG00000227471	AKR1B15	ortholog_many2many	63.8095	0	ENSMUSG00000061758	Akr1b10	ortholog_many2many	66.9841	1	ENSGALG00000040800		ortholog_many2many	41.2698	0	ENSXETG00000011530	akr1b1	ortholog_one2many	62.8571	0
ENSDARG00000006215	akr1b1	ENSG00000198074	AKR1B10	ortholog_many2many	68.8889	0	ENSMUSG00000061758	Akr1b10	ortholog_many2many	66.9841	1	ENSGALG00000040800		ortholog_many2many	41.2698	0	ENSXETG00000011530	akr1b1	ortholog_one2many	62.8571	0
ENSDARG00000006215	akr1b1	ENSG00000165568	AKR1E2	ortholog_many2many	54.9206	0	ENSMUSG00000061758	Akr1b10	ortholog_many2many	66.9841	1	ENSGALG00000040800		ortholog_many2many	41.2698	0	ENSXETG00000011530	akr1b1	ortholog_one2many	62.8571	0
ENSDARG00000006215	akr1b1	ENSG00000085662	AKR1B1	ortholog_many2many	72.0635	0	ENSMUSG00000052131	Akr1b7	ortholog_many2many	66.6667	1	ENSGALG00000040800		ortholog_many2many	41.2698	0	ENSXETG00000011530	akr1b1	ortholog_one2many	62.8571	0
ENSDARG00000006215	akr1b1	ENSG00000227471	AKR1B15	ortholog_many2many	63.8095	0	ENSMUSG00000052131	Akr1b7	ortholog_many2many	66.6667	1	ENSGALG00000040800		ortholog_many2many	41.2698	0	ENSXETG00000011530	akr1b1	ortholog_one2many	62.8571	0
ENSDARG00000006215	akr1b1	ENSG00000198074	AKR1B10	ortholog_many2many	68.8889	0	ENSMUSG00000052131	Akr1b7	ortholog_many2many	66.6667	1	ENSGALG00000040800		ortholog_many2many	41.2698	0	ENSXETG00000011530	akr1b1	ortholog_one2many	62.8571	0
ENSDARG00000006215	akr1b1	ENSG00000165568	AKR1E2	ortholog_many2many	54.9206	0	ENSMUSG00000052131	Akr1b7	ortholog_many2many	66.6667	1	ENSGALG00000040800		ortholog_many2many	41.2698	0	ENSXETG00000011530	akr1b1	ortholog_one2many	62.8571	0
ENSDARG00000006215	akr1b1	ENSG00000085662	AKR1B1	ortholog_many2many	72.0635	0	ENSMUSG00000045410	Akr1e1	ortholog_many2many	54.6032	0	ENSGALG00000040800		ortholog_many2many	41.2698	0	ENSXETG00000011530	akr1b1	ortholog_one2many	62.8571	0
ENSDARG00000006215	akr1b1	ENSG00000227471	AKR1B15	ortholog_many2many	63.8095	0	ENSMUSG00000045410	Akr1e1	ortholog_many2many	54.6032	0	ENSGALG00000040800		ortholog_many2many	41.2698	0	ENSXETG00000011530	akr1b1	ortholog_one2many	62.8571	0
ENSDARG00000006215	akr1b1	ENSG00000198074	AKR1B10	ortholog_many2many	68.8889	0	ENSMUSG00000045410	Akr1e1	ortholog_many2many	54.6032	0	ENSGALG00000040800		ortholog_many2many	41.2698	0	ENSXETG00000011530	akr1b1	ortholog_one2many	62.8571	0
ENSDARG00000006215	akr1b1	ENSG00000165568	AKR1E2	ortholog_many2many	54.9206	0	ENSMUSG00000045410	Akr1e1	ortholog_many2many	54.6032	0	ENSGALG00000040800		ortholog_many2many	41.2698	0	ENSXETG00000011530	akr1b1	ortholog_one2many	62.8571	0
ENSDARG00000006215	akr1b1	ENSG00000085662	AKR1B1	ortholog_many2many	72.0635	0	ENSMUSG00000029762	Akr1b8	ortholog_many2many	67.3016	0	ENSGALG00000040800		ortholog_many2many	41.2698	0	ENSXETG00000011530	akr1b1	ortholog_one2many	62.8571	0
ENSDARG00000006215	akr1b1	ENSG00000227471	AKR1B15	ortholog_many2many	63.8095	0	ENSMUSG00000029762	Akr1b8	ortholog_many2many	67.3016	0	ENSGALG00000040800		ortholog_many2many	41.2698	0	ENSXETG00000011530	akr1b1	ortholog_one2many	62.8571	0
ENSDARG00000006215	akr1b1	ENSG00000198074	AKR1B10	ortholog_many2many	68.8889	0	ENSMUSG00000029762	Akr1b8	ortholog_many2many	67.3016	0	ENSGALG00000040800		ortholog_many2many	41.2698	0	ENSXETG00000011530	akr1b1	ortholog_one2many	62.8571	0
ENSDARG00000006215	akr1b1	ENSG00000165568	AKR1E2	ortholog_many2many	54.9206	0	ENSMUSG00000029762	Akr1b8	ortholog_many2many	67.3016	0	ENSGALG00000040800		ortholog_many2many	41.2698	0	ENSXETG00000011530	akr1b1	ortholog_one2many	62.8571	0
ENSDARG00000006215	akr1b1	ENSG00000085662	AKR1B1	ortholog_many2many	72.0635	0	ENSMUSG00000001642	Akr1b3	ortholog_many2many	69.2064	0	ENSGALG00000045122	AKR1B1	ortholog_many2many	73.9683	0	ENSXETG00000011530	akr1b1	ortholog_one2many	62.8571	0
ENSDARG00000006215	akr1b1	ENSG00000227471	AKR1B15	ortholog_many2many	63.8095	0	ENSMUSG00000001642	Akr1b3	ortholog_many2many	69.2064	0	ENSGALG00000045122	AKR1B1	ortholog_many2many	73.9683	0	ENSXETG00000011530	akr1b1	ortholog_one2many	62.8571	0
ENSDARG00000006215	akr1b1	ENSG00000198074	AKR1B10	ortholog_many2many	68.8889	0	ENSMUSG00000001642	Akr1b3	ortholog_many2many	69.2064	0	ENSGALG00000045122	AKR1B1	ortholog_many2many	73.9683	0	ENSXETG00000011530	akr1b1	ortholog_one2many	62.8571	0
ENSDARG00000006215	akr1b1	ENSG00000165568	AKR1E2	ortholog_many2many	54.9206	0	ENSMUSG00000001642	Akr1b3	ortholog_many2many	69.2064	0	ENSGALG00000045122	AKR1B1	ortholog_many2many	73.9683	0	ENSXETG00000011530	akr1b1	ortholog_one2many	62.8571	0
ENSDARG00000006215	akr1b1	ENSG00000085662	AKR1B1	ortholog_many2many	72.0635	0	ENSMUSG00000061758	Akr1b10	ortholog_many2many	66.9841	1	ENSGALG00000045122	AKR1B1	ortholog_many2many	73.9683	0	ENSXETG00000011530	akr1b1	ortholog_one2many	62.8571	0
ENSDARG00000006215	akr1b1	ENSG00000227471	AKR1B15	ortholog_many2many	63.8095	0	ENSMUSG00000061758	Akr1b10	ortholog_many2many	66.9841	1	ENSGALG00000045122	AKR1B1	ortholog_many2many	73.9683	0	ENSXETG00000011530	akr1b1	ortholog_one2many	62.8571	0
ENSDARG00000006215	akr1b1	ENSG00000198074	AKR1B10	ortholog_many2many	68.8889	0	ENSMUSG00000061758	Akr1b10	ortholog_many2many	66.9841	1	ENSGALG00000045122	AKR1B1	ortholog_many2many	73.9683	0	ENSXETG00000011530	akr1b1	ortholog_one2many	62.8571	0
ENSDARG00000006215	akr1b1	ENSG00000165568	AKR1E2	ortholog_many2many	54.9206	0	ENSMUSG00000061758	Akr1b10	ortholog_many2many	66.9841	1	ENSGALG00000045122	AKR1B1	ortholog_many2many	73.9683	0	ENSXETG00000011530	akr1b1	ortholog_one2many	62.8571	0
ENSDARG00000006215	akr1b1	ENSG00000085662	AKR1B1	ortholog_many2many	72.0635	0	ENSMUSG00000052131	Akr1b7	ortholog_many2many	66.6667	1	ENSGALG00000045122	AKR1B1	ortholog_many2many	73.9683	0	ENSXETG00000011530	akr1b1	ortholog_one2many	62.8571	0
ENSDARG00000006215	akr1b1	ENSG00000227471	AKR1B15	ortholog_many2many	63.8095	0	ENSMUSG00000052131	Akr1b7	ortholog_many2many	66.6667	1	ENSGALG00000045122	AKR1B1	ortholog_many2many	73.9683	0	ENSXETG00000011530	akr1b1	ortholog_one2many	62.8571	0
ENSDARG00000006215	akr1b1	ENSG00000198074	AKR1B10	ortholog_many2many	68.8889	0	ENSMUSG00000052131	Akr1b7	ortholog_many2many	66.6667	1	ENSGALG00000045122	AKR1B1	ortholog_many2many	73.9683	0	ENSXETG00000011530	akr1b1	ortholog_one2many	62.8571	0
ENSDARG00000006215	akr1b1	ENSG00000165568	AKR1E2	ortholog_many2many	54.9206	0	ENSMUSG00000052131	Akr1b7	ortholog_many2many	66.6667	1	ENSGALG00000045122	AKR1B1	ortholog_many2many	73.9683	0	ENSXETG00000011530	akr1b1	ortholog_one2many	62.8571	0
ENSDARG00000006215	akr1b1	ENSG00000085662	AKR1B1	ortholog_many2many	72.0635	0	ENSMUSG00000045410	Akr1e1	ortholog_many2many	54.6032	0	ENSGALG00000045122	AKR1B1	ortholog_many2many	73.9683	0	ENSXETG00000011530	akr1b1	ortholog_one2many	62.8571	0
ENSDARG00000006215	akr1b1	ENSG00000227471	AKR1B15	ortholog_many2many	63.8095	0	ENSMUSG00000045410	Akr1e1	ortholog_many2many	54.6032	0	ENSGALG00000045122	AKR1B1	ortholog_many2many	73.9683	0	ENSXETG00000011530	akr1b1	ortholog_one2many	62.8571	0
ENSDARG00000006215	akr1b1	ENSG00000198074	AKR1B10	ortholog_many2many	68.8889	0	ENSMUSG00000045410	Akr1e1	ortholog_many2many	54.6032	0	ENSGALG00000045122	AKR1B1	ortholog_many2many	73.9683	0	ENSXETG00000011530	akr1b1	ortholog_one2many	62.8571	0
ENSDARG00000006215	akr1b1	ENSG00000165568	AKR1E2	ortholog_many2many	54.9206	0	ENSMUSG00000045410	Akr1e1	ortholog_many2many	54.6032	0	ENSGALG00000045122	AKR1B1	ortholog_many2many	73.9683	0	ENSXETG00000011530	akr1b1	ortholog_one2many	62.8571	0
ENSDARG00000006215	akr1b1	ENSG00000085662	AKR1B1	ortholog_many2many	72.0635	0	ENSMUSG00000029762	Akr1b8	ortholog_many2many	67.3016	0	ENSGALG00000045122	AKR1B1	ortholog_many2many	73.9683	0	ENSXETG00000011530	akr1b1	ortholog_one2many	62.8571	0
ENSDARG00000006215	akr1b1	ENSG00000227471	AKR1B15	ortholog_many2many	63.8095	0	ENSMUSG00000029762	Akr1b8	ortholog_many2many	67.3016	0	ENSGALG00000045122	AKR1B1	ortholog_many2many	73.9683	0	ENSXETG00000011530	akr1b1	ortholog_one2many	62.8571	0
ENSDARG00000006215	akr1b1	ENSG00000198074	AKR1B10	ortholog_many2many	68.8889	0	ENSMUSG00000029762	Akr1b8	ortholog_many2many	67.3016	0	ENSGALG00000045122	AKR1B1	ortholog_many2many	73.9683	0	ENSXETG00000011530	akr1b1	ortholog_one2many	62.8571	0
ENSDARG00000006215	akr1b1	ENSG00000165568	AKR1E2	ortholog_many2many	54.9206	0	ENSMUSG00000029762	Akr1b8	ortholog_many2many	67.3016	0	ENSGALG00000045122	AKR1B1	ortholog_many2many	73.9683	0	ENSXETG00000011530	akr1b1	ortholog_one2many	62.8571	0
ENSDARG00000006215	akr1b1	ENSG00000085662	AKR1B1	ortholog_many2many	72.0635	0	ENSMUSG00000001642	Akr1b3	ortholog_many2many	69.2064	0	ENSGALG00000013058		ortholog_many2many	47.9365	0	ENSXETG00000011530	akr1b1	ortholog_one2many	62.8571	0
ENSDARG00000006215	akr1b1	ENSG00000227471	AKR1B15	ortholog_many2many	63.8095	0	ENSMUSG00000001642	Akr1b3	ortholog_many2many	69.2064	0	ENSGALG00000013058		ortholog_many2many	47.9365	0	ENSXETG00000011530	akr1b1	ortholog_one2many	62.8571	0
ENSDARG00000006215	akr1b1	ENSG00000198074	AKR1B10	ortholog_many2many	68.8889	0	ENSMUSG00000001642	Akr1b3	ortholog_many2many	69.2064	0	ENSGALG00000013058		ortholog_many2many	47.9365	0	ENSXETG00000011530	akr1b1	ortholog_one2many	62.8571	0
ENSDARG00000006215	akr1b1	ENSG00000165568	AKR1E2	ortholog_many2many	54.9206	0	ENSMUSG00000001642	Akr1b3	ortholog_many2many	69.2064	0	ENSGALG00000013058		ortholog_many2many	47.9365	0	ENSXETG00000011530	akr1b1	ortholog_one2many	62.8571	0
ENSDARG00000006215	akr1b1	ENSG00000085662	AKR1B1	ortholog_many2many	72.0635	0	ENSMUSG00000061758	Akr1b10	ortholog_many2many	66.9841	1	ENSGALG00000013058		ortholog_many2many	47.9365	0	ENSXETG00000011530	akr1b1	ortholog_one2many	62.8571	0
ENSDARG00000006215	akr1b1	ENSG00000227471	AKR1B15	ortholog_many2many	63.8095	0	ENSMUSG00000061758	Akr1b10	ortholog_many2many	66.9841	1	ENSGALG00000013058		ortholog_many2many	47.9365	0	ENSXETG00000011530	akr1b1	ortholog_one2many	62.8571	0
ENSDARG00000006215	akr1b1	ENSG00000198074	AKR1B10	ortholog_many2many	68.8889	0	ENSMUSG00000061758	Akr1b10	ortholog_many2many	66.9841	1	ENSGALG00000013058		ortholog_many2many	47.9365	0	ENSXETG00000011530	akr1b1	ortholog_one2many	62.8571	0
ENSDARG00000006215	akr1b1	ENSG00000165568	AKR1E2	ortholog_many2many	54.9206	0	ENSMUSG00000061758	Akr1b10	ortholog_many2many	66.9841	1	ENSGALG00000013058		ortholog_many2many	47.9365	0	ENSXETG00000011530	akr1b1	ortholog_one2many	62.8571	0
ENSDARG00000006215	akr1b1	ENSG00000085662	AKR1B1	ortholog_many2many	72.0635	0	ENSMUSG00000052131	Akr1b7	ortholog_many2many	66.6667	1	ENSGALG00000013058		ortholog_many2many	47.9365	0	ENSXETG00000011530	akr1b1	ortholog_one2many	62.8571	0
ENSDARG00000006215	akr1b1	ENSG00000227471	AKR1B15	ortholog_many2many	63.8095	0	ENSMUSG00000052131	Akr1b7	ortholog_many2many	66.6667	1	ENSGALG00000013058		ortholog_many2many	47.9365	0	ENSXETG00000011530	akr1b1	ortholog_one2many	62.8571	0
ENSDARG00000006215	akr1b1	ENSG00000198074	AKR1B10	ortholog_many2many	68.8889	0	ENSMUSG00000052131	Akr1b7	ortholog_many2many	66.6667	1	ENSGALG00000013058		ortholog_many2many	47.9365	0	ENSXETG00000011530	akr1b1	ortholog_one2many	62.8571	0
ENSDARG00000006215	akr1b1	ENSG00000165568	AKR1E2	ortholog_many2many	54.9206	0	ENSMUSG00000052131	Akr1b7	ortholog_many2many	66.6667	1	ENSGALG00000013058		ortholog_many2many	47.9365	0	ENSXETG00000011530	akr1b1	ortholog_one2many	62.8571	0
ENSDARG00000006215	akr1b1	ENSG00000085662	AKR1B1	ortholog_many2many	72.0635	0	ENSMUSG00000045410	Akr1e1	ortholog_many2many	54.6032	0	ENSGALG00000013058		ortholog_many2many	47.9365	0	ENSXETG00000011530	akr1b1	ortholog_one2many	62.8571	0
ENSDARG00000006215	akr1b1	ENSG00000227471	AKR1B15	ortholog_many2many	63.8095	0	ENSMUSG00000045410	Akr1e1	ortholog_many2many	54.6032	0	ENSGALG00000013058		ortholog_many2many	47.9365	0	ENSXETG00000011530	akr1b1	ortholog_one2many	62.8571	0
ENSDARG00000006215	akr1b1	ENSG00000198074	AKR1B10	ortholog_many2many	68.8889	0	ENSMUSG00000045410	Akr1e1	ortholog_many2many	54.6032	0	ENSGALG00000013058		ortholog_many2many	47.9365	0	ENSXETG00000011530	akr1b1	ortholog_one2many	62.8571	0
ENSDARG00000006215	akr1b1	ENSG00000165568	AKR1E2	ortholog_many2many	54.9206	0	ENSMUSG00000045410	Akr1e1	ortholog_many2many	54.6032	0	ENSGALG00000013058		ortholog_many2many	47.9365	0	ENSXETG00000011530	akr1b1	ortholog_one2many	62.8571	0
ENSDARG00000006215	akr1b1	ENSG00000085662	AKR1B1	ortholog_many2many	72.0635	0	ENSMUSG00000029762	Akr1b8	ortholog_many2many	67.3016	0	ENSGALG00000013058		ortholog_many2many	47.9365	0	ENSXETG00000011530	akr1b1	ortholog_one2many	62.8571	0
ENSDARG00000006215	akr1b1	ENSG00000227471	AKR1B15	ortholog_many2many	63.8095	0	ENSMUSG00000029762	Akr1b8	ortholog_many2many	67.3016	0	ENSGALG00000013058		ortholog_many2many	47.9365	0	ENSXETG00000011530	akr1b1	ortholog_one2many	62.8571	0
ENSDARG00000006215	akr1b1	ENSG00000198074	AKR1B10	ortholog_many2many	68.8889	0	ENSMUSG00000029762	Akr1b8	ortholog_many2many	67.3016	0	ENSGALG00000013058		ortholog_many2many	47.9365	0	ENSXETG00000011530	akr1b1	ortholog_one2many	62.8571	0
ENSDARG00000006215	akr1b1	ENSG00000165568	AKR1E2	ortholog_many2many	54.9206	0	ENSMUSG00000029762	Akr1b8	ortholog_many2many	67.3016	0	ENSGALG00000013058		ortholog_many2many	47.9365	0	ENSXETG00000011530	akr1b1	ortholog_one2many	62.8571	0
ENSDARG00000006215	akr1b1	ENSG00000085662	AKR1B1	ortholog_many2many	72.0635	0	ENSMUSG00000001642	Akr1b3	ortholog_many2many	69.2064	0	ENSGALG00000003466	AKR1B1L	ortholog_many2many	72.6984	0	ENSXETG00000011530	akr1b1	ortholog_one2many	62.8571	0
ENSDARG00000006215	akr1b1	ENSG00000227471	AKR1B15	ortholog_many2many	63.8095	0	ENSMUSG00000001642	Akr1b3	ortholog_many2many	69.2064	0	ENSGALG00000003466	AKR1B1L	ortholog_many2many	72.6984	0	ENSXETG00000011530	akr1b1	ortholog_one2many	62.8571	0
ENSDARG00000006215	akr1b1	ENSG00000198074	AKR1B10	ortholog_many2many	68.8889	0	ENSMUSG00000001642	Akr1b3	ortholog_many2many	69.2064	0	ENSGALG00000003466	AKR1B1L	ortholog_many2many	72.6984	0	ENSXETG00000011530	akr1b1	ortholog_one2many	62.8571	0
ENSDARG00000006215	akr1b1	ENSG00000165568	AKR1E2	ortholog_many2many	54.9206	0	ENSMUSG00000001642	Akr1b3	ortholog_many2many	69.2064	0	ENSGALG00000003466	AKR1B1L	ortholog_many2many	72.6984	0	ENSXETG00000011530	akr1b1	ortholog_one2many	62.8571	0
ENSDARG00000006215	akr1b1	ENSG00000085662	AKR1B1	ortholog_many2many	72.0635	0	ENSMUSG00000061758	Akr1b10	ortholog_many2many	66.9841	1	ENSGALG00000003466	AKR1B1L	ortholog_many2many	72.6984	0	ENSXETG00000011530	akr1b1	ortholog_one2many	62.8571	0
ENSDARG00000006215	akr1b1	ENSG00000227471	AKR1B15	ortholog_many2many	63.8095	0	ENSMUSG00000061758	Akr1b10	ortholog_many2many	66.9841	1	ENSGALG00000003466	AKR1B1L	ortholog_many2many	72.6984	0	ENSXETG00000011530	akr1b1	ortholog_one2many	62.8571	0
ENSDARG00000006215	akr1b1	ENSG00000198074	AKR1B10	ortholog_many2many	68.8889	0	ENSMUSG00000061758	Akr1b10	ortholog_many2many	66.9841	1	ENSGALG00000003466	AKR1B1L	ortholog_many2many	72.6984	0	ENSXETG00000011530	akr1b1	ortholog_one2many	62.8571	0
ENSDARG00000006215	akr1b1	ENSG00000165568	AKR1E2	ortholog_many2many	54.9206	0	ENSMUSG00000061758	Akr1b10	ortholog_many2many	66.9841	1	ENSGALG00000003466	AKR1B1L	ortholog_many2many	72.6984	0	ENSXETG00000011530	akr1b1	ortholog_one2many	62.8571	0
ENSDARG00000006215	akr1b1	ENSG00000085662	AKR1B1	ortholog_many2many	72.0635	0	ENSMUSG00000052131	Akr1b7	ortholog_many2many	66.6667	1	ENSGALG00000003466	AKR1B1L	ortholog_many2many	72.6984	0	ENSXETG00000011530	akr1b1	ortholog_one2many	62.8571	0
ENSDARG00000006215	akr1b1	ENSG00000227471	AKR1B15	ortholog_many2many	63.8095	0	ENSMUSG00000052131	Akr1b7	ortholog_many2many	66.6667	1	ENSGALG00000003466	AKR1B1L	ortholog_many2many	72.6984	0	ENSXETG00000011530	akr1b1	ortholog_one2many	62.8571	0
ENSDARG00000006215	akr1b1	ENSG00000198074	AKR1B10	ortholog_many2many	68.8889	0	ENSMUSG00000052131	Akr1b7	ortholog_many2many	66.6667	1	ENSGALG00000003466	AKR1B1L	ortholog_many2many	72.6984	0	ENSXETG00000011530	akr1b1	ortholog_one2many	62.8571	0
ENSDARG00000006215	akr1b1	ENSG00000165568	AKR1E2	ortholog_many2many	54.9206	0	ENSMUSG00000052131	Akr1b7	ortholog_many2many	66.6667	1	ENSGALG00000003466	AKR1B1L	ortholog_many2many	72.6984	0	ENSXETG00000011530	akr1b1	ortholog_one2many	62.8571	0
ENSDARG00000006215	akr1b1	ENSG00000085662	AKR1B1	ortholog_many2many	72.0635	0	ENSMUSG00000045410	Akr1e1	ortholog_many2many	54.6032	0	ENSGALG00000003466	AKR1B1L	ortholog_many2many	72.6984	0	ENSXETG00000011530	akr1b1	ortholog_one2many	62.8571	0
ENSDARG00000006215	akr1b1	ENSG00000227471	AKR1B15	ortholog_many2many	63.8095	0	ENSMUSG00000045410	Akr1e1	ortholog_many2many	54.6032	0	ENSGALG00000003466	AKR1B1L	ortholog_many2many	72.6984	0	ENSXETG00000011530	akr1b1	ortholog_one2many	62.8571	0
ENSDARG00000006215	akr1b1	ENSG00000198074	AKR1B10	ortholog_many2many	68.8889	0	ENSMUSG00000045410	Akr1e1	ortholog_many2many	54.6032	0	ENSGALG00000003466	AKR1B1L	ortholog_many2many	72.6984	0	ENSXETG00000011530	akr1b1	ortholog_one2many	62.8571	0
ENSDARG00000006215	akr1b1	ENSG00000165568	AKR1E2	ortholog_many2many	54.9206	0	ENSMUSG00000045410	Akr1e1	ortholog_many2many	54.6032	0	ENSGALG00000003466	AKR1B1L	ortholog_many2many	72.6984	0	ENSXETG00000011530	akr1b1	ortholog_one2many	62.8571	0
ENSDARG00000006215	akr1b1	ENSG00000085662	AKR1B1	ortholog_many2many	72.0635	0	ENSMUSG00000029762	Akr1b8	ortholog_many2many	67.3016	0	ENSGALG00000003466	AKR1B1L	ortholog_many2many	72.6984	0	ENSXETG00000011530	akr1b1	ortholog_one2many	62.8571	0
ENSDARG00000006215	akr1b1	ENSG00000227471	AKR1B15	ortholog_many2many	63.8095	0	ENSMUSG00000029762	Akr1b8	ortholog_many2many	67.3016	0	ENSGALG00000003466	AKR1B1L	ortholog_many2many	72.6984	0	ENSXETG00000011530	akr1b1	ortholog_one2many	62.8571	0
ENSDARG00000006215	akr1b1	ENSG00000198074	AKR1B10	ortholog_many2many	68.8889	0	ENSMUSG00000029762	Akr1b8	ortholog_many2many	67.3016	0	ENSGALG00000003466	AKR1B1L	ortholog_many2many	72.6984	0	ENSXETG00000011530	akr1b1	ortholog_one2many	62.8571	0
ENSDARG00000006215	akr1b1	ENSG00000165568	AKR1E2	ortholog_many2many	54.9206	0	ENSMUSG00000029762	Akr1b8	ortholog_many2many	67.3016	0	ENSGALG00000003466	AKR1B1L	ortholog_many2many	72.6984	0	ENSXETG00000011530	akr1b1	ortholog_one2many	62.8571	0
ENSDARG00000006215	akr1b1	ENSG00000085662	AKR1B1	ortholog_many2many	72.0635	0	ENSMUSG00000001642	Akr1b3	ortholog_many2many	69.2064	0	ENSGALG00000013072		ortholog_many2many	66.3492	0	ENSXETG00000011530	akr1b1	ortholog_one2many	62.8571	0
ENSDARG00000006215	akr1b1	ENSG00000227471	AKR1B15	ortholog_many2many	63.8095	0	ENSMUSG00000001642	Akr1b3	ortholog_many2many	69.2064	0	ENSGALG00000013072		ortholog_many2many	66.3492	0	ENSXETG00000011530	akr1b1	ortholog_one2many	62.8571	0
ENSDARG00000006215	akr1b1	ENSG00000198074	AKR1B10	ortholog_many2many	68.8889	0	ENSMUSG00000001642	Akr1b3	ortholog_many2many	69.2064	0	ENSGALG00000013072		ortholog_many2many	66.3492	0	ENSXETG00000011530	akr1b1	ortholog_one2many	62.8571	0
ENSDARG00000006215	akr1b1	ENSG00000165568	AKR1E2	ortholog_many2many	54.9206	0	ENSMUSG00000001642	Akr1b3	ortholog_many2many	69.2064	0	ENSGALG00000013072		ortholog_many2many	66.3492	0	ENSXETG00000011530	akr1b1	ortholog_one2many	62.8571	0
ENSDARG00000006215	akr1b1	ENSG00000085662	AKR1B1	ortholog_many2many	72.0635	0	ENSMUSG00000061758	Akr1b10	ortholog_many2many	66.9841	1	ENSGALG00000013072		ortholog_many2many	66.3492	0	ENSXETG00000011530	akr1b1	ortholog_one2many	62.8571	0
ENSDARG00000006215	akr1b1	ENSG00000227471	AKR1B15	ortholog_many2many	63.8095	0	ENSMUSG00000061758	Akr1b10	ortholog_many2many	66.9841	1	ENSGALG00000013072		ortholog_many2many	66.3492	0	ENSXETG00000011530	akr1b1	ortholog_one2many	62.8571	0
ENSDARG00000006215	akr1b1	ENSG00000198074	AKR1B10	ortholog_many2many	68.8889	0	ENSMUSG00000061758	Akr1b10	ortholog_many2many	66.9841	1	ENSGALG00000013072		ortholog_many2many	66.3492	0	ENSXETG00000011530	akr1b1	ortholog_one2many	62.8571	0
ENSDARG00000006215	akr1b1	ENSG00000165568	AKR1E2	ortholog_many2many	54.9206	0	ENSMUSG00000061758	Akr1b10	ortholog_many2many	66.9841	1	ENSGALG00000013072		ortholog_many2many	66.3492	0	ENSXETG00000011530	akr1b1	ortholog_one2many	62.8571	0
ENSDARG00000006215	akr1b1	ENSG00000085662	AKR1B1	ortholog_many2many	72.0635	0	ENSMUSG00000052131	Akr1b7	ortholog_many2many	66.6667	1	ENSGALG00000013072		ortholog_many2many	66.3492	0	ENSXETG00000011530	akr1b1	ortholog_one2many	62.8571	0
ENSDARG00000006215	akr1b1	ENSG00000227471	AKR1B15	ortholog_many2many	63.8095	0	ENSMUSG00000052131	Akr1b7	ortholog_many2many	66.6667	1	ENSGALG00000013072		ortholog_many2many	66.3492	0	ENSXETG00000011530	akr1b1	ortholog_one2many	62.8571	0
ENSDARG00000006215	akr1b1	ENSG00000198074	AKR1B10	ortholog_many2many	68.8889	0	ENSMUSG00000052131	Akr1b7	ortholog_many2many	66.6667	1	ENSGALG00000013072		ortholog_many2many	66.3492	0	ENSXETG00000011530	akr1b1	ortholog_one2many	62.8571	0
ENSDARG00000006215	akr1b1	ENSG00000165568	AKR1E2	ortholog_many2many	54.9206	0	ENSMUSG00000052131	Akr1b7	ortholog_many2many	66.6667	1	ENSGALG00000013072		ortholog_many2many	66.3492	0	ENSXETG00000011530	akr1b1	ortholog_one2many	62.8571	0
ENSDARG00000006215	akr1b1	ENSG00000085662	AKR1B1	ortholog_many2many	72.0635	0	ENSMUSG00000045410	Akr1e1	ortholog_many2many	54.6032	0	ENSGALG00000013072		ortholog_many2many	66.3492	0	ENSXETG00000011530	akr1b1	ortholog_one2many	62.8571	0
ENSDARG00000006215	akr1b1	ENSG00000227471	AKR1B15	ortholog_many2many	63.8095	0	ENSMUSG00000045410	Akr1e1	ortholog_many2many	54.6032	0	ENSGALG00000013072		ortholog_many2many	66.3492	0	ENSXETG00000011530	akr1b1	ortholog_one2many	62.8571	0
ENSDARG00000006215	akr1b1	ENSG00000198074	AKR1B10	ortholog_many2many	68.8889	0	ENSMUSG00000045410	Akr1e1	ortholog_many2many	54.6032	0	ENSGALG00000013072		ortholog_many2many	66.3492	0	ENSXETG00000011530	akr1b1	ortholog_one2many	62.8571	0
ENSDARG00000006215	akr1b1	ENSG00000165568	AKR1E2	ortholog_many2many	54.9206	0	ENSMUSG00000045410	Akr1e1	ortholog_many2many	54.6032	0	ENSGALG00000013072		ortholog_many2many	66.3492	0	ENSXETG00000011530	akr1b1	ortholog_one2many	62.8571	0
ENSDARG00000006215	akr1b1	ENSG00000085662	AKR1B1	ortholog_many2many	72.0635	0	ENSMUSG00000029762	Akr1b8	ortholog_many2many	67.3016	0	ENSGALG00000013072		ortholog_many2many	66.3492	0	ENSXETG00000011530	akr1b1	ortholog_one2many	62.8571	0
ENSDARG00000006215	akr1b1	ENSG00000227471	AKR1B15	ortholog_many2many	63.8095	0	ENSMUSG00000029762	Akr1b8	ortholog_many2many	67.3016	0	ENSGALG00000013072		ortholog_many2many	66.3492	0	ENSXETG00000011530	akr1b1	ortholog_one2many	62.8571	0
ENSDARG00000006215	akr1b1	ENSG00000198074	AKR1B10	ortholog_many2many	68.8889	0	ENSMUSG00000029762	Akr1b8	ortholog_many2many	67.3016	0	ENSGALG00000013072		ortholog_many2many	66.3492	0	ENSXETG00000011530	akr1b1	ortholog_one2many	62.8571	0
ENSDARG00000006215	akr1b1	ENSG00000165568	AKR1E2	ortholog_many2many	54.9206	0	ENSMUSG00000029762	Akr1b8	ortholog_many2many	67.3016	0	ENSGALG00000013072		ortholog_many2many	66.3492	0	ENSXETG00000011530	akr1b1	ortholog_one2many	62.8571	0
ENSDARG00000006215	akr1b1	ENSG00000085662	AKR1B1	ortholog_many2many	72.0635	0	ENSMUSG00000001642	Akr1b3	ortholog_many2many	69.2064	0	ENSGALG00000019284		ortholog_many2many	68.8889	1	ENSXETG00000011530	akr1b1	ortholog_one2many	62.8571	0
ENSDARG00000006215	akr1b1	ENSG00000227471	AKR1B15	ortholog_many2many	63.8095	0	ENSMUSG00000001642	Akr1b3	ortholog_many2many	69.2064	0	ENSGALG00000019284		ortholog_many2many	68.8889	1	ENSXETG00000011530	akr1b1	ortholog_one2many	62.8571	0
ENSDARG00000006215	akr1b1	ENSG00000198074	AKR1B10	ortholog_many2many	68.8889	0	ENSMUSG00000001642	Akr1b3	ortholog_many2many	69.2064	0	ENSGALG00000019284		ortholog_many2many	68.8889	1	ENSXETG00000011530	akr1b1	ortholog_one2many	62.8571	0
ENSDARG00000006215	akr1b1	ENSG00000165568	AKR1E2	ortholog_many2many	54.9206	0	ENSMUSG00000001642	Akr1b3	ortholog_many2many	69.2064	0	ENSGALG00000019284		ortholog_many2many	68.8889	1	ENSXETG00000011530	akr1b1	ortholog_one2many	62.8571	0
ENSDARG00000006215	akr1b1	ENSG00000085662	AKR1B1	ortholog_many2many	72.0635	0	ENSMUSG00000061758	Akr1b10	ortholog_many2many	66.9841	1	ENSGALG00000019284		ortholog_many2many	68.8889	1	ENSXETG00000011530	akr1b1	ortholog_one2many	62.8571	0
ENSDARG00000006215	akr1b1	ENSG00000227471	AKR1B15	ortholog_many2many	63.8095	0	ENSMUSG00000061758	Akr1b10	ortholog_many2many	66.9841	1	ENSGALG00000019284		ortholog_many2many	68.8889	1	ENSXETG00000011530	akr1b1	ortholog_one2many	62.8571	0
ENSDARG00000006215	akr1b1	ENSG00000198074	AKR1B10	ortholog_many2many	68.8889	0	ENSMUSG00000061758	Akr1b10	ortholog_many2many	66.9841	1	ENSGALG00000019284		ortholog_many2many	68.8889	1	ENSXETG00000011530	akr1b1	ortholog_one2many	62.8571	0
ENSDARG00000006215	akr1b1	ENSG00000165568	AKR1E2	ortholog_many2many	54.9206	0	ENSMUSG00000061758	Akr1b10	ortholog_many2many	66.9841	1	ENSGALG00000019284		ortholog_many2many	68.8889	1	ENSXETG00000011530	akr1b1	ortholog_one2many	62.8571	0
ENSDARG00000006215	akr1b1	ENSG00000085662	AKR1B1	ortholog_many2many	72.0635	0	ENSMUSG00000052131	Akr1b7	ortholog_many2many	66.6667	1	ENSGALG00000019284		ortholog_many2many	68.8889	1	ENSXETG00000011530	akr1b1	ortholog_one2many	62.8571	0
ENSDARG00000006215	akr1b1	ENSG00000227471	AKR1B15	ortholog_many2many	63.8095	0	ENSMUSG00000052131	Akr1b7	ortholog_many2many	66.6667	1	ENSGALG00000019284		ortholog_many2many	68.8889	1	ENSXETG00000011530	akr1b1	ortholog_one2many	62.8571	0
ENSDARG00000006215	akr1b1	ENSG00000198074	AKR1B10	ortholog_many2many	68.8889	0	ENSMUSG00000052131	Akr1b7	ortholog_many2many	66.6667	1	ENSGALG00000019284		ortholog_many2many	68.8889	1	ENSXETG00000011530	akr1b1	ortholog_one2many	62.8571	0
ENSDARG00000006215	akr1b1	ENSG00000165568	AKR1E2	ortholog_many2many	54.9206	0	ENSMUSG00000052131	Akr1b7	ortholog_many2many	66.6667	1	ENSGALG00000019284		ortholog_many2many	68.8889	1	ENSXETG00000011530	akr1b1	ortholog_one2many	62.8571	0
ENSDARG00000006215	akr1b1	ENSG00000085662	AKR1B1	ortholog_many2many	72.0635	0	ENSMUSG00000045410	Akr1e1	ortholog_many2many	54.6032	0	ENSGALG00000019284		ortholog_many2many	68.8889	1	ENSXETG00000011530	akr1b1	ortholog_one2many	62.8571	0
ENSDARG00000006215	akr1b1	ENSG00000227471	AKR1B15	ortholog_many2many	63.8095	0	ENSMUSG00000045410	Akr1e1	ortholog_many2many	54.6032	0	ENSGALG00000019284		ortholog_many2many	68.8889	1	ENSXETG00000011530	akr1b1	ortholog_one2many	62.8571	0
ENSDARG00000006215	akr1b1	ENSG00000198074	AKR1B10	ortholog_many2many	68.8889	0	ENSMUSG00000045410	Akr1e1	ortholog_many2many	54.6032	0	ENSGALG00000019284		ortholog_many2many	68.8889	1	ENSXETG00000011530	akr1b1	ortholog_one2many	62.8571	0
ENSDARG00000006215	akr1b1	ENSG00000165568	AKR1E2	ortholog_many2many	54.9206	0	ENSMUSG00000045410	Akr1e1	ortholog_many2many	54.6032	0	ENSGALG00000019284		ortholog_many2many	68.8889	1	ENSXETG00000011530	akr1b1	ortholog_one2many	62.8571	0
ENSDARG00000006215	akr1b1	ENSG00000085662	AKR1B1	ortholog_many2many	72.0635	0	ENSMUSG00000029762	Akr1b8	ortholog_many2many	67.3016	0	ENSGALG00000019284		ortholog_many2many	68.8889	1	ENSXETG00000011530	akr1b1	ortholog_one2many	62.8571	0
ENSDARG00000006215	akr1b1	ENSG00000227471	AKR1B15	ortholog_many2many	63.8095	0	ENSMUSG00000029762	Akr1b8	ortholog_many2many	67.3016	0	ENSGALG00000019284		ortholog_many2many	68.8889	1	ENSXETG00000011530	akr1b1	ortholog_one2many	62.8571	0
ENSDARG00000006215	akr1b1	ENSG00000198074	AKR1B10	ortholog_many2many	68.8889	0	ENSMUSG00000029762	Akr1b8	ortholog_many2many	67.3016	0	ENSGALG00000019284		ortholog_many2many	68.8889	1	ENSXETG00000011530	akr1b1	ortholog_one2many	62.8571	0
ENSDARG00000006215	akr1b1	ENSG00000165568	AKR1E2	ortholog_many2many	54.9206	0	ENSMUSG00000029762	Akr1b8	ortholog_many2many	67.3016	0	ENSGALG00000019284		ortholog_many2many	68.8889	1	ENSXETG00000011530	akr1b1	ortholog_one2many	62.8571	0
ENSDARG00000006215	akr1b1	ENSG00000085662	AKR1B1	ortholog_many2many	72.0635	0	ENSMUSG00000001642	Akr1b3	ortholog_many2many	69.2064	0	ENSGALG00000040800		ortholog_many2many	41.2698	0	ENSXETG00000011530	akr1b1	ortholog_one2many	62.8571	0
ENSDARG00000006215	akr1b1	ENSG00000227471	AKR1B15	ortholog_many2many	63.8095	0	ENSMUSG00000001642	Akr1b3	ortholog_many2many	69.2064	0	ENSGALG00000040800		ortholog_many2many	41.2698	0	ENSXETG00000011530	akr1b1	ortholog_one2many	62.8571	0
ENSDARG00000006215	akr1b1	ENSG00000198074	AKR1B10	ortholog_many2many	68.8889	0	ENSMUSG00000001642	Akr1b3	ortholog_many2many	69.2064	0	ENSGALG00000040800		ortholog_many2many	41.2698	0	ENSXETG00000011530	akr1b1	ortholog_one2many	62.8571	0
ENSDARG00000006215	akr1b1	ENSG00000165568	AKR1E2	ortholog_many2many	54.9206	0	ENSMUSG00000001642	Akr1b3	ortholog_many2many	69.2064	0	ENSGALG00000040800		ortholog_many2many	41.2698	0	ENSXETG00000011530	akr1b1	ortholog_one2many	62.8571	0
ENSDARG00000006215	akr1b1	ENSG00000085662	AKR1B1	ortholog_many2many	72.0635	0	ENSMUSG00000061758	Akr1b10	ortholog_many2many	66.9841	1	ENSGALG00000040800		ortholog_many2many	41.2698	0	ENSXETG00000011530	akr1b1	ortholog_one2many	62.8571	0
ENSDARG00000006215	akr1b1	ENSG00000227471	AKR1B15	ortholog_many2many	63.8095	0	ENSMUSG00000061758	Akr1b10	ortholog_many2many	66.9841	1	ENSGALG00000040800		ortholog_many2many	41.2698	0	ENSXETG00000011530	akr1b1	ortholog_one2many	62.8571	0
ENSDARG00000006215	akr1b1	ENSG00000198074	AKR1B10	ortholog_many2many	68.8889	0	ENSMUSG00000061758	Akr1b10	ortholog_many2many	66.9841	1	ENSGALG00000040800		ortholog_many2many	41.2698	0	ENSXETG00000011530	akr1b1	ortholog_one2many	62.8571	0
ENSDARG00000006215	akr1b1	ENSG00000165568	AKR1E2	ortholog_many2many	54.9206	0	ENSMUSG00000061758	Akr1b10	ortholog_many2many	66.9841	1	ENSGALG00000040800		ortholog_many2many	41.2698	0	ENSXETG00000011530	akr1b1	ortholog_one2many	62.8571	0
ENSDARG00000006215	akr1b1	ENSG00000085662	AKR1B1	ortholog_many2many	72.0635	0	ENSMUSG00000052131	Akr1b7	ortholog_many2many	66.6667	1	ENSGALG00000040800		ortholog_many2many	41.2698	0	ENSXETG00000011530	akr1b1	ortholog_one2many	62.8571	0
ENSDARG00000006215	akr1b1	ENSG00000227471	AKR1B15	ortholog_many2many	63.8095	0	ENSMUSG00000052131	Akr1b7	ortholog_many2many	66.6667	1	ENSGALG00000040800		ortholog_many2many	41.2698	0	ENSXETG00000011530	akr1b1	ortholog_one2many	62.8571	0
ENSDARG00000006215	akr1b1	ENSG00000198074	AKR1B10	ortholog_many2many	68.8889	0	ENSMUSG00000052131	Akr1b7	ortholog_many2many	66.6667	1	ENSGALG00000040800		ortholog_many2many	41.2698	0	ENSXETG00000011530	akr1b1	ortholog_one2many	62.8571	0
ENSDARG00000006215	akr1b1	ENSG00000165568	AKR1E2	ortholog_many2many	54.9206	0	ENSMUSG00000052131	Akr1b7	ortholog_many2many	66.6667	1	ENSGALG00000040800		ortholog_many2many	41.2698	0	ENSXETG00000011530	akr1b1	ortholog_one2many	62.8571	0
ENSDARG00000006215	akr1b1	ENSG00000085662	AKR1B1	ortholog_many2many	72.0635	0	ENSMUSG00000045410	Akr1e1	ortholog_many2many	54.6032	0	ENSGALG00000040800		ortholog_many2many	41.2698	0	ENSXETG00000011530	akr1b1	ortholog_one2many	62.8571	0
ENSDARG00000006215	akr1b1	ENSG00000227471	AKR1B15	ortholog_many2many	63.8095	0	ENSMUSG00000045410	Akr1e1	ortholog_many2many	54.6032	0	ENSGALG00000040800		ortholog_many2many	41.2698	0	ENSXETG00000011530	akr1b1	ortholog_one2many	62.8571	0
ENSDARG00000006215	akr1b1	ENSG00000198074	AKR1B10	ortholog_many2many	68.8889	0	ENSMUSG00000045410	Akr1e1	ortholog_many2many	54.6032	0	ENSGALG00000040800		ortholog_many2many	41.2698	0	ENSXETG00000011530	akr1b1	ortholog_one2many	62.8571	0
ENSDARG00000006215	akr1b1	ENSG00000165568	AKR1E2	ortholog_many2many	54.9206	0	ENSMUSG00000045410	Akr1e1	ortholog_many2many	54.6032	0	ENSGALG00000040800		ortholog_many2many	41.2698	0	ENSXETG00000011530	akr1b1	ortholog_one2many	62.8571	0
ENSDARG00000006215	akr1b1	ENSG00000085662	AKR1B1	ortholog_many2many	72.0635	0	ENSMUSG00000029762	Akr1b8	ortholog_many2many	67.3016	0	ENSGALG00000040800		ortholog_many2many	41.2698	0	ENSXETG00000011530	akr1b1	ortholog_one2many	62.8571	0
ENSDARG00000006215	akr1b1	ENSG00000227471	AKR1B15	ortholog_many2many	63.8095	0	ENSMUSG00000029762	Akr1b8	ortholog_many2many	67.3016	0	ENSGALG00000040800		ortholog_many2many	41.2698	0	ENSXETG00000011530	akr1b1	ortholog_one2many	62.8571	0
ENSDARG00000006215	akr1b1	ENSG00000198074	AKR1B10	ortholog_many2many	68.8889	0	ENSMUSG00000029762	Akr1b8	ortholog_many2many	67.3016	0	ENSGALG00000040800		ortholog_many2many	41.2698	0	ENSXETG00000011530	akr1b1	ortholog_one2many	62.8571	0
ENSDARG00000006215	akr1b1	ENSG00000165568	AKR1E2	ortholog_many2many	54.9206	0	ENSMUSG00000029762	Akr1b8	ortholog_many2many	67.3016	0	ENSGALG00000040800		ortholog_many2many	41.2698	0	ENSXETG00000011530	akr1b1	ortholog_one2many	62.8571	0
ENSDARG00000006215	akr1b1	ENSG00000085662	AKR1B1	ortholog_many2many	72.0635	0	ENSMUSG00000001642	Akr1b3	ortholog_many2many	69.2064	0	ENSGALG00000045122	AKR1B1	ortholog_many2many	73.9683	0	ENSXETG00000011530	akr1b1	ortholog_one2many	62.8571	0
ENSDARG00000006215	akr1b1	ENSG00000227471	AKR1B15	ortholog_many2many	63.8095	0	ENSMUSG00000001642	Akr1b3	ortholog_many2many	69.2064	0	ENSGALG00000045122	AKR1B1	ortholog_many2many	73.9683	0	ENSXETG00000011530	akr1b1	ortholog_one2many	62.8571	0
ENSDARG00000006215	akr1b1	ENSG00000198074	AKR1B10	ortholog_many2many	68.8889	0	ENSMUSG00000001642	Akr1b3	ortholog_many2many	69.2064	0	ENSGALG00000045122	AKR1B1	ortholog_many2many	73.9683	0	ENSXETG00000011530	akr1b1	ortholog_one2many	62.8571	0
ENSDARG00000006215	akr1b1	ENSG00000165568	AKR1E2	ortholog_many2many	54.9206	0	ENSMUSG00000001642	Akr1b3	ortholog_many2many	69.2064	0	ENSGALG00000045122	AKR1B1	ortholog_many2many	73.9683	0	ENSXETG00000011530	akr1b1	ortholog_one2many	62.8571	0
ENSDARG00000006215	akr1b1	ENSG00000085662	AKR1B1	ortholog_many2many	72.0635	0	ENSMUSG00000061758	Akr1b10	ortholog_many2many	66.9841	1	ENSGALG00000045122	AKR1B1	ortholog_many2many	73.9683	0	ENSXETG00000011530	akr1b1	ortholog_one2many	62.8571	0
ENSDARG00000006215	akr1b1	ENSG00000227471	AKR1B15	ortholog_many2many	63.8095	0	ENSMUSG00000061758	Akr1b10	ortholog_many2many	66.9841	1	ENSGALG00000045122	AKR1B1	ortholog_many2many	73.9683	0	ENSXETG00000011530	akr1b1	ortholog_one2many	62.8571	0
ENSDARG00000006215	akr1b1	ENSG00000198074	AKR1B10	ortholog_many2many	68.8889	0	ENSMUSG00000061758	Akr1b10	ortholog_many2many	66.9841	1	ENSGALG00000045122	AKR1B1	ortholog_many2many	73.9683	0	ENSXETG00000011530	akr1b1	ortholog_one2many	62.8571	0
ENSDARG00000006215	akr1b1	ENSG00000165568	AKR1E2	ortholog_many2many	54.9206	0	ENSMUSG00000061758	Akr1b10	ortholog_many2many	66.9841	1	ENSGALG00000045122	AKR1B1	ortholog_many2many	73.9683	0	ENSXETG00000011530	akr1b1	ortholog_one2many	62.8571	0
ENSDARG00000006215	akr1b1	ENSG00000085662	AKR1B1	ortholog_many2many	72.0635	0	ENSMUSG00000052131	Akr1b7	ortholog_many2many	66.6667	1	ENSGALG00000045122	AKR1B1	ortholog_many2many	73.9683	0	ENSXETG00000011530	akr1b1	ortholog_one2many	62.8571	0
ENSDARG00000006215	akr1b1	ENSG00000227471	AKR1B15	ortholog_many2many	63.8095	0	ENSMUSG00000052131	Akr1b7	ortholog_many2many	66.6667	1	ENSGALG00000045122	AKR1B1	ortholog_many2many	73.9683	0	ENSXETG00000011530	akr1b1	ortholog_one2many	62.8571	0
ENSDARG00000006215	akr1b1	ENSG00000198074	AKR1B10	ortholog_many2many	68.8889	0	ENSMUSG00000052131	Akr1b7	ortholog_many2many	66.6667	1	ENSGALG00000045122	AKR1B1	ortholog_many2many	73.9683	0	ENSXETG00000011530	akr1b1	ortholog_one2many	62.8571	0
ENSDARG00000006215	akr1b1	ENSG00000165568	AKR1E2	ortholog_many2many	54.9206	0	ENSMUSG00000052131	Akr1b7	ortholog_many2many	66.6667	1	ENSGALG00000045122	AKR1B1	ortholog_many2many	73.9683	0	ENSXETG00000011530	akr1b1	ortholog_one2many	62.8571	0
ENSDARG00000006215	akr1b1	ENSG00000085662	AKR1B1	ortholog_many2many	72.0635	0	ENSMUSG00000045410	Akr1e1	ortholog_many2many	54.6032	0	ENSGALG00000045122	AKR1B1	ortholog_many2many	73.9683	0	ENSXETG00000011530	akr1b1	ortholog_one2many	62.8571	0
ENSDARG00000006215	akr1b1	ENSG00000227471	AKR1B15	ortholog_many2many	63.8095	0	ENSMUSG00000045410	Akr1e1	ortholog_many2many	54.6032	0	ENSGALG00000045122	AKR1B1	ortholog_many2many	73.9683	0	ENSXETG00000011530	akr1b1	ortholog_one2many	62.8571	0
ENSDARG00000006215	akr1b1	ENSG00000198074	AKR1B10	ortholog_many2many	68.8889	0	ENSMUSG00000045410	Akr1e1	ortholog_many2many	54.6032	0	ENSGALG00000045122	AKR1B1	ortholog_many2many	73.9683	0	ENSXETG00000011530	akr1b1	ortholog_one2many	62.8571	0
ENSDARG00000006215	akr1b1	ENSG00000165568	AKR1E2	ortholog_many2many	54.9206	0	ENSMUSG00000045410	Akr1e1	ortholog_many2many	54.6032	0	ENSGALG00000045122	AKR1B1	ortholog_many2many	73.9683	0	ENSXETG00000011530	akr1b1	ortholog_one2many	62.8571	0
ENSDARG00000006215	akr1b1	ENSG00000085662	AKR1B1	ortholog_many2many	72.0635	0	ENSMUSG00000029762	Akr1b8	ortholog_many2many	67.3016	0	ENSGALG00000045122	AKR1B1	ortholog_many2many	73.9683	0	ENSXETG00000011530	akr1b1	ortholog_one2many	62.8571	0
ENSDARG00000006215	akr1b1	ENSG00000227471	AKR1B15	ortholog_many2many	63.8095	0	ENSMUSG00000029762	Akr1b8	ortholog_many2many	67.3016	0	ENSGALG00000045122	AKR1B1	ortholog_many2many	73.9683	0	ENSXETG00000011530	akr1b1	ortholog_one2many	62.8571	0
ENSDARG00000006215	akr1b1	ENSG00000198074	AKR1B10	ortholog_many2many	68.8889	0	ENSMUSG00000029762	Akr1b8	ortholog_many2many	67.3016	0	ENSGALG00000045122	AKR1B1	ortholog_many2many	73.9683	0	ENSXETG00000011530	akr1b1	ortholog_one2many	62.8571	0
ENSDARG00000006215	akr1b1	ENSG00000165568	AKR1E2	ortholog_many2many	54.9206	0	ENSMUSG00000029762	Akr1b8	ortholog_many2many	67.3016	0	ENSGALG00000045122	AKR1B1	ortholog_many2many	73.9683	0	ENSXETG00000011530	akr1b1	ortholog_one2many	62.8571	0
ENSDARG00000006215	akr1b1	ENSG00000085662	AKR1B1	ortholog_many2many	72.0635	0	ENSMUSG00000001642	Akr1b3	ortholog_many2many	69.2064	0	ENSGALG00000013058		ortholog_many2many	47.9365	0	ENSXETG00000011530	akr1b1	ortholog_one2many	62.8571	0
ENSDARG00000006215	akr1b1	ENSG00000227471	AKR1B15	ortholog_many2many	63.8095	0	ENSMUSG00000001642	Akr1b3	ortholog_many2many	69.2064	0	ENSGALG00000013058		ortholog_many2many	47.9365	0	ENSXETG00000011530	akr1b1	ortholog_one2many	62.8571	0
ENSDARG00000006215	akr1b1	ENSG00000198074	AKR1B10	ortholog_many2many	68.8889	0	ENSMUSG00000001642	Akr1b3	ortholog_many2many	69.2064	0	ENSGALG00000013058		ortholog_many2many	47.9365	0	ENSXETG00000011530	akr1b1	ortholog_one2many	62.8571	0
ENSDARG00000006215	akr1b1	ENSG00000165568	AKR1E2	ortholog_many2many	54.9206	0	ENSMUSG00000001642	Akr1b3	ortholog_many2many	69.2064	0	ENSGALG00000013058		ortholog_many2many	47.9365	0	ENSXETG00000011530	akr1b1	ortholog_one2many	62.8571	0
ENSDARG00000006215	akr1b1	ENSG00000085662	AKR1B1	ortholog_many2many	72.0635	0	ENSMUSG00000061758	Akr1b10	ortholog_many2many	66.9841	1	ENSGALG00000013058		ortholog_many2many	47.9365	0	ENSXETG00000011530	akr1b1	ortholog_one2many	62.8571	0
ENSDARG00000006215	akr1b1	ENSG00000227471	AKR1B15	ortholog_many2many	63.8095	0	ENSMUSG00000061758	Akr1b10	ortholog_many2many	66.9841	1	ENSGALG00000013058		ortholog_many2many	47.9365	0	ENSXETG00000011530	akr1b1	ortholog_one2many	62.8571	0
ENSDARG00000006215	akr1b1	ENSG00000198074	AKR1B10	ortholog_many2many	68.8889	0	ENSMUSG00000061758	Akr1b10	ortholog_many2many	66.9841	1	ENSGALG00000013058		ortholog_many2many	47.9365	0	ENSXETG00000011530	akr1b1	ortholog_one2many	62.8571	0
ENSDARG00000006215	akr1b1	ENSG00000165568	AKR1E2	ortholog_many2many	54.9206	0	ENSMUSG00000061758	Akr1b10	ortholog_many2many	66.9841	1	ENSGALG00000013058		ortholog_many2many	47.9365	0	ENSXETG00000011530	akr1b1	ortholog_one2many	62.8571	0
ENSDARG00000006215	akr1b1	ENSG00000085662	AKR1B1	ortholog_many2many	72.0635	0	ENSMUSG00000052131	Akr1b7	ortholog_many2many	66.6667	1	ENSGALG00000013058		ortholog_many2many	47.9365	0	ENSXETG00000011530	akr1b1	ortholog_one2many	62.8571	0
ENSDARG00000006215	akr1b1	ENSG00000227471	AKR1B15	ortholog_many2many	63.8095	0	ENSMUSG00000052131	Akr1b7	ortholog_many2many	66.6667	1	ENSGALG00000013058		ortholog_many2many	47.9365	0	ENSXETG00000011530	akr1b1	ortholog_one2many	62.8571	0
ENSDARG00000006215	akr1b1	ENSG00000198074	AKR1B10	ortholog_many2many	68.8889	0	ENSMUSG00000052131	Akr1b7	ortholog_many2many	66.6667	1	ENSGALG00000013058		ortholog_many2many	47.9365	0	ENSXETG00000011530	akr1b1	ortholog_one2many	62.8571	0
ENSDARG00000006215	akr1b1	ENSG00000165568	AKR1E2	ortholog_many2many	54.9206	0	ENSMUSG00000052131	Akr1b7	ortholog_many2many	66.6667	1	ENSGALG00000013058		ortholog_many2many	47.9365	0	ENSXETG00000011530	akr1b1	ortholog_one2many	62.8571	0
ENSDARG00000006215	akr1b1	ENSG00000085662	AKR1B1	ortholog_many2many	72.0635	0	ENSMUSG00000045410	Akr1e1	ortholog_many2many	54.6032	0	ENSGALG00000013058		ortholog_many2many	47.9365	0	ENSXETG00000011530	akr1b1	ortholog_one2many	62.8571	0
ENSDARG00000006215	akr1b1	ENSG00000227471	AKR1B15	ortholog_many2many	63.8095	0	ENSMUSG00000045410	Akr1e1	ortholog_many2many	54.6032	0	ENSGALG00000013058		ortholog_many2many	47.9365	0	ENSXETG00000011530	akr1b1	ortholog_one2many	62.8571	0
ENSDARG00000006215	akr1b1	ENSG00000198074	AKR1B10	ortholog_many2many	68.8889	0	ENSMUSG00000045410	Akr1e1	ortholog_many2many	54.6032	0	ENSGALG00000013058		ortholog_many2many	47.9365	0	ENSXETG00000011530	akr1b1	ortholog_one2many	62.8571	0
ENSDARG00000006215	akr1b1	ENSG00000165568	AKR1E2	ortholog_many2many	54.9206	0	ENSMUSG00000045410	Akr1e1	ortholog_many2many	54.6032	0	ENSGALG00000013058		ortholog_many2many	47.9365	0	ENSXETG00000011530	akr1b1	ortholog_one2many	62.8571	0
ENSDARG00000006215	akr1b1	ENSG00000085662	AKR1B1	ortholog_many2many	72.0635	0	ENSMUSG00000029762	Akr1b8	ortholog_many2many	67.3016	0	ENSGALG00000013058		ortholog_many2many	47.9365	0	ENSXETG00000011530	akr1b1	ortholog_one2many	62.8571	0
ENSDARG00000006215	akr1b1	ENSG00000227471	AKR1B15	ortholog_many2many	63.8095	0	ENSMUSG00000029762	Akr1b8	ortholog_many2many	67.3016	0	ENSGALG00000013058		ortholog_many2many	47.9365	0	ENSXETG00000011530	akr1b1	ortholog_one2many	62.8571	0
ENSDARG00000006215	akr1b1	ENSG00000198074	AKR1B10	ortholog_many2many	68.8889	0	ENSMUSG00000029762	Akr1b8	ortholog_many2many	67.3016	0	ENSGALG00000013058		ortholog_many2many	47.9365	0	ENSXETG00000011530	akr1b1	ortholog_one2many	62.8571	0
ENSDARG00000006215	akr1b1	ENSG00000165568	AKR1E2	ortholog_many2many	54.9206	0	ENSMUSG00000029762	Akr1b8	ortholog_many2many	67.3016	0	ENSGALG00000013058		ortholog_many2many	47.9365	0	ENSXETG00000011530	akr1b1	ortholog_one2many	62.8571	0
ENSDARG00000006215	akr1b1	ENSG00000085662	AKR1B1	ortholog_many2many	72.0635	0	ENSMUSG00000001642	Akr1b3	ortholog_many2many	69.2064	0	ENSGALG00000003466	AKR1B1L	ortholog_many2many	72.6984	0	ENSXETG00000011530	akr1b1	ortholog_one2many	62.8571	0
ENSDARG00000006215	akr1b1	ENSG00000227471	AKR1B15	ortholog_many2many	63.8095	0	ENSMUSG00000001642	Akr1b3	ortholog_many2many	69.2064	0	ENSGALG00000003466	AKR1B1L	ortholog_many2many	72.6984	0	ENSXETG00000011530	akr1b1	ortholog_one2many	62.8571	0
ENSDARG00000006215	akr1b1	ENSG00000198074	AKR1B10	ortholog_many2many	68.8889	0	ENSMUSG00000001642	Akr1b3	ortholog_many2many	69.2064	0	ENSGALG00000003466	AKR1B1L	ortholog_many2many	72.6984	0	ENSXETG00000011530	akr1b1	ortholog_one2many	62.8571	0
ENSDARG00000006215	akr1b1	ENSG00000165568	AKR1E2	ortholog_many2many	54.9206	0	ENSMUSG00000001642	Akr1b3	ortholog_many2many	69.2064	0	ENSGALG00000003466	AKR1B1L	ortholog_many2many	72.6984	0	ENSXETG00000011530	akr1b1	ortholog_one2many	62.8571	0
ENSDARG00000006215	akr1b1	ENSG00000085662	AKR1B1	ortholog_many2many	72.0635	0	ENSMUSG00000061758	Akr1b10	ortholog_many2many	66.9841	1	ENSGALG00000003466	AKR1B1L	ortholog_many2many	72.6984	0	ENSXETG00000011530	akr1b1	ortholog_one2many	62.8571	0
ENSDARG00000006215	akr1b1	ENSG00000227471	AKR1B15	ortholog_many2many	63.8095	0	ENSMUSG00000061758	Akr1b10	ortholog_many2many	66.9841	1	ENSGALG00000003466	AKR1B1L	ortholog_many2many	72.6984	0	ENSXETG00000011530	akr1b1	ortholog_one2many	62.8571	0
ENSDARG00000006215	akr1b1	ENSG00000198074	AKR1B10	ortholog_many2many	68.8889	0	ENSMUSG00000061758	Akr1b10	ortholog_many2many	66.9841	1	ENSGALG00000003466	AKR1B1L	ortholog_many2many	72.6984	0	ENSXETG00000011530	akr1b1	ortholog_one2many	62.8571	0
ENSDARG00000006215	akr1b1	ENSG00000165568	AKR1E2	ortholog_many2many	54.9206	0	ENSMUSG00000061758	Akr1b10	ortholog_many2many	66.9841	1	ENSGALG00000003466	AKR1B1L	ortholog_many2many	72.6984	0	ENSXETG00000011530	akr1b1	ortholog_one2many	62.8571	0
ENSDARG00000006215	akr1b1	ENSG00000085662	AKR1B1	ortholog_many2many	72.0635	0	ENSMUSG00000052131	Akr1b7	ortholog_many2many	66.6667	1	ENSGALG00000003466	AKR1B1L	ortholog_many2many	72.6984	0	ENSXETG00000011530	akr1b1	ortholog_one2many	62.8571	0
ENSDARG00000006215	akr1b1	ENSG00000227471	AKR1B15	ortholog_many2many	63.8095	0	ENSMUSG00000052131	Akr1b7	ortholog_many2many	66.6667	1	ENSGALG00000003466	AKR1B1L	ortholog_many2many	72.6984	0	ENSXETG00000011530	akr1b1	ortholog_one2many	62.8571	0
ENSDARG00000006215	akr1b1	ENSG00000198074	AKR1B10	ortholog_many2many	68.8889	0	ENSMUSG00000052131	Akr1b7	ortholog_many2many	66.6667	1	ENSGALG00000003466	AKR1B1L	ortholog_many2many	72.6984	0	ENSXETG00000011530	akr1b1	ortholog_one2many	62.8571	0
ENSDARG00000006215	akr1b1	ENSG00000165568	AKR1E2	ortholog_many2many	54.9206	0	ENSMUSG00000052131	Akr1b7	ortholog_many2many	66.6667	1	ENSGALG00000003466	AKR1B1L	ortholog_many2many	72.6984	0	ENSXETG00000011530	akr1b1	ortholog_one2many	62.8571	0
ENSDARG00000006215	akr1b1	ENSG00000085662	AKR1B1	ortholog_many2many	72.0635	0	ENSMUSG00000045410	Akr1e1	ortholog_many2many	54.6032	0	ENSGALG00000003466	AKR1B1L	ortholog_many2many	72.6984	0	ENSXETG00000011530	akr1b1	ortholog_one2many	62.8571	0
ENSDARG00000006215	akr1b1	ENSG00000227471	AKR1B15	ortholog_many2many	63.8095	0	ENSMUSG00000045410	Akr1e1	ortholog_many2many	54.6032	0	ENSGALG00000003466	AKR1B1L	ortholog_many2many	72.6984	0	ENSXETG00000011530	akr1b1	ortholog_one2many	62.8571	0
ENSDARG00000006215	akr1b1	ENSG00000198074	AKR1B10	ortholog_many2many	68.8889	0	ENSMUSG00000045410	Akr1e1	ortholog_many2many	54.6032	0	ENSGALG00000003466	AKR1B1L	ortholog_many2many	72.6984	0	ENSXETG00000011530	akr1b1	ortholog_one2many	62.8571	0
ENSDARG00000006215	akr1b1	ENSG00000165568	AKR1E2	ortholog_many2many	54.9206	0	ENSMUSG00000045410	Akr1e1	ortholog_many2many	54.6032	0	ENSGALG00000003466	AKR1B1L	ortholog_many2many	72.6984	0	ENSXETG00000011530	akr1b1	ortholog_one2many	62.8571	0
ENSDARG00000006215	akr1b1	ENSG00000085662	AKR1B1	ortholog_many2many	72.0635	0	ENSMUSG00000029762	Akr1b8	ortholog_many2many	67.3016	0	ENSGALG00000003466	AKR1B1L	ortholog_many2many	72.6984	0	ENSXETG00000011530	akr1b1	ortholog_one2many	62.8571	0
ENSDARG00000006215	akr1b1	ENSG00000227471	AKR1B15	ortholog_many2many	63.8095	0	ENSMUSG00000029762	Akr1b8	ortholog_many2many	67.3016	0	ENSGALG00000003466	AKR1B1L	ortholog_many2many	72.6984	0	ENSXETG00000011530	akr1b1	ortholog_one2many	62.8571	0
ENSDARG00000006215	akr1b1	ENSG00000198074	AKR1B10	ortholog_many2many	68.8889	0	ENSMUSG00000029762	Akr1b8	ortholog_many2many	67.3016	0	ENSGALG00000003466	AKR1B1L	ortholog_many2many	72.6984	0	ENSXETG00000011530	akr1b1	ortholog_one2many	62.8571	0
ENSDARG00000006215	akr1b1	ENSG00000165568	AKR1E2	ortholog_many2many	54.9206	0	ENSMUSG00000029762	Akr1b8	ortholog_many2many	67.3016	0	ENSGALG00000003466	AKR1B1L	ortholog_many2many	72.6984	0	ENSXETG00000011530	akr1b1	ortholog_one2many	62.8571	0
ENSDARG00000006215	akr1b1	ENSG00000085662	AKR1B1	ortholog_many2many	72.0635	0	ENSMUSG00000001642	Akr1b3	ortholog_many2many	69.2064	0	ENSGALG00000013072		ortholog_many2many	66.3492	0	ENSXETG00000011530	akr1b1	ortholog_one2many	62.8571	0
ENSDARG00000006215	akr1b1	ENSG00000227471	AKR1B15	ortholog_many2many	63.8095	0	ENSMUSG00000001642	Akr1b3	ortholog_many2many	69.2064	0	ENSGALG00000013072		ortholog_many2many	66.3492	0	ENSXETG00000011530	akr1b1	ortholog_one2many	62.8571	0
ENSDARG00000006215	akr1b1	ENSG00000198074	AKR1B10	ortholog_many2many	68.8889	0	ENSMUSG00000001642	Akr1b3	ortholog_many2many	69.2064	0	ENSGALG00000013072		ortholog_many2many	66.3492	0	ENSXETG00000011530	akr1b1	ortholog_one2many	62.8571	0
ENSDARG00000006215	akr1b1	ENSG00000165568	AKR1E2	ortholog_many2many	54.9206	0	ENSMUSG00000001642	Akr1b3	ortholog_many2many	69.2064	0	ENSGALG00000013072		ortholog_many2many	66.3492	0	ENSXETG00000011530	akr1b1	ortholog_one2many	62.8571	0
ENSDARG00000006215	akr1b1	ENSG00000085662	AKR1B1	ortholog_many2many	72.0635	0	ENSMUSG00000061758	Akr1b10	ortholog_many2many	66.9841	1	ENSGALG00000013072		ortholog_many2many	66.3492	0	ENSXETG00000011530	akr1b1	ortholog_one2many	62.8571	0
ENSDARG00000006215	akr1b1	ENSG00000227471	AKR1B15	ortholog_many2many	63.8095	0	ENSMUSG00000061758	Akr1b10	ortholog_many2many	66.9841	1	ENSGALG00000013072		ortholog_many2many	66.3492	0	ENSXETG00000011530	akr1b1	ortholog_one2many	62.8571	0
ENSDARG00000006215	akr1b1	ENSG00000198074	AKR1B10	ortholog_many2many	68.8889	0	ENSMUSG00000061758	Akr1b10	ortholog_many2many	66.9841	1	ENSGALG00000013072		ortholog_many2many	66.3492	0	ENSXETG00000011530	akr1b1	ortholog_one2many	62.8571	0
ENSDARG00000006215	akr1b1	ENSG00000165568	AKR1E2	ortholog_many2many	54.9206	0	ENSMUSG00000061758	Akr1b10	ortholog_many2many	66.9841	1	ENSGALG00000013072		ortholog_many2many	66.3492	0	ENSXETG00000011530	akr1b1	ortholog_one2many	62.8571	0
ENSDARG00000006215	akr1b1	ENSG00000085662	AKR1B1	ortholog_many2many	72.0635	0	ENSMUSG00000052131	Akr1b7	ortholog_many2many	66.6667	1	ENSGALG00000013072		ortholog_many2many	66.3492	0	ENSXETG00000011530	akr1b1	ortholog_one2many	62.8571	0
ENSDARG00000006215	akr1b1	ENSG00000227471	AKR1B15	ortholog_many2many	63.8095	0	ENSMUSG00000052131	Akr1b7	ortholog_many2many	66.6667	1	ENSGALG00000013072		ortholog_many2many	66.3492	0	ENSXETG00000011530	akr1b1	ortholog_one2many	62.8571	0
ENSDARG00000006215	akr1b1	ENSG00000198074	AKR1B10	ortholog_many2many	68.8889	0	ENSMUSG00000052131	Akr1b7	ortholog_many2many	66.6667	1	ENSGALG00000013072		ortholog_many2many	66.3492	0	ENSXETG00000011530	akr1b1	ortholog_one2many	62.8571	0
ENSDARG00000006215	akr1b1	ENSG00000165568	AKR1E2	ortholog_many2many	54.9206	0	ENSMUSG00000052131	Akr1b7	ortholog_many2many	66.6667	1	ENSGALG00000013072		ortholog_many2many	66.3492	0	ENSXETG00000011530	akr1b1	ortholog_one2many	62.8571	0
ENSDARG00000006215	akr1b1	ENSG00000085662	AKR1B1	ortholog_many2many	72.0635	0	ENSMUSG00000045410	Akr1e1	ortholog_many2many	54.6032	0	ENSGALG00000013072		ortholog_many2many	66.3492	0	ENSXETG00000011530	akr1b1	ortholog_one2many	62.8571	0
ENSDARG00000006215	akr1b1	ENSG00000227471	AKR1B15	ortholog_many2many	63.8095	0	ENSMUSG00000045410	Akr1e1	ortholog_many2many	54.6032	0	ENSGALG00000013072		ortholog_many2many	66.3492	0	ENSXETG00000011530	akr1b1	ortholog_one2many	62.8571	0
ENSDARG00000006215	akr1b1	ENSG00000198074	AKR1B10	ortholog_many2many	68.8889	0	ENSMUSG00000045410	Akr1e1	ortholog_many2many	54.6032	0	ENSGALG00000013072		ortholog_many2many	66.3492	0	ENSXETG00000011530	akr1b1	ortholog_one2many	62.8571	0
ENSDARG00000006215	akr1b1	ENSG00000165568	AKR1E2	ortholog_many2many	54.9206	0	ENSMUSG00000045410	Akr1e1	ortholog_many2many	54.6032	0	ENSGALG00000013072		ortholog_many2many	66.3492	0	ENSXETG00000011530	akr1b1	ortholog_one2many	62.8571	0
ENSDARG00000006215	akr1b1	ENSG00000085662	AKR1B1	ortholog_many2many	72.0635	0	ENSMUSG00000029762	Akr1b8	ortholog_many2many	67.3016	0	ENSGALG00000013072		ortholog_many2many	66.3492	0	ENSXETG00000011530	akr1b1	ortholog_one2many	62.8571	0
ENSDARG00000006215	akr1b1	ENSG00000227471	AKR1B15	ortholog_many2many	63.8095	0	ENSMUSG00000029762	Akr1b8	ortholog_many2many	67.3016	0	ENSGALG00000013072		ortholog_many2many	66.3492	0	ENSXETG00000011530	akr1b1	ortholog_one2many	62.8571	0
ENSDARG00000006215	akr1b1	ENSG00000198074	AKR1B10	ortholog_many2many	68.8889	0	ENSMUSG00000029762	Akr1b8	ortholog_many2many	67.3016	0	ENSGALG00000013072		ortholog_many2many	66.3492	0	ENSXETG00000011530	akr1b1	ortholog_one2many	62.8571	0
ENSDARG00000006215	akr1b1	ENSG00000165568	AKR1E2	ortholog_many2many	54.9206	0	ENSMUSG00000029762	Akr1b8	ortholog_many2many	67.3016	0	ENSGALG00000013072		ortholog_many2many	66.3492	0	ENSXETG00000011530	akr1b1	ortholog_one2many	62.8571	0
ENSDARG00000006215	akr1b1	ENSG00000085662	AKR1B1	ortholog_many2many	72.0635	0	ENSMUSG00000001642	Akr1b3	ortholog_many2many	69.2064	0	ENSGALG00000019284		ortholog_many2many	68.8889	1	ENSXETG00000011530	akr1b1	ortholog_one2many	62.8571	0
ENSDARG00000006215	akr1b1	ENSG00000227471	AKR1B15	ortholog_many2many	63.8095	0	ENSMUSG00000001642	Akr1b3	ortholog_many2many	69.2064	0	ENSGALG00000019284		ortholog_many2many	68.8889	1	ENSXETG00000011530	akr1b1	ortholog_one2many	62.8571	0
ENSDARG00000006215	akr1b1	ENSG00000198074	AKR1B10	ortholog_many2many	68.8889	0	ENSMUSG00000001642	Akr1b3	ortholog_many2many	69.2064	0	ENSGALG00000019284		ortholog_many2many	68.8889	1	ENSXETG00000011530	akr1b1	ortholog_one2many	62.8571	0
ENSDARG00000006215	akr1b1	ENSG00000165568	AKR1E2	ortholog_many2many	54.9206	0	ENSMUSG00000001642	Akr1b3	ortholog_many2many	69.2064	0	ENSGALG00000019284		ortholog_many2many	68.8889	1	ENSXETG00000011530	akr1b1	ortholog_one2many	62.8571	0
ENSDARG00000006215	akr1b1	ENSG00000085662	AKR1B1	ortholog_many2many	72.0635	0	ENSMUSG00000061758	Akr1b10	ortholog_many2many	66.9841	1	ENSGALG00000019284		ortholog_many2many	68.8889	1	ENSXETG00000011530	akr1b1	ortholog_one2many	62.8571	0
ENSDARG00000006215	akr1b1	ENSG00000227471	AKR1B15	ortholog_many2many	63.8095	0	ENSMUSG00000061758	Akr1b10	ortholog_many2many	66.9841	1	ENSGALG00000019284		ortholog_many2many	68.8889	1	ENSXETG00000011530	akr1b1	ortholog_one2many	62.8571	0
ENSDARG00000006215	akr1b1	ENSG00000198074	AKR1B10	ortholog_many2many	68.8889	0	ENSMUSG00000061758	Akr1b10	ortholog_many2many	66.9841	1	ENSGALG00000019284		ortholog_many2many	68.8889	1	ENSXETG00000011530	akr1b1	ortholog_one2many	62.8571	0
ENSDARG00000006215	akr1b1	ENSG00000165568	AKR1E2	ortholog_many2many	54.9206	0	ENSMUSG00000061758	Akr1b10	ortholog_many2many	66.9841	1	ENSGALG00000019284		ortholog_many2many	68.8889	1	ENSXETG00000011530	akr1b1	ortholog_one2many	62.8571	0
ENSDARG00000006215	akr1b1	ENSG00000085662	AKR1B1	ortholog_many2many	72.0635	0	ENSMUSG00000052131	Akr1b7	ortholog_many2many	66.6667	1	ENSGALG00000019284		ortholog_many2many	68.8889	1	ENSXETG00000011530	akr1b1	ortholog_one2many	62.8571	0
ENSDARG00000006215	akr1b1	ENSG00000227471	AKR1B15	ortholog_many2many	63.8095	0	ENSMUSG00000052131	Akr1b7	ortholog_many2many	66.6667	1	ENSGALG00000019284		ortholog_many2many	68.8889	1	ENSXETG00000011530	akr1b1	ortholog_one2many	62.8571	0
ENSDARG00000006215	akr1b1	ENSG00000198074	AKR1B10	ortholog_many2many	68.8889	0	ENSMUSG00000052131	Akr1b7	ortholog_many2many	66.6667	1	ENSGALG00000019284		ortholog_many2many	68.8889	1	ENSXETG00000011530	akr1b1	ortholog_one2many	62.8571	0
ENSDARG00000006215	akr1b1	ENSG00000165568	AKR1E2	ortholog_many2many	54.9206	0	ENSMUSG00000052131	Akr1b7	ortholog_many2many	66.6667	1	ENSGALG00000019284		ortholog_many2many	68.8889	1	ENSXETG00000011530	akr1b1	ortholog_one2many	62.8571	0
ENSDARG00000006215	akr1b1	ENSG00000085662	AKR1B1	ortholog_many2many	72.0635	0	ENSMUSG00000045410	Akr1e1	ortholog_many2many	54.6032	0	ENSGALG00000019284		ortholog_many2many	68.8889	1	ENSXETG00000011530	akr1b1	ortholog_one2many	62.8571	0
ENSDARG00000006215	akr1b1	ENSG00000227471	AKR1B15	ortholog_many2many	63.8095	0	ENSMUSG00000045410	Akr1e1	ortholog_many2many	54.6032	0	ENSGALG00000019284		ortholog_many2many	68.8889	1	ENSXETG00000011530	akr1b1	ortholog_one2many	62.8571	0
ENSDARG00000006215	akr1b1	ENSG00000198074	AKR1B10	ortholog_many2many	68.8889	0	ENSMUSG00000045410	Akr1e1	ortholog_many2many	54.6032	0	ENSGALG00000019284		ortholog_many2many	68.8889	1	ENSXETG00000011530	akr1b1	ortholog_one2many	62.8571	0
ENSDARG00000006215	akr1b1	ENSG00000165568	AKR1E2	ortholog_many2many	54.9206	0	ENSMUSG00000045410	Akr1e1	ortholog_many2many	54.6032	0	ENSGALG00000019284		ortholog_many2many	68.8889	1	ENSXETG00000011530	akr1b1	ortholog_one2many	62.8571	0
ENSDARG00000006215	akr1b1	ENSG00000085662	AKR1B1	ortholog_many2many	72.0635	0	ENSMUSG00000029762	Akr1b8	ortholog_many2many	67.3016	0	ENSGALG00000019284		ortholog_many2many	68.8889	1	ENSXETG00000011530	akr1b1	ortholog_one2many	62.8571	0
ENSDARG00000006215	akr1b1	ENSG00000227471	AKR1B15	ortholog_many2many	63.8095	0	ENSMUSG00000029762	Akr1b8	ortholog_many2many	67.3016	0	ENSGALG00000019284		ortholog_many2many	68.8889	1	ENSXETG00000011530	akr1b1	ortholog_one2many	62.8571	0
ENSDARG00000006215	akr1b1	ENSG00000198074	AKR1B10	ortholog_many2many	68.8889	0	ENSMUSG00000029762	Akr1b8	ortholog_many2many	67.3016	0	ENSGALG00000019284		ortholog_many2many	68.8889	1	ENSXETG00000011530	akr1b1	ortholog_one2many	62.8571	0
ENSDARG00000006215	akr1b1	ENSG00000165568	AKR1E2	ortholog_many2many	54.9206	0	ENSMUSG00000029762	Akr1b8	ortholog_many2many	67.3016	0	ENSGALG00000019284		ortholog_many2many	68.8889	1	ENSXETG00000011530	akr1b1	ortholog_one2many	62.8571	0
ENSDARG00000006215	akr1b1	ENSG00000085662	AKR1B1	ortholog_many2many	72.0635	0	ENSMUSG00000001642	Akr1b3	ortholog_many2many	69.2064	0	ENSGALG00000040800		ortholog_many2many	41.2698	0	ENSXETG00000011530	akr1b1	ortholog_one2many	62.8571	0
ENSDARG00000006215	akr1b1	ENSG00000227471	AKR1B15	ortholog_many2many	63.8095	0	ENSMUSG00000001642	Akr1b3	ortholog_many2many	69.2064	0	ENSGALG00000040800		ortholog_many2many	41.2698	0	ENSXETG00000011530	akr1b1	ortholog_one2many	62.8571	0
ENSDARG00000006215	akr1b1	ENSG00000198074	AKR1B10	ortholog_many2many	68.8889	0	ENSMUSG00000001642	Akr1b3	ortholog_many2many	69.2064	0	ENSGALG00000040800		ortholog_many2many	41.2698	0	ENSXETG00000011530	akr1b1	ortholog_one2many	62.8571	0
ENSDARG00000006215	akr1b1	ENSG00000165568	AKR1E2	ortholog_many2many	54.9206	0	ENSMUSG00000001642	Akr1b3	ortholog_many2many	69.2064	0	ENSGALG00000040800		ortholog_many2many	41.2698	0	ENSXETG00000011530	akr1b1	ortholog_one2many	62.8571	0
ENSDARG00000006215	akr1b1	ENSG00000085662	AKR1B1	ortholog_many2many	72.0635	0	ENSMUSG00000061758	Akr1b10	ortholog_many2many	66.9841	1	ENSGALG00000040800		ortholog_many2many	41.2698	0	ENSXETG00000011530	akr1b1	ortholog_one2many	62.8571	0
ENSDARG00000006215	akr1b1	ENSG00000227471	AKR1B15	ortholog_many2many	63.8095	0	ENSMUSG00000061758	Akr1b10	ortholog_many2many	66.9841	1	ENSGALG00000040800		ortholog_many2many	41.2698	0	ENSXETG00000011530	akr1b1	ortholog_one2many	62.8571	0
ENSDARG00000006215	akr1b1	ENSG00000198074	AKR1B10	ortholog_many2many	68.8889	0	ENSMUSG00000061758	Akr1b10	ortholog_many2many	66.9841	1	ENSGALG00000040800		ortholog_many2many	41.2698	0	ENSXETG00000011530	akr1b1	ortholog_one2many	62.8571	0
ENSDARG00000006215	akr1b1	ENSG00000165568	AKR1E2	ortholog_many2many	54.9206	0	ENSMUSG00000061758	Akr1b10	ortholog_many2many	66.9841	1	ENSGALG00000040800		ortholog_many2many	41.2698	0	ENSXETG00000011530	akr1b1	ortholog_one2many	62.8571	0
ENSDARG00000006215	akr1b1	ENSG00000085662	AKR1B1	ortholog_many2many	72.0635	0	ENSMUSG00000052131	Akr1b7	ortholog_many2many	66.6667	1	ENSGALG00000040800		ortholog_many2many	41.2698	0	ENSXETG00000011530	akr1b1	ortholog_one2many	62.8571	0
ENSDARG00000006215	akr1b1	ENSG00000227471	AKR1B15	ortholog_many2many	63.8095	0	ENSMUSG00000052131	Akr1b7	ortholog_many2many	66.6667	1	ENSGALG00000040800		ortholog_many2many	41.2698	0	ENSXETG00000011530	akr1b1	ortholog_one2many	62.8571	0
ENSDARG00000006215	akr1b1	ENSG00000198074	AKR1B10	ortholog_many2many	68.8889	0	ENSMUSG00000052131	Akr1b7	ortholog_many2many	66.6667	1	ENSGALG00000040800		ortholog_many2many	41.2698	0	ENSXETG00000011530	akr1b1	ortholog_one2many	62.8571	0
ENSDARG00000006215	akr1b1	ENSG00000165568	AKR1E2	ortholog_many2many	54.9206	0	ENSMUSG00000052131	Akr1b7	ortholog_many2many	66.6667	1	ENSGALG00000040800		ortholog_many2many	41.2698	0	ENSXETG00000011530	akr1b1	ortholog_one2many	62.8571	0
ENSDARG00000006215	akr1b1	ENSG00000085662	AKR1B1	ortholog_many2many	72.0635	0	ENSMUSG00000045410	Akr1e1	ortholog_many2many	54.6032	0	ENSGALG00000040800		ortholog_many2many	41.2698	0	ENSXETG00000011530	akr1b1	ortholog_one2many	62.8571	0
ENSDARG00000006215	akr1b1	ENSG00000227471	AKR1B15	ortholog_many2many	63.8095	0	ENSMUSG00000045410	Akr1e1	ortholog_many2many	54.6032	0	ENSGALG00000040800		ortholog_many2many	41.2698	0	ENSXETG00000011530	akr1b1	ortholog_one2many	62.8571	0
ENSDARG00000006215	akr1b1	ENSG00000198074	AKR1B10	ortholog_many2many	68.8889	0	ENSMUSG00000045410	Akr1e1	ortholog_many2many	54.6032	0	ENSGALG00000040800		ortholog_many2many	41.2698	0	ENSXETG00000011530	akr1b1	ortholog_one2many	62.8571	0
ENSDARG00000006215	akr1b1	ENSG00000165568	AKR1E2	ortholog_many2many	54.9206	0	ENSMUSG00000045410	Akr1e1	ortholog_many2many	54.6032	0	ENSGALG00000040800		ortholog_many2many	41.2698	0	ENSXETG00000011530	akr1b1	ortholog_one2many	62.8571	0
ENSDARG00000006215	akr1b1	ENSG00000085662	AKR1B1	ortholog_many2many	72.0635	0	ENSMUSG00000029762	Akr1b8	ortholog_many2many	67.3016	0	ENSGALG00000040800		ortholog_many2many	41.2698	0	ENSXETG00000011530	akr1b1	ortholog_one2many	62.8571	0
ENSDARG00000006215	akr1b1	ENSG00000227471	AKR1B15	ortholog_many2many	63.8095	0	ENSMUSG00000029762	Akr1b8	ortholog_many2many	67.3016	0	ENSGALG00000040800		ortholog_many2many	41.2698	0	ENSXETG00000011530	akr1b1	ortholog_one2many	62.8571	0
ENSDARG00000006215	akr1b1	ENSG00000198074	AKR1B10	ortholog_many2many	68.8889	0	ENSMUSG00000029762	Akr1b8	ortholog_many2many	67.3016	0	ENSGALG00000040800		ortholog_many2many	41.2698	0	ENSXETG00000011530	akr1b1	ortholog_one2many	62.8571	0
ENSDARG00000006215	akr1b1	ENSG00000165568	AKR1E2	ortholog_many2many	54.9206	0	ENSMUSG00000029762	Akr1b8	ortholog_many2many	67.3016	0	ENSGALG00000040800		ortholog_many2many	41.2698	0	ENSXETG00000011530	akr1b1	ortholog_one2many	62.8571	0
ENSDARG00000006220	ugt1a6	ENSG00000242366	UGT1A8	ortholog_many2many	49.4403		ENSMUSG00000089675	Ugt1a8	ortholog_many2many	50.7463	0	ENSGALG00000043856		ortholog_many2many	20.709	0	ENSXETG00000033455		ortholog_many2many	22.0149	0
ENSDARG00000006220	ugt1a6	ENSG00000242366	UGT1A8	ortholog_many2many	49.4403		ENSMUSG00000089675	Ugt1a8	ortholog_many2many	50.7463	0	ENSGALG00000043856		ortholog_many2many	20.709	0	ENSXETG00000004890	ugt1a6	ortholog_many2many	46.6418	0
ENSDARG00000006220	ugt1a6	ENSG00000242366	UGT1A8	ortholog_many2many	49.4403		ENSMUSG00000089675	Ugt1a8	ortholog_many2many	50.7463	0	ENSGALG00000043856		ortholog_many2many	20.709	0	ENSXETG00000030758		ortholog_many2many	49.0672	1
ENSDARG00000006220	ugt1a6	ENSG00000242366	UGT1A8	ortholog_many2many	49.4403		ENSMUSG00000089675	Ugt1a8	ortholog_many2many	50.7463	0	ENSGALG00000043856		ortholog_many2many	20.709	0	ENSXETG00000010908		ortholog_many2many	36.0075	0
ENSDARG00000006220	ugt1a6	ENSG00000243135	UGT1A3	ortholog_many2many	50.5597		ENSMUSG00000089675	Ugt1a8	ortholog_many2many	50.7463	0	ENSGALG00000043856		ortholog_many2many	20.709	0	ENSXETG00000033455		ortholog_many2many	22.0149	0
ENSDARG00000006220	ugt1a6	ENSG00000243135	UGT1A3	ortholog_many2many	50.5597		ENSMUSG00000089675	Ugt1a8	ortholog_many2many	50.7463	0	ENSGALG00000043856		ortholog_many2many	20.709	0	ENSXETG00000004890	ugt1a6	ortholog_many2many	46.6418	0
ENSDARG00000006220	ugt1a6	ENSG00000243135	UGT1A3	ortholog_many2many	50.5597		ENSMUSG00000089675	Ugt1a8	ortholog_many2many	50.7463	0	ENSGALG00000043856		ortholog_many2many	20.709	0	ENSXETG00000030758		ortholog_many2many	49.0672	1
ENSDARG00000006220	ugt1a6	ENSG00000243135	UGT1A3	ortholog_many2many	50.5597		ENSMUSG00000089675	Ugt1a8	ortholog_many2many	50.7463	0	ENSGALG00000043856		ortholog_many2many	20.709	0	ENSXETG00000010908		ortholog_many2many	36.0075	0
ENSDARG00000006220	ugt1a6	ENSG00000167165	UGT1A6	ortholog_many2many	50.1866		ENSMUSG00000089675	Ugt1a8	ortholog_many2many	50.7463	0	ENSGALG00000043856		ortholog_many2many	20.709	0	ENSXETG00000033455		ortholog_many2many	22.0149	0
ENSDARG00000006220	ugt1a6	ENSG00000167165	UGT1A6	ortholog_many2many	50.1866		ENSMUSG00000089675	Ugt1a8	ortholog_many2many	50.7463	0	ENSGALG00000043856		ortholog_many2many	20.709	0	ENSXETG00000004890	ugt1a6	ortholog_many2many	46.6418	0
ENSDARG00000006220	ugt1a6	ENSG00000167165	UGT1A6	ortholog_many2many	50.1866		ENSMUSG00000089675	Ugt1a8	ortholog_many2many	50.7463	0	ENSGALG00000043856		ortholog_many2many	20.709	0	ENSXETG00000030758		ortholog_many2many	49.0672	1
ENSDARG00000006220	ugt1a6	ENSG00000167165	UGT1A6	ortholog_many2many	50.1866		ENSMUSG00000089675	Ugt1a8	ortholog_many2many	50.7463	0	ENSGALG00000043856		ortholog_many2many	20.709	0	ENSXETG00000010908		ortholog_many2many	36.0075	0
ENSDARG00000006220	ugt1a6	ENSG00000240224	UGT1A5	ortholog_many2many	49.8134		ENSMUSG00000089675	Ugt1a8	ortholog_many2many	50.7463	0	ENSGALG00000043856		ortholog_many2many	20.709	0	ENSXETG00000033455		ortholog_many2many	22.0149	0
ENSDARG00000006220	ugt1a6	ENSG00000240224	UGT1A5	ortholog_many2many	49.8134		ENSMUSG00000089675	Ugt1a8	ortholog_many2many	50.7463	0	ENSGALG00000043856		ortholog_many2many	20.709	0	ENSXETG00000004890	ugt1a6	ortholog_many2many	46.6418	0
ENSDARG00000006220	ugt1a6	ENSG00000240224	UGT1A5	ortholog_many2many	49.8134		ENSMUSG00000089675	Ugt1a8	ortholog_many2many	50.7463	0	ENSGALG00000043856		ortholog_many2many	20.709	0	ENSXETG00000030758		ortholog_many2many	49.0672	1
ENSDARG00000006220	ugt1a6	ENSG00000240224	UGT1A5	ortholog_many2many	49.8134		ENSMUSG00000089675	Ugt1a8	ortholog_many2many	50.7463	0	ENSGALG00000043856		ortholog_many2many	20.709	0	ENSXETG00000010908		ortholog_many2many	36.0075	0
ENSDARG00000006220	ugt1a6	ENSG00000241119	UGT1A9	ortholog_many2many	49.8134		ENSMUSG00000089675	Ugt1a8	ortholog_many2many	50.7463	0	ENSGALG00000043856		ortholog_many2many	20.709	0	ENSXETG00000033455		ortholog_many2many	22.0149	0
ENSDARG00000006220	ugt1a6	ENSG00000241119	UGT1A9	ortholog_many2many	49.8134		ENSMUSG00000089675	Ugt1a8	ortholog_many2many	50.7463	0	ENSGALG00000043856		ortholog_many2many	20.709	0	ENSXETG00000004890	ugt1a6	ortholog_many2many	46.6418	0
ENSDARG00000006220	ugt1a6	ENSG00000241119	UGT1A9	ortholog_many2many	49.8134		ENSMUSG00000089675	Ugt1a8	ortholog_many2many	50.7463	0	ENSGALG00000043856		ortholog_many2many	20.709	0	ENSXETG00000030758		ortholog_many2many	49.0672	1
ENSDARG00000006220	ugt1a6	ENSG00000241119	UGT1A9	ortholog_many2many	49.8134		ENSMUSG00000089675	Ugt1a8	ortholog_many2many	50.7463	0	ENSGALG00000043856		ortholog_many2many	20.709	0	ENSXETG00000010908		ortholog_many2many	36.0075	0
ENSDARG00000006220	ugt1a6	ENSG00000244122	UGT1A7	ortholog_many2many	49.4403		ENSMUSG00000089675	Ugt1a8	ortholog_many2many	50.7463	0	ENSGALG00000043856		ortholog_many2many	20.709	0	ENSXETG00000033455		ortholog_many2many	22.0149	0
ENSDARG00000006220	ugt1a6	ENSG00000244122	UGT1A7	ortholog_many2many	49.4403		ENSMUSG00000089675	Ugt1a8	ortholog_many2many	50.7463	0	ENSGALG00000043856		ortholog_many2many	20.709	0	ENSXETG00000004890	ugt1a6	ortholog_many2many	46.6418	0
ENSDARG00000006220	ugt1a6	ENSG00000244122	UGT1A7	ortholog_many2many	49.4403		ENSMUSG00000089675	Ugt1a8	ortholog_many2many	50.7463	0	ENSGALG00000043856		ortholog_many2many	20.709	0	ENSXETG00000030758		ortholog_many2many	49.0672	1
ENSDARG00000006220	ugt1a6	ENSG00000244122	UGT1A7	ortholog_many2many	49.4403		ENSMUSG00000089675	Ugt1a8	ortholog_many2many	50.7463	0	ENSGALG00000043856		ortholog_many2many	20.709	0	ENSXETG00000010908		ortholog_many2many	36.0075	0
ENSDARG00000006220	ugt1a6	ENSG00000241635	UGT1A1	ortholog_many2many	48.8806		ENSMUSG00000089675	Ugt1a8	ortholog_many2many	50.7463	0	ENSGALG00000043856		ortholog_many2many	20.709	0	ENSXETG00000033455		ortholog_many2many	22.0149	0
ENSDARG00000006220	ugt1a6	ENSG00000241635	UGT1A1	ortholog_many2many	48.8806		ENSMUSG00000089675	Ugt1a8	ortholog_many2many	50.7463	0	ENSGALG00000043856		ortholog_many2many	20.709	0	ENSXETG00000004890	ugt1a6	ortholog_many2many	46.6418	0
ENSDARG00000006220	ugt1a6	ENSG00000241635	UGT1A1	ortholog_many2many	48.8806		ENSMUSG00000089675	Ugt1a8	ortholog_many2many	50.7463	0	ENSGALG00000043856		ortholog_many2many	20.709	0	ENSXETG00000030758		ortholog_many2many	49.0672	1
ENSDARG00000006220	ugt1a6	ENSG00000241635	UGT1A1	ortholog_many2many	48.8806		ENSMUSG00000089675	Ugt1a8	ortholog_many2many	50.7463	0	ENSGALG00000043856		ortholog_many2many	20.709	0	ENSXETG00000010908		ortholog_many2many	36.0075	0
ENSDARG00000006220	ugt1a6	ENSG00000242515	UGT1A10	ortholog_many2many	48.694		ENSMUSG00000089675	Ugt1a8	ortholog_many2many	50.7463	0	ENSGALG00000043856		ortholog_many2many	20.709	0	ENSXETG00000033455		ortholog_many2many	22.0149	0
ENSDARG00000006220	ugt1a6	ENSG00000242515	UGT1A10	ortholog_many2many	48.694		ENSMUSG00000089675	Ugt1a8	ortholog_many2many	50.7463	0	ENSGALG00000043856		ortholog_many2many	20.709	0	ENSXETG00000004890	ugt1a6	ortholog_many2many	46.6418	0
ENSDARG00000006220	ugt1a6	ENSG00000242515	UGT1A10	ortholog_many2many	48.694		ENSMUSG00000089675	Ugt1a8	ortholog_many2many	50.7463	0	ENSGALG00000043856		ortholog_many2many	20.709	0	ENSXETG00000030758		ortholog_many2many	49.0672	1
ENSDARG00000006220	ugt1a6	ENSG00000242515	UGT1A10	ortholog_many2many	48.694		ENSMUSG00000089675	Ugt1a8	ortholog_many2many	50.7463	0	ENSGALG00000043856		ortholog_many2many	20.709	0	ENSXETG00000010908		ortholog_many2many	36.0075	0
ENSDARG00000006220	ugt1a6	ENSG00000244474	UGT1A4	ortholog_many2many	49.6269		ENSMUSG00000089675	Ugt1a8	ortholog_many2many	50.7463	0	ENSGALG00000043856		ortholog_many2many	20.709	0	ENSXETG00000033455		ortholog_many2many	22.0149	0
ENSDARG00000006220	ugt1a6	ENSG00000244474	UGT1A4	ortholog_many2many	49.6269		ENSMUSG00000089675	Ugt1a8	ortholog_many2many	50.7463	0	ENSGALG00000043856		ortholog_many2many	20.709	0	ENSXETG00000004890	ugt1a6	ortholog_many2many	46.6418	0
ENSDARG00000006220	ugt1a6	ENSG00000244474	UGT1A4	ortholog_many2many	49.6269		ENSMUSG00000089675	Ugt1a8	ortholog_many2many	50.7463	0	ENSGALG00000043856		ortholog_many2many	20.709	0	ENSXETG00000030758		ortholog_many2many	49.0672	1
ENSDARG00000006220	ugt1a6	ENSG00000244474	UGT1A4	ortholog_many2many	49.6269		ENSMUSG00000089675	Ugt1a8	ortholog_many2many	50.7463	0	ENSGALG00000043856		ortholog_many2many	20.709	0	ENSXETG00000010908		ortholog_many2many	36.0075	0
ENSDARG00000006220	ugt1a6	ENSG00000242366	UGT1A8	ortholog_many2many	49.4403		ENSMUSG00000090145	Ugt1a6b	ortholog_many2many	53.1716	0	ENSGALG00000043856		ortholog_many2many	20.709	0	ENSXETG00000033455		ortholog_many2many	22.0149	0
ENSDARG00000006220	ugt1a6	ENSG00000242366	UGT1A8	ortholog_many2many	49.4403		ENSMUSG00000090145	Ugt1a6b	ortholog_many2many	53.1716	0	ENSGALG00000043856		ortholog_many2many	20.709	0	ENSXETG00000004890	ugt1a6	ortholog_many2many	46.6418	0
ENSDARG00000006220	ugt1a6	ENSG00000242366	UGT1A8	ortholog_many2many	49.4403		ENSMUSG00000090145	Ugt1a6b	ortholog_many2many	53.1716	0	ENSGALG00000043856		ortholog_many2many	20.709	0	ENSXETG00000030758		ortholog_many2many	49.0672	1
ENSDARG00000006220	ugt1a6	ENSG00000242366	UGT1A8	ortholog_many2many	49.4403		ENSMUSG00000090145	Ugt1a6b	ortholog_many2many	53.1716	0	ENSGALG00000043856		ortholog_many2many	20.709	0	ENSXETG00000010908		ortholog_many2many	36.0075	0
ENSDARG00000006220	ugt1a6	ENSG00000243135	UGT1A3	ortholog_many2many	50.5597		ENSMUSG00000090145	Ugt1a6b	ortholog_many2many	53.1716	0	ENSGALG00000043856		ortholog_many2many	20.709	0	ENSXETG00000033455		ortholog_many2many	22.0149	0
ENSDARG00000006220	ugt1a6	ENSG00000243135	UGT1A3	ortholog_many2many	50.5597		ENSMUSG00000090145	Ugt1a6b	ortholog_many2many	53.1716	0	ENSGALG00000043856		ortholog_many2many	20.709	0	ENSXETG00000004890	ugt1a6	ortholog_many2many	46.6418	0
ENSDARG00000006220	ugt1a6	ENSG00000243135	UGT1A3	ortholog_many2many	50.5597		ENSMUSG00000090145	Ugt1a6b	ortholog_many2many	53.1716	0	ENSGALG00000043856		ortholog_many2many	20.709	0	ENSXETG00000030758		ortholog_many2many	49.0672	1
ENSDARG00000006220	ugt1a6	ENSG00000243135	UGT1A3	ortholog_many2many	50.5597		ENSMUSG00000090145	Ugt1a6b	ortholog_many2many	53.1716	0	ENSGALG00000043856		ortholog_many2many	20.709	0	ENSXETG00000010908		ortholog_many2many	36.0075	0
ENSDARG00000006220	ugt1a6	ENSG00000167165	UGT1A6	ortholog_many2many	50.1866		ENSMUSG00000090145	Ugt1a6b	ortholog_many2many	53.1716	0	ENSGALG00000043856		ortholog_many2many	20.709	0	ENSXETG00000033455		ortholog_many2many	22.0149	0
ENSDARG00000006220	ugt1a6	ENSG00000167165	UGT1A6	ortholog_many2many	50.1866		ENSMUSG00000090145	Ugt1a6b	ortholog_many2many	53.1716	0	ENSGALG00000043856		ortholog_many2many	20.709	0	ENSXETG00000004890	ugt1a6	ortholog_many2many	46.6418	0
ENSDARG00000006220	ugt1a6	ENSG00000167165	UGT1A6	ortholog_many2many	50.1866		ENSMUSG00000090145	Ugt1a6b	ortholog_many2many	53.1716	0	ENSGALG00000043856		ortholog_many2many	20.709	0	ENSXETG00000030758		ortholog_many2many	49.0672	1
ENSDARG00000006220	ugt1a6	ENSG00000167165	UGT1A6	ortholog_many2many	50.1866		ENSMUSG00000090145	Ugt1a6b	ortholog_many2many	53.1716	0	ENSGALG00000043856		ortholog_many2many	20.709	0	ENSXETG00000010908		ortholog_many2many	36.0075	0
ENSDARG00000006220	ugt1a6	ENSG00000240224	UGT1A5	ortholog_many2many	49.8134		ENSMUSG00000090145	Ugt1a6b	ortholog_many2many	53.1716	0	ENSGALG00000043856		ortholog_many2many	20.709	0	ENSXETG00000033455		ortholog_many2many	22.0149	0
ENSDARG00000006220	ugt1a6	ENSG00000240224	UGT1A5	ortholog_many2many	49.8134		ENSMUSG00000090145	Ugt1a6b	ortholog_many2many	53.1716	0	ENSGALG00000043856		ortholog_many2many	20.709	0	ENSXETG00000004890	ugt1a6	ortholog_many2many	46.6418	0
ENSDARG00000006220	ugt1a6	ENSG00000240224	UGT1A5	ortholog_many2many	49.8134		ENSMUSG00000090145	Ugt1a6b	ortholog_many2many	53.1716	0	ENSGALG00000043856		ortholog_many2many	20.709	0	ENSXETG00000030758		ortholog_many2many	49.0672	1
ENSDARG00000006220	ugt1a6	ENSG00000240224	UGT1A5	ortholog_many2many	49.8134		ENSMUSG00000090145	Ugt1a6b	ortholog_many2many	53.1716	0	ENSGALG00000043856		ortholog_many2many	20.709	0	ENSXETG00000010908		ortholog_many2many	36.0075	0
ENSDARG00000006220	ugt1a6	ENSG00000241119	UGT1A9	ortholog_many2many	49.8134		ENSMUSG00000090145	Ugt1a6b	ortholog_many2many	53.1716	0	ENSGALG00000043856		ortholog_many2many	20.709	0	ENSXETG00000033455		ortholog_many2many	22.0149	0
ENSDARG00000006220	ugt1a6	ENSG00000241119	UGT1A9	ortholog_many2many	49.8134		ENSMUSG00000090145	Ugt1a6b	ortholog_many2many	53.1716	0	ENSGALG00000043856		ortholog_many2many	20.709	0	ENSXETG00000004890	ugt1a6	ortholog_many2many	46.6418	0
ENSDARG00000006220	ugt1a6	ENSG00000241119	UGT1A9	ortholog_many2many	49.8134		ENSMUSG00000090145	Ugt1a6b	ortholog_many2many	53.1716	0	ENSGALG00000043856		ortholog_many2many	20.709	0	ENSXETG00000030758		ortholog_many2many	49.0672	1
ENSDARG00000006220	ugt1a6	ENSG00000241119	UGT1A9	ortholog_many2many	49.8134		ENSMUSG00000090145	Ugt1a6b	ortholog_many2many	53.1716	0	ENSGALG00000043856		ortholog_many2many	20.709	0	ENSXETG00000010908		ortholog_many2many	36.0075	0
ENSDARG00000006220	ugt1a6	ENSG00000244122	UGT1A7	ortholog_many2many	49.4403		ENSMUSG00000090145	Ugt1a6b	ortholog_many2many	53.1716	0	ENSGALG00000043856		ortholog_many2many	20.709	0	ENSXETG00000033455		ortholog_many2many	22.0149	0
ENSDARG00000006220	ugt1a6	ENSG00000244122	UGT1A7	ortholog_many2many	49.4403		ENSMUSG00000090145	Ugt1a6b	ortholog_many2many	53.1716	0	ENSGALG00000043856		ortholog_many2many	20.709	0	ENSXETG00000004890	ugt1a6	ortholog_many2many	46.6418	0
ENSDARG00000006220	ugt1a6	ENSG00000244122	UGT1A7	ortholog_many2many	49.4403		ENSMUSG00000090145	Ugt1a6b	ortholog_many2many	53.1716	0	ENSGALG00000043856		ortholog_many2many	20.709	0	ENSXETG00000030758		ortholog_many2many	49.0672	1
ENSDARG00000006220	ugt1a6	ENSG00000244122	UGT1A7	ortholog_many2many	49.4403		ENSMUSG00000090145	Ugt1a6b	ortholog_many2many	53.1716	0	ENSGALG00000043856		ortholog_many2many	20.709	0	ENSXETG00000010908		ortholog_many2many	36.0075	0
ENSDARG00000006220	ugt1a6	ENSG00000241635	UGT1A1	ortholog_many2many	48.8806		ENSMUSG00000090145	Ugt1a6b	ortholog_many2many	53.1716	0	ENSGALG00000043856		ortholog_many2many	20.709	0	ENSXETG00000033455		ortholog_many2many	22.0149	0
ENSDARG00000006220	ugt1a6	ENSG00000241635	UGT1A1	ortholog_many2many	48.8806		ENSMUSG00000090145	Ugt1a6b	ortholog_many2many	53.1716	0	ENSGALG00000043856		ortholog_many2many	20.709	0	ENSXETG00000004890	ugt1a6	ortholog_many2many	46.6418	0
ENSDARG00000006220	ugt1a6	ENSG00000241635	UGT1A1	ortholog_many2many	48.8806		ENSMUSG00000090145	Ugt1a6b	ortholog_many2many	53.1716	0	ENSGALG00000043856		ortholog_many2many	20.709	0	ENSXETG00000030758		ortholog_many2many	49.0672	1
ENSDARG00000006220	ugt1a6	ENSG00000241635	UGT1A1	ortholog_many2many	48.8806		ENSMUSG00000090145	Ugt1a6b	ortholog_many2many	53.1716	0	ENSGALG00000043856		ortholog_many2many	20.709	0	ENSXETG00000010908		ortholog_many2many	36.0075	0
ENSDARG00000006220	ugt1a6	ENSG00000242515	UGT1A10	ortholog_many2many	48.694		ENSMUSG00000090145	Ugt1a6b	ortholog_many2many	53.1716	0	ENSGALG00000043856		ortholog_many2many	20.709	0	ENSXETG00000033455		ortholog_many2many	22.0149	0
ENSDARG00000006220	ugt1a6	ENSG00000242515	UGT1A10	ortholog_many2many	48.694		ENSMUSG00000090145	Ugt1a6b	ortholog_many2many	53.1716	0	ENSGALG00000043856		ortholog_many2many	20.709	0	ENSXETG00000004890	ugt1a6	ortholog_many2many	46.6418	0
ENSDARG00000006220	ugt1a6	ENSG00000242515	UGT1A10	ortholog_many2many	48.694		ENSMUSG00000090145	Ugt1a6b	ortholog_many2many	53.1716	0	ENSGALG00000043856		ortholog_many2many	20.709	0	ENSXETG00000030758		ortholog_many2many	49.0672	1
ENSDARG00000006220	ugt1a6	ENSG00000242515	UGT1A10	ortholog_many2many	48.694		ENSMUSG00000090145	Ugt1a6b	ortholog_many2many	53.1716	0	ENSGALG00000043856		ortholog_many2many	20.709	0	ENSXETG00000010908		ortholog_many2many	36.0075	0
ENSDARG00000006220	ugt1a6	ENSG00000244474	UGT1A4	ortholog_many2many	49.6269		ENSMUSG00000090145	Ugt1a6b	ortholog_many2many	53.1716	0	ENSGALG00000043856		ortholog_many2many	20.709	0	ENSXETG00000033455		ortholog_many2many	22.0149	0
ENSDARG00000006220	ugt1a6	ENSG00000244474	UGT1A4	ortholog_many2many	49.6269		ENSMUSG00000090145	Ugt1a6b	ortholog_many2many	53.1716	0	ENSGALG00000043856		ortholog_many2many	20.709	0	ENSXETG00000004890	ugt1a6	ortholog_many2many	46.6418	0
ENSDARG00000006220	ugt1a6	ENSG00000244474	UGT1A4	ortholog_many2many	49.6269		ENSMUSG00000090145	Ugt1a6b	ortholog_many2many	53.1716	0	ENSGALG00000043856		ortholog_many2many	20.709	0	ENSXETG00000030758		ortholog_many2many	49.0672	1
ENSDARG00000006220	ugt1a6	ENSG00000244474	UGT1A4	ortholog_many2many	49.6269		ENSMUSG00000090145	Ugt1a6b	ortholog_many2many	53.1716	0	ENSGALG00000043856		ortholog_many2many	20.709	0	ENSXETG00000010908		ortholog_many2many	36.0075	0
ENSDARG00000006220	ugt1a6	ENSG00000242366	UGT1A8	ortholog_many2many	49.4403		ENSMUSG00000089960	Ugt1a1	ortholog_many2many	51.306	0	ENSGALG00000043856		ortholog_many2many	20.709	0	ENSXETG00000033455		ortholog_many2many	22.0149	0
ENSDARG00000006220	ugt1a6	ENSG00000242366	UGT1A8	ortholog_many2many	49.4403		ENSMUSG00000089960	Ugt1a1	ortholog_many2many	51.306	0	ENSGALG00000043856		ortholog_many2many	20.709	0	ENSXETG00000004890	ugt1a6	ortholog_many2many	46.6418	0
ENSDARG00000006220	ugt1a6	ENSG00000242366	UGT1A8	ortholog_many2many	49.4403		ENSMUSG00000089960	Ugt1a1	ortholog_many2many	51.306	0	ENSGALG00000043856		ortholog_many2many	20.709	0	ENSXETG00000030758		ortholog_many2many	49.0672	1
ENSDARG00000006220	ugt1a6	ENSG00000242366	UGT1A8	ortholog_many2many	49.4403		ENSMUSG00000089960	Ugt1a1	ortholog_many2many	51.306	0	ENSGALG00000043856		ortholog_many2many	20.709	0	ENSXETG00000010908		ortholog_many2many	36.0075	0
ENSDARG00000006220	ugt1a6	ENSG00000243135	UGT1A3	ortholog_many2many	50.5597		ENSMUSG00000089960	Ugt1a1	ortholog_many2many	51.306	0	ENSGALG00000043856		ortholog_many2many	20.709	0	ENSXETG00000033455		ortholog_many2many	22.0149	0
ENSDARG00000006220	ugt1a6	ENSG00000243135	UGT1A3	ortholog_many2many	50.5597		ENSMUSG00000089960	Ugt1a1	ortholog_many2many	51.306	0	ENSGALG00000043856		ortholog_many2many	20.709	0	ENSXETG00000004890	ugt1a6	ortholog_many2many	46.6418	0
ENSDARG00000006220	ugt1a6	ENSG00000243135	UGT1A3	ortholog_many2many	50.5597		ENSMUSG00000089960	Ugt1a1	ortholog_many2many	51.306	0	ENSGALG00000043856		ortholog_many2many	20.709	0	ENSXETG00000030758		ortholog_many2many	49.0672	1
ENSDARG00000006220	ugt1a6	ENSG00000243135	UGT1A3	ortholog_many2many	50.5597		ENSMUSG00000089960	Ugt1a1	ortholog_many2many	51.306	0	ENSGALG00000043856		ortholog_many2many	20.709	0	ENSXETG00000010908		ortholog_many2many	36.0075	0
ENSDARG00000006220	ugt1a6	ENSG00000167165	UGT1A6	ortholog_many2many	50.1866		ENSMUSG00000089960	Ugt1a1	ortholog_many2many	51.306	0	ENSGALG00000043856		ortholog_many2many	20.709	0	ENSXETG00000033455		ortholog_many2many	22.0149	0
ENSDARG00000006220	ugt1a6	ENSG00000167165	UGT1A6	ortholog_many2many	50.1866		ENSMUSG00000089960	Ugt1a1	ortholog_many2many	51.306	0	ENSGALG00000043856		ortholog_many2many	20.709	0	ENSXETG00000004890	ugt1a6	ortholog_many2many	46.6418	0
ENSDARG00000006220	ugt1a6	ENSG00000167165	UGT1A6	ortholog_many2many	50.1866		ENSMUSG00000089960	Ugt1a1	ortholog_many2many	51.306	0	ENSGALG00000043856		ortholog_many2many	20.709	0	ENSXETG00000030758		ortholog_many2many	49.0672	1
ENSDARG00000006220	ugt1a6	ENSG00000167165	UGT1A6	ortholog_many2many	50.1866		ENSMUSG00000089960	Ugt1a1	ortholog_many2many	51.306	0	ENSGALG00000043856		ortholog_many2many	20.709	0	ENSXETG00000010908		ortholog_many2many	36.0075	0
ENSDARG00000006220	ugt1a6	ENSG00000240224	UGT1A5	ortholog_many2many	49.8134		ENSMUSG00000089960	Ugt1a1	ortholog_many2many	51.306	0	ENSGALG00000043856		ortholog_many2many	20.709	0	ENSXETG00000033455		ortholog_many2many	22.0149	0
ENSDARG00000006220	ugt1a6	ENSG00000240224	UGT1A5	ortholog_many2many	49.8134		ENSMUSG00000089960	Ugt1a1	ortholog_many2many	51.306	0	ENSGALG00000043856		ortholog_many2many	20.709	0	ENSXETG00000004890	ugt1a6	ortholog_many2many	46.6418	0
ENSDARG00000006220	ugt1a6	ENSG00000240224	UGT1A5	ortholog_many2many	49.8134		ENSMUSG00000089960	Ugt1a1	ortholog_many2many	51.306	0	ENSGALG00000043856		ortholog_many2many	20.709	0	ENSXETG00000030758		ortholog_many2many	49.0672	1
ENSDARG00000006220	ugt1a6	ENSG00000240224	UGT1A5	ortholog_many2many	49.8134		ENSMUSG00000089960	Ugt1a1	ortholog_many2many	51.306	0	ENSGALG00000043856		ortholog_many2many	20.709	0	ENSXETG00000010908		ortholog_many2many	36.0075	0
ENSDARG00000006220	ugt1a6	ENSG00000241119	UGT1A9	ortholog_many2many	49.8134		ENSMUSG00000089960	Ugt1a1	ortholog_many2many	51.306	0	ENSGALG00000043856		ortholog_many2many	20.709	0	ENSXETG00000033455		ortholog_many2many	22.0149	0
ENSDARG00000006220	ugt1a6	ENSG00000241119	UGT1A9	ortholog_many2many	49.8134		ENSMUSG00000089960	Ugt1a1	ortholog_many2many	51.306	0	ENSGALG00000043856		ortholog_many2many	20.709	0	ENSXETG00000004890	ugt1a6	ortholog_many2many	46.6418	0
ENSDARG00000006220	ugt1a6	ENSG00000241119	UGT1A9	ortholog_many2many	49.8134		ENSMUSG00000089960	Ugt1a1	ortholog_many2many	51.306	0	ENSGALG00000043856		ortholog_many2many	20.709	0	ENSXETG00000030758		ortholog_many2many	49.0672	1
ENSDARG00000006220	ugt1a6	ENSG00000241119	UGT1A9	ortholog_many2many	49.8134		ENSMUSG00000089960	Ugt1a1	ortholog_many2many	51.306	0	ENSGALG00000043856		ortholog_many2many	20.709	0	ENSXETG00000010908		ortholog_many2many	36.0075	0
ENSDARG00000006220	ugt1a6	ENSG00000244122	UGT1A7	ortholog_many2many	49.4403		ENSMUSG00000089960	Ugt1a1	ortholog_many2many	51.306	0	ENSGALG00000043856		ortholog_many2many	20.709	0	ENSXETG00000033455		ortholog_many2many	22.0149	0
ENSDARG00000006220	ugt1a6	ENSG00000244122	UGT1A7	ortholog_many2many	49.4403		ENSMUSG00000089960	Ugt1a1	ortholog_many2many	51.306	0	ENSGALG00000043856		ortholog_many2many	20.709	0	ENSXETG00000004890	ugt1a6	ortholog_many2many	46.6418	0
ENSDARG00000006220	ugt1a6	ENSG00000244122	UGT1A7	ortholog_many2many	49.4403		ENSMUSG00000089960	Ugt1a1	ortholog_many2many	51.306	0	ENSGALG00000043856		ortholog_many2many	20.709	0	ENSXETG00000030758		ortholog_many2many	49.0672	1
ENSDARG00000006220	ugt1a6	ENSG00000244122	UGT1A7	ortholog_many2many	49.4403		ENSMUSG00000089960	Ugt1a1	ortholog_many2many	51.306	0	ENSGALG00000043856		ortholog_many2many	20.709	0	ENSXETG00000010908		ortholog_many2many	36.0075	0
ENSDARG00000006220	ugt1a6	ENSG00000241635	UGT1A1	ortholog_many2many	48.8806		ENSMUSG00000089960	Ugt1a1	ortholog_many2many	51.306	0	ENSGALG00000043856		ortholog_many2many	20.709	0	ENSXETG00000033455		ortholog_many2many	22.0149	0
ENSDARG00000006220	ugt1a6	ENSG00000241635	UGT1A1	ortholog_many2many	48.8806		ENSMUSG00000089960	Ugt1a1	ortholog_many2many	51.306	0	ENSGALG00000043856		ortholog_many2many	20.709	0	ENSXETG00000004890	ugt1a6	ortholog_many2many	46.6418	0
ENSDARG00000006220	ugt1a6	ENSG00000241635	UGT1A1	ortholog_many2many	48.8806		ENSMUSG00000089960	Ugt1a1	ortholog_many2many	51.306	0	ENSGALG00000043856		ortholog_many2many	20.709	0	ENSXETG00000030758		ortholog_many2many	49.0672	1
ENSDARG00000006220	ugt1a6	ENSG00000241635	UGT1A1	ortholog_many2many	48.8806		ENSMUSG00000089960	Ugt1a1	ortholog_many2many	51.306	0	ENSGALG00000043856		ortholog_many2many	20.709	0	ENSXETG00000010908		ortholog_many2many	36.0075	0
ENSDARG00000006220	ugt1a6	ENSG00000242515	UGT1A10	ortholog_many2many	48.694		ENSMUSG00000089960	Ugt1a1	ortholog_many2many	51.306	0	ENSGALG00000043856		ortholog_many2many	20.709	0	ENSXETG00000033455		ortholog_many2many	22.0149	0
ENSDARG00000006220	ugt1a6	ENSG00000242515	UGT1A10	ortholog_many2many	48.694		ENSMUSG00000089960	Ugt1a1	ortholog_many2many	51.306	0	ENSGALG00000043856		ortholog_many2many	20.709	0	ENSXETG00000004890	ugt1a6	ortholog_many2many	46.6418	0
ENSDARG00000006220	ugt1a6	ENSG00000242515	UGT1A10	ortholog_many2many	48.694		ENSMUSG00000089960	Ugt1a1	ortholog_many2many	51.306	0	ENSGALG00000043856		ortholog_many2many	20.709	0	ENSXETG00000030758		ortholog_many2many	49.0672	1
ENSDARG00000006220	ugt1a6	ENSG00000242515	UGT1A10	ortholog_many2many	48.694		ENSMUSG00000089960	Ugt1a1	ortholog_many2many	51.306	0	ENSGALG00000043856		ortholog_many2many	20.709	0	ENSXETG00000010908		ortholog_many2many	36.0075	0
ENSDARG00000006220	ugt1a6	ENSG00000244474	UGT1A4	ortholog_many2many	49.6269		ENSMUSG00000089960	Ugt1a1	ortholog_many2many	51.306	0	ENSGALG00000043856		ortholog_many2many	20.709	0	ENSXETG00000033455		ortholog_many2many	22.0149	0
ENSDARG00000006220	ugt1a6	ENSG00000244474	UGT1A4	ortholog_many2many	49.6269		ENSMUSG00000089960	Ugt1a1	ortholog_many2many	51.306	0	ENSGALG00000043856		ortholog_many2many	20.709	0	ENSXETG00000004890	ugt1a6	ortholog_many2many	46.6418	0
ENSDARG00000006220	ugt1a6	ENSG00000244474	UGT1A4	ortholog_many2many	49.6269		ENSMUSG00000089960	Ugt1a1	ortholog_many2many	51.306	0	ENSGALG00000043856		ortholog_many2many	20.709	0	ENSXETG00000030758		ortholog_many2many	49.0672	1
ENSDARG00000006220	ugt1a6	ENSG00000244474	UGT1A4	ortholog_many2many	49.6269		ENSMUSG00000089960	Ugt1a1	ortholog_many2many	51.306	0	ENSGALG00000043856		ortholog_many2many	20.709	0	ENSXETG00000010908		ortholog_many2many	36.0075	0
ENSDARG00000006220	ugt1a6	ENSG00000242366	UGT1A8	ortholog_many2many	49.4403		ENSMUSG00000054545	Ugt1a6a	ortholog_many2many	52.6119	0	ENSGALG00000043856		ortholog_many2many	20.709	0	ENSXETG00000033455		ortholog_many2many	22.0149	0
ENSDARG00000006220	ugt1a6	ENSG00000242366	UGT1A8	ortholog_many2many	49.4403		ENSMUSG00000054545	Ugt1a6a	ortholog_many2many	52.6119	0	ENSGALG00000043856		ortholog_many2many	20.709	0	ENSXETG00000004890	ugt1a6	ortholog_many2many	46.6418	0
ENSDARG00000006220	ugt1a6	ENSG00000242366	UGT1A8	ortholog_many2many	49.4403		ENSMUSG00000054545	Ugt1a6a	ortholog_many2many	52.6119	0	ENSGALG00000043856		ortholog_many2many	20.709	0	ENSXETG00000030758		ortholog_many2many	49.0672	1
ENSDARG00000006220	ugt1a6	ENSG00000242366	UGT1A8	ortholog_many2many	49.4403		ENSMUSG00000054545	Ugt1a6a	ortholog_many2many	52.6119	0	ENSGALG00000043856		ortholog_many2many	20.709	0	ENSXETG00000010908		ortholog_many2many	36.0075	0
ENSDARG00000006220	ugt1a6	ENSG00000243135	UGT1A3	ortholog_many2many	50.5597		ENSMUSG00000054545	Ugt1a6a	ortholog_many2many	52.6119	0	ENSGALG00000043856		ortholog_many2many	20.709	0	ENSXETG00000033455		ortholog_many2many	22.0149	0
ENSDARG00000006220	ugt1a6	ENSG00000243135	UGT1A3	ortholog_many2many	50.5597		ENSMUSG00000054545	Ugt1a6a	ortholog_many2many	52.6119	0	ENSGALG00000043856		ortholog_many2many	20.709	0	ENSXETG00000004890	ugt1a6	ortholog_many2many	46.6418	0
ENSDARG00000006220	ugt1a6	ENSG00000243135	UGT1A3	ortholog_many2many	50.5597		ENSMUSG00000054545	Ugt1a6a	ortholog_many2many	52.6119	0	ENSGALG00000043856		ortholog_many2many	20.709	0	ENSXETG00000030758		ortholog_many2many	49.0672	1
ENSDARG00000006220	ugt1a6	ENSG00000243135	UGT1A3	ortholog_many2many	50.5597		ENSMUSG00000054545	Ugt1a6a	ortholog_many2many	52.6119	0	ENSGALG00000043856		ortholog_many2many	20.709	0	ENSXETG00000010908		ortholog_many2many	36.0075	0
ENSDARG00000006220	ugt1a6	ENSG00000167165	UGT1A6	ortholog_many2many	50.1866		ENSMUSG00000054545	Ugt1a6a	ortholog_many2many	52.6119	0	ENSGALG00000043856		ortholog_many2many	20.709	0	ENSXETG00000033455		ortholog_many2many	22.0149	0
ENSDARG00000006220	ugt1a6	ENSG00000167165	UGT1A6	ortholog_many2many	50.1866		ENSMUSG00000054545	Ugt1a6a	ortholog_many2many	52.6119	0	ENSGALG00000043856		ortholog_many2many	20.709	0	ENSXETG00000004890	ugt1a6	ortholog_many2many	46.6418	0
ENSDARG00000006220	ugt1a6	ENSG00000167165	UGT1A6	ortholog_many2many	50.1866		ENSMUSG00000054545	Ugt1a6a	ortholog_many2many	52.6119	0	ENSGALG00000043856		ortholog_many2many	20.709	0	ENSXETG00000030758		ortholog_many2many	49.0672	1
ENSDARG00000006220	ugt1a6	ENSG00000167165	UGT1A6	ortholog_many2many	50.1866		ENSMUSG00000054545	Ugt1a6a	ortholog_many2many	52.6119	0	ENSGALG00000043856		ortholog_many2many	20.709	0	ENSXETG00000010908		ortholog_many2many	36.0075	0
ENSDARG00000006220	ugt1a6	ENSG00000240224	UGT1A5	ortholog_many2many	49.8134		ENSMUSG00000054545	Ugt1a6a	ortholog_many2many	52.6119	0	ENSGALG00000043856		ortholog_many2many	20.709	0	ENSXETG00000033455		ortholog_many2many	22.0149	0
ENSDARG00000006220	ugt1a6	ENSG00000240224	UGT1A5	ortholog_many2many	49.8134		ENSMUSG00000054545	Ugt1a6a	ortholog_many2many	52.6119	0	ENSGALG00000043856		ortholog_many2many	20.709	0	ENSXETG00000004890	ugt1a6	ortholog_many2many	46.6418	0
ENSDARG00000006220	ugt1a6	ENSG00000240224	UGT1A5	ortholog_many2many	49.8134		ENSMUSG00000054545	Ugt1a6a	ortholog_many2many	52.6119	0	ENSGALG00000043856		ortholog_many2many	20.709	0	ENSXETG00000030758		ortholog_many2many	49.0672	1
ENSDARG00000006220	ugt1a6	ENSG00000240224	UGT1A5	ortholog_many2many	49.8134		ENSMUSG00000054545	Ugt1a6a	ortholog_many2many	52.6119	0	ENSGALG00000043856		ortholog_many2many	20.709	0	ENSXETG00000010908		ortholog_many2many	36.0075	0
ENSDARG00000006220	ugt1a6	ENSG00000241119	UGT1A9	ortholog_many2many	49.8134		ENSMUSG00000054545	Ugt1a6a	ortholog_many2many	52.6119	0	ENSGALG00000043856		ortholog_many2many	20.709	0	ENSXETG00000033455		ortholog_many2many	22.0149	0
ENSDARG00000006220	ugt1a6	ENSG00000241119	UGT1A9	ortholog_many2many	49.8134		ENSMUSG00000054545	Ugt1a6a	ortholog_many2many	52.6119	0	ENSGALG00000043856		ortholog_many2many	20.709	0	ENSXETG00000004890	ugt1a6	ortholog_many2many	46.6418	0
ENSDARG00000006220	ugt1a6	ENSG00000241119	UGT1A9	ortholog_many2many	49.8134		ENSMUSG00000054545	Ugt1a6a	ortholog_many2many	52.6119	0	ENSGALG00000043856		ortholog_many2many	20.709	0	ENSXETG00000030758		ortholog_many2many	49.0672	1
ENSDARG00000006220	ugt1a6	ENSG00000241119	UGT1A9	ortholog_many2many	49.8134		ENSMUSG00000054545	Ugt1a6a	ortholog_many2many	52.6119	0	ENSGALG00000043856		ortholog_many2many	20.709	0	ENSXETG00000010908		ortholog_many2many	36.0075	0
ENSDARG00000006220	ugt1a6	ENSG00000244122	UGT1A7	ortholog_many2many	49.4403		ENSMUSG00000054545	Ugt1a6a	ortholog_many2many	52.6119	0	ENSGALG00000043856		ortholog_many2many	20.709	0	ENSXETG00000033455		ortholog_many2many	22.0149	0
ENSDARG00000006220	ugt1a6	ENSG00000244122	UGT1A7	ortholog_many2many	49.4403		ENSMUSG00000054545	Ugt1a6a	ortholog_many2many	52.6119	0	ENSGALG00000043856		ortholog_many2many	20.709	0	ENSXETG00000004890	ugt1a6	ortholog_many2many	46.6418	0
ENSDARG00000006220	ugt1a6	ENSG00000244122	UGT1A7	ortholog_many2many	49.4403		ENSMUSG00000054545	Ugt1a6a	ortholog_many2many	52.6119	0	ENSGALG00000043856		ortholog_many2many	20.709	0	ENSXETG00000030758		ortholog_many2many	49.0672	1
ENSDARG00000006220	ugt1a6	ENSG00000244122	UGT1A7	ortholog_many2many	49.4403		ENSMUSG00000054545	Ugt1a6a	ortholog_many2many	52.6119	0	ENSGALG00000043856		ortholog_many2many	20.709	0	ENSXETG00000010908		ortholog_many2many	36.0075	0
ENSDARG00000006220	ugt1a6	ENSG00000241635	UGT1A1	ortholog_many2many	48.8806		ENSMUSG00000054545	Ugt1a6a	ortholog_many2many	52.6119	0	ENSGALG00000043856		ortholog_many2many	20.709	0	ENSXETG00000033455		ortholog_many2many	22.0149	0
ENSDARG00000006220	ugt1a6	ENSG00000241635	UGT1A1	ortholog_many2many	48.8806		ENSMUSG00000054545	Ugt1a6a	ortholog_many2many	52.6119	0	ENSGALG00000043856		ortholog_many2many	20.709	0	ENSXETG00000004890	ugt1a6	ortholog_many2many	46.6418	0
ENSDARG00000006220	ugt1a6	ENSG00000241635	UGT1A1	ortholog_many2many	48.8806		ENSMUSG00000054545	Ugt1a6a	ortholog_many2many	52.6119	0	ENSGALG00000043856		ortholog_many2many	20.709	0	ENSXETG00000030758		ortholog_many2many	49.0672	1
ENSDARG00000006220	ugt1a6	ENSG00000241635	UGT1A1	ortholog_many2many	48.8806		ENSMUSG00000054545	Ugt1a6a	ortholog_many2many	52.6119	0	ENSGALG00000043856		ortholog_many2many	20.709	0	ENSXETG00000010908		ortholog_many2many	36.0075	0
ENSDARG00000006220	ugt1a6	ENSG00000242515	UGT1A10	ortholog_many2many	48.694		ENSMUSG00000054545	Ugt1a6a	ortholog_many2many	52.6119	0	ENSGALG00000043856		ortholog_many2many	20.709	0	ENSXETG00000033455		ortholog_many2many	22.0149	0
ENSDARG00000006220	ugt1a6	ENSG00000242515	UGT1A10	ortholog_many2many	48.694		ENSMUSG00000054545	Ugt1a6a	ortholog_many2many	52.6119	0	ENSGALG00000043856		ortholog_many2many	20.709	0	ENSXETG00000004890	ugt1a6	ortholog_many2many	46.6418	0
ENSDARG00000006220	ugt1a6	ENSG00000242515	UGT1A10	ortholog_many2many	48.694		ENSMUSG00000054545	Ugt1a6a	ortholog_many2many	52.6119	0	ENSGALG00000043856		ortholog_many2many	20.709	0	ENSXETG00000030758		ortholog_many2many	49.0672	1
ENSDARG00000006220	ugt1a6	ENSG00000242515	UGT1A10	ortholog_many2many	48.694		ENSMUSG00000054545	Ugt1a6a	ortholog_many2many	52.6119	0	ENSGALG00000043856		ortholog_many2many	20.709	0	ENSXETG00000010908		ortholog_many2many	36.0075	0
ENSDARG00000006220	ugt1a6	ENSG00000244474	UGT1A4	ortholog_many2many	49.6269		ENSMUSG00000054545	Ugt1a6a	ortholog_many2many	52.6119	0	ENSGALG00000043856		ortholog_many2many	20.709	0	ENSXETG00000033455		ortholog_many2many	22.0149	0
ENSDARG00000006220	ugt1a6	ENSG00000244474	UGT1A4	ortholog_many2many	49.6269		ENSMUSG00000054545	Ugt1a6a	ortholog_many2many	52.6119	0	ENSGALG00000043856		ortholog_many2many	20.709	0	ENSXETG00000004890	ugt1a6	ortholog_many2many	46.6418	0
ENSDARG00000006220	ugt1a6	ENSG00000244474	UGT1A4	ortholog_many2many	49.6269		ENSMUSG00000054545	Ugt1a6a	ortholog_many2many	52.6119	0	ENSGALG00000043856		ortholog_many2many	20.709	0	ENSXETG00000030758		ortholog_many2many	49.0672	1
ENSDARG00000006220	ugt1a6	ENSG00000244474	UGT1A4	ortholog_many2many	49.6269		ENSMUSG00000054545	Ugt1a6a	ortholog_many2many	52.6119	0	ENSGALG00000043856		ortholog_many2many	20.709	0	ENSXETG00000010908		ortholog_many2many	36.0075	0
ENSDARG00000006220	ugt1a6	ENSG00000242366	UGT1A8	ortholog_many2many	49.4403		ENSMUSG00000089943	Ugt1a5	ortholog_many2many	51.1194	1	ENSGALG00000043856		ortholog_many2many	20.709	0	ENSXETG00000033455		ortholog_many2many	22.0149	0
ENSDARG00000006220	ugt1a6	ENSG00000242366	UGT1A8	ortholog_many2many	49.4403		ENSMUSG00000089943	Ugt1a5	ortholog_many2many	51.1194	1	ENSGALG00000043856		ortholog_many2many	20.709	0	ENSXETG00000004890	ugt1a6	ortholog_many2many	46.6418	0
ENSDARG00000006220	ugt1a6	ENSG00000242366	UGT1A8	ortholog_many2many	49.4403		ENSMUSG00000089943	Ugt1a5	ortholog_many2many	51.1194	1	ENSGALG00000043856		ortholog_many2many	20.709	0	ENSXETG00000030758		ortholog_many2many	49.0672	1
ENSDARG00000006220	ugt1a6	ENSG00000242366	UGT1A8	ortholog_many2many	49.4403		ENSMUSG00000089943	Ugt1a5	ortholog_many2many	51.1194	1	ENSGALG00000043856		ortholog_many2many	20.709	0	ENSXETG00000010908		ortholog_many2many	36.0075	0
ENSDARG00000006220	ugt1a6	ENSG00000243135	UGT1A3	ortholog_many2many	50.5597		ENSMUSG00000089943	Ugt1a5	ortholog_many2many	51.1194	1	ENSGALG00000043856		ortholog_many2many	20.709	0	ENSXETG00000033455		ortholog_many2many	22.0149	0
ENSDARG00000006220	ugt1a6	ENSG00000243135	UGT1A3	ortholog_many2many	50.5597		ENSMUSG00000089943	Ugt1a5	ortholog_many2many	51.1194	1	ENSGALG00000043856		ortholog_many2many	20.709	0	ENSXETG00000004890	ugt1a6	ortholog_many2many	46.6418	0
ENSDARG00000006220	ugt1a6	ENSG00000243135	UGT1A3	ortholog_many2many	50.5597		ENSMUSG00000089943	Ugt1a5	ortholog_many2many	51.1194	1	ENSGALG00000043856		ortholog_many2many	20.709	0	ENSXETG00000030758		ortholog_many2many	49.0672	1
ENSDARG00000006220	ugt1a6	ENSG00000243135	UGT1A3	ortholog_many2many	50.5597		ENSMUSG00000089943	Ugt1a5	ortholog_many2many	51.1194	1	ENSGALG00000043856		ortholog_many2many	20.709	0	ENSXETG00000010908		ortholog_many2many	36.0075	0
ENSDARG00000006220	ugt1a6	ENSG00000167165	UGT1A6	ortholog_many2many	50.1866		ENSMUSG00000089943	Ugt1a5	ortholog_many2many	51.1194	1	ENSGALG00000043856		ortholog_many2many	20.709	0	ENSXETG00000033455		ortholog_many2many	22.0149	0
ENSDARG00000006220	ugt1a6	ENSG00000167165	UGT1A6	ortholog_many2many	50.1866		ENSMUSG00000089943	Ugt1a5	ortholog_many2many	51.1194	1	ENSGALG00000043856		ortholog_many2many	20.709	0	ENSXETG00000004890	ugt1a6	ortholog_many2many	46.6418	0
ENSDARG00000006220	ugt1a6	ENSG00000167165	UGT1A6	ortholog_many2many	50.1866		ENSMUSG00000089943	Ugt1a5	ortholog_many2many	51.1194	1	ENSGALG00000043856		ortholog_many2many	20.709	0	ENSXETG00000030758		ortholog_many2many	49.0672	1
ENSDARG00000006220	ugt1a6	ENSG00000167165	UGT1A6	ortholog_many2many	50.1866		ENSMUSG00000089943	Ugt1a5	ortholog_many2many	51.1194	1	ENSGALG00000043856		ortholog_many2many	20.709	0	ENSXETG00000010908		ortholog_many2many	36.0075	0
ENSDARG00000006220	ugt1a6	ENSG00000240224	UGT1A5	ortholog_many2many	49.8134		ENSMUSG00000089943	Ugt1a5	ortholog_many2many	51.1194	1	ENSGALG00000043856		ortholog_many2many	20.709	0	ENSXETG00000033455		ortholog_many2many	22.0149	0
ENSDARG00000006220	ugt1a6	ENSG00000240224	UGT1A5	ortholog_many2many	49.8134		ENSMUSG00000089943	Ugt1a5	ortholog_many2many	51.1194	1	ENSGALG00000043856		ortholog_many2many	20.709	0	ENSXETG00000004890	ugt1a6	ortholog_many2many	46.6418	0
ENSDARG00000006220	ugt1a6	ENSG00000240224	UGT1A5	ortholog_many2many	49.8134		ENSMUSG00000089943	Ugt1a5	ortholog_many2many	51.1194	1	ENSGALG00000043856		ortholog_many2many	20.709	0	ENSXETG00000030758		ortholog_many2many	49.0672	1
ENSDARG00000006220	ugt1a6	ENSG00000240224	UGT1A5	ortholog_many2many	49.8134		ENSMUSG00000089943	Ugt1a5	ortholog_many2many	51.1194	1	ENSGALG00000043856		ortholog_many2many	20.709	0	ENSXETG00000010908		ortholog_many2many	36.0075	0
ENSDARG00000006220	ugt1a6	ENSG00000241119	UGT1A9	ortholog_many2many	49.8134		ENSMUSG00000089943	Ugt1a5	ortholog_many2many	51.1194	1	ENSGALG00000043856		ortholog_many2many	20.709	0	ENSXETG00000033455		ortholog_many2many	22.0149	0
ENSDARG00000006220	ugt1a6	ENSG00000241119	UGT1A9	ortholog_many2many	49.8134		ENSMUSG00000089943	Ugt1a5	ortholog_many2many	51.1194	1	ENSGALG00000043856		ortholog_many2many	20.709	0	ENSXETG00000004890	ugt1a6	ortholog_many2many	46.6418	0
ENSDARG00000006220	ugt1a6	ENSG00000241119	UGT1A9	ortholog_many2many	49.8134		ENSMUSG00000089943	Ugt1a5	ortholog_many2many	51.1194	1	ENSGALG00000043856		ortholog_many2many	20.709	0	ENSXETG00000030758		ortholog_many2many	49.0672	1
ENSDARG00000006220	ugt1a6	ENSG00000241119	UGT1A9	ortholog_many2many	49.8134		ENSMUSG00000089943	Ugt1a5	ortholog_many2many	51.1194	1	ENSGALG00000043856		ortholog_many2many	20.709	0	ENSXETG00000010908		ortholog_many2many	36.0075	0
ENSDARG00000006220	ugt1a6	ENSG00000244122	UGT1A7	ortholog_many2many	49.4403		ENSMUSG00000089943	Ugt1a5	ortholog_many2many	51.1194	1	ENSGALG00000043856		ortholog_many2many	20.709	0	ENSXETG00000033455		ortholog_many2many	22.0149	0
ENSDARG00000006220	ugt1a6	ENSG00000244122	UGT1A7	ortholog_many2many	49.4403		ENSMUSG00000089943	Ugt1a5	ortholog_many2many	51.1194	1	ENSGALG00000043856		ortholog_many2many	20.709	0	ENSXETG00000004890	ugt1a6	ortholog_many2many	46.6418	0
ENSDARG00000006220	ugt1a6	ENSG00000244122	UGT1A7	ortholog_many2many	49.4403		ENSMUSG00000089943	Ugt1a5	ortholog_many2many	51.1194	1	ENSGALG00000043856		ortholog_many2many	20.709	0	ENSXETG00000030758		ortholog_many2many	49.0672	1
ENSDARG00000006220	ugt1a6	ENSG00000244122	UGT1A7	ortholog_many2many	49.4403		ENSMUSG00000089943	Ugt1a5	ortholog_many2many	51.1194	1	ENSGALG00000043856		ortholog_many2many	20.709	0	ENSXETG00000010908		ortholog_many2many	36.0075	0
ENSDARG00000006220	ugt1a6	ENSG00000241635	UGT1A1	ortholog_many2many	48.8806		ENSMUSG00000089943	Ugt1a5	ortholog_many2many	51.1194	1	ENSGALG00000043856		ortholog_many2many	20.709	0	ENSXETG00000033455		ortholog_many2many	22.0149	0
ENSDARG00000006220	ugt1a6	ENSG00000241635	UGT1A1	ortholog_many2many	48.8806		ENSMUSG00000089943	Ugt1a5	ortholog_many2many	51.1194	1	ENSGALG00000043856		ortholog_many2many	20.709	0	ENSXETG00000004890	ugt1a6	ortholog_many2many	46.6418	0
ENSDARG00000006220	ugt1a6	ENSG00000241635	UGT1A1	ortholog_many2many	48.8806		ENSMUSG00000089943	Ugt1a5	ortholog_many2many	51.1194	1	ENSGALG00000043856		ortholog_many2many	20.709	0	ENSXETG00000030758		ortholog_many2many	49.0672	1
ENSDARG00000006220	ugt1a6	ENSG00000241635	UGT1A1	ortholog_many2many	48.8806		ENSMUSG00000089943	Ugt1a5	ortholog_many2many	51.1194	1	ENSGALG00000043856		ortholog_many2many	20.709	0	ENSXETG00000010908		ortholog_many2many	36.0075	0
ENSDARG00000006220	ugt1a6	ENSG00000242515	UGT1A10	ortholog_many2many	48.694		ENSMUSG00000089943	Ugt1a5	ortholog_many2many	51.1194	1	ENSGALG00000043856		ortholog_many2many	20.709	0	ENSXETG00000033455		ortholog_many2many	22.0149	0
ENSDARG00000006220	ugt1a6	ENSG00000242515	UGT1A10	ortholog_many2many	48.694		ENSMUSG00000089943	Ugt1a5	ortholog_many2many	51.1194	1	ENSGALG00000043856		ortholog_many2many	20.709	0	ENSXETG00000004890	ugt1a6	ortholog_many2many	46.6418	0
ENSDARG00000006220	ugt1a6	ENSG00000242515	UGT1A10	ortholog_many2many	48.694		ENSMUSG00000089943	Ugt1a5	ortholog_many2many	51.1194	1	ENSGALG00000043856		ortholog_many2many	20.709	0	ENSXETG00000030758		ortholog_many2many	49.0672	1
ENSDARG00000006220	ugt1a6	ENSG00000242515	UGT1A10	ortholog_many2many	48.694		ENSMUSG00000089943	Ugt1a5	ortholog_many2many	51.1194	1	ENSGALG00000043856		ortholog_many2many	20.709	0	ENSXETG00000010908		ortholog_many2many	36.0075	0
ENSDARG00000006220	ugt1a6	ENSG00000244474	UGT1A4	ortholog_many2many	49.6269		ENSMUSG00000089943	Ugt1a5	ortholog_many2many	51.1194	1	ENSGALG00000043856		ortholog_many2many	20.709	0	ENSXETG00000033455		ortholog_many2many	22.0149	0
ENSDARG00000006220	ugt1a6	ENSG00000244474	UGT1A4	ortholog_many2many	49.6269		ENSMUSG00000089943	Ugt1a5	ortholog_many2many	51.1194	1	ENSGALG00000043856		ortholog_many2many	20.709	0	ENSXETG00000004890	ugt1a6	ortholog_many2many	46.6418	0
ENSDARG00000006220	ugt1a6	ENSG00000244474	UGT1A4	ortholog_many2many	49.6269		ENSMUSG00000089943	Ugt1a5	ortholog_many2many	51.1194	1	ENSGALG00000043856		ortholog_many2many	20.709	0	ENSXETG00000030758		ortholog_many2many	49.0672	1
ENSDARG00000006220	ugt1a6	ENSG00000244474	UGT1A4	ortholog_many2many	49.6269		ENSMUSG00000089943	Ugt1a5	ortholog_many2many	51.1194	1	ENSGALG00000043856		ortholog_many2many	20.709	0	ENSXETG00000010908		ortholog_many2many	36.0075	0
ENSDARG00000006220	ugt1a6	ENSG00000242366	UGT1A8	ortholog_many2many	49.4403		ENSMUSG00000090175	Ugt1a9	ortholog_many2many	50.3731	1	ENSGALG00000043856		ortholog_many2many	20.709	0	ENSXETG00000033455		ortholog_many2many	22.0149	0
ENSDARG00000006220	ugt1a6	ENSG00000242366	UGT1A8	ortholog_many2many	49.4403		ENSMUSG00000090175	Ugt1a9	ortholog_many2many	50.3731	1	ENSGALG00000043856		ortholog_many2many	20.709	0	ENSXETG00000004890	ugt1a6	ortholog_many2many	46.6418	0
ENSDARG00000006220	ugt1a6	ENSG00000242366	UGT1A8	ortholog_many2many	49.4403		ENSMUSG00000090175	Ugt1a9	ortholog_many2many	50.3731	1	ENSGALG00000043856		ortholog_many2many	20.709	0	ENSXETG00000030758		ortholog_many2many	49.0672	1
ENSDARG00000006220	ugt1a6	ENSG00000242366	UGT1A8	ortholog_many2many	49.4403		ENSMUSG00000090175	Ugt1a9	ortholog_many2many	50.3731	1	ENSGALG00000043856		ortholog_many2many	20.709	0	ENSXETG00000010908		ortholog_many2many	36.0075	0
ENSDARG00000006220	ugt1a6	ENSG00000243135	UGT1A3	ortholog_many2many	50.5597		ENSMUSG00000090175	Ugt1a9	ortholog_many2many	50.3731	1	ENSGALG00000043856		ortholog_many2many	20.709	0	ENSXETG00000033455		ortholog_many2many	22.0149	0
ENSDARG00000006220	ugt1a6	ENSG00000243135	UGT1A3	ortholog_many2many	50.5597		ENSMUSG00000090175	Ugt1a9	ortholog_many2many	50.3731	1	ENSGALG00000043856		ortholog_many2many	20.709	0	ENSXETG00000004890	ugt1a6	ortholog_many2many	46.6418	0
ENSDARG00000006220	ugt1a6	ENSG00000243135	UGT1A3	ortholog_many2many	50.5597		ENSMUSG00000090175	Ugt1a9	ortholog_many2many	50.3731	1	ENSGALG00000043856		ortholog_many2many	20.709	0	ENSXETG00000030758		ortholog_many2many	49.0672	1
ENSDARG00000006220	ugt1a6	ENSG00000243135	UGT1A3	ortholog_many2many	50.5597		ENSMUSG00000090175	Ugt1a9	ortholog_many2many	50.3731	1	ENSGALG00000043856		ortholog_many2many	20.709	0	ENSXETG00000010908		ortholog_many2many	36.0075	0
ENSDARG00000006220	ugt1a6	ENSG00000167165	UGT1A6	ortholog_many2many	50.1866		ENSMUSG00000090175	Ugt1a9	ortholog_many2many	50.3731	1	ENSGALG00000043856		ortholog_many2many	20.709	0	ENSXETG00000033455		ortholog_many2many	22.0149	0
ENSDARG00000006220	ugt1a6	ENSG00000167165	UGT1A6	ortholog_many2many	50.1866		ENSMUSG00000090175	Ugt1a9	ortholog_many2many	50.3731	1	ENSGALG00000043856		ortholog_many2many	20.709	0	ENSXETG00000004890	ugt1a6	ortholog_many2many	46.6418	0
ENSDARG00000006220	ugt1a6	ENSG00000167165	UGT1A6	ortholog_many2many	50.1866		ENSMUSG00000090175	Ugt1a9	ortholog_many2many	50.3731	1	ENSGALG00000043856		ortholog_many2many	20.709	0	ENSXETG00000030758		ortholog_many2many	49.0672	1
ENSDARG00000006220	ugt1a6	ENSG00000167165	UGT1A6	ortholog_many2many	50.1866		ENSMUSG00000090175	Ugt1a9	ortholog_many2many	50.3731	1	ENSGALG00000043856		ortholog_many2many	20.709	0	ENSXETG00000010908		ortholog_many2many	36.0075	0
ENSDARG00000006220	ugt1a6	ENSG00000240224	UGT1A5	ortholog_many2many	49.8134		ENSMUSG00000090175	Ugt1a9	ortholog_many2many	50.3731	1	ENSGALG00000043856		ortholog_many2many	20.709	0	ENSXETG00000033455		ortholog_many2many	22.0149	0
ENSDARG00000006220	ugt1a6	ENSG00000240224	UGT1A5	ortholog_many2many	49.8134		ENSMUSG00000090175	Ugt1a9	ortholog_many2many	50.3731	1	ENSGALG00000043856		ortholog_many2many	20.709	0	ENSXETG00000004890	ugt1a6	ortholog_many2many	46.6418	0
ENSDARG00000006220	ugt1a6	ENSG00000240224	UGT1A5	ortholog_many2many	49.8134		ENSMUSG00000090175	Ugt1a9	ortholog_many2many	50.3731	1	ENSGALG00000043856		ortholog_many2many	20.709	0	ENSXETG00000030758		ortholog_many2many	49.0672	1
ENSDARG00000006220	ugt1a6	ENSG00000240224	UGT1A5	ortholog_many2many	49.8134		ENSMUSG00000090175	Ugt1a9	ortholog_many2many	50.3731	1	ENSGALG00000043856		ortholog_many2many	20.709	0	ENSXETG00000010908		ortholog_many2many	36.0075	0
ENSDARG00000006220	ugt1a6	ENSG00000241119	UGT1A9	ortholog_many2many	49.8134		ENSMUSG00000090175	Ugt1a9	ortholog_many2many	50.3731	1	ENSGALG00000043856		ortholog_many2many	20.709	0	ENSXETG00000033455		ortholog_many2many	22.0149	0
ENSDARG00000006220	ugt1a6	ENSG00000241119	UGT1A9	ortholog_many2many	49.8134		ENSMUSG00000090175	Ugt1a9	ortholog_many2many	50.3731	1	ENSGALG00000043856		ortholog_many2many	20.709	0	ENSXETG00000004890	ugt1a6	ortholog_many2many	46.6418	0
ENSDARG00000006220	ugt1a6	ENSG00000241119	UGT1A9	ortholog_many2many	49.8134		ENSMUSG00000090175	Ugt1a9	ortholog_many2many	50.3731	1	ENSGALG00000043856		ortholog_many2many	20.709	0	ENSXETG00000030758		ortholog_many2many	49.0672	1
ENSDARG00000006220	ugt1a6	ENSG00000241119	UGT1A9	ortholog_many2many	49.8134		ENSMUSG00000090175	Ugt1a9	ortholog_many2many	50.3731	1	ENSGALG00000043856		ortholog_many2many	20.709	0	ENSXETG00000010908		ortholog_many2many	36.0075	0
ENSDARG00000006220	ugt1a6	ENSG00000244122	UGT1A7	ortholog_many2many	49.4403		ENSMUSG00000090175	Ugt1a9	ortholog_many2many	50.3731	1	ENSGALG00000043856		ortholog_many2many	20.709	0	ENSXETG00000033455		ortholog_many2many	22.0149	0
ENSDARG00000006220	ugt1a6	ENSG00000244122	UGT1A7	ortholog_many2many	49.4403		ENSMUSG00000090175	Ugt1a9	ortholog_many2many	50.3731	1	ENSGALG00000043856		ortholog_many2many	20.709	0	ENSXETG00000004890	ugt1a6	ortholog_many2many	46.6418	0
ENSDARG00000006220	ugt1a6	ENSG00000244122	UGT1A7	ortholog_many2many	49.4403		ENSMUSG00000090175	Ugt1a9	ortholog_many2many	50.3731	1	ENSGALG00000043856		ortholog_many2many	20.709	0	ENSXETG00000030758		ortholog_many2many	49.0672	1
ENSDARG00000006220	ugt1a6	ENSG00000244122	UGT1A7	ortholog_many2many	49.4403		ENSMUSG00000090175	Ugt1a9	ortholog_many2many	50.3731	1	ENSGALG00000043856		ortholog_many2many	20.709	0	ENSXETG00000010908		ortholog_many2many	36.0075	0
ENSDARG00000006220	ugt1a6	ENSG00000241635	UGT1A1	ortholog_many2many	48.8806		ENSMUSG00000090175	Ugt1a9	ortholog_many2many	50.3731	1	ENSGALG00000043856		ortholog_many2many	20.709	0	ENSXETG00000033455		ortholog_many2many	22.0149	0
ENSDARG00000006220	ugt1a6	ENSG00000241635	UGT1A1	ortholog_many2many	48.8806		ENSMUSG00000090175	Ugt1a9	ortholog_many2many	50.3731	1	ENSGALG00000043856		ortholog_many2many	20.709	0	ENSXETG00000004890	ugt1a6	ortholog_many2many	46.6418	0
ENSDARG00000006220	ugt1a6	ENSG00000241635	UGT1A1	ortholog_many2many	48.8806		ENSMUSG00000090175	Ugt1a9	ortholog_many2many	50.3731	1	ENSGALG00000043856		ortholog_many2many	20.709	0	ENSXETG00000030758		ortholog_many2many	49.0672	1
ENSDARG00000006220	ugt1a6	ENSG00000241635	UGT1A1	ortholog_many2many	48.8806		ENSMUSG00000090175	Ugt1a9	ortholog_many2many	50.3731	1	ENSGALG00000043856		ortholog_many2many	20.709	0	ENSXETG00000010908		ortholog_many2many	36.0075	0
ENSDARG00000006220	ugt1a6	ENSG00000242515	UGT1A10	ortholog_many2many	48.694		ENSMUSG00000090175	Ugt1a9	ortholog_many2many	50.3731	1	ENSGALG00000043856		ortholog_many2many	20.709	0	ENSXETG00000033455		ortholog_many2many	22.0149	0
ENSDARG00000006220	ugt1a6	ENSG00000242515	UGT1A10	ortholog_many2many	48.694		ENSMUSG00000090175	Ugt1a9	ortholog_many2many	50.3731	1	ENSGALG00000043856		ortholog_many2many	20.709	0	ENSXETG00000004890	ugt1a6	ortholog_many2many	46.6418	0
ENSDARG00000006220	ugt1a6	ENSG00000242515	UGT1A10	ortholog_many2many	48.694		ENSMUSG00000090175	Ugt1a9	ortholog_many2many	50.3731	1	ENSGALG00000043856		ortholog_many2many	20.709	0	ENSXETG00000030758		ortholog_many2many	49.0672	1
ENSDARG00000006220	ugt1a6	ENSG00000242515	UGT1A10	ortholog_many2many	48.694		ENSMUSG00000090175	Ugt1a9	ortholog_many2many	50.3731	1	ENSGALG00000043856		ortholog_many2many	20.709	0	ENSXETG00000010908		ortholog_many2many	36.0075	0
ENSDARG00000006220	ugt1a6	ENSG00000244474	UGT1A4	ortholog_many2many	49.6269		ENSMUSG00000090175	Ugt1a9	ortholog_many2many	50.3731	1	ENSGALG00000043856		ortholog_many2many	20.709	0	ENSXETG00000033455		ortholog_many2many	22.0149	0
ENSDARG00000006220	ugt1a6	ENSG00000244474	UGT1A4	ortholog_many2many	49.6269		ENSMUSG00000090175	Ugt1a9	ortholog_many2many	50.3731	1	ENSGALG00000043856		ortholog_many2many	20.709	0	ENSXETG00000004890	ugt1a6	ortholog_many2many	46.6418	0
ENSDARG00000006220	ugt1a6	ENSG00000244474	UGT1A4	ortholog_many2many	49.6269		ENSMUSG00000090175	Ugt1a9	ortholog_many2many	50.3731	1	ENSGALG00000043856		ortholog_many2many	20.709	0	ENSXETG00000030758		ortholog_many2many	49.0672	1
ENSDARG00000006220	ugt1a6	ENSG00000244474	UGT1A4	ortholog_many2many	49.6269		ENSMUSG00000090175	Ugt1a9	ortholog_many2many	50.3731	1	ENSGALG00000043856		ortholog_many2many	20.709	0	ENSXETG00000010908		ortholog_many2many	36.0075	0
ENSDARG00000006220	ugt1a6	ENSG00000242366	UGT1A8	ortholog_many2many	49.4403		ENSMUSG00000090124	Ugt1a7c	ortholog_many2many	52.6119	1	ENSGALG00000043856		ortholog_many2many	20.709	0	ENSXETG00000033455		ortholog_many2many	22.0149	0
ENSDARG00000006220	ugt1a6	ENSG00000242366	UGT1A8	ortholog_many2many	49.4403		ENSMUSG00000090124	Ugt1a7c	ortholog_many2many	52.6119	1	ENSGALG00000043856		ortholog_many2many	20.709	0	ENSXETG00000004890	ugt1a6	ortholog_many2many	46.6418	0
ENSDARG00000006220	ugt1a6	ENSG00000242366	UGT1A8	ortholog_many2many	49.4403		ENSMUSG00000090124	Ugt1a7c	ortholog_many2many	52.6119	1	ENSGALG00000043856		ortholog_many2many	20.709	0	ENSXETG00000030758		ortholog_many2many	49.0672	1
ENSDARG00000006220	ugt1a6	ENSG00000242366	UGT1A8	ortholog_many2many	49.4403		ENSMUSG00000090124	Ugt1a7c	ortholog_many2many	52.6119	1	ENSGALG00000043856		ortholog_many2many	20.709	0	ENSXETG00000010908		ortholog_many2many	36.0075	0
ENSDARG00000006220	ugt1a6	ENSG00000243135	UGT1A3	ortholog_many2many	50.5597		ENSMUSG00000090124	Ugt1a7c	ortholog_many2many	52.6119	1	ENSGALG00000043856		ortholog_many2many	20.709	0	ENSXETG00000033455		ortholog_many2many	22.0149	0
ENSDARG00000006220	ugt1a6	ENSG00000243135	UGT1A3	ortholog_many2many	50.5597		ENSMUSG00000090124	Ugt1a7c	ortholog_many2many	52.6119	1	ENSGALG00000043856		ortholog_many2many	20.709	0	ENSXETG00000004890	ugt1a6	ortholog_many2many	46.6418	0
ENSDARG00000006220	ugt1a6	ENSG00000243135	UGT1A3	ortholog_many2many	50.5597		ENSMUSG00000090124	Ugt1a7c	ortholog_many2many	52.6119	1	ENSGALG00000043856		ortholog_many2many	20.709	0	ENSXETG00000030758		ortholog_many2many	49.0672	1
ENSDARG00000006220	ugt1a6	ENSG00000243135	UGT1A3	ortholog_many2many	50.5597		ENSMUSG00000090124	Ugt1a7c	ortholog_many2many	52.6119	1	ENSGALG00000043856		ortholog_many2many	20.709	0	ENSXETG00000010908		ortholog_many2many	36.0075	0
ENSDARG00000006220	ugt1a6	ENSG00000167165	UGT1A6	ortholog_many2many	50.1866		ENSMUSG00000090124	Ugt1a7c	ortholog_many2many	52.6119	1	ENSGALG00000043856		ortholog_many2many	20.709	0	ENSXETG00000033455		ortholog_many2many	22.0149	0
ENSDARG00000006220	ugt1a6	ENSG00000167165	UGT1A6	ortholog_many2many	50.1866		ENSMUSG00000090124	Ugt1a7c	ortholog_many2many	52.6119	1	ENSGALG00000043856		ortholog_many2many	20.709	0	ENSXETG00000004890	ugt1a6	ortholog_many2many	46.6418	0
ENSDARG00000006220	ugt1a6	ENSG00000167165	UGT1A6	ortholog_many2many	50.1866		ENSMUSG00000090124	Ugt1a7c	ortholog_many2many	52.6119	1	ENSGALG00000043856		ortholog_many2many	20.709	0	ENSXETG00000030758		ortholog_many2many	49.0672	1
ENSDARG00000006220	ugt1a6	ENSG00000167165	UGT1A6	ortholog_many2many	50.1866		ENSMUSG00000090124	Ugt1a7c	ortholog_many2many	52.6119	1	ENSGALG00000043856		ortholog_many2many	20.709	0	ENSXETG00000010908		ortholog_many2many	36.0075	0
ENSDARG00000006220	ugt1a6	ENSG00000240224	UGT1A5	ortholog_many2many	49.8134		ENSMUSG00000090124	Ugt1a7c	ortholog_many2many	52.6119	1	ENSGALG00000043856		ortholog_many2many	20.709	0	ENSXETG00000033455		ortholog_many2many	22.0149	0
ENSDARG00000006220	ugt1a6	ENSG00000240224	UGT1A5	ortholog_many2many	49.8134		ENSMUSG00000090124	Ugt1a7c	ortholog_many2many	52.6119	1	ENSGALG00000043856		ortholog_many2many	20.709	0	ENSXETG00000004890	ugt1a6	ortholog_many2many	46.6418	0
ENSDARG00000006220	ugt1a6	ENSG00000240224	UGT1A5	ortholog_many2many	49.8134		ENSMUSG00000090124	Ugt1a7c	ortholog_many2many	52.6119	1	ENSGALG00000043856		ortholog_many2many	20.709	0	ENSXETG00000030758		ortholog_many2many	49.0672	1
ENSDARG00000006220	ugt1a6	ENSG00000240224	UGT1A5	ortholog_many2many	49.8134		ENSMUSG00000090124	Ugt1a7c	ortholog_many2many	52.6119	1	ENSGALG00000043856		ortholog_many2many	20.709	0	ENSXETG00000010908		ortholog_many2many	36.0075	0
ENSDARG00000006220	ugt1a6	ENSG00000241119	UGT1A9	ortholog_many2many	49.8134		ENSMUSG00000090124	Ugt1a7c	ortholog_many2many	52.6119	1	ENSGALG00000043856		ortholog_many2many	20.709	0	ENSXETG00000033455		ortholog_many2many	22.0149	0
ENSDARG00000006220	ugt1a6	ENSG00000241119	UGT1A9	ortholog_many2many	49.8134		ENSMUSG00000090124	Ugt1a7c	ortholog_many2many	52.6119	1	ENSGALG00000043856		ortholog_many2many	20.709	0	ENSXETG00000004890	ugt1a6	ortholog_many2many	46.6418	0
ENSDARG00000006220	ugt1a6	ENSG00000241119	UGT1A9	ortholog_many2many	49.8134		ENSMUSG00000090124	Ugt1a7c	ortholog_many2many	52.6119	1	ENSGALG00000043856		ortholog_many2many	20.709	0	ENSXETG00000030758		ortholog_many2many	49.0672	1
ENSDARG00000006220	ugt1a6	ENSG00000241119	UGT1A9	ortholog_many2many	49.8134		ENSMUSG00000090124	Ugt1a7c	ortholog_many2many	52.6119	1	ENSGALG00000043856		ortholog_many2many	20.709	0	ENSXETG00000010908		ortholog_many2many	36.0075	0
ENSDARG00000006220	ugt1a6	ENSG00000244122	UGT1A7	ortholog_many2many	49.4403		ENSMUSG00000090124	Ugt1a7c	ortholog_many2many	52.6119	1	ENSGALG00000043856		ortholog_many2many	20.709	0	ENSXETG00000033455		ortholog_many2many	22.0149	0
ENSDARG00000006220	ugt1a6	ENSG00000244122	UGT1A7	ortholog_many2many	49.4403		ENSMUSG00000090124	Ugt1a7c	ortholog_many2many	52.6119	1	ENSGALG00000043856		ortholog_many2many	20.709	0	ENSXETG00000004890	ugt1a6	ortholog_many2many	46.6418	0
ENSDARG00000006220	ugt1a6	ENSG00000244122	UGT1A7	ortholog_many2many	49.4403		ENSMUSG00000090124	Ugt1a7c	ortholog_many2many	52.6119	1	ENSGALG00000043856		ortholog_many2many	20.709	0	ENSXETG00000030758		ortholog_many2many	49.0672	1
ENSDARG00000006220	ugt1a6	ENSG00000244122	UGT1A7	ortholog_many2many	49.4403		ENSMUSG00000090124	Ugt1a7c	ortholog_many2many	52.6119	1	ENSGALG00000043856		ortholog_many2many	20.709	0	ENSXETG00000010908		ortholog_many2many	36.0075	0
ENSDARG00000006220	ugt1a6	ENSG00000241635	UGT1A1	ortholog_many2many	48.8806		ENSMUSG00000090124	Ugt1a7c	ortholog_many2many	52.6119	1	ENSGALG00000043856		ortholog_many2many	20.709	0	ENSXETG00000033455		ortholog_many2many	22.0149	0
ENSDARG00000006220	ugt1a6	ENSG00000241635	UGT1A1	ortholog_many2many	48.8806		ENSMUSG00000090124	Ugt1a7c	ortholog_many2many	52.6119	1	ENSGALG00000043856		ortholog_many2many	20.709	0	ENSXETG00000004890	ugt1a6	ortholog_many2many	46.6418	0
ENSDARG00000006220	ugt1a6	ENSG00000241635	UGT1A1	ortholog_many2many	48.8806		ENSMUSG00000090124	Ugt1a7c	ortholog_many2many	52.6119	1	ENSGALG00000043856		ortholog_many2many	20.709	0	ENSXETG00000030758		ortholog_many2many	49.0672	1
ENSDARG00000006220	ugt1a6	ENSG00000241635	UGT1A1	ortholog_many2many	48.8806		ENSMUSG00000090124	Ugt1a7c	ortholog_many2many	52.6119	1	ENSGALG00000043856		ortholog_many2many	20.709	0	ENSXETG00000010908		ortholog_many2many	36.0075	0
ENSDARG00000006220	ugt1a6	ENSG00000242515	UGT1A10	ortholog_many2many	48.694		ENSMUSG00000090124	Ugt1a7c	ortholog_many2many	52.6119	1	ENSGALG00000043856		ortholog_many2many	20.709	0	ENSXETG00000033455		ortholog_many2many	22.0149	0
ENSDARG00000006220	ugt1a6	ENSG00000242515	UGT1A10	ortholog_many2many	48.694		ENSMUSG00000090124	Ugt1a7c	ortholog_many2many	52.6119	1	ENSGALG00000043856		ortholog_many2many	20.709	0	ENSXETG00000004890	ugt1a6	ortholog_many2many	46.6418	0
ENSDARG00000006220	ugt1a6	ENSG00000242515	UGT1A10	ortholog_many2many	48.694		ENSMUSG00000090124	Ugt1a7c	ortholog_many2many	52.6119	1	ENSGALG00000043856		ortholog_many2many	20.709	0	ENSXETG00000030758		ortholog_many2many	49.0672	1
ENSDARG00000006220	ugt1a6	ENSG00000242515	UGT1A10	ortholog_many2many	48.694		ENSMUSG00000090124	Ugt1a7c	ortholog_many2many	52.6119	1	ENSGALG00000043856		ortholog_many2many	20.709	0	ENSXETG00000010908		ortholog_many2many	36.0075	0
ENSDARG00000006220	ugt1a6	ENSG00000244474	UGT1A4	ortholog_many2many	49.6269		ENSMUSG00000090124	Ugt1a7c	ortholog_many2many	52.6119	1	ENSGALG00000043856		ortholog_many2many	20.709	0	ENSXETG00000033455		ortholog_many2many	22.0149	0
ENSDARG00000006220	ugt1a6	ENSG00000244474	UGT1A4	ortholog_many2many	49.6269		ENSMUSG00000090124	Ugt1a7c	ortholog_many2many	52.6119	1	ENSGALG00000043856		ortholog_many2many	20.709	0	ENSXETG00000004890	ugt1a6	ortholog_many2many	46.6418	0
ENSDARG00000006220	ugt1a6	ENSG00000244474	UGT1A4	ortholog_many2many	49.6269		ENSMUSG00000090124	Ugt1a7c	ortholog_many2many	52.6119	1	ENSGALG00000043856		ortholog_many2many	20.709	0	ENSXETG00000030758		ortholog_many2many	49.0672	1
ENSDARG00000006220	ugt1a6	ENSG00000244474	UGT1A4	ortholog_many2many	49.6269		ENSMUSG00000090124	Ugt1a7c	ortholog_many2many	52.6119	1	ENSGALG00000043856		ortholog_many2many	20.709	0	ENSXETG00000010908		ortholog_many2many	36.0075	0
ENSDARG00000006220	ugt1a6	ENSG00000242366	UGT1A8	ortholog_many2many	49.4403		ENSMUSG00000090165	Ugt1a10	ortholog_many2many	50	1	ENSGALG00000043856		ortholog_many2many	20.709	0	ENSXETG00000033455		ortholog_many2many	22.0149	0
ENSDARG00000006220	ugt1a6	ENSG00000242366	UGT1A8	ortholog_many2many	49.4403		ENSMUSG00000090165	Ugt1a10	ortholog_many2many	50	1	ENSGALG00000043856		ortholog_many2many	20.709	0	ENSXETG00000004890	ugt1a6	ortholog_many2many	46.6418	0
ENSDARG00000006220	ugt1a6	ENSG00000242366	UGT1A8	ortholog_many2many	49.4403		ENSMUSG00000090165	Ugt1a10	ortholog_many2many	50	1	ENSGALG00000043856		ortholog_many2many	20.709	0	ENSXETG00000030758		ortholog_many2many	49.0672	1
ENSDARG00000006220	ugt1a6	ENSG00000242366	UGT1A8	ortholog_many2many	49.4403		ENSMUSG00000090165	Ugt1a10	ortholog_many2many	50	1	ENSGALG00000043856		ortholog_many2many	20.709	0	ENSXETG00000010908		ortholog_many2many	36.0075	0
ENSDARG00000006220	ugt1a6	ENSG00000243135	UGT1A3	ortholog_many2many	50.5597		ENSMUSG00000090165	Ugt1a10	ortholog_many2many	50	1	ENSGALG00000043856		ortholog_many2many	20.709	0	ENSXETG00000033455		ortholog_many2many	22.0149	0
ENSDARG00000006220	ugt1a6	ENSG00000243135	UGT1A3	ortholog_many2many	50.5597		ENSMUSG00000090165	Ugt1a10	ortholog_many2many	50	1	ENSGALG00000043856		ortholog_many2many	20.709	0	ENSXETG00000004890	ugt1a6	ortholog_many2many	46.6418	0
ENSDARG00000006220	ugt1a6	ENSG00000243135	UGT1A3	ortholog_many2many	50.5597		ENSMUSG00000090165	Ugt1a10	ortholog_many2many	50	1	ENSGALG00000043856		ortholog_many2many	20.709	0	ENSXETG00000030758		ortholog_many2many	49.0672	1
ENSDARG00000006220	ugt1a6	ENSG00000243135	UGT1A3	ortholog_many2many	50.5597		ENSMUSG00000090165	Ugt1a10	ortholog_many2many	50	1	ENSGALG00000043856		ortholog_many2many	20.709	0	ENSXETG00000010908		ortholog_many2many	36.0075	0
ENSDARG00000006220	ugt1a6	ENSG00000167165	UGT1A6	ortholog_many2many	50.1866		ENSMUSG00000090165	Ugt1a10	ortholog_many2many	50	1	ENSGALG00000043856		ortholog_many2many	20.709	0	ENSXETG00000033455		ortholog_many2many	22.0149	0
ENSDARG00000006220	ugt1a6	ENSG00000167165	UGT1A6	ortholog_many2many	50.1866		ENSMUSG00000090165	Ugt1a10	ortholog_many2many	50	1	ENSGALG00000043856		ortholog_many2many	20.709	0	ENSXETG00000004890	ugt1a6	ortholog_many2many	46.6418	0
ENSDARG00000006220	ugt1a6	ENSG00000167165	UGT1A6	ortholog_many2many	50.1866		ENSMUSG00000090165	Ugt1a10	ortholog_many2many	50	1	ENSGALG00000043856		ortholog_many2many	20.709	0	ENSXETG00000030758		ortholog_many2many	49.0672	1
ENSDARG00000006220	ugt1a6	ENSG00000167165	UGT1A6	ortholog_many2many	50.1866		ENSMUSG00000090165	Ugt1a10	ortholog_many2many	50	1	ENSGALG00000043856		ortholog_many2many	20.709	0	ENSXETG00000010908		ortholog_many2many	36.0075	0
ENSDARG00000006220	ugt1a6	ENSG00000240224	UGT1A5	ortholog_many2many	49.8134		ENSMUSG00000090165	Ugt1a10	ortholog_many2many	50	1	ENSGALG00000043856		ortholog_many2many	20.709	0	ENSXETG00000033455		ortholog_many2many	22.0149	0
ENSDARG00000006220	ugt1a6	ENSG00000240224	UGT1A5	ortholog_many2many	49.8134		ENSMUSG00000090165	Ugt1a10	ortholog_many2many	50	1	ENSGALG00000043856		ortholog_many2many	20.709	0	ENSXETG00000004890	ugt1a6	ortholog_many2many	46.6418	0
ENSDARG00000006220	ugt1a6	ENSG00000240224	UGT1A5	ortholog_many2many	49.8134		ENSMUSG00000090165	Ugt1a10	ortholog_many2many	50	1	ENSGALG00000043856		ortholog_many2many	20.709	0	ENSXETG00000030758		ortholog_many2many	49.0672	1
ENSDARG00000006220	ugt1a6	ENSG00000240224	UGT1A5	ortholog_many2many	49.8134		ENSMUSG00000090165	Ugt1a10	ortholog_many2many	50	1	ENSGALG00000043856		ortholog_many2many	20.709	0	ENSXETG00000010908		ortholog_many2many	36.0075	0
ENSDARG00000006220	ugt1a6	ENSG00000241119	UGT1A9	ortholog_many2many	49.8134		ENSMUSG00000090165	Ugt1a10	ortholog_many2many	50	1	ENSGALG00000043856		ortholog_many2many	20.709	0	ENSXETG00000033455		ortholog_many2many	22.0149	0
ENSDARG00000006220	ugt1a6	ENSG00000241119	UGT1A9	ortholog_many2many	49.8134		ENSMUSG00000090165	Ugt1a10	ortholog_many2many	50	1	ENSGALG00000043856		ortholog_many2many	20.709	0	ENSXETG00000004890	ugt1a6	ortholog_many2many	46.6418	0
ENSDARG00000006220	ugt1a6	ENSG00000241119	UGT1A9	ortholog_many2many	49.8134		ENSMUSG00000090165	Ugt1a10	ortholog_many2many	50	1	ENSGALG00000043856		ortholog_many2many	20.709	0	ENSXETG00000030758		ortholog_many2many	49.0672	1
ENSDARG00000006220	ugt1a6	ENSG00000241119	UGT1A9	ortholog_many2many	49.8134		ENSMUSG00000090165	Ugt1a10	ortholog_many2many	50	1	ENSGALG00000043856		ortholog_many2many	20.709	0	ENSXETG00000010908		ortholog_many2many	36.0075	0
ENSDARG00000006220	ugt1a6	ENSG00000244122	UGT1A7	ortholog_many2many	49.4403		ENSMUSG00000090165	Ugt1a10	ortholog_many2many	50	1	ENSGALG00000043856		ortholog_many2many	20.709	0	ENSXETG00000033455		ortholog_many2many	22.0149	0
ENSDARG00000006220	ugt1a6	ENSG00000244122	UGT1A7	ortholog_many2many	49.4403		ENSMUSG00000090165	Ugt1a10	ortholog_many2many	50	1	ENSGALG00000043856		ortholog_many2many	20.709	0	ENSXETG00000004890	ugt1a6	ortholog_many2many	46.6418	0
ENSDARG00000006220	ugt1a6	ENSG00000244122	UGT1A7	ortholog_many2many	49.4403		ENSMUSG00000090165	Ugt1a10	ortholog_many2many	50	1	ENSGALG00000043856		ortholog_many2many	20.709	0	ENSXETG00000030758		ortholog_many2many	49.0672	1
ENSDARG00000006220	ugt1a6	ENSG00000244122	UGT1A7	ortholog_many2many	49.4403		ENSMUSG00000090165	Ugt1a10	ortholog_many2many	50	1	ENSGALG00000043856		ortholog_many2many	20.709	0	ENSXETG00000010908		ortholog_many2many	36.0075	0
ENSDARG00000006220	ugt1a6	ENSG00000241635	UGT1A1	ortholog_many2many	48.8806		ENSMUSG00000090165	Ugt1a10	ortholog_many2many	50	1	ENSGALG00000043856		ortholog_many2many	20.709	0	ENSXETG00000033455		ortholog_many2many	22.0149	0
ENSDARG00000006220	ugt1a6	ENSG00000241635	UGT1A1	ortholog_many2many	48.8806		ENSMUSG00000090165	Ugt1a10	ortholog_many2many	50	1	ENSGALG00000043856		ortholog_many2many	20.709	0	ENSXETG00000004890	ugt1a6	ortholog_many2many	46.6418	0
ENSDARG00000006220	ugt1a6	ENSG00000241635	UGT1A1	ortholog_many2many	48.8806		ENSMUSG00000090165	Ugt1a10	ortholog_many2many	50	1	ENSGALG00000043856		ortholog_many2many	20.709	0	ENSXETG00000030758		ortholog_many2many	49.0672	1
ENSDARG00000006220	ugt1a6	ENSG00000241635	UGT1A1	ortholog_many2many	48.8806		ENSMUSG00000090165	Ugt1a10	ortholog_many2many	50	1	ENSGALG00000043856		ortholog_many2many	20.709	0	ENSXETG00000010908		ortholog_many2many	36.0075	0
ENSDARG00000006220	ugt1a6	ENSG00000242515	UGT1A10	ortholog_many2many	48.694		ENSMUSG00000090165	Ugt1a10	ortholog_many2many	50	1	ENSGALG00000043856		ortholog_many2many	20.709	0	ENSXETG00000033455		ortholog_many2many	22.0149	0
ENSDARG00000006220	ugt1a6	ENSG00000242515	UGT1A10	ortholog_many2many	48.694		ENSMUSG00000090165	Ugt1a10	ortholog_many2many	50	1	ENSGALG00000043856		ortholog_many2many	20.709	0	ENSXETG00000004890	ugt1a6	ortholog_many2many	46.6418	0
ENSDARG00000006220	ugt1a6	ENSG00000242515	UGT1A10	ortholog_many2many	48.694		ENSMUSG00000090165	Ugt1a10	ortholog_many2many	50	1	ENSGALG00000043856		ortholog_many2many	20.709	0	ENSXETG00000030758		ortholog_many2many	49.0672	1
ENSDARG00000006220	ugt1a6	ENSG00000242515	UGT1A10	ortholog_many2many	48.694		ENSMUSG00000090165	Ugt1a10	ortholog_many2many	50	1	ENSGALG00000043856		ortholog_many2many	20.709	0	ENSXETG00000010908		ortholog_many2many	36.0075	0
ENSDARG00000006220	ugt1a6	ENSG00000244474	UGT1A4	ortholog_many2many	49.6269		ENSMUSG00000090165	Ugt1a10	ortholog_many2many	50	1	ENSGALG00000043856		ortholog_many2many	20.709	0	ENSXETG00000033455		ortholog_many2many	22.0149	0
ENSDARG00000006220	ugt1a6	ENSG00000244474	UGT1A4	ortholog_many2many	49.6269		ENSMUSG00000090165	Ugt1a10	ortholog_many2many	50	1	ENSGALG00000043856		ortholog_many2many	20.709	0	ENSXETG00000004890	ugt1a6	ortholog_many2many	46.6418	0
ENSDARG00000006220	ugt1a6	ENSG00000244474	UGT1A4	ortholog_many2many	49.6269		ENSMUSG00000090165	Ugt1a10	ortholog_many2many	50	1	ENSGALG00000043856		ortholog_many2many	20.709	0	ENSXETG00000030758		ortholog_many2many	49.0672	1
ENSDARG00000006220	ugt1a6	ENSG00000244474	UGT1A4	ortholog_many2many	49.6269		ENSMUSG00000090165	Ugt1a10	ortholog_many2many	50	1	ENSGALG00000043856		ortholog_many2many	20.709	0	ENSXETG00000010908		ortholog_many2many	36.0075	0
ENSDARG00000006220	ugt1a6	ENSG00000242366	UGT1A8	ortholog_many2many	49.4403		ENSMUSG00000090171	Ugt1a2	ortholog_many2many	50	0	ENSGALG00000043856		ortholog_many2many	20.709	0	ENSXETG00000033455		ortholog_many2many	22.0149	0
ENSDARG00000006220	ugt1a6	ENSG00000242366	UGT1A8	ortholog_many2many	49.4403		ENSMUSG00000090171	Ugt1a2	ortholog_many2many	50	0	ENSGALG00000043856		ortholog_many2many	20.709	0	ENSXETG00000004890	ugt1a6	ortholog_many2many	46.6418	0
ENSDARG00000006220	ugt1a6	ENSG00000242366	UGT1A8	ortholog_many2many	49.4403		ENSMUSG00000090171	Ugt1a2	ortholog_many2many	50	0	ENSGALG00000043856		ortholog_many2many	20.709	0	ENSXETG00000030758		ortholog_many2many	49.0672	1
ENSDARG00000006220	ugt1a6	ENSG00000242366	UGT1A8	ortholog_many2many	49.4403		ENSMUSG00000090171	Ugt1a2	ortholog_many2many	50	0	ENSGALG00000043856		ortholog_many2many	20.709	0	ENSXETG00000010908		ortholog_many2many	36.0075	0
ENSDARG00000006220	ugt1a6	ENSG00000243135	UGT1A3	ortholog_many2many	50.5597		ENSMUSG00000090171	Ugt1a2	ortholog_many2many	50	0	ENSGALG00000043856		ortholog_many2many	20.709	0	ENSXETG00000033455		ortholog_many2many	22.0149	0
ENSDARG00000006220	ugt1a6	ENSG00000243135	UGT1A3	ortholog_many2many	50.5597		ENSMUSG00000090171	Ugt1a2	ortholog_many2many	50	0	ENSGALG00000043856		ortholog_many2many	20.709	0	ENSXETG00000004890	ugt1a6	ortholog_many2many	46.6418	0
ENSDARG00000006220	ugt1a6	ENSG00000243135	UGT1A3	ortholog_many2many	50.5597		ENSMUSG00000090171	Ugt1a2	ortholog_many2many	50	0	ENSGALG00000043856		ortholog_many2many	20.709	0	ENSXETG00000030758		ortholog_many2many	49.0672	1
ENSDARG00000006220	ugt1a6	ENSG00000243135	UGT1A3	ortholog_many2many	50.5597		ENSMUSG00000090171	Ugt1a2	ortholog_many2many	50	0	ENSGALG00000043856		ortholog_many2many	20.709	0	ENSXETG00000010908		ortholog_many2many	36.0075	0
ENSDARG00000006220	ugt1a6	ENSG00000167165	UGT1A6	ortholog_many2many	50.1866		ENSMUSG00000090171	Ugt1a2	ortholog_many2many	50	0	ENSGALG00000043856		ortholog_many2many	20.709	0	ENSXETG00000033455		ortholog_many2many	22.0149	0
ENSDARG00000006220	ugt1a6	ENSG00000167165	UGT1A6	ortholog_many2many	50.1866		ENSMUSG00000090171	Ugt1a2	ortholog_many2many	50	0	ENSGALG00000043856		ortholog_many2many	20.709	0	ENSXETG00000004890	ugt1a6	ortholog_many2many	46.6418	0
ENSDARG00000006220	ugt1a6	ENSG00000167165	UGT1A6	ortholog_many2many	50.1866		ENSMUSG00000090171	Ugt1a2	ortholog_many2many	50	0	ENSGALG00000043856		ortholog_many2many	20.709	0	ENSXETG00000030758		ortholog_many2many	49.0672	1
ENSDARG00000006220	ugt1a6	ENSG00000167165	UGT1A6	ortholog_many2many	50.1866		ENSMUSG00000090171	Ugt1a2	ortholog_many2many	50	0	ENSGALG00000043856		ortholog_many2many	20.709	0	ENSXETG00000010908		ortholog_many2many	36.0075	0
ENSDARG00000006220	ugt1a6	ENSG00000240224	UGT1A5	ortholog_many2many	49.8134		ENSMUSG00000090171	Ugt1a2	ortholog_many2many	50	0	ENSGALG00000043856		ortholog_many2many	20.709	0	ENSXETG00000033455		ortholog_many2many	22.0149	0
ENSDARG00000006220	ugt1a6	ENSG00000240224	UGT1A5	ortholog_many2many	49.8134		ENSMUSG00000090171	Ugt1a2	ortholog_many2many	50	0	ENSGALG00000043856		ortholog_many2many	20.709	0	ENSXETG00000004890	ugt1a6	ortholog_many2many	46.6418	0
ENSDARG00000006220	ugt1a6	ENSG00000240224	UGT1A5	ortholog_many2many	49.8134		ENSMUSG00000090171	Ugt1a2	ortholog_many2many	50	0	ENSGALG00000043856		ortholog_many2many	20.709	0	ENSXETG00000030758		ortholog_many2many	49.0672	1
ENSDARG00000006220	ugt1a6	ENSG00000240224	UGT1A5	ortholog_many2many	49.8134		ENSMUSG00000090171	Ugt1a2	ortholog_many2many	50	0	ENSGALG00000043856		ortholog_many2many	20.709	0	ENSXETG00000010908		ortholog_many2many	36.0075	0
ENSDARG00000006220	ugt1a6	ENSG00000241119	UGT1A9	ortholog_many2many	49.8134		ENSMUSG00000090171	Ugt1a2	ortholog_many2many	50	0	ENSGALG00000043856		ortholog_many2many	20.709	0	ENSXETG00000033455		ortholog_many2many	22.0149	0
ENSDARG00000006220	ugt1a6	ENSG00000241119	UGT1A9	ortholog_many2many	49.8134		ENSMUSG00000090171	Ugt1a2	ortholog_many2many	50	0	ENSGALG00000043856		ortholog_many2many	20.709	0	ENSXETG00000004890	ugt1a6	ortholog_many2many	46.6418	0
ENSDARG00000006220	ugt1a6	ENSG00000241119	UGT1A9	ortholog_many2many	49.8134		ENSMUSG00000090171	Ugt1a2	ortholog_many2many	50	0	ENSGALG00000043856		ortholog_many2many	20.709	0	ENSXETG00000030758		ortholog_many2many	49.0672	1
ENSDARG00000006220	ugt1a6	ENSG00000241119	UGT1A9	ortholog_many2many	49.8134		ENSMUSG00000090171	Ugt1a2	ortholog_many2many	50	0	ENSGALG00000043856		ortholog_many2many	20.709	0	ENSXETG00000010908		ortholog_many2many	36.0075	0
ENSDARG00000006220	ugt1a6	ENSG00000244122	UGT1A7	ortholog_many2many	49.4403		ENSMUSG00000090171	Ugt1a2	ortholog_many2many	50	0	ENSGALG00000043856		ortholog_many2many	20.709	0	ENSXETG00000033455		ortholog_many2many	22.0149	0
ENSDARG00000006220	ugt1a6	ENSG00000244122	UGT1A7	ortholog_many2many	49.4403		ENSMUSG00000090171	Ugt1a2	ortholog_many2many	50	0	ENSGALG00000043856		ortholog_many2many	20.709	0	ENSXETG00000004890	ugt1a6	ortholog_many2many	46.6418	0
ENSDARG00000006220	ugt1a6	ENSG00000244122	UGT1A7	ortholog_many2many	49.4403		ENSMUSG00000090171	Ugt1a2	ortholog_many2many	50	0	ENSGALG00000043856		ortholog_many2many	20.709	0	ENSXETG00000030758		ortholog_many2many	49.0672	1
ENSDARG00000006220	ugt1a6	ENSG00000244122	UGT1A7	ortholog_many2many	49.4403		ENSMUSG00000090171	Ugt1a2	ortholog_many2many	50	0	ENSGALG00000043856		ortholog_many2many	20.709	0	ENSXETG00000010908		ortholog_many2many	36.0075	0
ENSDARG00000006220	ugt1a6	ENSG00000241635	UGT1A1	ortholog_many2many	48.8806		ENSMUSG00000090171	Ugt1a2	ortholog_many2many	50	0	ENSGALG00000043856		ortholog_many2many	20.709	0	ENSXETG00000033455		ortholog_many2many	22.0149	0
ENSDARG00000006220	ugt1a6	ENSG00000241635	UGT1A1	ortholog_many2many	48.8806		ENSMUSG00000090171	Ugt1a2	ortholog_many2many	50	0	ENSGALG00000043856		ortholog_many2many	20.709	0	ENSXETG00000004890	ugt1a6	ortholog_many2many	46.6418	0
ENSDARG00000006220	ugt1a6	ENSG00000241635	UGT1A1	ortholog_many2many	48.8806		ENSMUSG00000090171	Ugt1a2	ortholog_many2many	50	0	ENSGALG00000043856		ortholog_many2many	20.709	0	ENSXETG00000030758		ortholog_many2many	49.0672	1
ENSDARG00000006220	ugt1a6	ENSG00000241635	UGT1A1	ortholog_many2many	48.8806		ENSMUSG00000090171	Ugt1a2	ortholog_many2many	50	0	ENSGALG00000043856		ortholog_many2many	20.709	0	ENSXETG00000010908		ortholog_many2many	36.0075	0
ENSDARG00000006220	ugt1a6	ENSG00000242515	UGT1A10	ortholog_many2many	48.694		ENSMUSG00000090171	Ugt1a2	ortholog_many2many	50	0	ENSGALG00000043856		ortholog_many2many	20.709	0	ENSXETG00000033455		ortholog_many2many	22.0149	0
ENSDARG00000006220	ugt1a6	ENSG00000242515	UGT1A10	ortholog_many2many	48.694		ENSMUSG00000090171	Ugt1a2	ortholog_many2many	50	0	ENSGALG00000043856		ortholog_many2many	20.709	0	ENSXETG00000004890	ugt1a6	ortholog_many2many	46.6418	0
ENSDARG00000006220	ugt1a6	ENSG00000242515	UGT1A10	ortholog_many2many	48.694		ENSMUSG00000090171	Ugt1a2	ortholog_many2many	50	0	ENSGALG00000043856		ortholog_many2many	20.709	0	ENSXETG00000030758		ortholog_many2many	49.0672	1
ENSDARG00000006220	ugt1a6	ENSG00000242515	UGT1A10	ortholog_many2many	48.694		ENSMUSG00000090171	Ugt1a2	ortholog_many2many	50	0	ENSGALG00000043856		ortholog_many2many	20.709	0	ENSXETG00000010908		ortholog_many2many	36.0075	0
ENSDARG00000006220	ugt1a6	ENSG00000244474	UGT1A4	ortholog_many2many	49.6269		ENSMUSG00000090171	Ugt1a2	ortholog_many2many	50	0	ENSGALG00000043856		ortholog_many2many	20.709	0	ENSXETG00000033455		ortholog_many2many	22.0149	0
ENSDARG00000006220	ugt1a6	ENSG00000244474	UGT1A4	ortholog_many2many	49.6269		ENSMUSG00000090171	Ugt1a2	ortholog_many2many	50	0	ENSGALG00000043856		ortholog_many2many	20.709	0	ENSXETG00000004890	ugt1a6	ortholog_many2many	46.6418	0
ENSDARG00000006220	ugt1a6	ENSG00000244474	UGT1A4	ortholog_many2many	49.6269		ENSMUSG00000090171	Ugt1a2	ortholog_many2many	50	0	ENSGALG00000043856		ortholog_many2many	20.709	0	ENSXETG00000030758		ortholog_many2many	49.0672	1
ENSDARG00000006220	ugt1a6	ENSG00000244474	UGT1A4	ortholog_many2many	49.6269		ENSMUSG00000090171	Ugt1a2	ortholog_many2many	50	0	ENSGALG00000043856		ortholog_many2many	20.709	0	ENSXETG00000010908		ortholog_many2many	36.0075	0
ENSDARG00000006220	ugt1a6	ENSG00000242366	UGT1A8	ortholog_many2many	49.4403		ENSMUSG00000089675	Ugt1a8	ortholog_many2many	50.7463	0	ENSGALG00000023761		ortholog_many2many	22.3881	0	ENSXETG00000033455		ortholog_many2many	22.0149	0
ENSDARG00000006220	ugt1a6	ENSG00000242366	UGT1A8	ortholog_many2many	49.4403		ENSMUSG00000089675	Ugt1a8	ortholog_many2many	50.7463	0	ENSGALG00000023761		ortholog_many2many	22.3881	0	ENSXETG00000004890	ugt1a6	ortholog_many2many	46.6418	0
ENSDARG00000006220	ugt1a6	ENSG00000242366	UGT1A8	ortholog_many2many	49.4403		ENSMUSG00000089675	Ugt1a8	ortholog_many2many	50.7463	0	ENSGALG00000023761		ortholog_many2many	22.3881	0	ENSXETG00000030758		ortholog_many2many	49.0672	1
ENSDARG00000006220	ugt1a6	ENSG00000242366	UGT1A8	ortholog_many2many	49.4403		ENSMUSG00000089675	Ugt1a8	ortholog_many2many	50.7463	0	ENSGALG00000023761		ortholog_many2many	22.3881	0	ENSXETG00000010908		ortholog_many2many	36.0075	0
ENSDARG00000006220	ugt1a6	ENSG00000243135	UGT1A3	ortholog_many2many	50.5597		ENSMUSG00000089675	Ugt1a8	ortholog_many2many	50.7463	0	ENSGALG00000023761		ortholog_many2many	22.3881	0	ENSXETG00000033455		ortholog_many2many	22.0149	0
ENSDARG00000006220	ugt1a6	ENSG00000243135	UGT1A3	ortholog_many2many	50.5597		ENSMUSG00000089675	Ugt1a8	ortholog_many2many	50.7463	0	ENSGALG00000023761		ortholog_many2many	22.3881	0	ENSXETG00000004890	ugt1a6	ortholog_many2many	46.6418	0
ENSDARG00000006220	ugt1a6	ENSG00000243135	UGT1A3	ortholog_many2many	50.5597		ENSMUSG00000089675	Ugt1a8	ortholog_many2many	50.7463	0	ENSGALG00000023761		ortholog_many2many	22.3881	0	ENSXETG00000030758		ortholog_many2many	49.0672	1
ENSDARG00000006220	ugt1a6	ENSG00000243135	UGT1A3	ortholog_many2many	50.5597		ENSMUSG00000089675	Ugt1a8	ortholog_many2many	50.7463	0	ENSGALG00000023761		ortholog_many2many	22.3881	0	ENSXETG00000010908		ortholog_many2many	36.0075	0
ENSDARG00000006220	ugt1a6	ENSG00000167165	UGT1A6	ortholog_many2many	50.1866		ENSMUSG00000089675	Ugt1a8	ortholog_many2many	50.7463	0	ENSGALG00000023761		ortholog_many2many	22.3881	0	ENSXETG00000033455		ortholog_many2many	22.0149	0
ENSDARG00000006220	ugt1a6	ENSG00000167165	UGT1A6	ortholog_many2many	50.1866		ENSMUSG00000089675	Ugt1a8	ortholog_many2many	50.7463	0	ENSGALG00000023761		ortholog_many2many	22.3881	0	ENSXETG00000004890	ugt1a6	ortholog_many2many	46.6418	0
ENSDARG00000006220	ugt1a6	ENSG00000167165	UGT1A6	ortholog_many2many	50.1866		ENSMUSG00000089675	Ugt1a8	ortholog_many2many	50.7463	0	ENSGALG00000023761		ortholog_many2many	22.3881	0	ENSXETG00000030758		ortholog_many2many	49.0672	1
ENSDARG00000006220	ugt1a6	ENSG00000167165	UGT1A6	ortholog_many2many	50.1866		ENSMUSG00000089675	Ugt1a8	ortholog_many2many	50.7463	0	ENSGALG00000023761		ortholog_many2many	22.3881	0	ENSXETG00000010908		ortholog_many2many	36.0075	0
ENSDARG00000006220	ugt1a6	ENSG00000240224	UGT1A5	ortholog_many2many	49.8134		ENSMUSG00000089675	Ugt1a8	ortholog_many2many	50.7463	0	ENSGALG00000023761		ortholog_many2many	22.3881	0	ENSXETG00000033455		ortholog_many2many	22.0149	0
ENSDARG00000006220	ugt1a6	ENSG00000240224	UGT1A5	ortholog_many2many	49.8134		ENSMUSG00000089675	Ugt1a8	ortholog_many2many	50.7463	0	ENSGALG00000023761		ortholog_many2many	22.3881	0	ENSXETG00000004890	ugt1a6	ortholog_many2many	46.6418	0
ENSDARG00000006220	ugt1a6	ENSG00000240224	UGT1A5	ortholog_many2many	49.8134		ENSMUSG00000089675	Ugt1a8	ortholog_many2many	50.7463	0	ENSGALG00000023761		ortholog_many2many	22.3881	0	ENSXETG00000030758		ortholog_many2many	49.0672	1
ENSDARG00000006220	ugt1a6	ENSG00000240224	UGT1A5	ortholog_many2many	49.8134		ENSMUSG00000089675	Ugt1a8	ortholog_many2many	50.7463	0	ENSGALG00000023761		ortholog_many2many	22.3881	0	ENSXETG00000010908		ortholog_many2many	36.0075	0
ENSDARG00000006220	ugt1a6	ENSG00000241119	UGT1A9	ortholog_many2many	49.8134		ENSMUSG00000089675	Ugt1a8	ortholog_many2many	50.7463	0	ENSGALG00000023761		ortholog_many2many	22.3881	0	ENSXETG00000033455		ortholog_many2many	22.0149	0
ENSDARG00000006220	ugt1a6	ENSG00000241119	UGT1A9	ortholog_many2many	49.8134		ENSMUSG00000089675	Ugt1a8	ortholog_many2many	50.7463	0	ENSGALG00000023761		ortholog_many2many	22.3881	0	ENSXETG00000004890	ugt1a6	ortholog_many2many	46.6418	0
ENSDARG00000006220	ugt1a6	ENSG00000241119	UGT1A9	ortholog_many2many	49.8134		ENSMUSG00000089675	Ugt1a8	ortholog_many2many	50.7463	0	ENSGALG00000023761		ortholog_many2many	22.3881	0	ENSXETG00000030758		ortholog_many2many	49.0672	1
ENSDARG00000006220	ugt1a6	ENSG00000241119	UGT1A9	ortholog_many2many	49.8134		ENSMUSG00000089675	Ugt1a8	ortholog_many2many	50.7463	0	ENSGALG00000023761		ortholog_many2many	22.3881	0	ENSXETG00000010908		ortholog_many2many	36.0075	0
ENSDARG00000006220	ugt1a6	ENSG00000244122	UGT1A7	ortholog_many2many	49.4403		ENSMUSG00000089675	Ugt1a8	ortholog_many2many	50.7463	0	ENSGALG00000023761		ortholog_many2many	22.3881	0	ENSXETG00000033455		ortholog_many2many	22.0149	0
ENSDARG00000006220	ugt1a6	ENSG00000244122	UGT1A7	ortholog_many2many	49.4403		ENSMUSG00000089675	Ugt1a8	ortholog_many2many	50.7463	0	ENSGALG00000023761		ortholog_many2many	22.3881	0	ENSXETG00000004890	ugt1a6	ortholog_many2many	46.6418	0
ENSDARG00000006220	ugt1a6	ENSG00000244122	UGT1A7	ortholog_many2many	49.4403		ENSMUSG00000089675	Ugt1a8	ortholog_many2many	50.7463	0	ENSGALG00000023761		ortholog_many2many	22.3881	0	ENSXETG00000030758		ortholog_many2many	49.0672	1
ENSDARG00000006220	ugt1a6	ENSG00000244122	UGT1A7	ortholog_many2many	49.4403		ENSMUSG00000089675	Ugt1a8	ortholog_many2many	50.7463	0	ENSGALG00000023761		ortholog_many2many	22.3881	0	ENSXETG00000010908		ortholog_many2many	36.0075	0
ENSDARG00000006220	ugt1a6	ENSG00000241635	UGT1A1	ortholog_many2many	48.8806		ENSMUSG00000089675	Ugt1a8	ortholog_many2many	50.7463	0	ENSGALG00000023761		ortholog_many2many	22.3881	0	ENSXETG00000033455		ortholog_many2many	22.0149	0
ENSDARG00000006220	ugt1a6	ENSG00000241635	UGT1A1	ortholog_many2many	48.8806		ENSMUSG00000089675	Ugt1a8	ortholog_many2many	50.7463	0	ENSGALG00000023761		ortholog_many2many	22.3881	0	ENSXETG00000004890	ugt1a6	ortholog_many2many	46.6418	0
ENSDARG00000006220	ugt1a6	ENSG00000241635	UGT1A1	ortholog_many2many	48.8806		ENSMUSG00000089675	Ugt1a8	ortholog_many2many	50.7463	0	ENSGALG00000023761		ortholog_many2many	22.3881	0	ENSXETG00000030758		ortholog_many2many	49.0672	1
ENSDARG00000006220	ugt1a6	ENSG00000241635	UGT1A1	ortholog_many2many	48.8806		ENSMUSG00000089675	Ugt1a8	ortholog_many2many	50.7463	0	ENSGALG00000023761		ortholog_many2many	22.3881	0	ENSXETG00000010908		ortholog_many2many	36.0075	0
ENSDARG00000006220	ugt1a6	ENSG00000242515	UGT1A10	ortholog_many2many	48.694		ENSMUSG00000089675	Ugt1a8	ortholog_many2many	50.7463	0	ENSGALG00000023761		ortholog_many2many	22.3881	0	ENSXETG00000033455		ortholog_many2many	22.0149	0
ENSDARG00000006220	ugt1a6	ENSG00000242515	UGT1A10	ortholog_many2many	48.694		ENSMUSG00000089675	Ugt1a8	ortholog_many2many	50.7463	0	ENSGALG00000023761		ortholog_many2many	22.3881	0	ENSXETG00000004890	ugt1a6	ortholog_many2many	46.6418	0
ENSDARG00000006220	ugt1a6	ENSG00000242515	UGT1A10	ortholog_many2many	48.694		ENSMUSG00000089675	Ugt1a8	ortholog_many2many	50.7463	0	ENSGALG00000023761		ortholog_many2many	22.3881	0	ENSXETG00000030758		ortholog_many2many	49.0672	1
ENSDARG00000006220	ugt1a6	ENSG00000242515	UGT1A10	ortholog_many2many	48.694		ENSMUSG00000089675	Ugt1a8	ortholog_many2many	50.7463	0	ENSGALG00000023761		ortholog_many2many	22.3881	0	ENSXETG00000010908		ortholog_many2many	36.0075	0
ENSDARG00000006220	ugt1a6	ENSG00000244474	UGT1A4	ortholog_many2many	49.6269		ENSMUSG00000089675	Ugt1a8	ortholog_many2many	50.7463	0	ENSGALG00000023761		ortholog_many2many	22.3881	0	ENSXETG00000033455		ortholog_many2many	22.0149	0
ENSDARG00000006220	ugt1a6	ENSG00000244474	UGT1A4	ortholog_many2many	49.6269		ENSMUSG00000089675	Ugt1a8	ortholog_many2many	50.7463	0	ENSGALG00000023761		ortholog_many2many	22.3881	0	ENSXETG00000004890	ugt1a6	ortholog_many2many	46.6418	0
ENSDARG00000006220	ugt1a6	ENSG00000244474	UGT1A4	ortholog_many2many	49.6269		ENSMUSG00000089675	Ugt1a8	ortholog_many2many	50.7463	0	ENSGALG00000023761		ortholog_many2many	22.3881	0	ENSXETG00000030758		ortholog_many2many	49.0672	1
ENSDARG00000006220	ugt1a6	ENSG00000244474	UGT1A4	ortholog_many2many	49.6269		ENSMUSG00000089675	Ugt1a8	ortholog_many2many	50.7463	0	ENSGALG00000023761		ortholog_many2many	22.3881	0	ENSXETG00000010908		ortholog_many2many	36.0075	0
ENSDARG00000006220	ugt1a6	ENSG00000242366	UGT1A8	ortholog_many2many	49.4403		ENSMUSG00000090145	Ugt1a6b	ortholog_many2many	53.1716	0	ENSGALG00000023761		ortholog_many2many	22.3881	0	ENSXETG00000033455		ortholog_many2many	22.0149	0
ENSDARG00000006220	ugt1a6	ENSG00000242366	UGT1A8	ortholog_many2many	49.4403		ENSMUSG00000090145	Ugt1a6b	ortholog_many2many	53.1716	0	ENSGALG00000023761		ortholog_many2many	22.3881	0	ENSXETG00000004890	ugt1a6	ortholog_many2many	46.6418	0
ENSDARG00000006220	ugt1a6	ENSG00000242366	UGT1A8	ortholog_many2many	49.4403		ENSMUSG00000090145	Ugt1a6b	ortholog_many2many	53.1716	0	ENSGALG00000023761		ortholog_many2many	22.3881	0	ENSXETG00000030758		ortholog_many2many	49.0672	1
ENSDARG00000006220	ugt1a6	ENSG00000242366	UGT1A8	ortholog_many2many	49.4403		ENSMUSG00000090145	Ugt1a6b	ortholog_many2many	53.1716	0	ENSGALG00000023761		ortholog_many2many	22.3881	0	ENSXETG00000010908		ortholog_many2many	36.0075	0
ENSDARG00000006220	ugt1a6	ENSG00000243135	UGT1A3	ortholog_many2many	50.5597		ENSMUSG00000090145	Ugt1a6b	ortholog_many2many	53.1716	0	ENSGALG00000023761		ortholog_many2many	22.3881	0	ENSXETG00000033455		ortholog_many2many	22.0149	0
ENSDARG00000006220	ugt1a6	ENSG00000243135	UGT1A3	ortholog_many2many	50.5597		ENSMUSG00000090145	Ugt1a6b	ortholog_many2many	53.1716	0	ENSGALG00000023761		ortholog_many2many	22.3881	0	ENSXETG00000004890	ugt1a6	ortholog_many2many	46.6418	0
ENSDARG00000006220	ugt1a6	ENSG00000243135	UGT1A3	ortholog_many2many	50.5597		ENSMUSG00000090145	Ugt1a6b	ortholog_many2many	53.1716	0	ENSGALG00000023761		ortholog_many2many	22.3881	0	ENSXETG00000030758		ortholog_many2many	49.0672	1
ENSDARG00000006220	ugt1a6	ENSG00000243135	UGT1A3	ortholog_many2many	50.5597		ENSMUSG00000090145	Ugt1a6b	ortholog_many2many	53.1716	0	ENSGALG00000023761		ortholog_many2many	22.3881	0	ENSXETG00000010908		ortholog_many2many	36.0075	0
ENSDARG00000006220	ugt1a6	ENSG00000167165	UGT1A6	ortholog_many2many	50.1866		ENSMUSG00000090145	Ugt1a6b	ortholog_many2many	53.1716	0	ENSGALG00000023761		ortholog_many2many	22.3881	0	ENSXETG00000033455		ortholog_many2many	22.0149	0
ENSDARG00000006220	ugt1a6	ENSG00000167165	UGT1A6	ortholog_many2many	50.1866		ENSMUSG00000090145	Ugt1a6b	ortholog_many2many	53.1716	0	ENSGALG00000023761		ortholog_many2many	22.3881	0	ENSXETG00000004890	ugt1a6	ortholog_many2many	46.6418	0
ENSDARG00000006220	ugt1a6	ENSG00000167165	UGT1A6	ortholog_many2many	50.1866		ENSMUSG00000090145	Ugt1a6b	ortholog_many2many	53.1716	0	ENSGALG00000023761		ortholog_many2many	22.3881	0	ENSXETG00000030758		ortholog_many2many	49.0672	1
ENSDARG00000006220	ugt1a6	ENSG00000167165	UGT1A6	ortholog_many2many	50.1866		ENSMUSG00000090145	Ugt1a6b	ortholog_many2many	53.1716	0	ENSGALG00000023761		ortholog_many2many	22.3881	0	ENSXETG00000010908		ortholog_many2many	36.0075	0
ENSDARG00000006220	ugt1a6	ENSG00000240224	UGT1A5	ortholog_many2many	49.8134		ENSMUSG00000090145	Ugt1a6b	ortholog_many2many	53.1716	0	ENSGALG00000023761		ortholog_many2many	22.3881	0	ENSXETG00000033455		ortholog_many2many	22.0149	0
ENSDARG00000006220	ugt1a6	ENSG00000240224	UGT1A5	ortholog_many2many	49.8134		ENSMUSG00000090145	Ugt1a6b	ortholog_many2many	53.1716	0	ENSGALG00000023761		ortholog_many2many	22.3881	0	ENSXETG00000004890	ugt1a6	ortholog_many2many	46.6418	0
ENSDARG00000006220	ugt1a6	ENSG00000240224	UGT1A5	ortholog_many2many	49.8134		ENSMUSG00000090145	Ugt1a6b	ortholog_many2many	53.1716	0	ENSGALG00000023761		ortholog_many2many	22.3881	0	ENSXETG00000030758		ortholog_many2many	49.0672	1
ENSDARG00000006220	ugt1a6	ENSG00000240224	UGT1A5	ortholog_many2many	49.8134		ENSMUSG00000090145	Ugt1a6b	ortholog_many2many	53.1716	0	ENSGALG00000023761		ortholog_many2many	22.3881	0	ENSXETG00000010908		ortholog_many2many	36.0075	0
ENSDARG00000006220	ugt1a6	ENSG00000241119	UGT1A9	ortholog_many2many	49.8134		ENSMUSG00000090145	Ugt1a6b	ortholog_many2many	53.1716	0	ENSGALG00000023761		ortholog_many2many	22.3881	0	ENSXETG00000033455		ortholog_many2many	22.0149	0
ENSDARG00000006220	ugt1a6	ENSG00000241119	UGT1A9	ortholog_many2many	49.8134		ENSMUSG00000090145	Ugt1a6b	ortholog_many2many	53.1716	0	ENSGALG00000023761		ortholog_many2many	22.3881	0	ENSXETG00000004890	ugt1a6	ortholog_many2many	46.6418	0
ENSDARG00000006220	ugt1a6	ENSG00000241119	UGT1A9	ortholog_many2many	49.8134		ENSMUSG00000090145	Ugt1a6b	ortholog_many2many	53.1716	0	ENSGALG00000023761		ortholog_many2many	22.3881	0	ENSXETG00000030758		ortholog_many2many	49.0672	1
ENSDARG00000006220	ugt1a6	ENSG00000241119	UGT1A9	ortholog_many2many	49.8134		ENSMUSG00000090145	Ugt1a6b	ortholog_many2many	53.1716	0	ENSGALG00000023761		ortholog_many2many	22.3881	0	ENSXETG00000010908		ortholog_many2many	36.0075	0
ENSDARG00000006220	ugt1a6	ENSG00000244122	UGT1A7	ortholog_many2many	49.4403		ENSMUSG00000090145	Ugt1a6b	ortholog_many2many	53.1716	0	ENSGALG00000023761		ortholog_many2many	22.3881	0	ENSXETG00000033455		ortholog_many2many	22.0149	0
ENSDARG00000006220	ugt1a6	ENSG00000244122	UGT1A7	ortholog_many2many	49.4403		ENSMUSG00000090145	Ugt1a6b	ortholog_many2many	53.1716	0	ENSGALG00000023761		ortholog_many2many	22.3881	0	ENSXETG00000004890	ugt1a6	ortholog_many2many	46.6418	0
ENSDARG00000006220	ugt1a6	ENSG00000244122	UGT1A7	ortholog_many2many	49.4403		ENSMUSG00000090145	Ugt1a6b	ortholog_many2many	53.1716	0	ENSGALG00000023761		ortholog_many2many	22.3881	0	ENSXETG00000030758		ortholog_many2many	49.0672	1
ENSDARG00000006220	ugt1a6	ENSG00000244122	UGT1A7	ortholog_many2many	49.4403		ENSMUSG00000090145	Ugt1a6b	ortholog_many2many	53.1716	0	ENSGALG00000023761		ortholog_many2many	22.3881	0	ENSXETG00000010908		ortholog_many2many	36.0075	0
ENSDARG00000006220	ugt1a6	ENSG00000241635	UGT1A1	ortholog_many2many	48.8806		ENSMUSG00000090145	Ugt1a6b	ortholog_many2many	53.1716	0	ENSGALG00000023761		ortholog_many2many	22.3881	0	ENSXETG00000033455		ortholog_many2many	22.0149	0
ENSDARG00000006220	ugt1a6	ENSG00000241635	UGT1A1	ortholog_many2many	48.8806		ENSMUSG00000090145	Ugt1a6b	ortholog_many2many	53.1716	0	ENSGALG00000023761		ortholog_many2many	22.3881	0	ENSXETG00000004890	ugt1a6	ortholog_many2many	46.6418	0
ENSDARG00000006220	ugt1a6	ENSG00000241635	UGT1A1	ortholog_many2many	48.8806		ENSMUSG00000090145	Ugt1a6b	ortholog_many2many	53.1716	0	ENSGALG00000023761		ortholog_many2many	22.3881	0	ENSXETG00000030758		ortholog_many2many	49.0672	1
ENSDARG00000006220	ugt1a6	ENSG00000241635	UGT1A1	ortholog_many2many	48.8806		ENSMUSG00000090145	Ugt1a6b	ortholog_many2many	53.1716	0	ENSGALG00000023761		ortholog_many2many	22.3881	0	ENSXETG00000010908		ortholog_many2many	36.0075	0
ENSDARG00000006220	ugt1a6	ENSG00000242515	UGT1A10	ortholog_many2many	48.694		ENSMUSG00000090145	Ugt1a6b	ortholog_many2many	53.1716	0	ENSGALG00000023761		ortholog_many2many	22.3881	0	ENSXETG00000033455		ortholog_many2many	22.0149	0
ENSDARG00000006220	ugt1a6	ENSG00000242515	UGT1A10	ortholog_many2many	48.694		ENSMUSG00000090145	Ugt1a6b	ortholog_many2many	53.1716	0	ENSGALG00000023761		ortholog_many2many	22.3881	0	ENSXETG00000004890	ugt1a6	ortholog_many2many	46.6418	0
ENSDARG00000006220	ugt1a6	ENSG00000242515	UGT1A10	ortholog_many2many	48.694		ENSMUSG00000090145	Ugt1a6b	ortholog_many2many	53.1716	0	ENSGALG00000023761		ortholog_many2many	22.3881	0	ENSXETG00000030758		ortholog_many2many	49.0672	1
ENSDARG00000006220	ugt1a6	ENSG00000242515	UGT1A10	ortholog_many2many	48.694		ENSMUSG00000090145	Ugt1a6b	ortholog_many2many	53.1716	0	ENSGALG00000023761		ortholog_many2many	22.3881	0	ENSXETG00000010908		ortholog_many2many	36.0075	0
ENSDARG00000006220	ugt1a6	ENSG00000244474	UGT1A4	ortholog_many2many	49.6269		ENSMUSG00000090145	Ugt1a6b	ortholog_many2many	53.1716	0	ENSGALG00000023761		ortholog_many2many	22.3881	0	ENSXETG00000033455		ortholog_many2many	22.0149	0
ENSDARG00000006220	ugt1a6	ENSG00000244474	UGT1A4	ortholog_many2many	49.6269		ENSMUSG00000090145	Ugt1a6b	ortholog_many2many	53.1716	0	ENSGALG00000023761		ortholog_many2many	22.3881	0	ENSXETG00000004890	ugt1a6	ortholog_many2many	46.6418	0
ENSDARG00000006220	ugt1a6	ENSG00000244474	UGT1A4	ortholog_many2many	49.6269		ENSMUSG00000090145	Ugt1a6b	ortholog_many2many	53.1716	0	ENSGALG00000023761		ortholog_many2many	22.3881	0	ENSXETG00000030758		ortholog_many2many	49.0672	1
ENSDARG00000006220	ugt1a6	ENSG00000244474	UGT1A4	ortholog_many2many	49.6269		ENSMUSG00000090145	Ugt1a6b	ortholog_many2many	53.1716	0	ENSGALG00000023761		ortholog_many2many	22.3881	0	ENSXETG00000010908		ortholog_many2many	36.0075	0
ENSDARG00000006220	ugt1a6	ENSG00000242366	UGT1A8	ortholog_many2many	49.4403		ENSMUSG00000089960	Ugt1a1	ortholog_many2many	51.306	0	ENSGALG00000023761		ortholog_many2many	22.3881	0	ENSXETG00000033455		ortholog_many2many	22.0149	0
ENSDARG00000006220	ugt1a6	ENSG00000242366	UGT1A8	ortholog_many2many	49.4403		ENSMUSG00000089960	Ugt1a1	ortholog_many2many	51.306	0	ENSGALG00000023761		ortholog_many2many	22.3881	0	ENSXETG00000004890	ugt1a6	ortholog_many2many	46.6418	0
ENSDARG00000006220	ugt1a6	ENSG00000242366	UGT1A8	ortholog_many2many	49.4403		ENSMUSG00000089960	Ugt1a1	ortholog_many2many	51.306	0	ENSGALG00000023761		ortholog_many2many	22.3881	0	ENSXETG00000030758		ortholog_many2many	49.0672	1
ENSDARG00000006220	ugt1a6	ENSG00000242366	UGT1A8	ortholog_many2many	49.4403		ENSMUSG00000089960	Ugt1a1	ortholog_many2many	51.306	0	ENSGALG00000023761		ortholog_many2many	22.3881	0	ENSXETG00000010908		ortholog_many2many	36.0075	0
ENSDARG00000006220	ugt1a6	ENSG00000243135	UGT1A3	ortholog_many2many	50.5597		ENSMUSG00000089960	Ugt1a1	ortholog_many2many	51.306	0	ENSGALG00000023761		ortholog_many2many	22.3881	0	ENSXETG00000033455		ortholog_many2many	22.0149	0
ENSDARG00000006220	ugt1a6	ENSG00000243135	UGT1A3	ortholog_many2many	50.5597		ENSMUSG00000089960	Ugt1a1	ortholog_many2many	51.306	0	ENSGALG00000023761		ortholog_many2many	22.3881	0	ENSXETG00000004890	ugt1a6	ortholog_many2many	46.6418	0
ENSDARG00000006220	ugt1a6	ENSG00000243135	UGT1A3	ortholog_many2many	50.5597		ENSMUSG00000089960	Ugt1a1	ortholog_many2many	51.306	0	ENSGALG00000023761		ortholog_many2many	22.3881	0	ENSXETG00000030758		ortholog_many2many	49.0672	1
ENSDARG00000006220	ugt1a6	ENSG00000243135	UGT1A3	ortholog_many2many	50.5597		ENSMUSG00000089960	Ugt1a1	ortholog_many2many	51.306	0	ENSGALG00000023761		ortholog_many2many	22.3881	0	ENSXETG00000010908		ortholog_many2many	36.0075	0
ENSDARG00000006220	ugt1a6	ENSG00000167165	UGT1A6	ortholog_many2many	50.1866		ENSMUSG00000089960	Ugt1a1	ortholog_many2many	51.306	0	ENSGALG00000023761		ortholog_many2many	22.3881	0	ENSXETG00000033455		ortholog_many2many	22.0149	0
ENSDARG00000006220	ugt1a6	ENSG00000167165	UGT1A6	ortholog_many2many	50.1866		ENSMUSG00000089960	Ugt1a1	ortholog_many2many	51.306	0	ENSGALG00000023761		ortholog_many2many	22.3881	0	ENSXETG00000004890	ugt1a6	ortholog_many2many	46.6418	0
ENSDARG00000006220	ugt1a6	ENSG00000167165	UGT1A6	ortholog_many2many	50.1866		ENSMUSG00000089960	Ugt1a1	ortholog_many2many	51.306	0	ENSGALG00000023761		ortholog_many2many	22.3881	0	ENSXETG00000030758		ortholog_many2many	49.0672	1
ENSDARG00000006220	ugt1a6	ENSG00000167165	UGT1A6	ortholog_many2many	50.1866		ENSMUSG00000089960	Ugt1a1	ortholog_many2many	51.306	0	ENSGALG00000023761		ortholog_many2many	22.3881	0	ENSXETG00000010908		ortholog_many2many	36.0075	0
ENSDARG00000006220	ugt1a6	ENSG00000240224	UGT1A5	ortholog_many2many	49.8134		ENSMUSG00000089960	Ugt1a1	ortholog_many2many	51.306	0	ENSGALG00000023761		ortholog_many2many	22.3881	0	ENSXETG00000033455		ortholog_many2many	22.0149	0
ENSDARG00000006220	ugt1a6	ENSG00000240224	UGT1A5	ortholog_many2many	49.8134		ENSMUSG00000089960	Ugt1a1	ortholog_many2many	51.306	0	ENSGALG00000023761		ortholog_many2many	22.3881	0	ENSXETG00000004890	ugt1a6	ortholog_many2many	46.6418	0
ENSDARG00000006220	ugt1a6	ENSG00000240224	UGT1A5	ortholog_many2many	49.8134		ENSMUSG00000089960	Ugt1a1	ortholog_many2many	51.306	0	ENSGALG00000023761		ortholog_many2many	22.3881	0	ENSXETG00000030758		ortholog_many2many	49.0672	1
ENSDARG00000006220	ugt1a6	ENSG00000240224	UGT1A5	ortholog_many2many	49.8134		ENSMUSG00000089960	Ugt1a1	ortholog_many2many	51.306	0	ENSGALG00000023761		ortholog_many2many	22.3881	0	ENSXETG00000010908		ortholog_many2many	36.0075	0
ENSDARG00000006220	ugt1a6	ENSG00000241119	UGT1A9	ortholog_many2many	49.8134		ENSMUSG00000089960	Ugt1a1	ortholog_many2many	51.306	0	ENSGALG00000023761		ortholog_many2many	22.3881	0	ENSXETG00000033455		ortholog_many2many	22.0149	0
ENSDARG00000006220	ugt1a6	ENSG00000241119	UGT1A9	ortholog_many2many	49.8134		ENSMUSG00000089960	Ugt1a1	ortholog_many2many	51.306	0	ENSGALG00000023761		ortholog_many2many	22.3881	0	ENSXETG00000004890	ugt1a6	ortholog_many2many	46.6418	0
ENSDARG00000006220	ugt1a6	ENSG00000241119	UGT1A9	ortholog_many2many	49.8134		ENSMUSG00000089960	Ugt1a1	ortholog_many2many	51.306	0	ENSGALG00000023761		ortholog_many2many	22.3881	0	ENSXETG00000030758		ortholog_many2many	49.0672	1
ENSDARG00000006220	ugt1a6	ENSG00000241119	UGT1A9	ortholog_many2many	49.8134		ENSMUSG00000089960	Ugt1a1	ortholog_many2many	51.306	0	ENSGALG00000023761		ortholog_many2many	22.3881	0	ENSXETG00000010908		ortholog_many2many	36.0075	0
ENSDARG00000006220	ugt1a6	ENSG00000244122	UGT1A7	ortholog_many2many	49.4403		ENSMUSG00000089960	Ugt1a1	ortholog_many2many	51.306	0	ENSGALG00000023761		ortholog_many2many	22.3881	0	ENSXETG00000033455		ortholog_many2many	22.0149	0
ENSDARG00000006220	ugt1a6	ENSG00000244122	UGT1A7	ortholog_many2many	49.4403		ENSMUSG00000089960	Ugt1a1	ortholog_many2many	51.306	0	ENSGALG00000023761		ortholog_many2many	22.3881	0	ENSXETG00000004890	ugt1a6	ortholog_many2many	46.6418	0
ENSDARG00000006220	ugt1a6	ENSG00000244122	UGT1A7	ortholog_many2many	49.4403		ENSMUSG00000089960	Ugt1a1	ortholog_many2many	51.306	0	ENSGALG00000023761		ortholog_many2many	22.3881	0	ENSXETG00000030758		ortholog_many2many	49.0672	1
ENSDARG00000006220	ugt1a6	ENSG00000244122	UGT1A7	ortholog_many2many	49.4403		ENSMUSG00000089960	Ugt1a1	ortholog_many2many	51.306	0	ENSGALG00000023761		ortholog_many2many	22.3881	0	ENSXETG00000010908		ortholog_many2many	36.0075	0
ENSDARG00000006220	ugt1a6	ENSG00000241635	UGT1A1	ortholog_many2many	48.8806		ENSMUSG00000089960	Ugt1a1	ortholog_many2many	51.306	0	ENSGALG00000023761		ortholog_many2many	22.3881	0	ENSXETG00000033455		ortholog_many2many	22.0149	0
ENSDARG00000006220	ugt1a6	ENSG00000241635	UGT1A1	ortholog_many2many	48.8806		ENSMUSG00000089960	Ugt1a1	ortholog_many2many	51.306	0	ENSGALG00000023761		ortholog_many2many	22.3881	0	ENSXETG00000004890	ugt1a6	ortholog_many2many	46.6418	0
ENSDARG00000006220	ugt1a6	ENSG00000241635	UGT1A1	ortholog_many2many	48.8806		ENSMUSG00000089960	Ugt1a1	ortholog_many2many	51.306	0	ENSGALG00000023761		ortholog_many2many	22.3881	0	ENSXETG00000030758		ortholog_many2many	49.0672	1
ENSDARG00000006220	ugt1a6	ENSG00000241635	UGT1A1	ortholog_many2many	48.8806		ENSMUSG00000089960	Ugt1a1	ortholog_many2many	51.306	0	ENSGALG00000023761		ortholog_many2many	22.3881	0	ENSXETG00000010908		ortholog_many2many	36.0075	0
ENSDARG00000006220	ugt1a6	ENSG00000242515	UGT1A10	ortholog_many2many	48.694		ENSMUSG00000089960	Ugt1a1	ortholog_many2many	51.306	0	ENSGALG00000023761		ortholog_many2many	22.3881	0	ENSXETG00000033455		ortholog_many2many	22.0149	0
ENSDARG00000006220	ugt1a6	ENSG00000242515	UGT1A10	ortholog_many2many	48.694		ENSMUSG00000089960	Ugt1a1	ortholog_many2many	51.306	0	ENSGALG00000023761		ortholog_many2many	22.3881	0	ENSXETG00000004890	ugt1a6	ortholog_many2many	46.6418	0
ENSDARG00000006220	ugt1a6	ENSG00000242515	UGT1A10	ortholog_many2many	48.694		ENSMUSG00000089960	Ugt1a1	ortholog_many2many	51.306	0	ENSGALG00000023761		ortholog_many2many	22.3881	0	ENSXETG00000030758		ortholog_many2many	49.0672	1
ENSDARG00000006220	ugt1a6	ENSG00000242515	UGT1A10	ortholog_many2many	48.694		ENSMUSG00000089960	Ugt1a1	ortholog_many2many	51.306	0	ENSGALG00000023761		ortholog_many2many	22.3881	0	ENSXETG00000010908		ortholog_many2many	36.0075	0
ENSDARG00000006220	ugt1a6	ENSG00000244474	UGT1A4	ortholog_many2many	49.6269		ENSMUSG00000089960	Ugt1a1	ortholog_many2many	51.306	0	ENSGALG00000023761		ortholog_many2many	22.3881	0	ENSXETG00000033455		ortholog_many2many	22.0149	0
ENSDARG00000006220	ugt1a6	ENSG00000244474	UGT1A4	ortholog_many2many	49.6269		ENSMUSG00000089960	Ugt1a1	ortholog_many2many	51.306	0	ENSGALG00000023761		ortholog_many2many	22.3881	0	ENSXETG00000004890	ugt1a6	ortholog_many2many	46.6418	0
ENSDARG00000006220	ugt1a6	ENSG00000244474	UGT1A4	ortholog_many2many	49.6269		ENSMUSG00000089960	Ugt1a1	ortholog_many2many	51.306	0	ENSGALG00000023761		ortholog_many2many	22.3881	0	ENSXETG00000030758		ortholog_many2many	49.0672	1
ENSDARG00000006220	ugt1a6	ENSG00000244474	UGT1A4	ortholog_many2many	49.6269		ENSMUSG00000089960	Ugt1a1	ortholog_many2many	51.306	0	ENSGALG00000023761		ortholog_many2many	22.3881	0	ENSXETG00000010908		ortholog_many2many	36.0075	0
ENSDARG00000006220	ugt1a6	ENSG00000242366	UGT1A8	ortholog_many2many	49.4403		ENSMUSG00000054545	Ugt1a6a	ortholog_many2many	52.6119	0	ENSGALG00000023761		ortholog_many2many	22.3881	0	ENSXETG00000033455		ortholog_many2many	22.0149	0
ENSDARG00000006220	ugt1a6	ENSG00000242366	UGT1A8	ortholog_many2many	49.4403		ENSMUSG00000054545	Ugt1a6a	ortholog_many2many	52.6119	0	ENSGALG00000023761		ortholog_many2many	22.3881	0	ENSXETG00000004890	ugt1a6	ortholog_many2many	46.6418	0
ENSDARG00000006220	ugt1a6	ENSG00000242366	UGT1A8	ortholog_many2many	49.4403		ENSMUSG00000054545	Ugt1a6a	ortholog_many2many	52.6119	0	ENSGALG00000023761		ortholog_many2many	22.3881	0	ENSXETG00000030758		ortholog_many2many	49.0672	1
ENSDARG00000006220	ugt1a6	ENSG00000242366	UGT1A8	ortholog_many2many	49.4403		ENSMUSG00000054545	Ugt1a6a	ortholog_many2many	52.6119	0	ENSGALG00000023761		ortholog_many2many	22.3881	0	ENSXETG00000010908		ortholog_many2many	36.0075	0
ENSDARG00000006220	ugt1a6	ENSG00000243135	UGT1A3	ortholog_many2many	50.5597		ENSMUSG00000054545	Ugt1a6a	ortholog_many2many	52.6119	0	ENSGALG00000023761		ortholog_many2many	22.3881	0	ENSXETG00000033455		ortholog_many2many	22.0149	0
ENSDARG00000006220	ugt1a6	ENSG00000243135	UGT1A3	ortholog_many2many	50.5597		ENSMUSG00000054545	Ugt1a6a	ortholog_many2many	52.6119	0	ENSGALG00000023761		ortholog_many2many	22.3881	0	ENSXETG00000004890	ugt1a6	ortholog_many2many	46.6418	0
ENSDARG00000006220	ugt1a6	ENSG00000243135	UGT1A3	ortholog_many2many	50.5597		ENSMUSG00000054545	Ugt1a6a	ortholog_many2many	52.6119	0	ENSGALG00000023761		ortholog_many2many	22.3881	0	ENSXETG00000030758		ortholog_many2many	49.0672	1
ENSDARG00000006220	ugt1a6	ENSG00000243135	UGT1A3	ortholog_many2many	50.5597		ENSMUSG00000054545	Ugt1a6a	ortholog_many2many	52.6119	0	ENSGALG00000023761		ortholog_many2many	22.3881	0	ENSXETG00000010908		ortholog_many2many	36.0075	0
ENSDARG00000006220	ugt1a6	ENSG00000167165	UGT1A6	ortholog_many2many	50.1866		ENSMUSG00000054545	Ugt1a6a	ortholog_many2many	52.6119	0	ENSGALG00000023761		ortholog_many2many	22.3881	0	ENSXETG00000033455		ortholog_many2many	22.0149	0
ENSDARG00000006220	ugt1a6	ENSG00000167165	UGT1A6	ortholog_many2many	50.1866		ENSMUSG00000054545	Ugt1a6a	ortholog_many2many	52.6119	0	ENSGALG00000023761		ortholog_many2many	22.3881	0	ENSXETG00000004890	ugt1a6	ortholog_many2many	46.6418	0
ENSDARG00000006220	ugt1a6	ENSG00000167165	UGT1A6	ortholog_many2many	50.1866		ENSMUSG00000054545	Ugt1a6a	ortholog_many2many	52.6119	0	ENSGALG00000023761		ortholog_many2many	22.3881	0	ENSXETG00000030758		ortholog_many2many	49.0672	1
ENSDARG00000006220	ugt1a6	ENSG00000167165	UGT1A6	ortholog_many2many	50.1866		ENSMUSG00000054545	Ugt1a6a	ortholog_many2many	52.6119	0	ENSGALG00000023761		ortholog_many2many	22.3881	0	ENSXETG00000010908		ortholog_many2many	36.0075	0
ENSDARG00000006220	ugt1a6	ENSG00000240224	UGT1A5	ortholog_many2many	49.8134		ENSMUSG00000054545	Ugt1a6a	ortholog_many2many	52.6119	0	ENSGALG00000023761		ortholog_many2many	22.3881	0	ENSXETG00000033455		ortholog_many2many	22.0149	0
ENSDARG00000006220	ugt1a6	ENSG00000240224	UGT1A5	ortholog_many2many	49.8134		ENSMUSG00000054545	Ugt1a6a	ortholog_many2many	52.6119	0	ENSGALG00000023761		ortholog_many2many	22.3881	0	ENSXETG00000004890	ugt1a6	ortholog_many2many	46.6418	0
ENSDARG00000006220	ugt1a6	ENSG00000240224	UGT1A5	ortholog_many2many	49.8134		ENSMUSG00000054545	Ugt1a6a	ortholog_many2many	52.6119	0	ENSGALG00000023761		ortholog_many2many	22.3881	0	ENSXETG00000030758		ortholog_many2many	49.0672	1
ENSDARG00000006220	ugt1a6	ENSG00000240224	UGT1A5	ortholog_many2many	49.8134		ENSMUSG00000054545	Ugt1a6a	ortholog_many2many	52.6119	0	ENSGALG00000023761		ortholog_many2many	22.3881	0	ENSXETG00000010908		ortholog_many2many	36.0075	0
ENSDARG00000006220	ugt1a6	ENSG00000241119	UGT1A9	ortholog_many2many	49.8134		ENSMUSG00000054545	Ugt1a6a	ortholog_many2many	52.6119	0	ENSGALG00000023761		ortholog_many2many	22.3881	0	ENSXETG00000033455		ortholog_many2many	22.0149	0
ENSDARG00000006220	ugt1a6	ENSG00000241119	UGT1A9	ortholog_many2many	49.8134		ENSMUSG00000054545	Ugt1a6a	ortholog_many2many	52.6119	0	ENSGALG00000023761		ortholog_many2many	22.3881	0	ENSXETG00000004890	ugt1a6	ortholog_many2many	46.6418	0
ENSDARG00000006220	ugt1a6	ENSG00000241119	UGT1A9	ortholog_many2many	49.8134		ENSMUSG00000054545	Ugt1a6a	ortholog_many2many	52.6119	0	ENSGALG00000023761		ortholog_many2many	22.3881	0	ENSXETG00000030758		ortholog_many2many	49.0672	1
ENSDARG00000006220	ugt1a6	ENSG00000241119	UGT1A9	ortholog_many2many	49.8134		ENSMUSG00000054545	Ugt1a6a	ortholog_many2many	52.6119	0	ENSGALG00000023761		ortholog_many2many	22.3881	0	ENSXETG00000010908		ortholog_many2many	36.0075	0
ENSDARG00000006220	ugt1a6	ENSG00000244122	UGT1A7	ortholog_many2many	49.4403		ENSMUSG00000054545	Ugt1a6a	ortholog_many2many	52.6119	0	ENSGALG00000023761		ortholog_many2many	22.3881	0	ENSXETG00000033455		ortholog_many2many	22.0149	0
ENSDARG00000006220	ugt1a6	ENSG00000244122	UGT1A7	ortholog_many2many	49.4403		ENSMUSG00000054545	Ugt1a6a	ortholog_many2many	52.6119	0	ENSGALG00000023761		ortholog_many2many	22.3881	0	ENSXETG00000004890	ugt1a6	ortholog_many2many	46.6418	0
ENSDARG00000006220	ugt1a6	ENSG00000244122	UGT1A7	ortholog_many2many	49.4403		ENSMUSG00000054545	Ugt1a6a	ortholog_many2many	52.6119	0	ENSGALG00000023761		ortholog_many2many	22.3881	0	ENSXETG00000030758		ortholog_many2many	49.0672	1
ENSDARG00000006220	ugt1a6	ENSG00000244122	UGT1A7	ortholog_many2many	49.4403		ENSMUSG00000054545	Ugt1a6a	ortholog_many2many	52.6119	0	ENSGALG00000023761		ortholog_many2many	22.3881	0	ENSXETG00000010908		ortholog_many2many	36.0075	0
ENSDARG00000006220	ugt1a6	ENSG00000241635	UGT1A1	ortholog_many2many	48.8806		ENSMUSG00000054545	Ugt1a6a	ortholog_many2many	52.6119	0	ENSGALG00000023761		ortholog_many2many	22.3881	0	ENSXETG00000033455		ortholog_many2many	22.0149	0
ENSDARG00000006220	ugt1a6	ENSG00000241635	UGT1A1	ortholog_many2many	48.8806		ENSMUSG00000054545	Ugt1a6a	ortholog_many2many	52.6119	0	ENSGALG00000023761		ortholog_many2many	22.3881	0	ENSXETG00000004890	ugt1a6	ortholog_many2many	46.6418	0
ENSDARG00000006220	ugt1a6	ENSG00000241635	UGT1A1	ortholog_many2many	48.8806		ENSMUSG00000054545	Ugt1a6a	ortholog_many2many	52.6119	0	ENSGALG00000023761		ortholog_many2many	22.3881	0	ENSXETG00000030758		ortholog_many2many	49.0672	1
ENSDARG00000006220	ugt1a6	ENSG00000241635	UGT1A1	ortholog_many2many	48.8806		ENSMUSG00000054545	Ugt1a6a	ortholog_many2many	52.6119	0	ENSGALG00000023761		ortholog_many2many	22.3881	0	ENSXETG00000010908		ortholog_many2many	36.0075	0
ENSDARG00000006220	ugt1a6	ENSG00000242515	UGT1A10	ortholog_many2many	48.694		ENSMUSG00000054545	Ugt1a6a	ortholog_many2many	52.6119	0	ENSGALG00000023761		ortholog_many2many	22.3881	0	ENSXETG00000033455		ortholog_many2many	22.0149	0
ENSDARG00000006220	ugt1a6	ENSG00000242515	UGT1A10	ortholog_many2many	48.694		ENSMUSG00000054545	Ugt1a6a	ortholog_many2many	52.6119	0	ENSGALG00000023761		ortholog_many2many	22.3881	0	ENSXETG00000004890	ugt1a6	ortholog_many2many	46.6418	0
ENSDARG00000006220	ugt1a6	ENSG00000242515	UGT1A10	ortholog_many2many	48.694		ENSMUSG00000054545	Ugt1a6a	ortholog_many2many	52.6119	0	ENSGALG00000023761		ortholog_many2many	22.3881	0	ENSXETG00000030758		ortholog_many2many	49.0672	1
ENSDARG00000006220	ugt1a6	ENSG00000242515	UGT1A10	ortholog_many2many	48.694		ENSMUSG00000054545	Ugt1a6a	ortholog_many2many	52.6119	0	ENSGALG00000023761		ortholog_many2many	22.3881	0	ENSXETG00000010908		ortholog_many2many	36.0075	0
ENSDARG00000006220	ugt1a6	ENSG00000244474	UGT1A4	ortholog_many2many	49.6269		ENSMUSG00000054545	Ugt1a6a	ortholog_many2many	52.6119	0	ENSGALG00000023761		ortholog_many2many	22.3881	0	ENSXETG00000033455		ortholog_many2many	22.0149	0
ENSDARG00000006220	ugt1a6	ENSG00000244474	UGT1A4	ortholog_many2many	49.6269		ENSMUSG00000054545	Ugt1a6a	ortholog_many2many	52.6119	0	ENSGALG00000023761		ortholog_many2many	22.3881	0	ENSXETG00000004890	ugt1a6	ortholog_many2many	46.6418	0
ENSDARG00000006220	ugt1a6	ENSG00000244474	UGT1A4	ortholog_many2many	49.6269		ENSMUSG00000054545	Ugt1a6a	ortholog_many2many	52.6119	0	ENSGALG00000023761		ortholog_many2many	22.3881	0	ENSXETG00000030758		ortholog_many2many	49.0672	1
ENSDARG00000006220	ugt1a6	ENSG00000244474	UGT1A4	ortholog_many2many	49.6269		ENSMUSG00000054545	Ugt1a6a	ortholog_many2many	52.6119	0	ENSGALG00000023761		ortholog_many2many	22.3881	0	ENSXETG00000010908		ortholog_many2many	36.0075	0
ENSDARG00000006220	ugt1a6	ENSG00000242366	UGT1A8	ortholog_many2many	49.4403		ENSMUSG00000089943	Ugt1a5	ortholog_many2many	51.1194	1	ENSGALG00000023761		ortholog_many2many	22.3881	0	ENSXETG00000033455		ortholog_many2many	22.0149	0
ENSDARG00000006220	ugt1a6	ENSG00000242366	UGT1A8	ortholog_many2many	49.4403		ENSMUSG00000089943	Ugt1a5	ortholog_many2many	51.1194	1	ENSGALG00000023761		ortholog_many2many	22.3881	0	ENSXETG00000004890	ugt1a6	ortholog_many2many	46.6418	0
ENSDARG00000006220	ugt1a6	ENSG00000242366	UGT1A8	ortholog_many2many	49.4403		ENSMUSG00000089943	Ugt1a5	ortholog_many2many	51.1194	1	ENSGALG00000023761		ortholog_many2many	22.3881	0	ENSXETG00000030758		ortholog_many2many	49.0672	1
ENSDARG00000006220	ugt1a6	ENSG00000242366	UGT1A8	ortholog_many2many	49.4403		ENSMUSG00000089943	Ugt1a5	ortholog_many2many	51.1194	1	ENSGALG00000023761		ortholog_many2many	22.3881	0	ENSXETG00000010908		ortholog_many2many	36.0075	0
ENSDARG00000006220	ugt1a6	ENSG00000243135	UGT1A3	ortholog_many2many	50.5597		ENSMUSG00000089943	Ugt1a5	ortholog_many2many	51.1194	1	ENSGALG00000023761		ortholog_many2many	22.3881	0	ENSXETG00000033455		ortholog_many2many	22.0149	0
ENSDARG00000006220	ugt1a6	ENSG00000243135	UGT1A3	ortholog_many2many	50.5597		ENSMUSG00000089943	Ugt1a5	ortholog_many2many	51.1194	1	ENSGALG00000023761		ortholog_many2many	22.3881	0	ENSXETG00000004890	ugt1a6	ortholog_many2many	46.6418	0
ENSDARG00000006220	ugt1a6	ENSG00000243135	UGT1A3	ortholog_many2many	50.5597		ENSMUSG00000089943	Ugt1a5	ortholog_many2many	51.1194	1	ENSGALG00000023761		ortholog_many2many	22.3881	0	ENSXETG00000030758		ortholog_many2many	49.0672	1
ENSDARG00000006220	ugt1a6	ENSG00000243135	UGT1A3	ortholog_many2many	50.5597		ENSMUSG00000089943	Ugt1a5	ortholog_many2many	51.1194	1	ENSGALG00000023761		ortholog_many2many	22.3881	0	ENSXETG00000010908		ortholog_many2many	36.0075	0
ENSDARG00000006220	ugt1a6	ENSG00000167165	UGT1A6	ortholog_many2many	50.1866		ENSMUSG00000089943	Ugt1a5	ortholog_many2many	51.1194	1	ENSGALG00000023761		ortholog_many2many	22.3881	0	ENSXETG00000033455		ortholog_many2many	22.0149	0
ENSDARG00000006220	ugt1a6	ENSG00000167165	UGT1A6	ortholog_many2many	50.1866		ENSMUSG00000089943	Ugt1a5	ortholog_many2many	51.1194	1	ENSGALG00000023761		ortholog_many2many	22.3881	0	ENSXETG00000004890	ugt1a6	ortholog_many2many	46.6418	0
ENSDARG00000006220	ugt1a6	ENSG00000167165	UGT1A6	ortholog_many2many	50.1866		ENSMUSG00000089943	Ugt1a5	ortholog_many2many	51.1194	1	ENSGALG00000023761		ortholog_many2many	22.3881	0	ENSXETG00000030758		ortholog_many2many	49.0672	1
ENSDARG00000006220	ugt1a6	ENSG00000167165	UGT1A6	ortholog_many2many	50.1866		ENSMUSG00000089943	Ugt1a5	ortholog_many2many	51.1194	1	ENSGALG00000023761		ortholog_many2many	22.3881	0	ENSXETG00000010908		ortholog_many2many	36.0075	0
ENSDARG00000006220	ugt1a6	ENSG00000240224	UGT1A5	ortholog_many2many	49.8134		ENSMUSG00000089943	Ugt1a5	ortholog_many2many	51.1194	1	ENSGALG00000023761		ortholog_many2many	22.3881	0	ENSXETG00000033455		ortholog_many2many	22.0149	0
ENSDARG00000006220	ugt1a6	ENSG00000240224	UGT1A5	ortholog_many2many	49.8134		ENSMUSG00000089943	Ugt1a5	ortholog_many2many	51.1194	1	ENSGALG00000023761		ortholog_many2many	22.3881	0	ENSXETG00000004890	ugt1a6	ortholog_many2many	46.6418	0
ENSDARG00000006220	ugt1a6	ENSG00000240224	UGT1A5	ortholog_many2many	49.8134		ENSMUSG00000089943	Ugt1a5	ortholog_many2many	51.1194	1	ENSGALG00000023761		ortholog_many2many	22.3881	0	ENSXETG00000030758		ortholog_many2many	49.0672	1
ENSDARG00000006220	ugt1a6	ENSG00000240224	UGT1A5	ortholog_many2many	49.8134		ENSMUSG00000089943	Ugt1a5	ortholog_many2many	51.1194	1	ENSGALG00000023761		ortholog_many2many	22.3881	0	ENSXETG00000010908		ortholog_many2many	36.0075	0
ENSDARG00000006220	ugt1a6	ENSG00000241119	UGT1A9	ortholog_many2many	49.8134		ENSMUSG00000089943	Ugt1a5	ortholog_many2many	51.1194	1	ENSGALG00000023761		ortholog_many2many	22.3881	0	ENSXETG00000033455		ortholog_many2many	22.0149	0
ENSDARG00000006220	ugt1a6	ENSG00000241119	UGT1A9	ortholog_many2many	49.8134		ENSMUSG00000089943	Ugt1a5	ortholog_many2many	51.1194	1	ENSGALG00000023761		ortholog_many2many	22.3881	0	ENSXETG00000004890	ugt1a6	ortholog_many2many	46.6418	0
ENSDARG00000006220	ugt1a6	ENSG00000241119	UGT1A9	ortholog_many2many	49.8134		ENSMUSG00000089943	Ugt1a5	ortholog_many2many	51.1194	1	ENSGALG00000023761		ortholog_many2many	22.3881	0	ENSXETG00000030758		ortholog_many2many	49.0672	1
ENSDARG00000006220	ugt1a6	ENSG00000241119	UGT1A9	ortholog_many2many	49.8134		ENSMUSG00000089943	Ugt1a5	ortholog_many2many	51.1194	1	ENSGALG00000023761		ortholog_many2many	22.3881	0	ENSXETG00000010908		ortholog_many2many	36.0075	0
ENSDARG00000006220	ugt1a6	ENSG00000244122	UGT1A7	ortholog_many2many	49.4403		ENSMUSG00000089943	Ugt1a5	ortholog_many2many	51.1194	1	ENSGALG00000023761		ortholog_many2many	22.3881	0	ENSXETG00000033455		ortholog_many2many	22.0149	0
ENSDARG00000006220	ugt1a6	ENSG00000244122	UGT1A7	ortholog_many2many	49.4403		ENSMUSG00000089943	Ugt1a5	ortholog_many2many	51.1194	1	ENSGALG00000023761		ortholog_many2many	22.3881	0	ENSXETG00000004890	ugt1a6	ortholog_many2many	46.6418	0
ENSDARG00000006220	ugt1a6	ENSG00000244122	UGT1A7	ortholog_many2many	49.4403		ENSMUSG00000089943	Ugt1a5	ortholog_many2many	51.1194	1	ENSGALG00000023761		ortholog_many2many	22.3881	0	ENSXETG00000030758		ortholog_many2many	49.0672	1
ENSDARG00000006220	ugt1a6	ENSG00000244122	UGT1A7	ortholog_many2many	49.4403		ENSMUSG00000089943	Ugt1a5	ortholog_many2many	51.1194	1	ENSGALG00000023761		ortholog_many2many	22.3881	0	ENSXETG00000010908		ortholog_many2many	36.0075	0
ENSDARG00000006220	ugt1a6	ENSG00000241635	UGT1A1	ortholog_many2many	48.8806		ENSMUSG00000089943	Ugt1a5	ortholog_many2many	51.1194	1	ENSGALG00000023761		ortholog_many2many	22.3881	0	ENSXETG00000033455		ortholog_many2many	22.0149	0
ENSDARG00000006220	ugt1a6	ENSG00000241635	UGT1A1	ortholog_many2many	48.8806		ENSMUSG00000089943	Ugt1a5	ortholog_many2many	51.1194	1	ENSGALG00000023761		ortholog_many2many	22.3881	0	ENSXETG00000004890	ugt1a6	ortholog_many2many	46.6418	0
ENSDARG00000006220	ugt1a6	ENSG00000241635	UGT1A1	ortholog_many2many	48.8806		ENSMUSG00000089943	Ugt1a5	ortholog_many2many	51.1194	1	ENSGALG00000023761		ortholog_many2many	22.3881	0	ENSXETG00000030758		ortholog_many2many	49.0672	1
ENSDARG00000006220	ugt1a6	ENSG00000241635	UGT1A1	ortholog_many2many	48.8806		ENSMUSG00000089943	Ugt1a5	ortholog_many2many	51.1194	1	ENSGALG00000023761		ortholog_many2many	22.3881	0	ENSXETG00000010908		ortholog_many2many	36.0075	0
ENSDARG00000006220	ugt1a6	ENSG00000242515	UGT1A10	ortholog_many2many	48.694		ENSMUSG00000089943	Ugt1a5	ortholog_many2many	51.1194	1	ENSGALG00000023761		ortholog_many2many	22.3881	0	ENSXETG00000033455		ortholog_many2many	22.0149	0
ENSDARG00000006220	ugt1a6	ENSG00000242515	UGT1A10	ortholog_many2many	48.694		ENSMUSG00000089943	Ugt1a5	ortholog_many2many	51.1194	1	ENSGALG00000023761		ortholog_many2many	22.3881	0	ENSXETG00000004890	ugt1a6	ortholog_many2many	46.6418	0
ENSDARG00000006220	ugt1a6	ENSG00000242515	UGT1A10	ortholog_many2many	48.694		ENSMUSG00000089943	Ugt1a5	ortholog_many2many	51.1194	1	ENSGALG00000023761		ortholog_many2many	22.3881	0	ENSXETG00000030758		ortholog_many2many	49.0672	1
ENSDARG00000006220	ugt1a6	ENSG00000242515	UGT1A10	ortholog_many2many	48.694		ENSMUSG00000089943	Ugt1a5	ortholog_many2many	51.1194	1	ENSGALG00000023761		ortholog_many2many	22.3881	0	ENSXETG00000010908		ortholog_many2many	36.0075	0
ENSDARG00000006220	ugt1a6	ENSG00000244474	UGT1A4	ortholog_many2many	49.6269		ENSMUSG00000089943	Ugt1a5	ortholog_many2many	51.1194	1	ENSGALG00000023761		ortholog_many2many	22.3881	0	ENSXETG00000033455		ortholog_many2many	22.0149	0
ENSDARG00000006220	ugt1a6	ENSG00000244474	UGT1A4	ortholog_many2many	49.6269		ENSMUSG00000089943	Ugt1a5	ortholog_many2many	51.1194	1	ENSGALG00000023761		ortholog_many2many	22.3881	0	ENSXETG00000004890	ugt1a6	ortholog_many2many	46.6418	0
ENSDARG00000006220	ugt1a6	ENSG00000244474	UGT1A4	ortholog_many2many	49.6269		ENSMUSG00000089943	Ugt1a5	ortholog_many2many	51.1194	1	ENSGALG00000023761		ortholog_many2many	22.3881	0	ENSXETG00000030758		ortholog_many2many	49.0672	1
ENSDARG00000006220	ugt1a6	ENSG00000244474	UGT1A4	ortholog_many2many	49.6269		ENSMUSG00000089943	Ugt1a5	ortholog_many2many	51.1194	1	ENSGALG00000023761		ortholog_many2many	22.3881	0	ENSXETG00000010908		ortholog_many2many	36.0075	0
ENSDARG00000006220	ugt1a6	ENSG00000242366	UGT1A8	ortholog_many2many	49.4403		ENSMUSG00000090175	Ugt1a9	ortholog_many2many	50.3731	1	ENSGALG00000023761		ortholog_many2many	22.3881	0	ENSXETG00000033455		ortholog_many2many	22.0149	0
ENSDARG00000006220	ugt1a6	ENSG00000242366	UGT1A8	ortholog_many2many	49.4403		ENSMUSG00000090175	Ugt1a9	ortholog_many2many	50.3731	1	ENSGALG00000023761		ortholog_many2many	22.3881	0	ENSXETG00000004890	ugt1a6	ortholog_many2many	46.6418	0
ENSDARG00000006220	ugt1a6	ENSG00000242366	UGT1A8	ortholog_many2many	49.4403		ENSMUSG00000090175	Ugt1a9	ortholog_many2many	50.3731	1	ENSGALG00000023761		ortholog_many2many	22.3881	0	ENSXETG00000030758		ortholog_many2many	49.0672	1
ENSDARG00000006220	ugt1a6	ENSG00000242366	UGT1A8	ortholog_many2many	49.4403		ENSMUSG00000090175	Ugt1a9	ortholog_many2many	50.3731	1	ENSGALG00000023761		ortholog_many2many	22.3881	0	ENSXETG00000010908		ortholog_many2many	36.0075	0
ENSDARG00000006220	ugt1a6	ENSG00000243135	UGT1A3	ortholog_many2many	50.5597		ENSMUSG00000090175	Ugt1a9	ortholog_many2many	50.3731	1	ENSGALG00000023761		ortholog_many2many	22.3881	0	ENSXETG00000033455		ortholog_many2many	22.0149	0
ENSDARG00000006220	ugt1a6	ENSG00000243135	UGT1A3	ortholog_many2many	50.5597		ENSMUSG00000090175	Ugt1a9	ortholog_many2many	50.3731	1	ENSGALG00000023761		ortholog_many2many	22.3881	0	ENSXETG00000004890	ugt1a6	ortholog_many2many	46.6418	0
ENSDARG00000006220	ugt1a6	ENSG00000243135	UGT1A3	ortholog_many2many	50.5597		ENSMUSG00000090175	Ugt1a9	ortholog_many2many	50.3731	1	ENSGALG00000023761		ortholog_many2many	22.3881	0	ENSXETG00000030758		ortholog_many2many	49.0672	1
ENSDARG00000006220	ugt1a6	ENSG00000243135	UGT1A3	ortholog_many2many	50.5597		ENSMUSG00000090175	Ugt1a9	ortholog_many2many	50.3731	1	ENSGALG00000023761		ortholog_many2many	22.3881	0	ENSXETG00000010908		ortholog_many2many	36.0075	0
ENSDARG00000006220	ugt1a6	ENSG00000167165	UGT1A6	ortholog_many2many	50.1866		ENSMUSG00000090175	Ugt1a9	ortholog_many2many	50.3731	1	ENSGALG00000023761		ortholog_many2many	22.3881	0	ENSXETG00000033455		ortholog_many2many	22.0149	0
ENSDARG00000006220	ugt1a6	ENSG00000167165	UGT1A6	ortholog_many2many	50.1866		ENSMUSG00000090175	Ugt1a9	ortholog_many2many	50.3731	1	ENSGALG00000023761		ortholog_many2many	22.3881	0	ENSXETG00000004890	ugt1a6	ortholog_many2many	46.6418	0
ENSDARG00000006220	ugt1a6	ENSG00000167165	UGT1A6	ortholog_many2many	50.1866		ENSMUSG00000090175	Ugt1a9	ortholog_many2many	50.3731	1	ENSGALG00000023761		ortholog_many2many	22.3881	0	ENSXETG00000030758		ortholog_many2many	49.0672	1
ENSDARG00000006220	ugt1a6	ENSG00000167165	UGT1A6	ortholog_many2many	50.1866		ENSMUSG00000090175	Ugt1a9	ortholog_many2many	50.3731	1	ENSGALG00000023761		ortholog_many2many	22.3881	0	ENSXETG00000010908		ortholog_many2many	36.0075	0
ENSDARG00000006220	ugt1a6	ENSG00000240224	UGT1A5	ortholog_many2many	49.8134		ENSMUSG00000090175	Ugt1a9	ortholog_many2many	50.3731	1	ENSGALG00000023761		ortholog_many2many	22.3881	0	ENSXETG00000033455		ortholog_many2many	22.0149	0
ENSDARG00000006220	ugt1a6	ENSG00000240224	UGT1A5	ortholog_many2many	49.8134		ENSMUSG00000090175	Ugt1a9	ortholog_many2many	50.3731	1	ENSGALG00000023761		ortholog_many2many	22.3881	0	ENSXETG00000004890	ugt1a6	ortholog_many2many	46.6418	0
ENSDARG00000006220	ugt1a6	ENSG00000240224	UGT1A5	ortholog_many2many	49.8134		ENSMUSG00000090175	Ugt1a9	ortholog_many2many	50.3731	1	ENSGALG00000023761		ortholog_many2many	22.3881	0	ENSXETG00000030758		ortholog_many2many	49.0672	1
ENSDARG00000006220	ugt1a6	ENSG00000240224	UGT1A5	ortholog_many2many	49.8134		ENSMUSG00000090175	Ugt1a9	ortholog_many2many	50.3731	1	ENSGALG00000023761		ortholog_many2many	22.3881	0	ENSXETG00000010908		ortholog_many2many	36.0075	0
ENSDARG00000006220	ugt1a6	ENSG00000241119	UGT1A9	ortholog_many2many	49.8134		ENSMUSG00000090175	Ugt1a9	ortholog_many2many	50.3731	1	ENSGALG00000023761		ortholog_many2many	22.3881	0	ENSXETG00000033455		ortholog_many2many	22.0149	0
ENSDARG00000006220	ugt1a6	ENSG00000241119	UGT1A9	ortholog_many2many	49.8134		ENSMUSG00000090175	Ugt1a9	ortholog_many2many	50.3731	1	ENSGALG00000023761		ortholog_many2many	22.3881	0	ENSXETG00000004890	ugt1a6	ortholog_many2many	46.6418	0
ENSDARG00000006220	ugt1a6	ENSG00000241119	UGT1A9	ortholog_many2many	49.8134		ENSMUSG00000090175	Ugt1a9	ortholog_many2many	50.3731	1	ENSGALG00000023761		ortholog_many2many	22.3881	0	ENSXETG00000030758		ortholog_many2many	49.0672	1
ENSDARG00000006220	ugt1a6	ENSG00000241119	UGT1A9	ortholog_many2many	49.8134		ENSMUSG00000090175	Ugt1a9	ortholog_many2many	50.3731	1	ENSGALG00000023761		ortholog_many2many	22.3881	0	ENSXETG00000010908		ortholog_many2many	36.0075	0
ENSDARG00000006220	ugt1a6	ENSG00000244122	UGT1A7	ortholog_many2many	49.4403		ENSMUSG00000090175	Ugt1a9	ortholog_many2many	50.3731	1	ENSGALG00000023761		ortholog_many2many	22.3881	0	ENSXETG00000033455		ortholog_many2many	22.0149	0
ENSDARG00000006220	ugt1a6	ENSG00000244122	UGT1A7	ortholog_many2many	49.4403		ENSMUSG00000090175	Ugt1a9	ortholog_many2many	50.3731	1	ENSGALG00000023761		ortholog_many2many	22.3881	0	ENSXETG00000004890	ugt1a6	ortholog_many2many	46.6418	0
ENSDARG00000006220	ugt1a6	ENSG00000244122	UGT1A7	ortholog_many2many	49.4403		ENSMUSG00000090175	Ugt1a9	ortholog_many2many	50.3731	1	ENSGALG00000023761		ortholog_many2many	22.3881	0	ENSXETG00000030758		ortholog_many2many	49.0672	1
ENSDARG00000006220	ugt1a6	ENSG00000244122	UGT1A7	ortholog_many2many	49.4403		ENSMUSG00000090175	Ugt1a9	ortholog_many2many	50.3731	1	ENSGALG00000023761		ortholog_many2many	22.3881	0	ENSXETG00000010908		ortholog_many2many	36.0075	0
ENSDARG00000006220	ugt1a6	ENSG00000241635	UGT1A1	ortholog_many2many	48.8806		ENSMUSG00000090175	Ugt1a9	ortholog_many2many	50.3731	1	ENSGALG00000023761		ortholog_many2many	22.3881	0	ENSXETG00000033455		ortholog_many2many	22.0149	0
ENSDARG00000006220	ugt1a6	ENSG00000241635	UGT1A1	ortholog_many2many	48.8806		ENSMUSG00000090175	Ugt1a9	ortholog_many2many	50.3731	1	ENSGALG00000023761		ortholog_many2many	22.3881	0	ENSXETG00000004890	ugt1a6	ortholog_many2many	46.6418	0
ENSDARG00000006220	ugt1a6	ENSG00000241635	UGT1A1	ortholog_many2many	48.8806		ENSMUSG00000090175	Ugt1a9	ortholog_many2many	50.3731	1	ENSGALG00000023761		ortholog_many2many	22.3881	0	ENSXETG00000030758		ortholog_many2many	49.0672	1
ENSDARG00000006220	ugt1a6	ENSG00000241635	UGT1A1	ortholog_many2many	48.8806		ENSMUSG00000090175	Ugt1a9	ortholog_many2many	50.3731	1	ENSGALG00000023761		ortholog_many2many	22.3881	0	ENSXETG00000010908		ortholog_many2many	36.0075	0
ENSDARG00000006220	ugt1a6	ENSG00000242515	UGT1A10	ortholog_many2many	48.694		ENSMUSG00000090175	Ugt1a9	ortholog_many2many	50.3731	1	ENSGALG00000023761		ortholog_many2many	22.3881	0	ENSXETG00000033455		ortholog_many2many	22.0149	0
ENSDARG00000006220	ugt1a6	ENSG00000242515	UGT1A10	ortholog_many2many	48.694		ENSMUSG00000090175	Ugt1a9	ortholog_many2many	50.3731	1	ENSGALG00000023761		ortholog_many2many	22.3881	0	ENSXETG00000004890	ugt1a6	ortholog_many2many	46.6418	0
ENSDARG00000006220	ugt1a6	ENSG00000242515	UGT1A10	ortholog_many2many	48.694		ENSMUSG00000090175	Ugt1a9	ortholog_many2many	50.3731	1	ENSGALG00000023761		ortholog_many2many	22.3881	0	ENSXETG00000030758		ortholog_many2many	49.0672	1
ENSDARG00000006220	ugt1a6	ENSG00000242515	UGT1A10	ortholog_many2many	48.694		ENSMUSG00000090175	Ugt1a9	ortholog_many2many	50.3731	1	ENSGALG00000023761		ortholog_many2many	22.3881	0	ENSXETG00000010908		ortholog_many2many	36.0075	0
ENSDARG00000006220	ugt1a6	ENSG00000244474	UGT1A4	ortholog_many2many	49.6269		ENSMUSG00000090175	Ugt1a9	ortholog_many2many	50.3731	1	ENSGALG00000023761		ortholog_many2many	22.3881	0	ENSXETG00000033455		ortholog_many2many	22.0149	0
ENSDARG00000006220	ugt1a6	ENSG00000244474	UGT1A4	ortholog_many2many	49.6269		ENSMUSG00000090175	Ugt1a9	ortholog_many2many	50.3731	1	ENSGALG00000023761		ortholog_many2many	22.3881	0	ENSXETG00000004890	ugt1a6	ortholog_many2many	46.6418	0
ENSDARG00000006220	ugt1a6	ENSG00000244474	UGT1A4	ortholog_many2many	49.6269		ENSMUSG00000090175	Ugt1a9	ortholog_many2many	50.3731	1	ENSGALG00000023761		ortholog_many2many	22.3881	0	ENSXETG00000030758		ortholog_many2many	49.0672	1
ENSDARG00000006220	ugt1a6	ENSG00000244474	UGT1A4	ortholog_many2many	49.6269		ENSMUSG00000090175	Ugt1a9	ortholog_many2many	50.3731	1	ENSGALG00000023761		ortholog_many2many	22.3881	0	ENSXETG00000010908		ortholog_many2many	36.0075	0
ENSDARG00000006220	ugt1a6	ENSG00000242366	UGT1A8	ortholog_many2many	49.4403		ENSMUSG00000090124	Ugt1a7c	ortholog_many2many	52.6119	1	ENSGALG00000023761		ortholog_many2many	22.3881	0	ENSXETG00000033455		ortholog_many2many	22.0149	0
ENSDARG00000006220	ugt1a6	ENSG00000242366	UGT1A8	ortholog_many2many	49.4403		ENSMUSG00000090124	Ugt1a7c	ortholog_many2many	52.6119	1	ENSGALG00000023761		ortholog_many2many	22.3881	0	ENSXETG00000004890	ugt1a6	ortholog_many2many	46.6418	0
ENSDARG00000006220	ugt1a6	ENSG00000242366	UGT1A8	ortholog_many2many	49.4403		ENSMUSG00000090124	Ugt1a7c	ortholog_many2many	52.6119	1	ENSGALG00000023761		ortholog_many2many	22.3881	0	ENSXETG00000030758		ortholog_many2many	49.0672	1
ENSDARG00000006220	ugt1a6	ENSG00000242366	UGT1A8	ortholog_many2many	49.4403		ENSMUSG00000090124	Ugt1a7c	ortholog_many2many	52.6119	1	ENSGALG00000023761		ortholog_many2many	22.3881	0	ENSXETG00000010908		ortholog_many2many	36.0075	0
ENSDARG00000006220	ugt1a6	ENSG00000243135	UGT1A3	ortholog_many2many	50.5597		ENSMUSG00000090124	Ugt1a7c	ortholog_many2many	52.6119	1	ENSGALG00000023761		ortholog_many2many	22.3881	0	ENSXETG00000033455		ortholog_many2many	22.0149	0
ENSDARG00000006220	ugt1a6	ENSG00000243135	UGT1A3	ortholog_many2many	50.5597		ENSMUSG00000090124	Ugt1a7c	ortholog_many2many	52.6119	1	ENSGALG00000023761		ortholog_many2many	22.3881	0	ENSXETG00000004890	ugt1a6	ortholog_many2many	46.6418	0
ENSDARG00000006220	ugt1a6	ENSG00000243135	UGT1A3	ortholog_many2many	50.5597		ENSMUSG00000090124	Ugt1a7c	ortholog_many2many	52.6119	1	ENSGALG00000023761		ortholog_many2many	22.3881	0	ENSXETG00000030758		ortholog_many2many	49.0672	1
ENSDARG00000006220	ugt1a6	ENSG00000243135	UGT1A3	ortholog_many2many	50.5597		ENSMUSG00000090124	Ugt1a7c	ortholog_many2many	52.6119	1	ENSGALG00000023761		ortholog_many2many	22.3881	0	ENSXETG00000010908		ortholog_many2many	36.0075	0
ENSDARG00000006220	ugt1a6	ENSG00000167165	UGT1A6	ortholog_many2many	50.1866		ENSMUSG00000090124	Ugt1a7c	ortholog_many2many	52.6119	1	ENSGALG00000023761		ortholog_many2many	22.3881	0	ENSXETG00000033455		ortholog_many2many	22.0149	0
ENSDARG00000006220	ugt1a6	ENSG00000167165	UGT1A6	ortholog_many2many	50.1866		ENSMUSG00000090124	Ugt1a7c	ortholog_many2many	52.6119	1	ENSGALG00000023761		ortholog_many2many	22.3881	0	ENSXETG00000004890	ugt1a6	ortholog_many2many	46.6418	0
ENSDARG00000006220	ugt1a6	ENSG00000167165	UGT1A6	ortholog_many2many	50.1866		ENSMUSG00000090124	Ugt1a7c	ortholog_many2many	52.6119	1	ENSGALG00000023761		ortholog_many2many	22.3881	0	ENSXETG00000030758		ortholog_many2many	49.0672	1
ENSDARG00000006220	ugt1a6	ENSG00000167165	UGT1A6	ortholog_many2many	50.1866		ENSMUSG00000090124	Ugt1a7c	ortholog_many2many	52.6119	1	ENSGALG00000023761		ortholog_many2many	22.3881	0	ENSXETG00000010908		ortholog_many2many	36.0075	0
ENSDARG00000006220	ugt1a6	ENSG00000240224	UGT1A5	ortholog_many2many	49.8134		ENSMUSG00000090124	Ugt1a7c	ortholog_many2many	52.6119	1	ENSGALG00000023761		ortholog_many2many	22.3881	0	ENSXETG00000033455		ortholog_many2many	22.0149	0
ENSDARG00000006220	ugt1a6	ENSG00000240224	UGT1A5	ortholog_many2many	49.8134		ENSMUSG00000090124	Ugt1a7c	ortholog_many2many	52.6119	1	ENSGALG00000023761		ortholog_many2many	22.3881	0	ENSXETG00000004890	ugt1a6	ortholog_many2many	46.6418	0
ENSDARG00000006220	ugt1a6	ENSG00000240224	UGT1A5	ortholog_many2many	49.8134		ENSMUSG00000090124	Ugt1a7c	ortholog_many2many	52.6119	1	ENSGALG00000023761		ortholog_many2many	22.3881	0	ENSXETG00000030758		ortholog_many2many	49.0672	1
ENSDARG00000006220	ugt1a6	ENSG00000240224	UGT1A5	ortholog_many2many	49.8134		ENSMUSG00000090124	Ugt1a7c	ortholog_many2many	52.6119	1	ENSGALG00000023761		ortholog_many2many	22.3881	0	ENSXETG00000010908		ortholog_many2many	36.0075	0
ENSDARG00000006220	ugt1a6	ENSG00000241119	UGT1A9	ortholog_many2many	49.8134		ENSMUSG00000090124	Ugt1a7c	ortholog_many2many	52.6119	1	ENSGALG00000023761		ortholog_many2many	22.3881	0	ENSXETG00000033455		ortholog_many2many	22.0149	0
ENSDARG00000006220	ugt1a6	ENSG00000241119	UGT1A9	ortholog_many2many	49.8134		ENSMUSG00000090124	Ugt1a7c	ortholog_many2many	52.6119	1	ENSGALG00000023761		ortholog_many2many	22.3881	0	ENSXETG00000004890	ugt1a6	ortholog_many2many	46.6418	0
ENSDARG00000006220	ugt1a6	ENSG00000241119	UGT1A9	ortholog_many2many	49.8134		ENSMUSG00000090124	Ugt1a7c	ortholog_many2many	52.6119	1	ENSGALG00000023761		ortholog_many2many	22.3881	0	ENSXETG00000030758		ortholog_many2many	49.0672	1
ENSDARG00000006220	ugt1a6	ENSG00000241119	UGT1A9	ortholog_many2many	49.8134		ENSMUSG00000090124	Ugt1a7c	ortholog_many2many	52.6119	1	ENSGALG00000023761		ortholog_many2many	22.3881	0	ENSXETG00000010908		ortholog_many2many	36.0075	0
ENSDARG00000006220	ugt1a6	ENSG00000244122	UGT1A7	ortholog_many2many	49.4403		ENSMUSG00000090124	Ugt1a7c	ortholog_many2many	52.6119	1	ENSGALG00000023761		ortholog_many2many	22.3881	0	ENSXETG00000033455		ortholog_many2many	22.0149	0
ENSDARG00000006220	ugt1a6	ENSG00000244122	UGT1A7	ortholog_many2many	49.4403		ENSMUSG00000090124	Ugt1a7c	ortholog_many2many	52.6119	1	ENSGALG00000023761		ortholog_many2many	22.3881	0	ENSXETG00000004890	ugt1a6	ortholog_many2many	46.6418	0
ENSDARG00000006220	ugt1a6	ENSG00000244122	UGT1A7	ortholog_many2many	49.4403		ENSMUSG00000090124	Ugt1a7c	ortholog_many2many	52.6119	1	ENSGALG00000023761		ortholog_many2many	22.3881	0	ENSXETG00000030758		ortholog_many2many	49.0672	1
ENSDARG00000006220	ugt1a6	ENSG00000244122	UGT1A7	ortholog_many2many	49.4403		ENSMUSG00000090124	Ugt1a7c	ortholog_many2many	52.6119	1	ENSGALG00000023761		ortholog_many2many	22.3881	0	ENSXETG00000010908		ortholog_many2many	36.0075	0
ENSDARG00000006220	ugt1a6	ENSG00000241635	UGT1A1	ortholog_many2many	48.8806		ENSMUSG00000090124	Ugt1a7c	ortholog_many2many	52.6119	1	ENSGALG00000023761		ortholog_many2many	22.3881	0	ENSXETG00000033455		ortholog_many2many	22.0149	0
ENSDARG00000006220	ugt1a6	ENSG00000241635	UGT1A1	ortholog_many2many	48.8806		ENSMUSG00000090124	Ugt1a7c	ortholog_many2many	52.6119	1	ENSGALG00000023761		ortholog_many2many	22.3881	0	ENSXETG00000004890	ugt1a6	ortholog_many2many	46.6418	0
ENSDARG00000006220	ugt1a6	ENSG00000241635	UGT1A1	ortholog_many2many	48.8806		ENSMUSG00000090124	Ugt1a7c	ortholog_many2many	52.6119	1	ENSGALG00000023761		ortholog_many2many	22.3881	0	ENSXETG00000030758		ortholog_many2many	49.0672	1
ENSDARG00000006220	ugt1a6	ENSG00000241635	UGT1A1	ortholog_many2many	48.8806		ENSMUSG00000090124	Ugt1a7c	ortholog_many2many	52.6119	1	ENSGALG00000023761		ortholog_many2many	22.3881	0	ENSXETG00000010908		ortholog_many2many	36.0075	0
ENSDARG00000006220	ugt1a6	ENSG00000242515	UGT1A10	ortholog_many2many	48.694		ENSMUSG00000090124	Ugt1a7c	ortholog_many2many	52.6119	1	ENSGALG00000023761		ortholog_many2many	22.3881	0	ENSXETG00000033455		ortholog_many2many	22.0149	0
ENSDARG00000006220	ugt1a6	ENSG00000242515	UGT1A10	ortholog_many2many	48.694		ENSMUSG00000090124	Ugt1a7c	ortholog_many2many	52.6119	1	ENSGALG00000023761		ortholog_many2many	22.3881	0	ENSXETG00000004890	ugt1a6	ortholog_many2many	46.6418	0
ENSDARG00000006220	ugt1a6	ENSG00000242515	UGT1A10	ortholog_many2many	48.694		ENSMUSG00000090124	Ugt1a7c	ortholog_many2many	52.6119	1	ENSGALG00000023761		ortholog_many2many	22.3881	0	ENSXETG00000030758		ortholog_many2many	49.0672	1
ENSDARG00000006220	ugt1a6	ENSG00000242515	UGT1A10	ortholog_many2many	48.694		ENSMUSG00000090124	Ugt1a7c	ortholog_many2many	52.6119	1	ENSGALG00000023761		ortholog_many2many	22.3881	0	ENSXETG00000010908		ortholog_many2many	36.0075	0
ENSDARG00000006220	ugt1a6	ENSG00000244474	UGT1A4	ortholog_many2many	49.6269		ENSMUSG00000090124	Ugt1a7c	ortholog_many2many	52.6119	1	ENSGALG00000023761		ortholog_many2many	22.3881	0	ENSXETG00000033455		ortholog_many2many	22.0149	0
ENSDARG00000006220	ugt1a6	ENSG00000244474	UGT1A4	ortholog_many2many	49.6269		ENSMUSG00000090124	Ugt1a7c	ortholog_many2many	52.6119	1	ENSGALG00000023761		ortholog_many2many	22.3881	0	ENSXETG00000004890	ugt1a6	ortholog_many2many	46.6418	0
ENSDARG00000006220	ugt1a6	ENSG00000244474	UGT1A4	ortholog_many2many	49.6269		ENSMUSG00000090124	Ugt1a7c	ortholog_many2many	52.6119	1	ENSGALG00000023761		ortholog_many2many	22.3881	0	ENSXETG00000030758		ortholog_many2many	49.0672	1
ENSDARG00000006220	ugt1a6	ENSG00000244474	UGT1A4	ortholog_many2many	49.6269		ENSMUSG00000090124	Ugt1a7c	ortholog_many2many	52.6119	1	ENSGALG00000023761		ortholog_many2many	22.3881	0	ENSXETG00000010908		ortholog_many2many	36.0075	0
ENSDARG00000006220	ugt1a6	ENSG00000242366	UGT1A8	ortholog_many2many	49.4403		ENSMUSG00000090165	Ugt1a10	ortholog_many2many	50	1	ENSGALG00000023761		ortholog_many2many	22.3881	0	ENSXETG00000033455		ortholog_many2many	22.0149	0
ENSDARG00000006220	ugt1a6	ENSG00000242366	UGT1A8	ortholog_many2many	49.4403		ENSMUSG00000090165	Ugt1a10	ortholog_many2many	50	1	ENSGALG00000023761		ortholog_many2many	22.3881	0	ENSXETG00000004890	ugt1a6	ortholog_many2many	46.6418	0
ENSDARG00000006220	ugt1a6	ENSG00000242366	UGT1A8	ortholog_many2many	49.4403		ENSMUSG00000090165	Ugt1a10	ortholog_many2many	50	1	ENSGALG00000023761		ortholog_many2many	22.3881	0	ENSXETG00000030758		ortholog_many2many	49.0672	1
ENSDARG00000006220	ugt1a6	ENSG00000242366	UGT1A8	ortholog_many2many	49.4403		ENSMUSG00000090165	Ugt1a10	ortholog_many2many	50	1	ENSGALG00000023761		ortholog_many2many	22.3881	0	ENSXETG00000010908		ortholog_many2many	36.0075	0
ENSDARG00000006220	ugt1a6	ENSG00000243135	UGT1A3	ortholog_many2many	50.5597		ENSMUSG00000090165	Ugt1a10	ortholog_many2many	50	1	ENSGALG00000023761		ortholog_many2many	22.3881	0	ENSXETG00000033455		ortholog_many2many	22.0149	0
ENSDARG00000006220	ugt1a6	ENSG00000243135	UGT1A3	ortholog_many2many	50.5597		ENSMUSG00000090165	Ugt1a10	ortholog_many2many	50	1	ENSGALG00000023761		ortholog_many2many	22.3881	0	ENSXETG00000004890	ugt1a6	ortholog_many2many	46.6418	0
ENSDARG00000006220	ugt1a6	ENSG00000243135	UGT1A3	ortholog_many2many	50.5597		ENSMUSG00000090165	Ugt1a10	ortholog_many2many	50	1	ENSGALG00000023761		ortholog_many2many	22.3881	0	ENSXETG00000030758		ortholog_many2many	49.0672	1
ENSDARG00000006220	ugt1a6	ENSG00000243135	UGT1A3	ortholog_many2many	50.5597		ENSMUSG00000090165	Ugt1a10	ortholog_many2many	50	1	ENSGALG00000023761		ortholog_many2many	22.3881	0	ENSXETG00000010908		ortholog_many2many	36.0075	0
ENSDARG00000006220	ugt1a6	ENSG00000167165	UGT1A6	ortholog_many2many	50.1866		ENSMUSG00000090165	Ugt1a10	ortholog_many2many	50	1	ENSGALG00000023761		ortholog_many2many	22.3881	0	ENSXETG00000033455		ortholog_many2many	22.0149	0
ENSDARG00000006220	ugt1a6	ENSG00000167165	UGT1A6	ortholog_many2many	50.1866		ENSMUSG00000090165	Ugt1a10	ortholog_many2many	50	1	ENSGALG00000023761		ortholog_many2many	22.3881	0	ENSXETG00000004890	ugt1a6	ortholog_many2many	46.6418	0
ENSDARG00000006220	ugt1a6	ENSG00000167165	UGT1A6	ortholog_many2many	50.1866		ENSMUSG00000090165	Ugt1a10	ortholog_many2many	50	1	ENSGALG00000023761		ortholog_many2many	22.3881	0	ENSXETG00000030758		ortholog_many2many	49.0672	1
ENSDARG00000006220	ugt1a6	ENSG00000167165	UGT1A6	ortholog_many2many	50.1866		ENSMUSG00000090165	Ugt1a10	ortholog_many2many	50	1	ENSGALG00000023761		ortholog_many2many	22.3881	0	ENSXETG00000010908		ortholog_many2many	36.0075	0
ENSDARG00000006220	ugt1a6	ENSG00000240224	UGT1A5	ortholog_many2many	49.8134		ENSMUSG00000090165	Ugt1a10	ortholog_many2many	50	1	ENSGALG00000023761		ortholog_many2many	22.3881	0	ENSXETG00000033455		ortholog_many2many	22.0149	0
ENSDARG00000006220	ugt1a6	ENSG00000240224	UGT1A5	ortholog_many2many	49.8134		ENSMUSG00000090165	Ugt1a10	ortholog_many2many	50	1	ENSGALG00000023761		ortholog_many2many	22.3881	0	ENSXETG00000004890	ugt1a6	ortholog_many2many	46.6418	0
ENSDARG00000006220	ugt1a6	ENSG00000240224	UGT1A5	ortholog_many2many	49.8134		ENSMUSG00000090165	Ugt1a10	ortholog_many2many	50	1	ENSGALG00000023761		ortholog_many2many	22.3881	0	ENSXETG00000030758		ortholog_many2many	49.0672	1
ENSDARG00000006220	ugt1a6	ENSG00000240224	UGT1A5	ortholog_many2many	49.8134		ENSMUSG00000090165	Ugt1a10	ortholog_many2many	50	1	ENSGALG00000023761		ortholog_many2many	22.3881	0	ENSXETG00000010908		ortholog_many2many	36.0075	0
ENSDARG00000006220	ugt1a6	ENSG00000241119	UGT1A9	ortholog_many2many	49.8134		ENSMUSG00000090165	Ugt1a10	ortholog_many2many	50	1	ENSGALG00000023761		ortholog_many2many	22.3881	0	ENSXETG00000033455		ortholog_many2many	22.0149	0
ENSDARG00000006220	ugt1a6	ENSG00000241119	UGT1A9	ortholog_many2many	49.8134		ENSMUSG00000090165	Ugt1a10	ortholog_many2many	50	1	ENSGALG00000023761		ortholog_many2many	22.3881	0	ENSXETG00000004890	ugt1a6	ortholog_many2many	46.6418	0
ENSDARG00000006220	ugt1a6	ENSG00000241119	UGT1A9	ortholog_many2many	49.8134		ENSMUSG00000090165	Ugt1a10	ortholog_many2many	50	1	ENSGALG00000023761		ortholog_many2many	22.3881	0	ENSXETG00000030758		ortholog_many2many	49.0672	1
ENSDARG00000006220	ugt1a6	ENSG00000241119	UGT1A9	ortholog_many2many	49.8134		ENSMUSG00000090165	Ugt1a10	ortholog_many2many	50	1	ENSGALG00000023761		ortholog_many2many	22.3881	0	ENSXETG00000010908		ortholog_many2many	36.0075	0
ENSDARG00000006220	ugt1a6	ENSG00000244122	UGT1A7	ortholog_many2many	49.4403		ENSMUSG00000090165	Ugt1a10	ortholog_many2many	50	1	ENSGALG00000023761		ortholog_many2many	22.3881	0	ENSXETG00000033455		ortholog_many2many	22.0149	0
ENSDARG00000006220	ugt1a6	ENSG00000244122	UGT1A7	ortholog_many2many	49.4403		ENSMUSG00000090165	Ugt1a10	ortholog_many2many	50	1	ENSGALG00000023761		ortholog_many2many	22.3881	0	ENSXETG00000004890	ugt1a6	ortholog_many2many	46.6418	0
ENSDARG00000006220	ugt1a6	ENSG00000244122	UGT1A7	ortholog_many2many	49.4403		ENSMUSG00000090165	Ugt1a10	ortholog_many2many	50	1	ENSGALG00000023761		ortholog_many2many	22.3881	0	ENSXETG00000030758		ortholog_many2many	49.0672	1
ENSDARG00000006220	ugt1a6	ENSG00000244122	UGT1A7	ortholog_many2many	49.4403		ENSMUSG00000090165	Ugt1a10	ortholog_many2many	50	1	ENSGALG00000023761		ortholog_many2many	22.3881	0	ENSXETG00000010908		ortholog_many2many	36.0075	0
ENSDARG00000006220	ugt1a6	ENSG00000241635	UGT1A1	ortholog_many2many	48.8806		ENSMUSG00000090165	Ugt1a10	ortholog_many2many	50	1	ENSGALG00000023761		ortholog_many2many	22.3881	0	ENSXETG00000033455		ortholog_many2many	22.0149	0
ENSDARG00000006220	ugt1a6	ENSG00000241635	UGT1A1	ortholog_many2many	48.8806		ENSMUSG00000090165	Ugt1a10	ortholog_many2many	50	1	ENSGALG00000023761		ortholog_many2many	22.3881	0	ENSXETG00000004890	ugt1a6	ortholog_many2many	46.6418	0
ENSDARG00000006220	ugt1a6	ENSG00000241635	UGT1A1	ortholog_many2many	48.8806		ENSMUSG00000090165	Ugt1a10	ortholog_many2many	50	1	ENSGALG00000023761		ortholog_many2many	22.3881	0	ENSXETG00000030758		ortholog_many2many	49.0672	1
ENSDARG00000006220	ugt1a6	ENSG00000241635	UGT1A1	ortholog_many2many	48.8806		ENSMUSG00000090165	Ugt1a10	ortholog_many2many	50	1	ENSGALG00000023761		ortholog_many2many	22.3881	0	ENSXETG00000010908		ortholog_many2many	36.0075	0
ENSDARG00000006220	ugt1a6	ENSG00000242515	UGT1A10	ortholog_many2many	48.694		ENSMUSG00000090165	Ugt1a10	ortholog_many2many	50	1	ENSGALG00000023761		ortholog_many2many	22.3881	0	ENSXETG00000033455		ortholog_many2many	22.0149	0
ENSDARG00000006220	ugt1a6	ENSG00000242515	UGT1A10	ortholog_many2many	48.694		ENSMUSG00000090165	Ugt1a10	ortholog_many2many	50	1	ENSGALG00000023761		ortholog_many2many	22.3881	0	ENSXETG00000004890	ugt1a6	ortholog_many2many	46.6418	0
ENSDARG00000006220	ugt1a6	ENSG00000242515	UGT1A10	ortholog_many2many	48.694		ENSMUSG00000090165	Ugt1a10	ortholog_many2many	50	1	ENSGALG00000023761		ortholog_many2many	22.3881	0	ENSXETG00000030758		ortholog_many2many	49.0672	1
ENSDARG00000006220	ugt1a6	ENSG00000242515	UGT1A10	ortholog_many2many	48.694		ENSMUSG00000090165	Ugt1a10	ortholog_many2many	50	1	ENSGALG00000023761		ortholog_many2many	22.3881	0	ENSXETG00000010908		ortholog_many2many	36.0075	0
ENSDARG00000006220	ugt1a6	ENSG00000244474	UGT1A4	ortholog_many2many	49.6269		ENSMUSG00000090165	Ugt1a10	ortholog_many2many	50	1	ENSGALG00000023761		ortholog_many2many	22.3881	0	ENSXETG00000033455		ortholog_many2many	22.0149	0
ENSDARG00000006220	ugt1a6	ENSG00000244474	UGT1A4	ortholog_many2many	49.6269		ENSMUSG00000090165	Ugt1a10	ortholog_many2many	50	1	ENSGALG00000023761		ortholog_many2many	22.3881	0	ENSXETG00000004890	ugt1a6	ortholog_many2many	46.6418	0
ENSDARG00000006220	ugt1a6	ENSG00000244474	UGT1A4	ortholog_many2many	49.6269		ENSMUSG00000090165	Ugt1a10	ortholog_many2many	50	1	ENSGALG00000023761		ortholog_many2many	22.3881	0	ENSXETG00000030758		ortholog_many2many	49.0672	1
ENSDARG00000006220	ugt1a6	ENSG00000244474	UGT1A4	ortholog_many2many	49.6269		ENSMUSG00000090165	Ugt1a10	ortholog_many2many	50	1	ENSGALG00000023761		ortholog_many2many	22.3881	0	ENSXETG00000010908		ortholog_many2many	36.0075	0
ENSDARG00000006220	ugt1a6	ENSG00000242366	UGT1A8	ortholog_many2many	49.4403		ENSMUSG00000090171	Ugt1a2	ortholog_many2many	50	0	ENSGALG00000023761		ortholog_many2many	22.3881	0	ENSXETG00000033455		ortholog_many2many	22.0149	0
ENSDARG00000006220	ugt1a6	ENSG00000242366	UGT1A8	ortholog_many2many	49.4403		ENSMUSG00000090171	Ugt1a2	ortholog_many2many	50	0	ENSGALG00000023761		ortholog_many2many	22.3881	0	ENSXETG00000004890	ugt1a6	ortholog_many2many	46.6418	0
ENSDARG00000006220	ugt1a6	ENSG00000242366	UGT1A8	ortholog_many2many	49.4403		ENSMUSG00000090171	Ugt1a2	ortholog_many2many	50	0	ENSGALG00000023761		ortholog_many2many	22.3881	0	ENSXETG00000030758		ortholog_many2many	49.0672	1
ENSDARG00000006220	ugt1a6	ENSG00000242366	UGT1A8	ortholog_many2many	49.4403		ENSMUSG00000090171	Ugt1a2	ortholog_many2many	50	0	ENSGALG00000023761		ortholog_many2many	22.3881	0	ENSXETG00000010908		ortholog_many2many	36.0075	0
ENSDARG00000006220	ugt1a6	ENSG00000243135	UGT1A3	ortholog_many2many	50.5597		ENSMUSG00000090171	Ugt1a2	ortholog_many2many	50	0	ENSGALG00000023761		ortholog_many2many	22.3881	0	ENSXETG00000033455		ortholog_many2many	22.0149	0
ENSDARG00000006220	ugt1a6	ENSG00000243135	UGT1A3	ortholog_many2many	50.5597		ENSMUSG00000090171	Ugt1a2	ortholog_many2many	50	0	ENSGALG00000023761		ortholog_many2many	22.3881	0	ENSXETG00000004890	ugt1a6	ortholog_many2many	46.6418	0
ENSDARG00000006220	ugt1a6	ENSG00000243135	UGT1A3	ortholog_many2many	50.5597		ENSMUSG00000090171	Ugt1a2	ortholog_many2many	50	0	ENSGALG00000023761		ortholog_many2many	22.3881	0	ENSXETG00000030758		ortholog_many2many	49.0672	1
ENSDARG00000006220	ugt1a6	ENSG00000243135	UGT1A3	ortholog_many2many	50.5597		ENSMUSG00000090171	Ugt1a2	ortholog_many2many	50	0	ENSGALG00000023761		ortholog_many2many	22.3881	0	ENSXETG00000010908		ortholog_many2many	36.0075	0
ENSDARG00000006220	ugt1a6	ENSG00000167165	UGT1A6	ortholog_many2many	50.1866		ENSMUSG00000090171	Ugt1a2	ortholog_many2many	50	0	ENSGALG00000023761		ortholog_many2many	22.3881	0	ENSXETG00000033455		ortholog_many2many	22.0149	0
ENSDARG00000006220	ugt1a6	ENSG00000167165	UGT1A6	ortholog_many2many	50.1866		ENSMUSG00000090171	Ugt1a2	ortholog_many2many	50	0	ENSGALG00000023761		ortholog_many2many	22.3881	0	ENSXETG00000004890	ugt1a6	ortholog_many2many	46.6418	0
ENSDARG00000006220	ugt1a6	ENSG00000167165	UGT1A6	ortholog_many2many	50.1866		ENSMUSG00000090171	Ugt1a2	ortholog_many2many	50	0	ENSGALG00000023761		ortholog_many2many	22.3881	0	ENSXETG00000030758		ortholog_many2many	49.0672	1
ENSDARG00000006220	ugt1a6	ENSG00000167165	UGT1A6	ortholog_many2many	50.1866		ENSMUSG00000090171	Ugt1a2	ortholog_many2many	50	0	ENSGALG00000023761		ortholog_many2many	22.3881	0	ENSXETG00000010908		ortholog_many2many	36.0075	0
ENSDARG00000006220	ugt1a6	ENSG00000240224	UGT1A5	ortholog_many2many	49.8134		ENSMUSG00000090171	Ugt1a2	ortholog_many2many	50	0	ENSGALG00000023761		ortholog_many2many	22.3881	0	ENSXETG00000033455		ortholog_many2many	22.0149	0
ENSDARG00000006220	ugt1a6	ENSG00000240224	UGT1A5	ortholog_many2many	49.8134		ENSMUSG00000090171	Ugt1a2	ortholog_many2many	50	0	ENSGALG00000023761		ortholog_many2many	22.3881	0	ENSXETG00000004890	ugt1a6	ortholog_many2many	46.6418	0
ENSDARG00000006220	ugt1a6	ENSG00000240224	UGT1A5	ortholog_many2many	49.8134		ENSMUSG00000090171	Ugt1a2	ortholog_many2many	50	0	ENSGALG00000023761		ortholog_many2many	22.3881	0	ENSXETG00000030758		ortholog_many2many	49.0672	1
ENSDARG00000006220	ugt1a6	ENSG00000240224	UGT1A5	ortholog_many2many	49.8134		ENSMUSG00000090171	Ugt1a2	ortholog_many2many	50	0	ENSGALG00000023761		ortholog_many2many	22.3881	0	ENSXETG00000010908		ortholog_many2many	36.0075	0
ENSDARG00000006220	ugt1a6	ENSG00000241119	UGT1A9	ortholog_many2many	49.8134		ENSMUSG00000090171	Ugt1a2	ortholog_many2many	50	0	ENSGALG00000023761		ortholog_many2many	22.3881	0	ENSXETG00000033455		ortholog_many2many	22.0149	0
ENSDARG00000006220	ugt1a6	ENSG00000241119	UGT1A9	ortholog_many2many	49.8134		ENSMUSG00000090171	Ugt1a2	ortholog_many2many	50	0	ENSGALG00000023761		ortholog_many2many	22.3881	0	ENSXETG00000004890	ugt1a6	ortholog_many2many	46.6418	0
ENSDARG00000006220	ugt1a6	ENSG00000241119	UGT1A9	ortholog_many2many	49.8134		ENSMUSG00000090171	Ugt1a2	ortholog_many2many	50	0	ENSGALG00000023761		ortholog_many2many	22.3881	0	ENSXETG00000030758		ortholog_many2many	49.0672	1
ENSDARG00000006220	ugt1a6	ENSG00000241119	UGT1A9	ortholog_many2many	49.8134		ENSMUSG00000090171	Ugt1a2	ortholog_many2many	50	0	ENSGALG00000023761		ortholog_many2many	22.3881	0	ENSXETG00000010908		ortholog_many2many	36.0075	0
ENSDARG00000006220	ugt1a6	ENSG00000244122	UGT1A7	ortholog_many2many	49.4403		ENSMUSG00000090171	Ugt1a2	ortholog_many2many	50	0	ENSGALG00000023761		ortholog_many2many	22.3881	0	ENSXETG00000033455		ortholog_many2many	22.0149	0
ENSDARG00000006220	ugt1a6	ENSG00000244122	UGT1A7	ortholog_many2many	49.4403		ENSMUSG00000090171	Ugt1a2	ortholog_many2many	50	0	ENSGALG00000023761		ortholog_many2many	22.3881	0	ENSXETG00000004890	ugt1a6	ortholog_many2many	46.6418	0
ENSDARG00000006220	ugt1a6	ENSG00000244122	UGT1A7	ortholog_many2many	49.4403		ENSMUSG00000090171	Ugt1a2	ortholog_many2many	50	0	ENSGALG00000023761		ortholog_many2many	22.3881	0	ENSXETG00000030758		ortholog_many2many	49.0672	1
ENSDARG00000006220	ugt1a6	ENSG00000244122	UGT1A7	ortholog_many2many	49.4403		ENSMUSG00000090171	Ugt1a2	ortholog_many2many	50	0	ENSGALG00000023761		ortholog_many2many	22.3881	0	ENSXETG00000010908		ortholog_many2many	36.0075	0
ENSDARG00000006220	ugt1a6	ENSG00000241635	UGT1A1	ortholog_many2many	48.8806		ENSMUSG00000090171	Ugt1a2	ortholog_many2many	50	0	ENSGALG00000023761		ortholog_many2many	22.3881	0	ENSXETG00000033455		ortholog_many2many	22.0149	0
ENSDARG00000006220	ugt1a6	ENSG00000241635	UGT1A1	ortholog_many2many	48.8806		ENSMUSG00000090171	Ugt1a2	ortholog_many2many	50	0	ENSGALG00000023761		ortholog_many2many	22.3881	0	ENSXETG00000004890	ugt1a6	ortholog_many2many	46.6418	0
ENSDARG00000006220	ugt1a6	ENSG00000241635	UGT1A1	ortholog_many2many	48.8806		ENSMUSG00000090171	Ugt1a2	ortholog_many2many	50	0	ENSGALG00000023761		ortholog_many2many	22.3881	0	ENSXETG00000030758		ortholog_many2many	49.0672	1
ENSDARG00000006220	ugt1a6	ENSG00000241635	UGT1A1	ortholog_many2many	48.8806		ENSMUSG00000090171	Ugt1a2	ortholog_many2many	50	0	ENSGALG00000023761		ortholog_many2many	22.3881	0	ENSXETG00000010908		ortholog_many2many	36.0075	0
ENSDARG00000006220	ugt1a6	ENSG00000242515	UGT1A10	ortholog_many2many	48.694		ENSMUSG00000090171	Ugt1a2	ortholog_many2many	50	0	ENSGALG00000023761		ortholog_many2many	22.3881	0	ENSXETG00000033455		ortholog_many2many	22.0149	0
ENSDARG00000006220	ugt1a6	ENSG00000242515	UGT1A10	ortholog_many2many	48.694		ENSMUSG00000090171	Ugt1a2	ortholog_many2many	50	0	ENSGALG00000023761		ortholog_many2many	22.3881	0	ENSXETG00000004890	ugt1a6	ortholog_many2many	46.6418	0
ENSDARG00000006220	ugt1a6	ENSG00000242515	UGT1A10	ortholog_many2many	48.694		ENSMUSG00000090171	Ugt1a2	ortholog_many2many	50	0	ENSGALG00000023761		ortholog_many2many	22.3881	0	ENSXETG00000030758		ortholog_many2many	49.0672	1
ENSDARG00000006220	ugt1a6	ENSG00000242515	UGT1A10	ortholog_many2many	48.694		ENSMUSG00000090171	Ugt1a2	ortholog_many2many	50	0	ENSGALG00000023761		ortholog_many2many	22.3881	0	ENSXETG00000010908		ortholog_many2many	36.0075	0
ENSDARG00000006220	ugt1a6	ENSG00000244474	UGT1A4	ortholog_many2many	49.6269		ENSMUSG00000090171	Ugt1a2	ortholog_many2many	50	0	ENSGALG00000023761		ortholog_many2many	22.3881	0	ENSXETG00000033455		ortholog_many2many	22.0149	0
ENSDARG00000006220	ugt1a6	ENSG00000244474	UGT1A4	ortholog_many2many	49.6269		ENSMUSG00000090171	Ugt1a2	ortholog_many2many	50	0	ENSGALG00000023761		ortholog_many2many	22.3881	0	ENSXETG00000004890	ugt1a6	ortholog_many2many	46.6418	0
ENSDARG00000006220	ugt1a6	ENSG00000244474	UGT1A4	ortholog_many2many	49.6269		ENSMUSG00000090171	Ugt1a2	ortholog_many2many	50	0	ENSGALG00000023761		ortholog_many2many	22.3881	0	ENSXETG00000030758		ortholog_many2many	49.0672	1
ENSDARG00000006220	ugt1a6	ENSG00000244474	UGT1A4	ortholog_many2many	49.6269		ENSMUSG00000090171	Ugt1a2	ortholog_many2many	50	0	ENSGALG00000023761		ortholog_many2many	22.3881	0	ENSXETG00000010908		ortholog_many2many	36.0075	0
ENSDARG00000006220	ugt1a6	ENSG00000242366	UGT1A8	ortholog_many2many	49.4403		ENSMUSG00000089675	Ugt1a8	ortholog_many2many	50.7463	0	ENSGALG00000031157		ortholog_many2many	16.791	0	ENSXETG00000033455		ortholog_many2many	22.0149	0
ENSDARG00000006220	ugt1a6	ENSG00000242366	UGT1A8	ortholog_many2many	49.4403		ENSMUSG00000089675	Ugt1a8	ortholog_many2many	50.7463	0	ENSGALG00000031157		ortholog_many2many	16.791	0	ENSXETG00000004890	ugt1a6	ortholog_many2many	46.6418	0
ENSDARG00000006220	ugt1a6	ENSG00000242366	UGT1A8	ortholog_many2many	49.4403		ENSMUSG00000089675	Ugt1a8	ortholog_many2many	50.7463	0	ENSGALG00000031157		ortholog_many2many	16.791	0	ENSXETG00000030758		ortholog_many2many	49.0672	1
ENSDARG00000006220	ugt1a6	ENSG00000242366	UGT1A8	ortholog_many2many	49.4403		ENSMUSG00000089675	Ugt1a8	ortholog_many2many	50.7463	0	ENSGALG00000031157		ortholog_many2many	16.791	0	ENSXETG00000010908		ortholog_many2many	36.0075	0
ENSDARG00000006220	ugt1a6	ENSG00000243135	UGT1A3	ortholog_many2many	50.5597		ENSMUSG00000089675	Ugt1a8	ortholog_many2many	50.7463	0	ENSGALG00000031157		ortholog_many2many	16.791	0	ENSXETG00000033455		ortholog_many2many	22.0149	0
ENSDARG00000006220	ugt1a6	ENSG00000243135	UGT1A3	ortholog_many2many	50.5597		ENSMUSG00000089675	Ugt1a8	ortholog_many2many	50.7463	0	ENSGALG00000031157		ortholog_many2many	16.791	0	ENSXETG00000004890	ugt1a6	ortholog_many2many	46.6418	0
ENSDARG00000006220	ugt1a6	ENSG00000243135	UGT1A3	ortholog_many2many	50.5597		ENSMUSG00000089675	Ugt1a8	ortholog_many2many	50.7463	0	ENSGALG00000031157		ortholog_many2many	16.791	0	ENSXETG00000030758		ortholog_many2many	49.0672	1
ENSDARG00000006220	ugt1a6	ENSG00000243135	UGT1A3	ortholog_many2many	50.5597		ENSMUSG00000089675	Ugt1a8	ortholog_many2many	50.7463	0	ENSGALG00000031157		ortholog_many2many	16.791	0	ENSXETG00000010908		ortholog_many2many	36.0075	0
ENSDARG00000006220	ugt1a6	ENSG00000167165	UGT1A6	ortholog_many2many	50.1866		ENSMUSG00000089675	Ugt1a8	ortholog_many2many	50.7463	0	ENSGALG00000031157		ortholog_many2many	16.791	0	ENSXETG00000033455		ortholog_many2many	22.0149	0
ENSDARG00000006220	ugt1a6	ENSG00000167165	UGT1A6	ortholog_many2many	50.1866		ENSMUSG00000089675	Ugt1a8	ortholog_many2many	50.7463	0	ENSGALG00000031157		ortholog_many2many	16.791	0	ENSXETG00000004890	ugt1a6	ortholog_many2many	46.6418	0
ENSDARG00000006220	ugt1a6	ENSG00000167165	UGT1A6	ortholog_many2many	50.1866		ENSMUSG00000089675	Ugt1a8	ortholog_many2many	50.7463	0	ENSGALG00000031157		ortholog_many2many	16.791	0	ENSXETG00000030758		ortholog_many2many	49.0672	1
ENSDARG00000006220	ugt1a6	ENSG00000167165	UGT1A6	ortholog_many2many	50.1866		ENSMUSG00000089675	Ugt1a8	ortholog_many2many	50.7463	0	ENSGALG00000031157		ortholog_many2many	16.791	0	ENSXETG00000010908		ortholog_many2many	36.0075	0
ENSDARG00000006220	ugt1a6	ENSG00000240224	UGT1A5	ortholog_many2many	49.8134		ENSMUSG00000089675	Ugt1a8	ortholog_many2many	50.7463	0	ENSGALG00000031157		ortholog_many2many	16.791	0	ENSXETG00000033455		ortholog_many2many	22.0149	0
ENSDARG00000006220	ugt1a6	ENSG00000240224	UGT1A5	ortholog_many2many	49.8134		ENSMUSG00000089675	Ugt1a8	ortholog_many2many	50.7463	0	ENSGALG00000031157		ortholog_many2many	16.791	0	ENSXETG00000004890	ugt1a6	ortholog_many2many	46.6418	0
ENSDARG00000006220	ugt1a6	ENSG00000240224	UGT1A5	ortholog_many2many	49.8134		ENSMUSG00000089675	Ugt1a8	ortholog_many2many	50.7463	0	ENSGALG00000031157		ortholog_many2many	16.791	0	ENSXETG00000030758		ortholog_many2many	49.0672	1
ENSDARG00000006220	ugt1a6	ENSG00000240224	UGT1A5	ortholog_many2many	49.8134		ENSMUSG00000089675	Ugt1a8	ortholog_many2many	50.7463	0	ENSGALG00000031157		ortholog_many2many	16.791	0	ENSXETG00000010908		ortholog_many2many	36.0075	0
ENSDARG00000006220	ugt1a6	ENSG00000241119	UGT1A9	ortholog_many2many	49.8134		ENSMUSG00000089675	Ugt1a8	ortholog_many2many	50.7463	0	ENSGALG00000031157		ortholog_many2many	16.791	0	ENSXETG00000033455		ortholog_many2many	22.0149	0
ENSDARG00000006220	ugt1a6	ENSG00000241119	UGT1A9	ortholog_many2many	49.8134		ENSMUSG00000089675	Ugt1a8	ortholog_many2many	50.7463	0	ENSGALG00000031157		ortholog_many2many	16.791	0	ENSXETG00000004890	ugt1a6	ortholog_many2many	46.6418	0
ENSDARG00000006220	ugt1a6	ENSG00000241119	UGT1A9	ortholog_many2many	49.8134		ENSMUSG00000089675	Ugt1a8	ortholog_many2many	50.7463	0	ENSGALG00000031157		ortholog_many2many	16.791	0	ENSXETG00000030758		ortholog_many2many	49.0672	1
ENSDARG00000006220	ugt1a6	ENSG00000241119	UGT1A9	ortholog_many2many	49.8134		ENSMUSG00000089675	Ugt1a8	ortholog_many2many	50.7463	0	ENSGALG00000031157		ortholog_many2many	16.791	0	ENSXETG00000010908		ortholog_many2many	36.0075	0
ENSDARG00000006220	ugt1a6	ENSG00000244122	UGT1A7	ortholog_many2many	49.4403		ENSMUSG00000089675	Ugt1a8	ortholog_many2many	50.7463	0	ENSGALG00000031157		ortholog_many2many	16.791	0	ENSXETG00000033455		ortholog_many2many	22.0149	0
ENSDARG00000006220	ugt1a6	ENSG00000244122	UGT1A7	ortholog_many2many	49.4403		ENSMUSG00000089675	Ugt1a8	ortholog_many2many	50.7463	0	ENSGALG00000031157		ortholog_many2many	16.791	0	ENSXETG00000004890	ugt1a6	ortholog_many2many	46.6418	0
ENSDARG00000006220	ugt1a6	ENSG00000244122	UGT1A7	ortholog_many2many	49.4403		ENSMUSG00000089675	Ugt1a8	ortholog_many2many	50.7463	0	ENSGALG00000031157		ortholog_many2many	16.791	0	ENSXETG00000030758		ortholog_many2many	49.0672	1
ENSDARG00000006220	ugt1a6	ENSG00000244122	UGT1A7	ortholog_many2many	49.4403		ENSMUSG00000089675	Ugt1a8	ortholog_many2many	50.7463	0	ENSGALG00000031157		ortholog_many2many	16.791	0	ENSXETG00000010908		ortholog_many2many	36.0075	0
ENSDARG00000006220	ugt1a6	ENSG00000241635	UGT1A1	ortholog_many2many	48.8806		ENSMUSG00000089675	Ugt1a8	ortholog_many2many	50.7463	0	ENSGALG00000031157		ortholog_many2many	16.791	0	ENSXETG00000033455		ortholog_many2many	22.0149	0
ENSDARG00000006220	ugt1a6	ENSG00000241635	UGT1A1	ortholog_many2many	48.8806		ENSMUSG00000089675	Ugt1a8	ortholog_many2many	50.7463	0	ENSGALG00000031157		ortholog_many2many	16.791	0	ENSXETG00000004890	ugt1a6	ortholog_many2many	46.6418	0
ENSDARG00000006220	ugt1a6	ENSG00000241635	UGT1A1	ortholog_many2many	48.8806		ENSMUSG00000089675	Ugt1a8	ortholog_many2many	50.7463	0	ENSGALG00000031157		ortholog_many2many	16.791	0	ENSXETG00000030758		ortholog_many2many	49.0672	1
ENSDARG00000006220	ugt1a6	ENSG00000241635	UGT1A1	ortholog_many2many	48.8806		ENSMUSG00000089675	Ugt1a8	ortholog_many2many	50.7463	0	ENSGALG00000031157		ortholog_many2many	16.791	0	ENSXETG00000010908		ortholog_many2many	36.0075	0
ENSDARG00000006220	ugt1a6	ENSG00000242515	UGT1A10	ortholog_many2many	48.694		ENSMUSG00000089675	Ugt1a8	ortholog_many2many	50.7463	0	ENSGALG00000031157		ortholog_many2many	16.791	0	ENSXETG00000033455		ortholog_many2many	22.0149	0
ENSDARG00000006220	ugt1a6	ENSG00000242515	UGT1A10	ortholog_many2many	48.694		ENSMUSG00000089675	Ugt1a8	ortholog_many2many	50.7463	0	ENSGALG00000031157		ortholog_many2many	16.791	0	ENSXETG00000004890	ugt1a6	ortholog_many2many	46.6418	0
ENSDARG00000006220	ugt1a6	ENSG00000242515	UGT1A10	ortholog_many2many	48.694		ENSMUSG00000089675	Ugt1a8	ortholog_many2many	50.7463	0	ENSGALG00000031157		ortholog_many2many	16.791	0	ENSXETG00000030758		ortholog_many2many	49.0672	1
ENSDARG00000006220	ugt1a6	ENSG00000242515	UGT1A10	ortholog_many2many	48.694		ENSMUSG00000089675	Ugt1a8	ortholog_many2many	50.7463	0	ENSGALG00000031157		ortholog_many2many	16.791	0	ENSXETG00000010908		ortholog_many2many	36.0075	0
ENSDARG00000006220	ugt1a6	ENSG00000244474	UGT1A4	ortholog_many2many	49.6269		ENSMUSG00000089675	Ugt1a8	ortholog_many2many	50.7463	0	ENSGALG00000031157		ortholog_many2many	16.791	0	ENSXETG00000033455		ortholog_many2many	22.0149	0
ENSDARG00000006220	ugt1a6	ENSG00000244474	UGT1A4	ortholog_many2many	49.6269		ENSMUSG00000089675	Ugt1a8	ortholog_many2many	50.7463	0	ENSGALG00000031157		ortholog_many2many	16.791	0	ENSXETG00000004890	ugt1a6	ortholog_many2many	46.6418	0
ENSDARG00000006220	ugt1a6	ENSG00000244474	UGT1A4	ortholog_many2many	49.6269		ENSMUSG00000089675	Ugt1a8	ortholog_many2many	50.7463	0	ENSGALG00000031157		ortholog_many2many	16.791	0	ENSXETG00000030758		ortholog_many2many	49.0672	1
ENSDARG00000006220	ugt1a6	ENSG00000244474	UGT1A4	ortholog_many2many	49.6269		ENSMUSG00000089675	Ugt1a8	ortholog_many2many	50.7463	0	ENSGALG00000031157		ortholog_many2many	16.791	0	ENSXETG00000010908		ortholog_many2many	36.0075	0
ENSDARG00000006220	ugt1a6	ENSG00000242366	UGT1A8	ortholog_many2many	49.4403		ENSMUSG00000090145	Ugt1a6b	ortholog_many2many	53.1716	0	ENSGALG00000031157		ortholog_many2many	16.791	0	ENSXETG00000033455		ortholog_many2many	22.0149	0
ENSDARG00000006220	ugt1a6	ENSG00000242366	UGT1A8	ortholog_many2many	49.4403		ENSMUSG00000090145	Ugt1a6b	ortholog_many2many	53.1716	0	ENSGALG00000031157		ortholog_many2many	16.791	0	ENSXETG00000004890	ugt1a6	ortholog_many2many	46.6418	0
ENSDARG00000006220	ugt1a6	ENSG00000242366	UGT1A8	ortholog_many2many	49.4403		ENSMUSG00000090145	Ugt1a6b	ortholog_many2many	53.1716	0	ENSGALG00000031157		ortholog_many2many	16.791	0	ENSXETG00000030758		ortholog_many2many	49.0672	1
ENSDARG00000006220	ugt1a6	ENSG00000242366	UGT1A8	ortholog_many2many	49.4403		ENSMUSG00000090145	Ugt1a6b	ortholog_many2many	53.1716	0	ENSGALG00000031157		ortholog_many2many	16.791	0	ENSXETG00000010908		ortholog_many2many	36.0075	0
ENSDARG00000006220	ugt1a6	ENSG00000243135	UGT1A3	ortholog_many2many	50.5597		ENSMUSG00000090145	Ugt1a6b	ortholog_many2many	53.1716	0	ENSGALG00000031157		ortholog_many2many	16.791	0	ENSXETG00000033455		ortholog_many2many	22.0149	0
ENSDARG00000006220	ugt1a6	ENSG00000243135	UGT1A3	ortholog_many2many	50.5597		ENSMUSG00000090145	Ugt1a6b	ortholog_many2many	53.1716	0	ENSGALG00000031157		ortholog_many2many	16.791	0	ENSXETG00000004890	ugt1a6	ortholog_many2many	46.6418	0
ENSDARG00000006220	ugt1a6	ENSG00000243135	UGT1A3	ortholog_many2many	50.5597		ENSMUSG00000090145	Ugt1a6b	ortholog_many2many	53.1716	0	ENSGALG00000031157		ortholog_many2many	16.791	0	ENSXETG00000030758		ortholog_many2many	49.0672	1
ENSDARG00000006220	ugt1a6	ENSG00000243135	UGT1A3	ortholog_many2many	50.5597		ENSMUSG00000090145	Ugt1a6b	ortholog_many2many	53.1716	0	ENSGALG00000031157		ortholog_many2many	16.791	0	ENSXETG00000010908		ortholog_many2many	36.0075	0
ENSDARG00000006220	ugt1a6	ENSG00000167165	UGT1A6	ortholog_many2many	50.1866		ENSMUSG00000090145	Ugt1a6b	ortholog_many2many	53.1716	0	ENSGALG00000031157		ortholog_many2many	16.791	0	ENSXETG00000033455		ortholog_many2many	22.0149	0
ENSDARG00000006220	ugt1a6	ENSG00000167165	UGT1A6	ortholog_many2many	50.1866		ENSMUSG00000090145	Ugt1a6b	ortholog_many2many	53.1716	0	ENSGALG00000031157		ortholog_many2many	16.791	0	ENSXETG00000004890	ugt1a6	ortholog_many2many	46.6418	0
ENSDARG00000006220	ugt1a6	ENSG00000167165	UGT1A6	ortholog_many2many	50.1866		ENSMUSG00000090145	Ugt1a6b	ortholog_many2many	53.1716	0	ENSGALG00000031157		ortholog_many2many	16.791	0	ENSXETG00000030758		ortholog_many2many	49.0672	1
ENSDARG00000006220	ugt1a6	ENSG00000167165	UGT1A6	ortholog_many2many	50.1866		ENSMUSG00000090145	Ugt1a6b	ortholog_many2many	53.1716	0	ENSGALG00000031157		ortholog_many2many	16.791	0	ENSXETG00000010908		ortholog_many2many	36.0075	0
ENSDARG00000006220	ugt1a6	ENSG00000240224	UGT1A5	ortholog_many2many	49.8134		ENSMUSG00000090145	Ugt1a6b	ortholog_many2many	53.1716	0	ENSGALG00000031157		ortholog_many2many	16.791	0	ENSXETG00000033455		ortholog_many2many	22.0149	0
ENSDARG00000006220	ugt1a6	ENSG00000240224	UGT1A5	ortholog_many2many	49.8134		ENSMUSG00000090145	Ugt1a6b	ortholog_many2many	53.1716	0	ENSGALG00000031157		ortholog_many2many	16.791	0	ENSXETG00000004890	ugt1a6	ortholog_many2many	46.6418	0
ENSDARG00000006220	ugt1a6	ENSG00000240224	UGT1A5	ortholog_many2many	49.8134		ENSMUSG00000090145	Ugt1a6b	ortholog_many2many	53.1716	0	ENSGALG00000031157		ortholog_many2many	16.791	0	ENSXETG00000030758		ortholog_many2many	49.0672	1
ENSDARG00000006220	ugt1a6	ENSG00000240224	UGT1A5	ortholog_many2many	49.8134		ENSMUSG00000090145	Ugt1a6b	ortholog_many2many	53.1716	0	ENSGALG00000031157		ortholog_many2many	16.791	0	ENSXETG00000010908		ortholog_many2many	36.0075	0
ENSDARG00000006220	ugt1a6	ENSG00000241119	UGT1A9	ortholog_many2many	49.8134		ENSMUSG00000090145	Ugt1a6b	ortholog_many2many	53.1716	0	ENSGALG00000031157		ortholog_many2many	16.791	0	ENSXETG00000033455		ortholog_many2many	22.0149	0
ENSDARG00000006220	ugt1a6	ENSG00000241119	UGT1A9	ortholog_many2many	49.8134		ENSMUSG00000090145	Ugt1a6b	ortholog_many2many	53.1716	0	ENSGALG00000031157		ortholog_many2many	16.791	0	ENSXETG00000004890	ugt1a6	ortholog_many2many	46.6418	0
ENSDARG00000006220	ugt1a6	ENSG00000241119	UGT1A9	ortholog_many2many	49.8134		ENSMUSG00000090145	Ugt1a6b	ortholog_many2many	53.1716	0	ENSGALG00000031157		ortholog_many2many	16.791	0	ENSXETG00000030758		ortholog_many2many	49.0672	1
ENSDARG00000006220	ugt1a6	ENSG00000241119	UGT1A9	ortholog_many2many	49.8134		ENSMUSG00000090145	Ugt1a6b	ortholog_many2many	53.1716	0	ENSGALG00000031157		ortholog_many2many	16.791	0	ENSXETG00000010908		ortholog_many2many	36.0075	0
ENSDARG00000006220	ugt1a6	ENSG00000244122	UGT1A7	ortholog_many2many	49.4403		ENSMUSG00000090145	Ugt1a6b	ortholog_many2many	53.1716	0	ENSGALG00000031157		ortholog_many2many	16.791	0	ENSXETG00000033455		ortholog_many2many	22.0149	0
ENSDARG00000006220	ugt1a6	ENSG00000244122	UGT1A7	ortholog_many2many	49.4403		ENSMUSG00000090145	Ugt1a6b	ortholog_many2many	53.1716	0	ENSGALG00000031157		ortholog_many2many	16.791	0	ENSXETG00000004890	ugt1a6	ortholog_many2many	46.6418	0
ENSDARG00000006220	ugt1a6	ENSG00000244122	UGT1A7	ortholog_many2many	49.4403		ENSMUSG00000090145	Ugt1a6b	ortholog_many2many	53.1716	0	ENSGALG00000031157		ortholog_many2many	16.791	0	ENSXETG00000030758		ortholog_many2many	49.0672	1
ENSDARG00000006220	ugt1a6	ENSG00000244122	UGT1A7	ortholog_many2many	49.4403		ENSMUSG00000090145	Ugt1a6b	ortholog_many2many	53.1716	0	ENSGALG00000031157		ortholog_many2many	16.791	0	ENSXETG00000010908		ortholog_many2many	36.0075	0
ENSDARG00000006220	ugt1a6	ENSG00000241635	UGT1A1	ortholog_many2many	48.8806		ENSMUSG00000090145	Ugt1a6b	ortholog_many2many	53.1716	0	ENSGALG00000031157		ortholog_many2many	16.791	0	ENSXETG00000033455		ortholog_many2many	22.0149	0
ENSDARG00000006220	ugt1a6	ENSG00000241635	UGT1A1	ortholog_many2many	48.8806		ENSMUSG00000090145	Ugt1a6b	ortholog_many2many	53.1716	0	ENSGALG00000031157		ortholog_many2many	16.791	0	ENSXETG00000004890	ugt1a6	ortholog_many2many	46.6418	0
ENSDARG00000006220	ugt1a6	ENSG00000241635	UGT1A1	ortholog_many2many	48.8806		ENSMUSG00000090145	Ugt1a6b	ortholog_many2many	53.1716	0	ENSGALG00000031157		ortholog_many2many	16.791	0	ENSXETG00000030758		ortholog_many2many	49.0672	1
ENSDARG00000006220	ugt1a6	ENSG00000241635	UGT1A1	ortholog_many2many	48.8806		ENSMUSG00000090145	Ugt1a6b	ortholog_many2many	53.1716	0	ENSGALG00000031157		ortholog_many2many	16.791	0	ENSXETG00000010908		ortholog_many2many	36.0075	0
ENSDARG00000006220	ugt1a6	ENSG00000242515	UGT1A10	ortholog_many2many	48.694		ENSMUSG00000090145	Ugt1a6b	ortholog_many2many	53.1716	0	ENSGALG00000031157		ortholog_many2many	16.791	0	ENSXETG00000033455		ortholog_many2many	22.0149	0
ENSDARG00000006220	ugt1a6	ENSG00000242515	UGT1A10	ortholog_many2many	48.694		ENSMUSG00000090145	Ugt1a6b	ortholog_many2many	53.1716	0	ENSGALG00000031157		ortholog_many2many	16.791	0	ENSXETG00000004890	ugt1a6	ortholog_many2many	46.6418	0
ENSDARG00000006220	ugt1a6	ENSG00000242515	UGT1A10	ortholog_many2many	48.694		ENSMUSG00000090145	Ugt1a6b	ortholog_many2many	53.1716	0	ENSGALG00000031157		ortholog_many2many	16.791	0	ENSXETG00000030758		ortholog_many2many	49.0672	1
ENSDARG00000006220	ugt1a6	ENSG00000242515	UGT1A10	ortholog_many2many	48.694		ENSMUSG00000090145	Ugt1a6b	ortholog_many2many	53.1716	0	ENSGALG00000031157		ortholog_many2many	16.791	0	ENSXETG00000010908		ortholog_many2many	36.0075	0
ENSDARG00000006220	ugt1a6	ENSG00000244474	UGT1A4	ortholog_many2many	49.6269		ENSMUSG00000090145	Ugt1a6b	ortholog_many2many	53.1716	0	ENSGALG00000031157		ortholog_many2many	16.791	0	ENSXETG00000033455		ortholog_many2many	22.0149	0
ENSDARG00000006220	ugt1a6	ENSG00000244474	UGT1A4	ortholog_many2many	49.6269		ENSMUSG00000090145	Ugt1a6b	ortholog_many2many	53.1716	0	ENSGALG00000031157		ortholog_many2many	16.791	0	ENSXETG00000004890	ugt1a6	ortholog_many2many	46.6418	0
ENSDARG00000006220	ugt1a6	ENSG00000244474	UGT1A4	ortholog_many2many	49.6269		ENSMUSG00000090145	Ugt1a6b	ortholog_many2many	53.1716	0	ENSGALG00000031157		ortholog_many2many	16.791	0	ENSXETG00000030758		ortholog_many2many	49.0672	1
ENSDARG00000006220	ugt1a6	ENSG00000244474	UGT1A4	ortholog_many2many	49.6269		ENSMUSG00000090145	Ugt1a6b	ortholog_many2many	53.1716	0	ENSGALG00000031157		ortholog_many2many	16.791	0	ENSXETG00000010908		ortholog_many2many	36.0075	0
ENSDARG00000006220	ugt1a6	ENSG00000242366	UGT1A8	ortholog_many2many	49.4403		ENSMUSG00000089960	Ugt1a1	ortholog_many2many	51.306	0	ENSGALG00000031157		ortholog_many2many	16.791	0	ENSXETG00000033455		ortholog_many2many	22.0149	0
ENSDARG00000006220	ugt1a6	ENSG00000242366	UGT1A8	ortholog_many2many	49.4403		ENSMUSG00000089960	Ugt1a1	ortholog_many2many	51.306	0	ENSGALG00000031157		ortholog_many2many	16.791	0	ENSXETG00000004890	ugt1a6	ortholog_many2many	46.6418	0
ENSDARG00000006220	ugt1a6	ENSG00000242366	UGT1A8	ortholog_many2many	49.4403		ENSMUSG00000089960	Ugt1a1	ortholog_many2many	51.306	0	ENSGALG00000031157		ortholog_many2many	16.791	0	ENSXETG00000030758		ortholog_many2many	49.0672	1
ENSDARG00000006220	ugt1a6	ENSG00000242366	UGT1A8	ortholog_many2many	49.4403		ENSMUSG00000089960	Ugt1a1	ortholog_many2many	51.306	0	ENSGALG00000031157		ortholog_many2many	16.791	0	ENSXETG00000010908		ortholog_many2many	36.0075	0
ENSDARG00000006220	ugt1a6	ENSG00000243135	UGT1A3	ortholog_many2many	50.5597		ENSMUSG00000089960	Ugt1a1	ortholog_many2many	51.306	0	ENSGALG00000031157		ortholog_many2many	16.791	0	ENSXETG00000033455		ortholog_many2many	22.0149	0
ENSDARG00000006220	ugt1a6	ENSG00000243135	UGT1A3	ortholog_many2many	50.5597		ENSMUSG00000089960	Ugt1a1	ortholog_many2many	51.306	0	ENSGALG00000031157		ortholog_many2many	16.791	0	ENSXETG00000004890	ugt1a6	ortholog_many2many	46.6418	0
ENSDARG00000006220	ugt1a6	ENSG00000243135	UGT1A3	ortholog_many2many	50.5597		ENSMUSG00000089960	Ugt1a1	ortholog_many2many	51.306	0	ENSGALG00000031157		ortholog_many2many	16.791	0	ENSXETG00000030758		ortholog_many2many	49.0672	1
ENSDARG00000006220	ugt1a6	ENSG00000243135	UGT1A3	ortholog_many2many	50.5597		ENSMUSG00000089960	Ugt1a1	ortholog_many2many	51.306	0	ENSGALG00000031157		ortholog_many2many	16.791	0	ENSXETG00000010908		ortholog_many2many	36.0075	0
ENSDARG00000006220	ugt1a6	ENSG00000167165	UGT1A6	ortholog_many2many	50.1866		ENSMUSG00000089960	Ugt1a1	ortholog_many2many	51.306	0	ENSGALG00000031157		ortholog_many2many	16.791	0	ENSXETG00000033455		ortholog_many2many	22.0149	0
ENSDARG00000006220	ugt1a6	ENSG00000167165	UGT1A6	ortholog_many2many	50.1866		ENSMUSG00000089960	Ugt1a1	ortholog_many2many	51.306	0	ENSGALG00000031157		ortholog_many2many	16.791	0	ENSXETG00000004890	ugt1a6	ortholog_many2many	46.6418	0
ENSDARG00000006220	ugt1a6	ENSG00000167165	UGT1A6	ortholog_many2many	50.1866		ENSMUSG00000089960	Ugt1a1	ortholog_many2many	51.306	0	ENSGALG00000031157		ortholog_many2many	16.791	0	ENSXETG00000030758		ortholog_many2many	49.0672	1
ENSDARG00000006220	ugt1a6	ENSG00000167165	UGT1A6	ortholog_many2many	50.1866		ENSMUSG00000089960	Ugt1a1	ortholog_many2many	51.306	0	ENSGALG00000031157		ortholog_many2many	16.791	0	ENSXETG00000010908		ortholog_many2many	36.0075	0
ENSDARG00000006220	ugt1a6	ENSG00000240224	UGT1A5	ortholog_many2many	49.8134		ENSMUSG00000089960	Ugt1a1	ortholog_many2many	51.306	0	ENSGALG00000031157		ortholog_many2many	16.791	0	ENSXETG00000033455		ortholog_many2many	22.0149	0
ENSDARG00000006220	ugt1a6	ENSG00000240224	UGT1A5	ortholog_many2many	49.8134		ENSMUSG00000089960	Ugt1a1	ortholog_many2many	51.306	0	ENSGALG00000031157		ortholog_many2many	16.791	0	ENSXETG00000004890	ugt1a6	ortholog_many2many	46.6418	0
ENSDARG00000006220	ugt1a6	ENSG00000240224	UGT1A5	ortholog_many2many	49.8134		ENSMUSG00000089960	Ugt1a1	ortholog_many2many	51.306	0	ENSGALG00000031157		ortholog_many2many	16.791	0	ENSXETG00000030758		ortholog_many2many	49.0672	1
ENSDARG00000006220	ugt1a6	ENSG00000240224	UGT1A5	ortholog_many2many	49.8134		ENSMUSG00000089960	Ugt1a1	ortholog_many2many	51.306	0	ENSGALG00000031157		ortholog_many2many	16.791	0	ENSXETG00000010908		ortholog_many2many	36.0075	0
ENSDARG00000006220	ugt1a6	ENSG00000241119	UGT1A9	ortholog_many2many	49.8134		ENSMUSG00000089960	Ugt1a1	ortholog_many2many	51.306	0	ENSGALG00000031157		ortholog_many2many	16.791	0	ENSXETG00000033455		ortholog_many2many	22.0149	0
ENSDARG00000006220	ugt1a6	ENSG00000241119	UGT1A9	ortholog_many2many	49.8134		ENSMUSG00000089960	Ugt1a1	ortholog_many2many	51.306	0	ENSGALG00000031157		ortholog_many2many	16.791	0	ENSXETG00000004890	ugt1a6	ortholog_many2many	46.6418	0
ENSDARG00000006220	ugt1a6	ENSG00000241119	UGT1A9	ortholog_many2many	49.8134		ENSMUSG00000089960	Ugt1a1	ortholog_many2many	51.306	0	ENSGALG00000031157		ortholog_many2many	16.791	0	ENSXETG00000030758		ortholog_many2many	49.0672	1
ENSDARG00000006220	ugt1a6	ENSG00000241119	UGT1A9	ortholog_many2many	49.8134		ENSMUSG00000089960	Ugt1a1	ortholog_many2many	51.306	0	ENSGALG00000031157		ortholog_many2many	16.791	0	ENSXETG00000010908		ortholog_many2many	36.0075	0
ENSDARG00000006220	ugt1a6	ENSG00000244122	UGT1A7	ortholog_many2many	49.4403		ENSMUSG00000089960	Ugt1a1	ortholog_many2many	51.306	0	ENSGALG00000031157		ortholog_many2many	16.791	0	ENSXETG00000033455		ortholog_many2many	22.0149	0
ENSDARG00000006220	ugt1a6	ENSG00000244122	UGT1A7	ortholog_many2many	49.4403		ENSMUSG00000089960	Ugt1a1	ortholog_many2many	51.306	0	ENSGALG00000031157		ortholog_many2many	16.791	0	ENSXETG00000004890	ugt1a6	ortholog_many2many	46.6418	0
ENSDARG00000006220	ugt1a6	ENSG00000244122	UGT1A7	ortholog_many2many	49.4403		ENSMUSG00000089960	Ugt1a1	ortholog_many2many	51.306	0	ENSGALG00000031157		ortholog_many2many	16.791	0	ENSXETG00000030758		ortholog_many2many	49.0672	1
ENSDARG00000006220	ugt1a6	ENSG00000244122	UGT1A7	ortholog_many2many	49.4403		ENSMUSG00000089960	Ugt1a1	ortholog_many2many	51.306	0	ENSGALG00000031157		ortholog_many2many	16.791	0	ENSXETG00000010908		ortholog_many2many	36.0075	0
ENSDARG00000006220	ugt1a6	ENSG00000241635	UGT1A1	ortholog_many2many	48.8806		ENSMUSG00000089960	Ugt1a1	ortholog_many2many	51.306	0	ENSGALG00000031157		ortholog_many2many	16.791	0	ENSXETG00000033455		ortholog_many2many	22.0149	0
ENSDARG00000006220	ugt1a6	ENSG00000241635	UGT1A1	ortholog_many2many	48.8806		ENSMUSG00000089960	Ugt1a1	ortholog_many2many	51.306	0	ENSGALG00000031157		ortholog_many2many	16.791	0	ENSXETG00000004890	ugt1a6	ortholog_many2many	46.6418	0
ENSDARG00000006220	ugt1a6	ENSG00000241635	UGT1A1	ortholog_many2many	48.8806		ENSMUSG00000089960	Ugt1a1	ortholog_many2many	51.306	0	ENSGALG00000031157		ortholog_many2many	16.791	0	ENSXETG00000030758		ortholog_many2many	49.0672	1
ENSDARG00000006220	ugt1a6	ENSG00000241635	UGT1A1	ortholog_many2many	48.8806		ENSMUSG00000089960	Ugt1a1	ortholog_many2many	51.306	0	ENSGALG00000031157		ortholog_many2many	16.791	0	ENSXETG00000010908		ortholog_many2many	36.0075	0
ENSDARG00000006220	ugt1a6	ENSG00000242515	UGT1A10	ortholog_many2many	48.694		ENSMUSG00000089960	Ugt1a1	ortholog_many2many	51.306	0	ENSGALG00000031157		ortholog_many2many	16.791	0	ENSXETG00000033455		ortholog_many2many	22.0149	0
ENSDARG00000006220	ugt1a6	ENSG00000242515	UGT1A10	ortholog_many2many	48.694		ENSMUSG00000089960	Ugt1a1	ortholog_many2many	51.306	0	ENSGALG00000031157		ortholog_many2many	16.791	0	ENSXETG00000004890	ugt1a6	ortholog_many2many	46.6418	0
ENSDARG00000006220	ugt1a6	ENSG00000242515	UGT1A10	ortholog_many2many	48.694		ENSMUSG00000089960	Ugt1a1	ortholog_many2many	51.306	0	ENSGALG00000031157		ortholog_many2many	16.791	0	ENSXETG00000030758		ortholog_many2many	49.0672	1
ENSDARG00000006220	ugt1a6	ENSG00000242515	UGT1A10	ortholog_many2many	48.694		ENSMUSG00000089960	Ugt1a1	ortholog_many2many	51.306	0	ENSGALG00000031157		ortholog_many2many	16.791	0	ENSXETG00000010908		ortholog_many2many	36.0075	0
ENSDARG00000006220	ugt1a6	ENSG00000244474	UGT1A4	ortholog_many2many	49.6269		ENSMUSG00000089960	Ugt1a1	ortholog_many2many	51.306	0	ENSGALG00000031157		ortholog_many2many	16.791	0	ENSXETG00000033455		ortholog_many2many	22.0149	0
ENSDARG00000006220	ugt1a6	ENSG00000244474	UGT1A4	ortholog_many2many	49.6269		ENSMUSG00000089960	Ugt1a1	ortholog_many2many	51.306	0	ENSGALG00000031157		ortholog_many2many	16.791	0	ENSXETG00000004890	ugt1a6	ortholog_many2many	46.6418	0
ENSDARG00000006220	ugt1a6	ENSG00000244474	UGT1A4	ortholog_many2many	49.6269		ENSMUSG00000089960	Ugt1a1	ortholog_many2many	51.306	0	ENSGALG00000031157		ortholog_many2many	16.791	0	ENSXETG00000030758		ortholog_many2many	49.0672	1
ENSDARG00000006220	ugt1a6	ENSG00000244474	UGT1A4	ortholog_many2many	49.6269		ENSMUSG00000089960	Ugt1a1	ortholog_many2many	51.306	0	ENSGALG00000031157		ortholog_many2many	16.791	0	ENSXETG00000010908		ortholog_many2many	36.0075	0
ENSDARG00000006220	ugt1a6	ENSG00000242366	UGT1A8	ortholog_many2many	49.4403		ENSMUSG00000054545	Ugt1a6a	ortholog_many2many	52.6119	0	ENSGALG00000031157		ortholog_many2many	16.791	0	ENSXETG00000033455		ortholog_many2many	22.0149	0
ENSDARG00000006220	ugt1a6	ENSG00000242366	UGT1A8	ortholog_many2many	49.4403		ENSMUSG00000054545	Ugt1a6a	ortholog_many2many	52.6119	0	ENSGALG00000031157		ortholog_many2many	16.791	0	ENSXETG00000004890	ugt1a6	ortholog_many2many	46.6418	0
ENSDARG00000006220	ugt1a6	ENSG00000242366	UGT1A8	ortholog_many2many	49.4403		ENSMUSG00000054545	Ugt1a6a	ortholog_many2many	52.6119	0	ENSGALG00000031157		ortholog_many2many	16.791	0	ENSXETG00000030758		ortholog_many2many	49.0672	1
ENSDARG00000006220	ugt1a6	ENSG00000242366	UGT1A8	ortholog_many2many	49.4403		ENSMUSG00000054545	Ugt1a6a	ortholog_many2many	52.6119	0	ENSGALG00000031157		ortholog_many2many	16.791	0	ENSXETG00000010908		ortholog_many2many	36.0075	0
ENSDARG00000006220	ugt1a6	ENSG00000243135	UGT1A3	ortholog_many2many	50.5597		ENSMUSG00000054545	Ugt1a6a	ortholog_many2many	52.6119	0	ENSGALG00000031157		ortholog_many2many	16.791	0	ENSXETG00000033455		ortholog_many2many	22.0149	0
ENSDARG00000006220	ugt1a6	ENSG00000243135	UGT1A3	ortholog_many2many	50.5597		ENSMUSG00000054545	Ugt1a6a	ortholog_many2many	52.6119	0	ENSGALG00000031157		ortholog_many2many	16.791	0	ENSXETG00000004890	ugt1a6	ortholog_many2many	46.6418	0
ENSDARG00000006220	ugt1a6	ENSG00000243135	UGT1A3	ortholog_many2many	50.5597		ENSMUSG00000054545	Ugt1a6a	ortholog_many2many	52.6119	0	ENSGALG00000031157		ortholog_many2many	16.791	0	ENSXETG00000030758		ortholog_many2many	49.0672	1
ENSDARG00000006220	ugt1a6	ENSG00000243135	UGT1A3	ortholog_many2many	50.5597		ENSMUSG00000054545	Ugt1a6a	ortholog_many2many	52.6119	0	ENSGALG00000031157		ortholog_many2many	16.791	0	ENSXETG00000010908		ortholog_many2many	36.0075	0
ENSDARG00000006220	ugt1a6	ENSG00000167165	UGT1A6	ortholog_many2many	50.1866		ENSMUSG00000054545	Ugt1a6a	ortholog_many2many	52.6119	0	ENSGALG00000031157		ortholog_many2many	16.791	0	ENSXETG00000033455		ortholog_many2many	22.0149	0
ENSDARG00000006220	ugt1a6	ENSG00000167165	UGT1A6	ortholog_many2many	50.1866		ENSMUSG00000054545	Ugt1a6a	ortholog_many2many	52.6119	0	ENSGALG00000031157		ortholog_many2many	16.791	0	ENSXETG00000004890	ugt1a6	ortholog_many2many	46.6418	0
ENSDARG00000006220	ugt1a6	ENSG00000167165	UGT1A6	ortholog_many2many	50.1866		ENSMUSG00000054545	Ugt1a6a	ortholog_many2many	52.6119	0	ENSGALG00000031157		ortholog_many2many	16.791	0	ENSXETG00000030758		ortholog_many2many	49.0672	1
ENSDARG00000006220	ugt1a6	ENSG00000167165	UGT1A6	ortholog_many2many	50.1866		ENSMUSG00000054545	Ugt1a6a	ortholog_many2many	52.6119	0	ENSGALG00000031157		ortholog_many2many	16.791	0	ENSXETG00000010908		ortholog_many2many	36.0075	0
ENSDARG00000006220	ugt1a6	ENSG00000240224	UGT1A5	ortholog_many2many	49.8134		ENSMUSG00000054545	Ugt1a6a	ortholog_many2many	52.6119	0	ENSGALG00000031157		ortholog_many2many	16.791	0	ENSXETG00000033455		ortholog_many2many	22.0149	0
ENSDARG00000006220	ugt1a6	ENSG00000240224	UGT1A5	ortholog_many2many	49.8134		ENSMUSG00000054545	Ugt1a6a	ortholog_many2many	52.6119	0	ENSGALG00000031157		ortholog_many2many	16.791	0	ENSXETG00000004890	ugt1a6	ortholog_many2many	46.6418	0
ENSDARG00000006220	ugt1a6	ENSG00000240224	UGT1A5	ortholog_many2many	49.8134		ENSMUSG00000054545	Ugt1a6a	ortholog_many2many	52.6119	0	ENSGALG00000031157		ortholog_many2many	16.791	0	ENSXETG00000030758		ortholog_many2many	49.0672	1
ENSDARG00000006220	ugt1a6	ENSG00000240224	UGT1A5	ortholog_many2many	49.8134		ENSMUSG00000054545	Ugt1a6a	ortholog_many2many	52.6119	0	ENSGALG00000031157		ortholog_many2many	16.791	0	ENSXETG00000010908		ortholog_many2many	36.0075	0
ENSDARG00000006220	ugt1a6	ENSG00000241119	UGT1A9	ortholog_many2many	49.8134		ENSMUSG00000054545	Ugt1a6a	ortholog_many2many	52.6119	0	ENSGALG00000031157		ortholog_many2many	16.791	0	ENSXETG00000033455		ortholog_many2many	22.0149	0
ENSDARG00000006220	ugt1a6	ENSG00000241119	UGT1A9	ortholog_many2many	49.8134		ENSMUSG00000054545	Ugt1a6a	ortholog_many2many	52.6119	0	ENSGALG00000031157		ortholog_many2many	16.791	0	ENSXETG00000004890	ugt1a6	ortholog_many2many	46.6418	0
ENSDARG00000006220	ugt1a6	ENSG00000241119	UGT1A9	ortholog_many2many	49.8134		ENSMUSG00000054545	Ugt1a6a	ortholog_many2many	52.6119	0	ENSGALG00000031157		ortholog_many2many	16.791	0	ENSXETG00000030758		ortholog_many2many	49.0672	1
ENSDARG00000006220	ugt1a6	ENSG00000241119	UGT1A9	ortholog_many2many	49.8134		ENSMUSG00000054545	Ugt1a6a	ortholog_many2many	52.6119	0	ENSGALG00000031157		ortholog_many2many	16.791	0	ENSXETG00000010908		ortholog_many2many	36.0075	0
ENSDARG00000006220	ugt1a6	ENSG00000244122	UGT1A7	ortholog_many2many	49.4403		ENSMUSG00000054545	Ugt1a6a	ortholog_many2many	52.6119	0	ENSGALG00000031157		ortholog_many2many	16.791	0	ENSXETG00000033455		ortholog_many2many	22.0149	0
ENSDARG00000006220	ugt1a6	ENSG00000244122	UGT1A7	ortholog_many2many	49.4403		ENSMUSG00000054545	Ugt1a6a	ortholog_many2many	52.6119	0	ENSGALG00000031157		ortholog_many2many	16.791	0	ENSXETG00000004890	ugt1a6	ortholog_many2many	46.6418	0
ENSDARG00000006220	ugt1a6	ENSG00000244122	UGT1A7	ortholog_many2many	49.4403		ENSMUSG00000054545	Ugt1a6a	ortholog_many2many	52.6119	0	ENSGALG00000031157		ortholog_many2many	16.791	0	ENSXETG00000030758		ortholog_many2many	49.0672	1
ENSDARG00000006220	ugt1a6	ENSG00000244122	UGT1A7	ortholog_many2many	49.4403		ENSMUSG00000054545	Ugt1a6a	ortholog_many2many	52.6119	0	ENSGALG00000031157		ortholog_many2many	16.791	0	ENSXETG00000010908		ortholog_many2many	36.0075	0
ENSDARG00000006220	ugt1a6	ENSG00000241635	UGT1A1	ortholog_many2many	48.8806		ENSMUSG00000054545	Ugt1a6a	ortholog_many2many	52.6119	0	ENSGALG00000031157		ortholog_many2many	16.791	0	ENSXETG00000033455		ortholog_many2many	22.0149	0
ENSDARG00000006220	ugt1a6	ENSG00000241635	UGT1A1	ortholog_many2many	48.8806		ENSMUSG00000054545	Ugt1a6a	ortholog_many2many	52.6119	0	ENSGALG00000031157		ortholog_many2many	16.791	0	ENSXETG00000004890	ugt1a6	ortholog_many2many	46.6418	0
ENSDARG00000006220	ugt1a6	ENSG00000241635	UGT1A1	ortholog_many2many	48.8806		ENSMUSG00000054545	Ugt1a6a	ortholog_many2many	52.6119	0	ENSGALG00000031157		ortholog_many2many	16.791	0	ENSXETG00000030758		ortholog_many2many	49.0672	1
ENSDARG00000006220	ugt1a6	ENSG00000241635	UGT1A1	ortholog_many2many	48.8806		ENSMUSG00000054545	Ugt1a6a	ortholog_many2many	52.6119	0	ENSGALG00000031157		ortholog_many2many	16.791	0	ENSXETG00000010908		ortholog_many2many	36.0075	0
ENSDARG00000006220	ugt1a6	ENSG00000242515	UGT1A10	ortholog_many2many	48.694		ENSMUSG00000054545	Ugt1a6a	ortholog_many2many	52.6119	0	ENSGALG00000031157		ortholog_many2many	16.791	0	ENSXETG00000033455		ortholog_many2many	22.0149	0
ENSDARG00000006220	ugt1a6	ENSG00000242515	UGT1A10	ortholog_many2many	48.694		ENSMUSG00000054545	Ugt1a6a	ortholog_many2many	52.6119	0	ENSGALG00000031157		ortholog_many2many	16.791	0	ENSXETG00000004890	ugt1a6	ortholog_many2many	46.6418	0
ENSDARG00000006220	ugt1a6	ENSG00000242515	UGT1A10	ortholog_many2many	48.694		ENSMUSG00000054545	Ugt1a6a	ortholog_many2many	52.6119	0	ENSGALG00000031157		ortholog_many2many	16.791	0	ENSXETG00000030758		ortholog_many2many	49.0672	1
ENSDARG00000006220	ugt1a6	ENSG00000242515	UGT1A10	ortholog_many2many	48.694		ENSMUSG00000054545	Ugt1a6a	ortholog_many2many	52.6119	0	ENSGALG00000031157		ortholog_many2many	16.791	0	ENSXETG00000010908		ortholog_many2many	36.0075	0
ENSDARG00000006220	ugt1a6	ENSG00000244474	UGT1A4	ortholog_many2many	49.6269		ENSMUSG00000054545	Ugt1a6a	ortholog_many2many	52.6119	0	ENSGALG00000031157		ortholog_many2many	16.791	0	ENSXETG00000033455		ortholog_many2many	22.0149	0
ENSDARG00000006220	ugt1a6	ENSG00000244474	UGT1A4	ortholog_many2many	49.6269		ENSMUSG00000054545	Ugt1a6a	ortholog_many2many	52.6119	0	ENSGALG00000031157		ortholog_many2many	16.791	0	ENSXETG00000004890	ugt1a6	ortholog_many2many	46.6418	0
ENSDARG00000006220	ugt1a6	ENSG00000244474	UGT1A4	ortholog_many2many	49.6269		ENSMUSG00000054545	Ugt1a6a	ortholog_many2many	52.6119	0	ENSGALG00000031157		ortholog_many2many	16.791	0	ENSXETG00000030758		ortholog_many2many	49.0672	1
ENSDARG00000006220	ugt1a6	ENSG00000244474	UGT1A4	ortholog_many2many	49.6269		ENSMUSG00000054545	Ugt1a6a	ortholog_many2many	52.6119	0	ENSGALG00000031157		ortholog_many2many	16.791	0	ENSXETG00000010908		ortholog_many2many	36.0075	0
ENSDARG00000006220	ugt1a6	ENSG00000242366	UGT1A8	ortholog_many2many	49.4403		ENSMUSG00000089943	Ugt1a5	ortholog_many2many	51.1194	1	ENSGALG00000031157		ortholog_many2many	16.791	0	ENSXETG00000033455		ortholog_many2many	22.0149	0
ENSDARG00000006220	ugt1a6	ENSG00000242366	UGT1A8	ortholog_many2many	49.4403		ENSMUSG00000089943	Ugt1a5	ortholog_many2many	51.1194	1	ENSGALG00000031157		ortholog_many2many	16.791	0	ENSXETG00000004890	ugt1a6	ortholog_many2many	46.6418	0
ENSDARG00000006220	ugt1a6	ENSG00000242366	UGT1A8	ortholog_many2many	49.4403		ENSMUSG00000089943	Ugt1a5	ortholog_many2many	51.1194	1	ENSGALG00000031157		ortholog_many2many	16.791	0	ENSXETG00000030758		ortholog_many2many	49.0672	1
ENSDARG00000006220	ugt1a6	ENSG00000242366	UGT1A8	ortholog_many2many	49.4403		ENSMUSG00000089943	Ugt1a5	ortholog_many2many	51.1194	1	ENSGALG00000031157		ortholog_many2many	16.791	0	ENSXETG00000010908		ortholog_many2many	36.0075	0
ENSDARG00000006220	ugt1a6	ENSG00000243135	UGT1A3	ortholog_many2many	50.5597		ENSMUSG00000089943	Ugt1a5	ortholog_many2many	51.1194	1	ENSGALG00000031157		ortholog_many2many	16.791	0	ENSXETG00000033455		ortholog_many2many	22.0149	0
ENSDARG00000006220	ugt1a6	ENSG00000243135	UGT1A3	ortholog_many2many	50.5597		ENSMUSG00000089943	Ugt1a5	ortholog_many2many	51.1194	1	ENSGALG00000031157		ortholog_many2many	16.791	0	ENSXETG00000004890	ugt1a6	ortholog_many2many	46.6418	0
ENSDARG00000006220	ugt1a6	ENSG00000243135	UGT1A3	ortholog_many2many	50.5597		ENSMUSG00000089943	Ugt1a5	ortholog_many2many	51.1194	1	ENSGALG00000031157		ortholog_many2many	16.791	0	ENSXETG00000030758		ortholog_many2many	49.0672	1
ENSDARG00000006220	ugt1a6	ENSG00000243135	UGT1A3	ortholog_many2many	50.5597		ENSMUSG00000089943	Ugt1a5	ortholog_many2many	51.1194	1	ENSGALG00000031157		ortholog_many2many	16.791	0	ENSXETG00000010908		ortholog_many2many	36.0075	0
ENSDARG00000006220	ugt1a6	ENSG00000167165	UGT1A6	ortholog_many2many	50.1866		ENSMUSG00000089943	Ugt1a5	ortholog_many2many	51.1194	1	ENSGALG00000031157		ortholog_many2many	16.791	0	ENSXETG00000033455		ortholog_many2many	22.0149	0
ENSDARG00000006220	ugt1a6	ENSG00000167165	UGT1A6	ortholog_many2many	50.1866		ENSMUSG00000089943	Ugt1a5	ortholog_many2many	51.1194	1	ENSGALG00000031157		ortholog_many2many	16.791	0	ENSXETG00000004890	ugt1a6	ortholog_many2many	46.6418	0
ENSDARG00000006220	ugt1a6	ENSG00000167165	UGT1A6	ortholog_many2many	50.1866		ENSMUSG00000089943	Ugt1a5	ortholog_many2many	51.1194	1	ENSGALG00000031157		ortholog_many2many	16.791	0	ENSXETG00000030758		ortholog_many2many	49.0672	1
ENSDARG00000006220	ugt1a6	ENSG00000167165	UGT1A6	ortholog_many2many	50.1866		ENSMUSG00000089943	Ugt1a5	ortholog_many2many	51.1194	1	ENSGALG00000031157		ortholog_many2many	16.791	0	ENSXETG00000010908		ortholog_many2many	36.0075	0
ENSDARG00000006220	ugt1a6	ENSG00000240224	UGT1A5	ortholog_many2many	49.8134		ENSMUSG00000089943	Ugt1a5	ortholog_many2many	51.1194	1	ENSGALG00000031157		ortholog_many2many	16.791	0	ENSXETG00000033455		ortholog_many2many	22.0149	0
ENSDARG00000006220	ugt1a6	ENSG00000240224	UGT1A5	ortholog_many2many	49.8134		ENSMUSG00000089943	Ugt1a5	ortholog_many2many	51.1194	1	ENSGALG00000031157		ortholog_many2many	16.791	0	ENSXETG00000004890	ugt1a6	ortholog_many2many	46.6418	0
ENSDARG00000006220	ugt1a6	ENSG00000240224	UGT1A5	ortholog_many2many	49.8134		ENSMUSG00000089943	Ugt1a5	ortholog_many2many	51.1194	1	ENSGALG00000031157		ortholog_many2many	16.791	0	ENSXETG00000030758		ortholog_many2many	49.0672	1
ENSDARG00000006220	ugt1a6	ENSG00000240224	UGT1A5	ortholog_many2many	49.8134		ENSMUSG00000089943	Ugt1a5	ortholog_many2many	51.1194	1	ENSGALG00000031157		ortholog_many2many	16.791	0	ENSXETG00000010908		ortholog_many2many	36.0075	0
ENSDARG00000006220	ugt1a6	ENSG00000241119	UGT1A9	ortholog_many2many	49.8134		ENSMUSG00000089943	Ugt1a5	ortholog_many2many	51.1194	1	ENSGALG00000031157		ortholog_many2many	16.791	0	ENSXETG00000033455		ortholog_many2many	22.0149	0
ENSDARG00000006220	ugt1a6	ENSG00000241119	UGT1A9	ortholog_many2many	49.8134		ENSMUSG00000089943	Ugt1a5	ortholog_many2many	51.1194	1	ENSGALG00000031157		ortholog_many2many	16.791	0	ENSXETG00000004890	ugt1a6	ortholog_many2many	46.6418	0
ENSDARG00000006220	ugt1a6	ENSG00000241119	UGT1A9	ortholog_many2many	49.8134		ENSMUSG00000089943	Ugt1a5	ortholog_many2many	51.1194	1	ENSGALG00000031157		ortholog_many2many	16.791	0	ENSXETG00000030758		ortholog_many2many	49.0672	1
ENSDARG00000006220	ugt1a6	ENSG00000241119	UGT1A9	ortholog_many2many	49.8134		ENSMUSG00000089943	Ugt1a5	ortholog_many2many	51.1194	1	ENSGALG00000031157		ortholog_many2many	16.791	0	ENSXETG00000010908		ortholog_many2many	36.0075	0
ENSDARG00000006220	ugt1a6	ENSG00000244122	UGT1A7	ortholog_many2many	49.4403		ENSMUSG00000089943	Ugt1a5	ortholog_many2many	51.1194	1	ENSGALG00000031157		ortholog_many2many	16.791	0	ENSXETG00000033455		ortholog_many2many	22.0149	0
ENSDARG00000006220	ugt1a6	ENSG00000244122	UGT1A7	ortholog_many2many	49.4403		ENSMUSG00000089943	Ugt1a5	ortholog_many2many	51.1194	1	ENSGALG00000031157		ortholog_many2many	16.791	0	ENSXETG00000004890	ugt1a6	ortholog_many2many	46.6418	0
ENSDARG00000006220	ugt1a6	ENSG00000244122	UGT1A7	ortholog_many2many	49.4403		ENSMUSG00000089943	Ugt1a5	ortholog_many2many	51.1194	1	ENSGALG00000031157		ortholog_many2many	16.791	0	ENSXETG00000030758		ortholog_many2many	49.0672	1
ENSDARG00000006220	ugt1a6	ENSG00000244122	UGT1A7	ortholog_many2many	49.4403		ENSMUSG00000089943	Ugt1a5	ortholog_many2many	51.1194	1	ENSGALG00000031157		ortholog_many2many	16.791	0	ENSXETG00000010908		ortholog_many2many	36.0075	0
ENSDARG00000006220	ugt1a6	ENSG00000241635	UGT1A1	ortholog_many2many	48.8806		ENSMUSG00000089943	Ugt1a5	ortholog_many2many	51.1194	1	ENSGALG00000031157		ortholog_many2many	16.791	0	ENSXETG00000033455		ortholog_many2many	22.0149	0
ENSDARG00000006220	ugt1a6	ENSG00000241635	UGT1A1	ortholog_many2many	48.8806		ENSMUSG00000089943	Ugt1a5	ortholog_many2many	51.1194	1	ENSGALG00000031157		ortholog_many2many	16.791	0	ENSXETG00000004890	ugt1a6	ortholog_many2many	46.6418	0
ENSDARG00000006220	ugt1a6	ENSG00000241635	UGT1A1	ortholog_many2many	48.8806		ENSMUSG00000089943	Ugt1a5	ortholog_many2many	51.1194	1	ENSGALG00000031157		ortholog_many2many	16.791	0	ENSXETG00000030758		ortholog_many2many	49.0672	1
ENSDARG00000006220	ugt1a6	ENSG00000241635	UGT1A1	ortholog_many2many	48.8806		ENSMUSG00000089943	Ugt1a5	ortholog_many2many	51.1194	1	ENSGALG00000031157		ortholog_many2many	16.791	0	ENSXETG00000010908		ortholog_many2many	36.0075	0
ENSDARG00000006220	ugt1a6	ENSG00000242515	UGT1A10	ortholog_many2many	48.694		ENSMUSG00000089943	Ugt1a5	ortholog_many2many	51.1194	1	ENSGALG00000031157		ortholog_many2many	16.791	0	ENSXETG00000033455		ortholog_many2many	22.0149	0
ENSDARG00000006220	ugt1a6	ENSG00000242515	UGT1A10	ortholog_many2many	48.694		ENSMUSG00000089943	Ugt1a5	ortholog_many2many	51.1194	1	ENSGALG00000031157		ortholog_many2many	16.791	0	ENSXETG00000004890	ugt1a6	ortholog_many2many	46.6418	0
ENSDARG00000006220	ugt1a6	ENSG00000242515	UGT1A10	ortholog_many2many	48.694		ENSMUSG00000089943	Ugt1a5	ortholog_many2many	51.1194	1	ENSGALG00000031157		ortholog_many2many	16.791	0	ENSXETG00000030758		ortholog_many2many	49.0672	1
ENSDARG00000006220	ugt1a6	ENSG00000242515	UGT1A10	ortholog_many2many	48.694		ENSMUSG00000089943	Ugt1a5	ortholog_many2many	51.1194	1	ENSGALG00000031157		ortholog_many2many	16.791	0	ENSXETG00000010908		ortholog_many2many	36.0075	0
ENSDARG00000006220	ugt1a6	ENSG00000244474	UGT1A4	ortholog_many2many	49.6269		ENSMUSG00000089943	Ugt1a5	ortholog_many2many	51.1194	1	ENSGALG00000031157		ortholog_many2many	16.791	0	ENSXETG00000033455		ortholog_many2many	22.0149	0
ENSDARG00000006220	ugt1a6	ENSG00000244474	UGT1A4	ortholog_many2many	49.6269		ENSMUSG00000089943	Ugt1a5	ortholog_many2many	51.1194	1	ENSGALG00000031157		ortholog_many2many	16.791	0	ENSXETG00000004890	ugt1a6	ortholog_many2many	46.6418	0
ENSDARG00000006220	ugt1a6	ENSG00000244474	UGT1A4	ortholog_many2many	49.6269		ENSMUSG00000089943	Ugt1a5	ortholog_many2many	51.1194	1	ENSGALG00000031157		ortholog_many2many	16.791	0	ENSXETG00000030758		ortholog_many2many	49.0672	1
ENSDARG00000006220	ugt1a6	ENSG00000244474	UGT1A4	ortholog_many2many	49.6269		ENSMUSG00000089943	Ugt1a5	ortholog_many2many	51.1194	1	ENSGALG00000031157		ortholog_many2many	16.791	0	ENSXETG00000010908		ortholog_many2many	36.0075	0
ENSDARG00000006220	ugt1a6	ENSG00000242366	UGT1A8	ortholog_many2many	49.4403		ENSMUSG00000090175	Ugt1a9	ortholog_many2many	50.3731	1	ENSGALG00000031157		ortholog_many2many	16.791	0	ENSXETG00000033455		ortholog_many2many	22.0149	0
ENSDARG00000006220	ugt1a6	ENSG00000242366	UGT1A8	ortholog_many2many	49.4403		ENSMUSG00000090175	Ugt1a9	ortholog_many2many	50.3731	1	ENSGALG00000031157		ortholog_many2many	16.791	0	ENSXETG00000004890	ugt1a6	ortholog_many2many	46.6418	0
ENSDARG00000006220	ugt1a6	ENSG00000242366	UGT1A8	ortholog_many2many	49.4403		ENSMUSG00000090175	Ugt1a9	ortholog_many2many	50.3731	1	ENSGALG00000031157		ortholog_many2many	16.791	0	ENSXETG00000030758		ortholog_many2many	49.0672	1
ENSDARG00000006220	ugt1a6	ENSG00000242366	UGT1A8	ortholog_many2many	49.4403		ENSMUSG00000090175	Ugt1a9	ortholog_many2many	50.3731	1	ENSGALG00000031157		ortholog_many2many	16.791	0	ENSXETG00000010908		ortholog_many2many	36.0075	0
ENSDARG00000006220	ugt1a6	ENSG00000243135	UGT1A3	ortholog_many2many	50.5597		ENSMUSG00000090175	Ugt1a9	ortholog_many2many	50.3731	1	ENSGALG00000031157		ortholog_many2many	16.791	0	ENSXETG00000033455		ortholog_many2many	22.0149	0
ENSDARG00000006220	ugt1a6	ENSG00000243135	UGT1A3	ortholog_many2many	50.5597		ENSMUSG00000090175	Ugt1a9	ortholog_many2many	50.3731	1	ENSGALG00000031157		ortholog_many2many	16.791	0	ENSXETG00000004890	ugt1a6	ortholog_many2many	46.6418	0
ENSDARG00000006220	ugt1a6	ENSG00000243135	UGT1A3	ortholog_many2many	50.5597		ENSMUSG00000090175	Ugt1a9	ortholog_many2many	50.3731	1	ENSGALG00000031157		ortholog_many2many	16.791	0	ENSXETG00000030758		ortholog_many2many	49.0672	1
ENSDARG00000006220	ugt1a6	ENSG00000243135	UGT1A3	ortholog_many2many	50.5597		ENSMUSG00000090175	Ugt1a9	ortholog_many2many	50.3731	1	ENSGALG00000031157		ortholog_many2many	16.791	0	ENSXETG00000010908		ortholog_many2many	36.0075	0
ENSDARG00000006220	ugt1a6	ENSG00000167165	UGT1A6	ortholog_many2many	50.1866		ENSMUSG00000090175	Ugt1a9	ortholog_many2many	50.3731	1	ENSGALG00000031157		ortholog_many2many	16.791	0	ENSXETG00000033455		ortholog_many2many	22.0149	0
ENSDARG00000006220	ugt1a6	ENSG00000167165	UGT1A6	ortholog_many2many	50.1866		ENSMUSG00000090175	Ugt1a9	ortholog_many2many	50.3731	1	ENSGALG00000031157		ortholog_many2many	16.791	0	ENSXETG00000004890	ugt1a6	ortholog_many2many	46.6418	0
ENSDARG00000006220	ugt1a6	ENSG00000167165	UGT1A6	ortholog_many2many	50.1866		ENSMUSG00000090175	Ugt1a9	ortholog_many2many	50.3731	1	ENSGALG00000031157		ortholog_many2many	16.791	0	ENSXETG00000030758		ortholog_many2many	49.0672	1
ENSDARG00000006220	ugt1a6	ENSG00000167165	UGT1A6	ortholog_many2many	50.1866		ENSMUSG00000090175	Ugt1a9	ortholog_many2many	50.3731	1	ENSGALG00000031157		ortholog_many2many	16.791	0	ENSXETG00000010908		ortholog_many2many	36.0075	0
ENSDARG00000006220	ugt1a6	ENSG00000240224	UGT1A5	ortholog_many2many	49.8134		ENSMUSG00000090175	Ugt1a9	ortholog_many2many	50.3731	1	ENSGALG00000031157		ortholog_many2many	16.791	0	ENSXETG00000033455		ortholog_many2many	22.0149	0
ENSDARG00000006220	ugt1a6	ENSG00000240224	UGT1A5	ortholog_many2many	49.8134		ENSMUSG00000090175	Ugt1a9	ortholog_many2many	50.3731	1	ENSGALG00000031157		ortholog_many2many	16.791	0	ENSXETG00000004890	ugt1a6	ortholog_many2many	46.6418	0
ENSDARG00000006220	ugt1a6	ENSG00000240224	UGT1A5	ortholog_many2many	49.8134		ENSMUSG00000090175	Ugt1a9	ortholog_many2many	50.3731	1	ENSGALG00000031157		ortholog_many2many	16.791	0	ENSXETG00000030758		ortholog_many2many	49.0672	1
ENSDARG00000006220	ugt1a6	ENSG00000240224	UGT1A5	ortholog_many2many	49.8134		ENSMUSG00000090175	Ugt1a9	ortholog_many2many	50.3731	1	ENSGALG00000031157		ortholog_many2many	16.791	0	ENSXETG00000010908		ortholog_many2many	36.0075	0
ENSDARG00000006220	ugt1a6	ENSG00000241119	UGT1A9	ortholog_many2many	49.8134		ENSMUSG00000090175	Ugt1a9	ortholog_many2many	50.3731	1	ENSGALG00000031157		ortholog_many2many	16.791	0	ENSXETG00000033455		ortholog_many2many	22.0149	0
ENSDARG00000006220	ugt1a6	ENSG00000241119	UGT1A9	ortholog_many2many	49.8134		ENSMUSG00000090175	Ugt1a9	ortholog_many2many	50.3731	1	ENSGALG00000031157		ortholog_many2many	16.791	0	ENSXETG00000004890	ugt1a6	ortholog_many2many	46.6418	0
ENSDARG00000006220	ugt1a6	ENSG00000241119	UGT1A9	ortholog_many2many	49.8134		ENSMUSG00000090175	Ugt1a9	ortholog_many2many	50.3731	1	ENSGALG00000031157		ortholog_many2many	16.791	0	ENSXETG00000030758		ortholog_many2many	49.0672	1
ENSDARG00000006220	ugt1a6	ENSG00000241119	UGT1A9	ortholog_many2many	49.8134		ENSMUSG00000090175	Ugt1a9	ortholog_many2many	50.3731	1	ENSGALG00000031157		ortholog_many2many	16.791	0	ENSXETG00000010908		ortholog_many2many	36.0075	0
ENSDARG00000006220	ugt1a6	ENSG00000244122	UGT1A7	ortholog_many2many	49.4403		ENSMUSG00000090175	Ugt1a9	ortholog_many2many	50.3731	1	ENSGALG00000031157		ortholog_many2many	16.791	0	ENSXETG00000033455		ortholog_many2many	22.0149	0
ENSDARG00000006220	ugt1a6	ENSG00000244122	UGT1A7	ortholog_many2many	49.4403		ENSMUSG00000090175	Ugt1a9	ortholog_many2many	50.3731	1	ENSGALG00000031157		ortholog_many2many	16.791	0	ENSXETG00000004890	ugt1a6	ortholog_many2many	46.6418	0
ENSDARG00000006220	ugt1a6	ENSG00000244122	UGT1A7	ortholog_many2many	49.4403		ENSMUSG00000090175	Ugt1a9	ortholog_many2many	50.3731	1	ENSGALG00000031157		ortholog_many2many	16.791	0	ENSXETG00000030758		ortholog_many2many	49.0672	1
ENSDARG00000006220	ugt1a6	ENSG00000244122	UGT1A7	ortholog_many2many	49.4403		ENSMUSG00000090175	Ugt1a9	ortholog_many2many	50.3731	1	ENSGALG00000031157		ortholog_many2many	16.791	0	ENSXETG00000010908		ortholog_many2many	36.0075	0
ENSDARG00000006220	ugt1a6	ENSG00000241635	UGT1A1	ortholog_many2many	48.8806		ENSMUSG00000090175	Ugt1a9	ortholog_many2many	50.3731	1	ENSGALG00000031157		ortholog_many2many	16.791	0	ENSXETG00000033455		ortholog_many2many	22.0149	0
ENSDARG00000006220	ugt1a6	ENSG00000241635	UGT1A1	ortholog_many2many	48.8806		ENSMUSG00000090175	Ugt1a9	ortholog_many2many	50.3731	1	ENSGALG00000031157		ortholog_many2many	16.791	0	ENSXETG00000004890	ugt1a6	ortholog_many2many	46.6418	0
ENSDARG00000006220	ugt1a6	ENSG00000241635	UGT1A1	ortholog_many2many	48.8806		ENSMUSG00000090175	Ugt1a9	ortholog_many2many	50.3731	1	ENSGALG00000031157		ortholog_many2many	16.791	0	ENSXETG00000030758		ortholog_many2many	49.0672	1
ENSDARG00000006220	ugt1a6	ENSG00000241635	UGT1A1	ortholog_many2many	48.8806		ENSMUSG00000090175	Ugt1a9	ortholog_many2many	50.3731	1	ENSGALG00000031157		ortholog_many2many	16.791	0	ENSXETG00000010908		ortholog_many2many	36.0075	0
ENSDARG00000006220	ugt1a6	ENSG00000242515	UGT1A10	ortholog_many2many	48.694		ENSMUSG00000090175	Ugt1a9	ortholog_many2many	50.3731	1	ENSGALG00000031157		ortholog_many2many	16.791	0	ENSXETG00000033455		ortholog_many2many	22.0149	0
ENSDARG00000006220	ugt1a6	ENSG00000242515	UGT1A10	ortholog_many2many	48.694		ENSMUSG00000090175	Ugt1a9	ortholog_many2many	50.3731	1	ENSGALG00000031157		ortholog_many2many	16.791	0	ENSXETG00000004890	ugt1a6	ortholog_many2many	46.6418	0
ENSDARG00000006220	ugt1a6	ENSG00000242515	UGT1A10	ortholog_many2many	48.694		ENSMUSG00000090175	Ugt1a9	ortholog_many2many	50.3731	1	ENSGALG00000031157		ortholog_many2many	16.791	0	ENSXETG00000030758		ortholog_many2many	49.0672	1
ENSDARG00000006220	ugt1a6	ENSG00000242515	UGT1A10	ortholog_many2many	48.694		ENSMUSG00000090175	Ugt1a9	ortholog_many2many	50.3731	1	ENSGALG00000031157		ortholog_many2many	16.791	0	ENSXETG00000010908		ortholog_many2many	36.0075	0
ENSDARG00000006220	ugt1a6	ENSG00000244474	UGT1A4	ortholog_many2many	49.6269		ENSMUSG00000090175	Ugt1a9	ortholog_many2many	50.3731	1	ENSGALG00000031157		ortholog_many2many	16.791	0	ENSXETG00000033455		ortholog_many2many	22.0149	0
ENSDARG00000006220	ugt1a6	ENSG00000244474	UGT1A4	ortholog_many2many	49.6269		ENSMUSG00000090175	Ugt1a9	ortholog_many2many	50.3731	1	ENSGALG00000031157		ortholog_many2many	16.791	0	ENSXETG00000004890	ugt1a6	ortholog_many2many	46.6418	0
ENSDARG00000006220	ugt1a6	ENSG00000244474	UGT1A4	ortholog_many2many	49.6269		ENSMUSG00000090175	Ugt1a9	ortholog_many2many	50.3731	1	ENSGALG00000031157		ortholog_many2many	16.791	0	ENSXETG00000030758		ortholog_many2many	49.0672	1
ENSDARG00000006220	ugt1a6	ENSG00000244474	UGT1A4	ortholog_many2many	49.6269		ENSMUSG00000090175	Ugt1a9	ortholog_many2many	50.3731	1	ENSGALG00000031157		ortholog_many2many	16.791	0	ENSXETG00000010908		ortholog_many2many	36.0075	0
ENSDARG00000006220	ugt1a6	ENSG00000242366	UGT1A8	ortholog_many2many	49.4403		ENSMUSG00000090124	Ugt1a7c	ortholog_many2many	52.6119	1	ENSGALG00000031157		ortholog_many2many	16.791	0	ENSXETG00000033455		ortholog_many2many	22.0149	0
ENSDARG00000006220	ugt1a6	ENSG00000242366	UGT1A8	ortholog_many2many	49.4403		ENSMUSG00000090124	Ugt1a7c	ortholog_many2many	52.6119	1	ENSGALG00000031157		ortholog_many2many	16.791	0	ENSXETG00000004890	ugt1a6	ortholog_many2many	46.6418	0
ENSDARG00000006220	ugt1a6	ENSG00000242366	UGT1A8	ortholog_many2many	49.4403		ENSMUSG00000090124	Ugt1a7c	ortholog_many2many	52.6119	1	ENSGALG00000031157		ortholog_many2many	16.791	0	ENSXETG00000030758		ortholog_many2many	49.0672	1
ENSDARG00000006220	ugt1a6	ENSG00000242366	UGT1A8	ortholog_many2many	49.4403		ENSMUSG00000090124	Ugt1a7c	ortholog_many2many	52.6119	1	ENSGALG00000031157		ortholog_many2many	16.791	0	ENSXETG00000010908		ortholog_many2many	36.0075	0
ENSDARG00000006220	ugt1a6	ENSG00000243135	UGT1A3	ortholog_many2many	50.5597		ENSMUSG00000090124	Ugt1a7c	ortholog_many2many	52.6119	1	ENSGALG00000031157		ortholog_many2many	16.791	0	ENSXETG00000033455		ortholog_many2many	22.0149	0
ENSDARG00000006220	ugt1a6	ENSG00000243135	UGT1A3	ortholog_many2many	50.5597		ENSMUSG00000090124	Ugt1a7c	ortholog_many2many	52.6119	1	ENSGALG00000031157		ortholog_many2many	16.791	0	ENSXETG00000004890	ugt1a6	ortholog_many2many	46.6418	0
ENSDARG00000006220	ugt1a6	ENSG00000243135	UGT1A3	ortholog_many2many	50.5597		ENSMUSG00000090124	Ugt1a7c	ortholog_many2many	52.6119	1	ENSGALG00000031157		ortholog_many2many	16.791	0	ENSXETG00000030758		ortholog_many2many	49.0672	1
ENSDARG00000006220	ugt1a6	ENSG00000243135	UGT1A3	ortholog_many2many	50.5597		ENSMUSG00000090124	Ugt1a7c	ortholog_many2many	52.6119	1	ENSGALG00000031157		ortholog_many2many	16.791	0	ENSXETG00000010908		ortholog_many2many	36.0075	0
ENSDARG00000006220	ugt1a6	ENSG00000167165	UGT1A6	ortholog_many2many	50.1866		ENSMUSG00000090124	Ugt1a7c	ortholog_many2many	52.6119	1	ENSGALG00000031157		ortholog_many2many	16.791	0	ENSXETG00000033455		ortholog_many2many	22.0149	0
ENSDARG00000006220	ugt1a6	ENSG00000167165	UGT1A6	ortholog_many2many	50.1866		ENSMUSG00000090124	Ugt1a7c	ortholog_many2many	52.6119	1	ENSGALG00000031157		ortholog_many2many	16.791	0	ENSXETG00000004890	ugt1a6	ortholog_many2many	46.6418	0
ENSDARG00000006220	ugt1a6	ENSG00000167165	UGT1A6	ortholog_many2many	50.1866		ENSMUSG00000090124	Ugt1a7c	ortholog_many2many	52.6119	1	ENSGALG00000031157		ortholog_many2many	16.791	0	ENSXETG00000030758		ortholog_many2many	49.0672	1
ENSDARG00000006220	ugt1a6	ENSG00000167165	UGT1A6	ortholog_many2many	50.1866		ENSMUSG00000090124	Ugt1a7c	ortholog_many2many	52.6119	1	ENSGALG00000031157		ortholog_many2many	16.791	0	ENSXETG00000010908		ortholog_many2many	36.0075	0
ENSDARG00000006220	ugt1a6	ENSG00000240224	UGT1A5	ortholog_many2many	49.8134		ENSMUSG00000090124	Ugt1a7c	ortholog_many2many	52.6119	1	ENSGALG00000031157		ortholog_many2many	16.791	0	ENSXETG00000033455		ortholog_many2many	22.0149	0
ENSDARG00000006220	ugt1a6	ENSG00000240224	UGT1A5	ortholog_many2many	49.8134		ENSMUSG00000090124	Ugt1a7c	ortholog_many2many	52.6119	1	ENSGALG00000031157		ortholog_many2many	16.791	0	ENSXETG00000004890	ugt1a6	ortholog_many2many	46.6418	0
ENSDARG00000006220	ugt1a6	ENSG00000240224	UGT1A5	ortholog_many2many	49.8134		ENSMUSG00000090124	Ugt1a7c	ortholog_many2many	52.6119	1	ENSGALG00000031157		ortholog_many2many	16.791	0	ENSXETG00000030758		ortholog_many2many	49.0672	1
ENSDARG00000006220	ugt1a6	ENSG00000240224	UGT1A5	ortholog_many2many	49.8134		ENSMUSG00000090124	Ugt1a7c	ortholog_many2many	52.6119	1	ENSGALG00000031157		ortholog_many2many	16.791	0	ENSXETG00000010908		ortholog_many2many	36.0075	0
ENSDARG00000006220	ugt1a6	ENSG00000241119	UGT1A9	ortholog_many2many	49.8134		ENSMUSG00000090124	Ugt1a7c	ortholog_many2many	52.6119	1	ENSGALG00000031157		ortholog_many2many	16.791	0	ENSXETG00000033455		ortholog_many2many	22.0149	0
ENSDARG00000006220	ugt1a6	ENSG00000241119	UGT1A9	ortholog_many2many	49.8134		ENSMUSG00000090124	Ugt1a7c	ortholog_many2many	52.6119	1	ENSGALG00000031157		ortholog_many2many	16.791	0	ENSXETG00000004890	ugt1a6	ortholog_many2many	46.6418	0
ENSDARG00000006220	ugt1a6	ENSG00000241119	UGT1A9	ortholog_many2many	49.8134		ENSMUSG00000090124	Ugt1a7c	ortholog_many2many	52.6119	1	ENSGALG00000031157		ortholog_many2many	16.791	0	ENSXETG00000030758		ortholog_many2many	49.0672	1
ENSDARG00000006220	ugt1a6	ENSG00000241119	UGT1A9	ortholog_many2many	49.8134		ENSMUSG00000090124	Ugt1a7c	ortholog_many2many	52.6119	1	ENSGALG00000031157		ortholog_many2many	16.791	0	ENSXETG00000010908		ortholog_many2many	36.0075	0
ENSDARG00000006220	ugt1a6	ENSG00000244122	UGT1A7	ortholog_many2many	49.4403		ENSMUSG00000090124	Ugt1a7c	ortholog_many2many	52.6119	1	ENSGALG00000031157		ortholog_many2many	16.791	0	ENSXETG00000033455		ortholog_many2many	22.0149	0
ENSDARG00000006220	ugt1a6	ENSG00000244122	UGT1A7	ortholog_many2many	49.4403		ENSMUSG00000090124	Ugt1a7c	ortholog_many2many	52.6119	1	ENSGALG00000031157		ortholog_many2many	16.791	0	ENSXETG00000004890	ugt1a6	ortholog_many2many	46.6418	0
ENSDARG00000006220	ugt1a6	ENSG00000244122	UGT1A7	ortholog_many2many	49.4403		ENSMUSG00000090124	Ugt1a7c	ortholog_many2many	52.6119	1	ENSGALG00000031157		ortholog_many2many	16.791	0	ENSXETG00000030758		ortholog_many2many	49.0672	1
ENSDARG00000006220	ugt1a6	ENSG00000244122	UGT1A7	ortholog_many2many	49.4403		ENSMUSG00000090124	Ugt1a7c	ortholog_many2many	52.6119	1	ENSGALG00000031157		ortholog_many2many	16.791	0	ENSXETG00000010908		ortholog_many2many	36.0075	0
ENSDARG00000006220	ugt1a6	ENSG00000241635	UGT1A1	ortholog_many2many	48.8806		ENSMUSG00000090124	Ugt1a7c	ortholog_many2many	52.6119	1	ENSGALG00000031157		ortholog_many2many	16.791	0	ENSXETG00000033455		ortholog_many2many	22.0149	0
ENSDARG00000006220	ugt1a6	ENSG00000241635	UGT1A1	ortholog_many2many	48.8806		ENSMUSG00000090124	Ugt1a7c	ortholog_many2many	52.6119	1	ENSGALG00000031157		ortholog_many2many	16.791	0	ENSXETG00000004890	ugt1a6	ortholog_many2many	46.6418	0
ENSDARG00000006220	ugt1a6	ENSG00000241635	UGT1A1	ortholog_many2many	48.8806		ENSMUSG00000090124	Ugt1a7c	ortholog_many2many	52.6119	1	ENSGALG00000031157		ortholog_many2many	16.791	0	ENSXETG00000030758		ortholog_many2many	49.0672	1
ENSDARG00000006220	ugt1a6	ENSG00000241635	UGT1A1	ortholog_many2many	48.8806		ENSMUSG00000090124	Ugt1a7c	ortholog_many2many	52.6119	1	ENSGALG00000031157		ortholog_many2many	16.791	0	ENSXETG00000010908		ortholog_many2many	36.0075	0
ENSDARG00000006220	ugt1a6	ENSG00000242515	UGT1A10	ortholog_many2many	48.694		ENSMUSG00000090124	Ugt1a7c	ortholog_many2many	52.6119	1	ENSGALG00000031157		ortholog_many2many	16.791	0	ENSXETG00000033455		ortholog_many2many	22.0149	0
ENSDARG00000006220	ugt1a6	ENSG00000242515	UGT1A10	ortholog_many2many	48.694		ENSMUSG00000090124	Ugt1a7c	ortholog_many2many	52.6119	1	ENSGALG00000031157		ortholog_many2many	16.791	0	ENSXETG00000004890	ugt1a6	ortholog_many2many	46.6418	0
ENSDARG00000006220	ugt1a6	ENSG00000242515	UGT1A10	ortholog_many2many	48.694		ENSMUSG00000090124	Ugt1a7c	ortholog_many2many	52.6119	1	ENSGALG00000031157		ortholog_many2many	16.791	0	ENSXETG00000030758		ortholog_many2many	49.0672	1
ENSDARG00000006220	ugt1a6	ENSG00000242515	UGT1A10	ortholog_many2many	48.694		ENSMUSG00000090124	Ugt1a7c	ortholog_many2many	52.6119	1	ENSGALG00000031157		ortholog_many2many	16.791	0	ENSXETG00000010908		ortholog_many2many	36.0075	0
ENSDARG00000006220	ugt1a6	ENSG00000244474	UGT1A4	ortholog_many2many	49.6269		ENSMUSG00000090124	Ugt1a7c	ortholog_many2many	52.6119	1	ENSGALG00000031157		ortholog_many2many	16.791	0	ENSXETG00000033455		ortholog_many2many	22.0149	0
ENSDARG00000006220	ugt1a6	ENSG00000244474	UGT1A4	ortholog_many2many	49.6269		ENSMUSG00000090124	Ugt1a7c	ortholog_many2many	52.6119	1	ENSGALG00000031157		ortholog_many2many	16.791	0	ENSXETG00000004890	ugt1a6	ortholog_many2many	46.6418	0
ENSDARG00000006220	ugt1a6	ENSG00000244474	UGT1A4	ortholog_many2many	49.6269		ENSMUSG00000090124	Ugt1a7c	ortholog_many2many	52.6119	1	ENSGALG00000031157		ortholog_many2many	16.791	0	ENSXETG00000030758		ortholog_many2many	49.0672	1
ENSDARG00000006220	ugt1a6	ENSG00000244474	UGT1A4	ortholog_many2many	49.6269		ENSMUSG00000090124	Ugt1a7c	ortholog_many2many	52.6119	1	ENSGALG00000031157		ortholog_many2many	16.791	0	ENSXETG00000010908		ortholog_many2many	36.0075	0
ENSDARG00000006220	ugt1a6	ENSG00000242366	UGT1A8	ortholog_many2many	49.4403		ENSMUSG00000090165	Ugt1a10	ortholog_many2many	50	1	ENSGALG00000031157		ortholog_many2many	16.791	0	ENSXETG00000033455		ortholog_many2many	22.0149	0
ENSDARG00000006220	ugt1a6	ENSG00000242366	UGT1A8	ortholog_many2many	49.4403		ENSMUSG00000090165	Ugt1a10	ortholog_many2many	50	1	ENSGALG00000031157		ortholog_many2many	16.791	0	ENSXETG00000004890	ugt1a6	ortholog_many2many	46.6418	0
ENSDARG00000006220	ugt1a6	ENSG00000242366	UGT1A8	ortholog_many2many	49.4403		ENSMUSG00000090165	Ugt1a10	ortholog_many2many	50	1	ENSGALG00000031157		ortholog_many2many	16.791	0	ENSXETG00000030758		ortholog_many2many	49.0672	1
ENSDARG00000006220	ugt1a6	ENSG00000242366	UGT1A8	ortholog_many2many	49.4403		ENSMUSG00000090165	Ugt1a10	ortholog_many2many	50	1	ENSGALG00000031157		ortholog_many2many	16.791	0	ENSXETG00000010908		ortholog_many2many	36.0075	0
ENSDARG00000006220	ugt1a6	ENSG00000243135	UGT1A3	ortholog_many2many	50.5597		ENSMUSG00000090165	Ugt1a10	ortholog_many2many	50	1	ENSGALG00000031157		ortholog_many2many	16.791	0	ENSXETG00000033455		ortholog_many2many	22.0149	0
ENSDARG00000006220	ugt1a6	ENSG00000243135	UGT1A3	ortholog_many2many	50.5597		ENSMUSG00000090165	Ugt1a10	ortholog_many2many	50	1	ENSGALG00000031157		ortholog_many2many	16.791	0	ENSXETG00000004890	ugt1a6	ortholog_many2many	46.6418	0
ENSDARG00000006220	ugt1a6	ENSG00000243135	UGT1A3	ortholog_many2many	50.5597		ENSMUSG00000090165	Ugt1a10	ortholog_many2many	50	1	ENSGALG00000031157		ortholog_many2many	16.791	0	ENSXETG00000030758		ortholog_many2many	49.0672	1
ENSDARG00000006220	ugt1a6	ENSG00000243135	UGT1A3	ortholog_many2many	50.5597		ENSMUSG00000090165	Ugt1a10	ortholog_many2many	50	1	ENSGALG00000031157		ortholog_many2many	16.791	0	ENSXETG00000010908		ortholog_many2many	36.0075	0
ENSDARG00000006220	ugt1a6	ENSG00000167165	UGT1A6	ortholog_many2many	50.1866		ENSMUSG00000090165	Ugt1a10	ortholog_many2many	50	1	ENSGALG00000031157		ortholog_many2many	16.791	0	ENSXETG00000033455		ortholog_many2many	22.0149	0
ENSDARG00000006220	ugt1a6	ENSG00000167165	UGT1A6	ortholog_many2many	50.1866		ENSMUSG00000090165	Ugt1a10	ortholog_many2many	50	1	ENSGALG00000031157		ortholog_many2many	16.791	0	ENSXETG00000004890	ugt1a6	ortholog_many2many	46.6418	0
ENSDARG00000006220	ugt1a6	ENSG00000167165	UGT1A6	ortholog_many2many	50.1866		ENSMUSG00000090165	Ugt1a10	ortholog_many2many	50	1	ENSGALG00000031157		ortholog_many2many	16.791	0	ENSXETG00000030758		ortholog_many2many	49.0672	1
ENSDARG00000006220	ugt1a6	ENSG00000167165	UGT1A6	ortholog_many2many	50.1866		ENSMUSG00000090165	Ugt1a10	ortholog_many2many	50	1	ENSGALG00000031157		ortholog_many2many	16.791	0	ENSXETG00000010908		ortholog_many2many	36.0075	0
ENSDARG00000006220	ugt1a6	ENSG00000240224	UGT1A5	ortholog_many2many	49.8134		ENSMUSG00000090165	Ugt1a10	ortholog_many2many	50	1	ENSGALG00000031157		ortholog_many2many	16.791	0	ENSXETG00000033455		ortholog_many2many	22.0149	0
ENSDARG00000006220	ugt1a6	ENSG00000240224	UGT1A5	ortholog_many2many	49.8134		ENSMUSG00000090165	Ugt1a10	ortholog_many2many	50	1	ENSGALG00000031157		ortholog_many2many	16.791	0	ENSXETG00000004890	ugt1a6	ortholog_many2many	46.6418	0
ENSDARG00000006220	ugt1a6	ENSG00000240224	UGT1A5	ortholog_many2many	49.8134		ENSMUSG00000090165	Ugt1a10	ortholog_many2many	50	1	ENSGALG00000031157		ortholog_many2many	16.791	0	ENSXETG00000030758		ortholog_many2many	49.0672	1
ENSDARG00000006220	ugt1a6	ENSG00000240224	UGT1A5	ortholog_many2many	49.8134		ENSMUSG00000090165	Ugt1a10	ortholog_many2many	50	1	ENSGALG00000031157		ortholog_many2many	16.791	0	ENSXETG00000010908		ortholog_many2many	36.0075	0
ENSDARG00000006220	ugt1a6	ENSG00000241119	UGT1A9	ortholog_many2many	49.8134		ENSMUSG00000090165	Ugt1a10	ortholog_many2many	50	1	ENSGALG00000031157		ortholog_many2many	16.791	0	ENSXETG00000033455		ortholog_many2many	22.0149	0
ENSDARG00000006220	ugt1a6	ENSG00000241119	UGT1A9	ortholog_many2many	49.8134		ENSMUSG00000090165	Ugt1a10	ortholog_many2many	50	1	ENSGALG00000031157		ortholog_many2many	16.791	0	ENSXETG00000004890	ugt1a6	ortholog_many2many	46.6418	0
ENSDARG00000006220	ugt1a6	ENSG00000241119	UGT1A9	ortholog_many2many	49.8134		ENSMUSG00000090165	Ugt1a10	ortholog_many2many	50	1	ENSGALG00000031157		ortholog_many2many	16.791	0	ENSXETG00000030758		ortholog_many2many	49.0672	1
ENSDARG00000006220	ugt1a6	ENSG00000241119	UGT1A9	ortholog_many2many	49.8134		ENSMUSG00000090165	Ugt1a10	ortholog_many2many	50	1	ENSGALG00000031157		ortholog_many2many	16.791	0	ENSXETG00000010908		ortholog_many2many	36.0075	0
ENSDARG00000006220	ugt1a6	ENSG00000244122	UGT1A7	ortholog_many2many	49.4403		ENSMUSG00000090165	Ugt1a10	ortholog_many2many	50	1	ENSGALG00000031157		ortholog_many2many	16.791	0	ENSXETG00000033455		ortholog_many2many	22.0149	0
ENSDARG00000006220	ugt1a6	ENSG00000244122	UGT1A7	ortholog_many2many	49.4403		ENSMUSG00000090165	Ugt1a10	ortholog_many2many	50	1	ENSGALG00000031157		ortholog_many2many	16.791	0	ENSXETG00000004890	ugt1a6	ortholog_many2many	46.6418	0
ENSDARG00000006220	ugt1a6	ENSG00000244122	UGT1A7	ortholog_many2many	49.4403		ENSMUSG00000090165	Ugt1a10	ortholog_many2many	50	1	ENSGALG00000031157		ortholog_many2many	16.791	0	ENSXETG00000030758		ortholog_many2many	49.0672	1
ENSDARG00000006220	ugt1a6	ENSG00000244122	UGT1A7	ortholog_many2many	49.4403		ENSMUSG00000090165	Ugt1a10	ortholog_many2many	50	1	ENSGALG00000031157		ortholog_many2many	16.791	0	ENSXETG00000010908		ortholog_many2many	36.0075	0
ENSDARG00000006220	ugt1a6	ENSG00000241635	UGT1A1	ortholog_many2many	48.8806		ENSMUSG00000090165	Ugt1a10	ortholog_many2many	50	1	ENSGALG00000031157		ortholog_many2many	16.791	0	ENSXETG00000033455		ortholog_many2many	22.0149	0
ENSDARG00000006220	ugt1a6	ENSG00000241635	UGT1A1	ortholog_many2many	48.8806		ENSMUSG00000090165	Ugt1a10	ortholog_many2many	50	1	ENSGALG00000031157		ortholog_many2many	16.791	0	ENSXETG00000004890	ugt1a6	ortholog_many2many	46.6418	0
ENSDARG00000006220	ugt1a6	ENSG00000241635	UGT1A1	ortholog_many2many	48.8806		ENSMUSG00000090165	Ugt1a10	ortholog_many2many	50	1	ENSGALG00000031157		ortholog_many2many	16.791	0	ENSXETG00000030758		ortholog_many2many	49.0672	1
ENSDARG00000006220	ugt1a6	ENSG00000241635	UGT1A1	ortholog_many2many	48.8806		ENSMUSG00000090165	Ugt1a10	ortholog_many2many	50	1	ENSGALG00000031157		ortholog_many2many	16.791	0	ENSXETG00000010908		ortholog_many2many	36.0075	0
ENSDARG00000006220	ugt1a6	ENSG00000242515	UGT1A10	ortholog_many2many	48.694		ENSMUSG00000090165	Ugt1a10	ortholog_many2many	50	1	ENSGALG00000031157		ortholog_many2many	16.791	0	ENSXETG00000033455		ortholog_many2many	22.0149	0
ENSDARG00000006220	ugt1a6	ENSG00000242515	UGT1A10	ortholog_many2many	48.694		ENSMUSG00000090165	Ugt1a10	ortholog_many2many	50	1	ENSGALG00000031157		ortholog_many2many	16.791	0	ENSXETG00000004890	ugt1a6	ortholog_many2many	46.6418	0
ENSDARG00000006220	ugt1a6	ENSG00000242515	UGT1A10	ortholog_many2many	48.694		ENSMUSG00000090165	Ugt1a10	ortholog_many2many	50	1	ENSGALG00000031157		ortholog_many2many	16.791	0	ENSXETG00000030758		ortholog_many2many	49.0672	1
ENSDARG00000006220	ugt1a6	ENSG00000242515	UGT1A10	ortholog_many2many	48.694		ENSMUSG00000090165	Ugt1a10	ortholog_many2many	50	1	ENSGALG00000031157		ortholog_many2many	16.791	0	ENSXETG00000010908		ortholog_many2many	36.0075	0
ENSDARG00000006220	ugt1a6	ENSG00000244474	UGT1A4	ortholog_many2many	49.6269		ENSMUSG00000090165	Ugt1a10	ortholog_many2many	50	1	ENSGALG00000031157		ortholog_many2many	16.791	0	ENSXETG00000033455		ortholog_many2many	22.0149	0
ENSDARG00000006220	ugt1a6	ENSG00000244474	UGT1A4	ortholog_many2many	49.6269		ENSMUSG00000090165	Ugt1a10	ortholog_many2many	50	1	ENSGALG00000031157		ortholog_many2many	16.791	0	ENSXETG00000004890	ugt1a6	ortholog_many2many	46.6418	0
ENSDARG00000006220	ugt1a6	ENSG00000244474	UGT1A4	ortholog_many2many	49.6269		ENSMUSG00000090165	Ugt1a10	ortholog_many2many	50	1	ENSGALG00000031157		ortholog_many2many	16.791	0	ENSXETG00000030758		ortholog_many2many	49.0672	1
ENSDARG00000006220	ugt1a6	ENSG00000244474	UGT1A4	ortholog_many2many	49.6269		ENSMUSG00000090165	Ugt1a10	ortholog_many2many	50	1	ENSGALG00000031157		ortholog_many2many	16.791	0	ENSXETG00000010908		ortholog_many2many	36.0075	0
ENSDARG00000006220	ugt1a6	ENSG00000242366	UGT1A8	ortholog_many2many	49.4403		ENSMUSG00000090171	Ugt1a2	ortholog_many2many	50	0	ENSGALG00000031157		ortholog_many2many	16.791	0	ENSXETG00000033455		ortholog_many2many	22.0149	0
ENSDARG00000006220	ugt1a6	ENSG00000242366	UGT1A8	ortholog_many2many	49.4403		ENSMUSG00000090171	Ugt1a2	ortholog_many2many	50	0	ENSGALG00000031157		ortholog_many2many	16.791	0	ENSXETG00000004890	ugt1a6	ortholog_many2many	46.6418	0
ENSDARG00000006220	ugt1a6	ENSG00000242366	UGT1A8	ortholog_many2many	49.4403		ENSMUSG00000090171	Ugt1a2	ortholog_many2many	50	0	ENSGALG00000031157		ortholog_many2many	16.791	0	ENSXETG00000030758		ortholog_many2many	49.0672	1
ENSDARG00000006220	ugt1a6	ENSG00000242366	UGT1A8	ortholog_many2many	49.4403		ENSMUSG00000090171	Ugt1a2	ortholog_many2many	50	0	ENSGALG00000031157		ortholog_many2many	16.791	0	ENSXETG00000010908		ortholog_many2many	36.0075	0
ENSDARG00000006220	ugt1a6	ENSG00000243135	UGT1A3	ortholog_many2many	50.5597		ENSMUSG00000090171	Ugt1a2	ortholog_many2many	50	0	ENSGALG00000031157		ortholog_many2many	16.791	0	ENSXETG00000033455		ortholog_many2many	22.0149	0
ENSDARG00000006220	ugt1a6	ENSG00000243135	UGT1A3	ortholog_many2many	50.5597		ENSMUSG00000090171	Ugt1a2	ortholog_many2many	50	0	ENSGALG00000031157		ortholog_many2many	16.791	0	ENSXETG00000004890	ugt1a6	ortholog_many2many	46.6418	0
ENSDARG00000006220	ugt1a6	ENSG00000243135	UGT1A3	ortholog_many2many	50.5597		ENSMUSG00000090171	Ugt1a2	ortholog_many2many	50	0	ENSGALG00000031157		ortholog_many2many	16.791	0	ENSXETG00000030758		ortholog_many2many	49.0672	1
ENSDARG00000006220	ugt1a6	ENSG00000243135	UGT1A3	ortholog_many2many	50.5597		ENSMUSG00000090171	Ugt1a2	ortholog_many2many	50	0	ENSGALG00000031157		ortholog_many2many	16.791	0	ENSXETG00000010908		ortholog_many2many	36.0075	0
ENSDARG00000006220	ugt1a6	ENSG00000167165	UGT1A6	ortholog_many2many	50.1866		ENSMUSG00000090171	Ugt1a2	ortholog_many2many	50	0	ENSGALG00000031157		ortholog_many2many	16.791	0	ENSXETG00000033455		ortholog_many2many	22.0149	0
ENSDARG00000006220	ugt1a6	ENSG00000167165	UGT1A6	ortholog_many2many	50.1866		ENSMUSG00000090171	Ugt1a2	ortholog_many2many	50	0	ENSGALG00000031157		ortholog_many2many	16.791	0	ENSXETG00000004890	ugt1a6	ortholog_many2many	46.6418	0
ENSDARG00000006220	ugt1a6	ENSG00000167165	UGT1A6	ortholog_many2many	50.1866		ENSMUSG00000090171	Ugt1a2	ortholog_many2many	50	0	ENSGALG00000031157		ortholog_many2many	16.791	0	ENSXETG00000030758		ortholog_many2many	49.0672	1
ENSDARG00000006220	ugt1a6	ENSG00000167165	UGT1A6	ortholog_many2many	50.1866		ENSMUSG00000090171	Ugt1a2	ortholog_many2many	50	0	ENSGALG00000031157		ortholog_many2many	16.791	0	ENSXETG00000010908		ortholog_many2many	36.0075	0
ENSDARG00000006220	ugt1a6	ENSG00000240224	UGT1A5	ortholog_many2many	49.8134		ENSMUSG00000090171	Ugt1a2	ortholog_many2many	50	0	ENSGALG00000031157		ortholog_many2many	16.791	0	ENSXETG00000033455		ortholog_many2many	22.0149	0
ENSDARG00000006220	ugt1a6	ENSG00000240224	UGT1A5	ortholog_many2many	49.8134		ENSMUSG00000090171	Ugt1a2	ortholog_many2many	50	0	ENSGALG00000031157		ortholog_many2many	16.791	0	ENSXETG00000004890	ugt1a6	ortholog_many2many	46.6418	0
ENSDARG00000006220	ugt1a6	ENSG00000240224	UGT1A5	ortholog_many2many	49.8134		ENSMUSG00000090171	Ugt1a2	ortholog_many2many	50	0	ENSGALG00000031157		ortholog_many2many	16.791	0	ENSXETG00000030758		ortholog_many2many	49.0672	1
ENSDARG00000006220	ugt1a6	ENSG00000240224	UGT1A5	ortholog_many2many	49.8134		ENSMUSG00000090171	Ugt1a2	ortholog_many2many	50	0	ENSGALG00000031157		ortholog_many2many	16.791	0	ENSXETG00000010908		ortholog_many2many	36.0075	0
ENSDARG00000006220	ugt1a6	ENSG00000241119	UGT1A9	ortholog_many2many	49.8134		ENSMUSG00000090171	Ugt1a2	ortholog_many2many	50	0	ENSGALG00000031157		ortholog_many2many	16.791	0	ENSXETG00000033455		ortholog_many2many	22.0149	0
ENSDARG00000006220	ugt1a6	ENSG00000241119	UGT1A9	ortholog_many2many	49.8134		ENSMUSG00000090171	Ugt1a2	ortholog_many2many	50	0	ENSGALG00000031157		ortholog_many2many	16.791	0	ENSXETG00000004890	ugt1a6	ortholog_many2many	46.6418	0
ENSDARG00000006220	ugt1a6	ENSG00000241119	UGT1A9	ortholog_many2many	49.8134		ENSMUSG00000090171	Ugt1a2	ortholog_many2many	50	0	ENSGALG00000031157		ortholog_many2many	16.791	0	ENSXETG00000030758		ortholog_many2many	49.0672	1
ENSDARG00000006220	ugt1a6	ENSG00000241119	UGT1A9	ortholog_many2many	49.8134		ENSMUSG00000090171	Ugt1a2	ortholog_many2many	50	0	ENSGALG00000031157		ortholog_many2many	16.791	0	ENSXETG00000010908		ortholog_many2many	36.0075	0
ENSDARG00000006220	ugt1a6	ENSG00000244122	UGT1A7	ortholog_many2many	49.4403		ENSMUSG00000090171	Ugt1a2	ortholog_many2many	50	0	ENSGALG00000031157		ortholog_many2many	16.791	0	ENSXETG00000033455		ortholog_many2many	22.0149	0
ENSDARG00000006220	ugt1a6	ENSG00000244122	UGT1A7	ortholog_many2many	49.4403		ENSMUSG00000090171	Ugt1a2	ortholog_many2many	50	0	ENSGALG00000031157		ortholog_many2many	16.791	0	ENSXETG00000004890	ugt1a6	ortholog_many2many	46.6418	0
ENSDARG00000006220	ugt1a6	ENSG00000244122	UGT1A7	ortholog_many2many	49.4403		ENSMUSG00000090171	Ugt1a2	ortholog_many2many	50	0	ENSGALG00000031157		ortholog_many2many	16.791	0	ENSXETG00000030758		ortholog_many2many	49.0672	1
ENSDARG00000006220	ugt1a6	ENSG00000244122	UGT1A7	ortholog_many2many	49.4403		ENSMUSG00000090171	Ugt1a2	ortholog_many2many	50	0	ENSGALG00000031157		ortholog_many2many	16.791	0	ENSXETG00000010908		ortholog_many2many	36.0075	0
ENSDARG00000006220	ugt1a6	ENSG00000241635	UGT1A1	ortholog_many2many	48.8806		ENSMUSG00000090171	Ugt1a2	ortholog_many2many	50	0	ENSGALG00000031157		ortholog_many2many	16.791	0	ENSXETG00000033455		ortholog_many2many	22.0149	0
ENSDARG00000006220	ugt1a6	ENSG00000241635	UGT1A1	ortholog_many2many	48.8806		ENSMUSG00000090171	Ugt1a2	ortholog_many2many	50	0	ENSGALG00000031157		ortholog_many2many	16.791	0	ENSXETG00000004890	ugt1a6	ortholog_many2many	46.6418	0
ENSDARG00000006220	ugt1a6	ENSG00000241635	UGT1A1	ortholog_many2many	48.8806		ENSMUSG00000090171	Ugt1a2	ortholog_many2many	50	0	ENSGALG00000031157		ortholog_many2many	16.791	0	ENSXETG00000030758		ortholog_many2many	49.0672	1
ENSDARG00000006220	ugt1a6	ENSG00000241635	UGT1A1	ortholog_many2many	48.8806		ENSMUSG00000090171	Ugt1a2	ortholog_many2many	50	0	ENSGALG00000031157		ortholog_many2many	16.791	0	ENSXETG00000010908		ortholog_many2many	36.0075	0
ENSDARG00000006220	ugt1a6	ENSG00000242515	UGT1A10	ortholog_many2many	48.694		ENSMUSG00000090171	Ugt1a2	ortholog_many2many	50	0	ENSGALG00000031157		ortholog_many2many	16.791	0	ENSXETG00000033455		ortholog_many2many	22.0149	0
ENSDARG00000006220	ugt1a6	ENSG00000242515	UGT1A10	ortholog_many2many	48.694		ENSMUSG00000090171	Ugt1a2	ortholog_many2many	50	0	ENSGALG00000031157		ortholog_many2many	16.791	0	ENSXETG00000004890	ugt1a6	ortholog_many2many	46.6418	0
ENSDARG00000006220	ugt1a6	ENSG00000242515	UGT1A10	ortholog_many2many	48.694		ENSMUSG00000090171	Ugt1a2	ortholog_many2many	50	0	ENSGALG00000031157		ortholog_many2many	16.791	0	ENSXETG00000030758		ortholog_many2many	49.0672	1
ENSDARG00000006220	ugt1a6	ENSG00000242515	UGT1A10	ortholog_many2many	48.694		ENSMUSG00000090171	Ugt1a2	ortholog_many2many	50	0	ENSGALG00000031157		ortholog_many2many	16.791	0	ENSXETG00000010908		ortholog_many2many	36.0075	0
ENSDARG00000006220	ugt1a6	ENSG00000244474	UGT1A4	ortholog_many2many	49.6269		ENSMUSG00000090171	Ugt1a2	ortholog_many2many	50	0	ENSGALG00000031157		ortholog_many2many	16.791	0	ENSXETG00000033455		ortholog_many2many	22.0149	0
ENSDARG00000006220	ugt1a6	ENSG00000244474	UGT1A4	ortholog_many2many	49.6269		ENSMUSG00000090171	Ugt1a2	ortholog_many2many	50	0	ENSGALG00000031157		ortholog_many2many	16.791	0	ENSXETG00000004890	ugt1a6	ortholog_many2many	46.6418	0
ENSDARG00000006220	ugt1a6	ENSG00000244474	UGT1A4	ortholog_many2many	49.6269		ENSMUSG00000090171	Ugt1a2	ortholog_many2many	50	0	ENSGALG00000031157		ortholog_many2many	16.791	0	ENSXETG00000030758		ortholog_many2many	49.0672	1
ENSDARG00000006220	ugt1a6	ENSG00000244474	UGT1A4	ortholog_many2many	49.6269		ENSMUSG00000090171	Ugt1a2	ortholog_many2many	50	0	ENSGALG00000031157		ortholog_many2many	16.791	0	ENSXETG00000010908		ortholog_many2many	36.0075	0
ENSDARG00000006220	ugt1a6	ENSG00000242366	UGT1A8	ortholog_many2many	49.4403		ENSMUSG00000089675	Ugt1a8	ortholog_many2many	50.7463	0	ENSGALG00000044892		ortholog_many2many	19.9627	0	ENSXETG00000033455		ortholog_many2many	22.0149	0
ENSDARG00000006220	ugt1a6	ENSG00000242366	UGT1A8	ortholog_many2many	49.4403		ENSMUSG00000089675	Ugt1a8	ortholog_many2many	50.7463	0	ENSGALG00000044892		ortholog_many2many	19.9627	0	ENSXETG00000004890	ugt1a6	ortholog_many2many	46.6418	0
ENSDARG00000006220	ugt1a6	ENSG00000242366	UGT1A8	ortholog_many2many	49.4403		ENSMUSG00000089675	Ugt1a8	ortholog_many2many	50.7463	0	ENSGALG00000044892		ortholog_many2many	19.9627	0	ENSXETG00000030758		ortholog_many2many	49.0672	1
ENSDARG00000006220	ugt1a6	ENSG00000242366	UGT1A8	ortholog_many2many	49.4403		ENSMUSG00000089675	Ugt1a8	ortholog_many2many	50.7463	0	ENSGALG00000044892		ortholog_many2many	19.9627	0	ENSXETG00000010908		ortholog_many2many	36.0075	0
ENSDARG00000006220	ugt1a6	ENSG00000243135	UGT1A3	ortholog_many2many	50.5597		ENSMUSG00000089675	Ugt1a8	ortholog_many2many	50.7463	0	ENSGALG00000044892		ortholog_many2many	19.9627	0	ENSXETG00000033455		ortholog_many2many	22.0149	0
ENSDARG00000006220	ugt1a6	ENSG00000243135	UGT1A3	ortholog_many2many	50.5597		ENSMUSG00000089675	Ugt1a8	ortholog_many2many	50.7463	0	ENSGALG00000044892		ortholog_many2many	19.9627	0	ENSXETG00000004890	ugt1a6	ortholog_many2many	46.6418	0
ENSDARG00000006220	ugt1a6	ENSG00000243135	UGT1A3	ortholog_many2many	50.5597		ENSMUSG00000089675	Ugt1a8	ortholog_many2many	50.7463	0	ENSGALG00000044892		ortholog_many2many	19.9627	0	ENSXETG00000030758		ortholog_many2many	49.0672	1
ENSDARG00000006220	ugt1a6	ENSG00000243135	UGT1A3	ortholog_many2many	50.5597		ENSMUSG00000089675	Ugt1a8	ortholog_many2many	50.7463	0	ENSGALG00000044892		ortholog_many2many	19.9627	0	ENSXETG00000010908		ortholog_many2many	36.0075	0
ENSDARG00000006220	ugt1a6	ENSG00000167165	UGT1A6	ortholog_many2many	50.1866		ENSMUSG00000089675	Ugt1a8	ortholog_many2many	50.7463	0	ENSGALG00000044892		ortholog_many2many	19.9627	0	ENSXETG00000033455		ortholog_many2many	22.0149	0
ENSDARG00000006220	ugt1a6	ENSG00000167165	UGT1A6	ortholog_many2many	50.1866		ENSMUSG00000089675	Ugt1a8	ortholog_many2many	50.7463	0	ENSGALG00000044892		ortholog_many2many	19.9627	0	ENSXETG00000004890	ugt1a6	ortholog_many2many	46.6418	0
ENSDARG00000006220	ugt1a6	ENSG00000167165	UGT1A6	ortholog_many2many	50.1866		ENSMUSG00000089675	Ugt1a8	ortholog_many2many	50.7463	0	ENSGALG00000044892		ortholog_many2many	19.9627	0	ENSXETG00000030758		ortholog_many2many	49.0672	1
ENSDARG00000006220	ugt1a6	ENSG00000167165	UGT1A6	ortholog_many2many	50.1866		ENSMUSG00000089675	Ugt1a8	ortholog_many2many	50.7463	0	ENSGALG00000044892		ortholog_many2many	19.9627	0	ENSXETG00000010908		ortholog_many2many	36.0075	0
ENSDARG00000006220	ugt1a6	ENSG00000240224	UGT1A5	ortholog_many2many	49.8134		ENSMUSG00000089675	Ugt1a8	ortholog_many2many	50.7463	0	ENSGALG00000044892		ortholog_many2many	19.9627	0	ENSXETG00000033455		ortholog_many2many	22.0149	0
ENSDARG00000006220	ugt1a6	ENSG00000240224	UGT1A5	ortholog_many2many	49.8134		ENSMUSG00000089675	Ugt1a8	ortholog_many2many	50.7463	0	ENSGALG00000044892		ortholog_many2many	19.9627	0	ENSXETG00000004890	ugt1a6	ortholog_many2many	46.6418	0
ENSDARG00000006220	ugt1a6	ENSG00000240224	UGT1A5	ortholog_many2many	49.8134		ENSMUSG00000089675	Ugt1a8	ortholog_many2many	50.7463	0	ENSGALG00000044892		ortholog_many2many	19.9627	0	ENSXETG00000030758		ortholog_many2many	49.0672	1
ENSDARG00000006220	ugt1a6	ENSG00000240224	UGT1A5	ortholog_many2many	49.8134		ENSMUSG00000089675	Ugt1a8	ortholog_many2many	50.7463	0	ENSGALG00000044892		ortholog_many2many	19.9627	0	ENSXETG00000010908		ortholog_many2many	36.0075	0
ENSDARG00000006220	ugt1a6	ENSG00000241119	UGT1A9	ortholog_many2many	49.8134		ENSMUSG00000089675	Ugt1a8	ortholog_many2many	50.7463	0	ENSGALG00000044892		ortholog_many2many	19.9627	0	ENSXETG00000033455		ortholog_many2many	22.0149	0
ENSDARG00000006220	ugt1a6	ENSG00000241119	UGT1A9	ortholog_many2many	49.8134		ENSMUSG00000089675	Ugt1a8	ortholog_many2many	50.7463	0	ENSGALG00000044892		ortholog_many2many	19.9627	0	ENSXETG00000004890	ugt1a6	ortholog_many2many	46.6418	0
ENSDARG00000006220	ugt1a6	ENSG00000241119	UGT1A9	ortholog_many2many	49.8134		ENSMUSG00000089675	Ugt1a8	ortholog_many2many	50.7463	0	ENSGALG00000044892		ortholog_many2many	19.9627	0	ENSXETG00000030758		ortholog_many2many	49.0672	1
ENSDARG00000006220	ugt1a6	ENSG00000241119	UGT1A9	ortholog_many2many	49.8134		ENSMUSG00000089675	Ugt1a8	ortholog_many2many	50.7463	0	ENSGALG00000044892		ortholog_many2many	19.9627	0	ENSXETG00000010908		ortholog_many2many	36.0075	0
ENSDARG00000006220	ugt1a6	ENSG00000244122	UGT1A7	ortholog_many2many	49.4403		ENSMUSG00000089675	Ugt1a8	ortholog_many2many	50.7463	0	ENSGALG00000044892		ortholog_many2many	19.9627	0	ENSXETG00000033455		ortholog_many2many	22.0149	0
ENSDARG00000006220	ugt1a6	ENSG00000244122	UGT1A7	ortholog_many2many	49.4403		ENSMUSG00000089675	Ugt1a8	ortholog_many2many	50.7463	0	ENSGALG00000044892		ortholog_many2many	19.9627	0	ENSXETG00000004890	ugt1a6	ortholog_many2many	46.6418	0
ENSDARG00000006220	ugt1a6	ENSG00000244122	UGT1A7	ortholog_many2many	49.4403		ENSMUSG00000089675	Ugt1a8	ortholog_many2many	50.7463	0	ENSGALG00000044892		ortholog_many2many	19.9627	0	ENSXETG00000030758		ortholog_many2many	49.0672	1
ENSDARG00000006220	ugt1a6	ENSG00000244122	UGT1A7	ortholog_many2many	49.4403		ENSMUSG00000089675	Ugt1a8	ortholog_many2many	50.7463	0	ENSGALG00000044892		ortholog_many2many	19.9627	0	ENSXETG00000010908		ortholog_many2many	36.0075	0
ENSDARG00000006220	ugt1a6	ENSG00000241635	UGT1A1	ortholog_many2many	48.8806		ENSMUSG00000089675	Ugt1a8	ortholog_many2many	50.7463	0	ENSGALG00000044892		ortholog_many2many	19.9627	0	ENSXETG00000033455		ortholog_many2many	22.0149	0
ENSDARG00000006220	ugt1a6	ENSG00000241635	UGT1A1	ortholog_many2many	48.8806		ENSMUSG00000089675	Ugt1a8	ortholog_many2many	50.7463	0	ENSGALG00000044892		ortholog_many2many	19.9627	0	ENSXETG00000004890	ugt1a6	ortholog_many2many	46.6418	0
ENSDARG00000006220	ugt1a6	ENSG00000241635	UGT1A1	ortholog_many2many	48.8806		ENSMUSG00000089675	Ugt1a8	ortholog_many2many	50.7463	0	ENSGALG00000044892		ortholog_many2many	19.9627	0	ENSXETG00000030758		ortholog_many2many	49.0672	1
ENSDARG00000006220	ugt1a6	ENSG00000241635	UGT1A1	ortholog_many2many	48.8806		ENSMUSG00000089675	Ugt1a8	ortholog_many2many	50.7463	0	ENSGALG00000044892		ortholog_many2many	19.9627	0	ENSXETG00000010908		ortholog_many2many	36.0075	0
ENSDARG00000006220	ugt1a6	ENSG00000242515	UGT1A10	ortholog_many2many	48.694		ENSMUSG00000089675	Ugt1a8	ortholog_many2many	50.7463	0	ENSGALG00000044892		ortholog_many2many	19.9627	0	ENSXETG00000033455		ortholog_many2many	22.0149	0
ENSDARG00000006220	ugt1a6	ENSG00000242515	UGT1A10	ortholog_many2many	48.694		ENSMUSG00000089675	Ugt1a8	ortholog_many2many	50.7463	0	ENSGALG00000044892		ortholog_many2many	19.9627	0	ENSXETG00000004890	ugt1a6	ortholog_many2many	46.6418	0
ENSDARG00000006220	ugt1a6	ENSG00000242515	UGT1A10	ortholog_many2many	48.694		ENSMUSG00000089675	Ugt1a8	ortholog_many2many	50.7463	0	ENSGALG00000044892		ortholog_many2many	19.9627	0	ENSXETG00000030758		ortholog_many2many	49.0672	1
ENSDARG00000006220	ugt1a6	ENSG00000242515	UGT1A10	ortholog_many2many	48.694		ENSMUSG00000089675	Ugt1a8	ortholog_many2many	50.7463	0	ENSGALG00000044892		ortholog_many2many	19.9627	0	ENSXETG00000010908		ortholog_many2many	36.0075	0
ENSDARG00000006220	ugt1a6	ENSG00000244474	UGT1A4	ortholog_many2many	49.6269		ENSMUSG00000089675	Ugt1a8	ortholog_many2many	50.7463	0	ENSGALG00000044892		ortholog_many2many	19.9627	0	ENSXETG00000033455		ortholog_many2many	22.0149	0
ENSDARG00000006220	ugt1a6	ENSG00000244474	UGT1A4	ortholog_many2many	49.6269		ENSMUSG00000089675	Ugt1a8	ortholog_many2many	50.7463	0	ENSGALG00000044892		ortholog_many2many	19.9627	0	ENSXETG00000004890	ugt1a6	ortholog_many2many	46.6418	0
ENSDARG00000006220	ugt1a6	ENSG00000244474	UGT1A4	ortholog_many2many	49.6269		ENSMUSG00000089675	Ugt1a8	ortholog_many2many	50.7463	0	ENSGALG00000044892		ortholog_many2many	19.9627	0	ENSXETG00000030758		ortholog_many2many	49.0672	1
ENSDARG00000006220	ugt1a6	ENSG00000244474	UGT1A4	ortholog_many2many	49.6269		ENSMUSG00000089675	Ugt1a8	ortholog_many2many	50.7463	0	ENSGALG00000044892		ortholog_many2many	19.9627	0	ENSXETG00000010908		ortholog_many2many	36.0075	0
ENSDARG00000006220	ugt1a6	ENSG00000242366	UGT1A8	ortholog_many2many	49.4403		ENSMUSG00000090145	Ugt1a6b	ortholog_many2many	53.1716	0	ENSGALG00000044892		ortholog_many2many	19.9627	0	ENSXETG00000033455		ortholog_many2many	22.0149	0
ENSDARG00000006220	ugt1a6	ENSG00000242366	UGT1A8	ortholog_many2many	49.4403		ENSMUSG00000090145	Ugt1a6b	ortholog_many2many	53.1716	0	ENSGALG00000044892		ortholog_many2many	19.9627	0	ENSXETG00000004890	ugt1a6	ortholog_many2many	46.6418	0
ENSDARG00000006220	ugt1a6	ENSG00000242366	UGT1A8	ortholog_many2many	49.4403		ENSMUSG00000090145	Ugt1a6b	ortholog_many2many	53.1716	0	ENSGALG00000044892		ortholog_many2many	19.9627	0	ENSXETG00000030758		ortholog_many2many	49.0672	1
ENSDARG00000006220	ugt1a6	ENSG00000242366	UGT1A8	ortholog_many2many	49.4403		ENSMUSG00000090145	Ugt1a6b	ortholog_many2many	53.1716	0	ENSGALG00000044892		ortholog_many2many	19.9627	0	ENSXETG00000010908		ortholog_many2many	36.0075	0
ENSDARG00000006220	ugt1a6	ENSG00000243135	UGT1A3	ortholog_many2many	50.5597		ENSMUSG00000090145	Ugt1a6b	ortholog_many2many	53.1716	0	ENSGALG00000044892		ortholog_many2many	19.9627	0	ENSXETG00000033455		ortholog_many2many	22.0149	0
ENSDARG00000006220	ugt1a6	ENSG00000243135	UGT1A3	ortholog_many2many	50.5597		ENSMUSG00000090145	Ugt1a6b	ortholog_many2many	53.1716	0	ENSGALG00000044892		ortholog_many2many	19.9627	0	ENSXETG00000004890	ugt1a6	ortholog_many2many	46.6418	0
ENSDARG00000006220	ugt1a6	ENSG00000243135	UGT1A3	ortholog_many2many	50.5597		ENSMUSG00000090145	Ugt1a6b	ortholog_many2many	53.1716	0	ENSGALG00000044892		ortholog_many2many	19.9627	0	ENSXETG00000030758		ortholog_many2many	49.0672	1
ENSDARG00000006220	ugt1a6	ENSG00000243135	UGT1A3	ortholog_many2many	50.5597		ENSMUSG00000090145	Ugt1a6b	ortholog_many2many	53.1716	0	ENSGALG00000044892		ortholog_many2many	19.9627	0	ENSXETG00000010908		ortholog_many2many	36.0075	0
ENSDARG00000006220	ugt1a6	ENSG00000167165	UGT1A6	ortholog_many2many	50.1866		ENSMUSG00000090145	Ugt1a6b	ortholog_many2many	53.1716	0	ENSGALG00000044892		ortholog_many2many	19.9627	0	ENSXETG00000033455		ortholog_many2many	22.0149	0
ENSDARG00000006220	ugt1a6	ENSG00000167165	UGT1A6	ortholog_many2many	50.1866		ENSMUSG00000090145	Ugt1a6b	ortholog_many2many	53.1716	0	ENSGALG00000044892		ortholog_many2many	19.9627	0	ENSXETG00000004890	ugt1a6	ortholog_many2many	46.6418	0
ENSDARG00000006220	ugt1a6	ENSG00000167165	UGT1A6	ortholog_many2many	50.1866		ENSMUSG00000090145	Ugt1a6b	ortholog_many2many	53.1716	0	ENSGALG00000044892		ortholog_many2many	19.9627	0	ENSXETG00000030758		ortholog_many2many	49.0672	1
ENSDARG00000006220	ugt1a6	ENSG00000167165	UGT1A6	ortholog_many2many	50.1866		ENSMUSG00000090145	Ugt1a6b	ortholog_many2many	53.1716	0	ENSGALG00000044892		ortholog_many2many	19.9627	0	ENSXETG00000010908		ortholog_many2many	36.0075	0
ENSDARG00000006220	ugt1a6	ENSG00000240224	UGT1A5	ortholog_many2many	49.8134		ENSMUSG00000090145	Ugt1a6b	ortholog_many2many	53.1716	0	ENSGALG00000044892		ortholog_many2many	19.9627	0	ENSXETG00000033455		ortholog_many2many	22.0149	0
ENSDARG00000006220	ugt1a6	ENSG00000240224	UGT1A5	ortholog_many2many	49.8134		ENSMUSG00000090145	Ugt1a6b	ortholog_many2many	53.1716	0	ENSGALG00000044892		ortholog_many2many	19.9627	0	ENSXETG00000004890	ugt1a6	ortholog_many2many	46.6418	0
ENSDARG00000006220	ugt1a6	ENSG00000240224	UGT1A5	ortholog_many2many	49.8134		ENSMUSG00000090145	Ugt1a6b	ortholog_many2many	53.1716	0	ENSGALG00000044892		ortholog_many2many	19.9627	0	ENSXETG00000030758		ortholog_many2many	49.0672	1
ENSDARG00000006220	ugt1a6	ENSG00000240224	UGT1A5	ortholog_many2many	49.8134		ENSMUSG00000090145	Ugt1a6b	ortholog_many2many	53.1716	0	ENSGALG00000044892		ortholog_many2many	19.9627	0	ENSXETG00000010908		ortholog_many2many	36.0075	0
ENSDARG00000006220	ugt1a6	ENSG00000241119	UGT1A9	ortholog_many2many	49.8134		ENSMUSG00000090145	Ugt1a6b	ortholog_many2many	53.1716	0	ENSGALG00000044892		ortholog_many2many	19.9627	0	ENSXETG00000033455		ortholog_many2many	22.0149	0
ENSDARG00000006220	ugt1a6	ENSG00000241119	UGT1A9	ortholog_many2many	49.8134		ENSMUSG00000090145	Ugt1a6b	ortholog_many2many	53.1716	0	ENSGALG00000044892		ortholog_many2many	19.9627	0	ENSXETG00000004890	ugt1a6	ortholog_many2many	46.6418	0
ENSDARG00000006220	ugt1a6	ENSG00000241119	UGT1A9	ortholog_many2many	49.8134		ENSMUSG00000090145	Ugt1a6b	ortholog_many2many	53.1716	0	ENSGALG00000044892		ortholog_many2many	19.9627	0	ENSXETG00000030758		ortholog_many2many	49.0672	1
ENSDARG00000006220	ugt1a6	ENSG00000241119	UGT1A9	ortholog_many2many	49.8134		ENSMUSG00000090145	Ugt1a6b	ortholog_many2many	53.1716	0	ENSGALG00000044892		ortholog_many2many	19.9627	0	ENSXETG00000010908		ortholog_many2many	36.0075	0
ENSDARG00000006220	ugt1a6	ENSG00000244122	UGT1A7	ortholog_many2many	49.4403		ENSMUSG00000090145	Ugt1a6b	ortholog_many2many	53.1716	0	ENSGALG00000044892		ortholog_many2many	19.9627	0	ENSXETG00000033455		ortholog_many2many	22.0149	0
ENSDARG00000006220	ugt1a6	ENSG00000244122	UGT1A7	ortholog_many2many	49.4403		ENSMUSG00000090145	Ugt1a6b	ortholog_many2many	53.1716	0	ENSGALG00000044892		ortholog_many2many	19.9627	0	ENSXETG00000004890	ugt1a6	ortholog_many2many	46.6418	0
ENSDARG00000006220	ugt1a6	ENSG00000244122	UGT1A7	ortholog_many2many	49.4403		ENSMUSG00000090145	Ugt1a6b	ortholog_many2many	53.1716	0	ENSGALG00000044892		ortholog_many2many	19.9627	0	ENSXETG00000030758		ortholog_many2many	49.0672	1
ENSDARG00000006220	ugt1a6	ENSG00000244122	UGT1A7	ortholog_many2many	49.4403		ENSMUSG00000090145	Ugt1a6b	ortholog_many2many	53.1716	0	ENSGALG00000044892		ortholog_many2many	19.9627	0	ENSXETG00000010908		ortholog_many2many	36.0075	0
ENSDARG00000006220	ugt1a6	ENSG00000241635	UGT1A1	ortholog_many2many	48.8806		ENSMUSG00000090145	Ugt1a6b	ortholog_many2many	53.1716	0	ENSGALG00000044892		ortholog_many2many	19.9627	0	ENSXETG00000033455		ortholog_many2many	22.0149	0
ENSDARG00000006220	ugt1a6	ENSG00000241635	UGT1A1	ortholog_many2many	48.8806		ENSMUSG00000090145	Ugt1a6b	ortholog_many2many	53.1716	0	ENSGALG00000044892		ortholog_many2many	19.9627	0	ENSXETG00000004890	ugt1a6	ortholog_many2many	46.6418	0
ENSDARG00000006220	ugt1a6	ENSG00000241635	UGT1A1	ortholog_many2many	48.8806		ENSMUSG00000090145	Ugt1a6b	ortholog_many2many	53.1716	0	ENSGALG00000044892		ortholog_many2many	19.9627	0	ENSXETG00000030758		ortholog_many2many	49.0672	1
ENSDARG00000006220	ugt1a6	ENSG00000241635	UGT1A1	ortholog_many2many	48.8806		ENSMUSG00000090145	Ugt1a6b	ortholog_many2many	53.1716	0	ENSGALG00000044892		ortholog_many2many	19.9627	0	ENSXETG00000010908		ortholog_many2many	36.0075	0
ENSDARG00000006220	ugt1a6	ENSG00000242515	UGT1A10	ortholog_many2many	48.694		ENSMUSG00000090145	Ugt1a6b	ortholog_many2many	53.1716	0	ENSGALG00000044892		ortholog_many2many	19.9627	0	ENSXETG00000033455		ortholog_many2many	22.0149	0
ENSDARG00000006220	ugt1a6	ENSG00000242515	UGT1A10	ortholog_many2many	48.694		ENSMUSG00000090145	Ugt1a6b	ortholog_many2many	53.1716	0	ENSGALG00000044892		ortholog_many2many	19.9627	0	ENSXETG00000004890	ugt1a6	ortholog_many2many	46.6418	0
ENSDARG00000006220	ugt1a6	ENSG00000242515	UGT1A10	ortholog_many2many	48.694		ENSMUSG00000090145	Ugt1a6b	ortholog_many2many	53.1716	0	ENSGALG00000044892		ortholog_many2many	19.9627	0	ENSXETG00000030758		ortholog_many2many	49.0672	1
ENSDARG00000006220	ugt1a6	ENSG00000242515	UGT1A10	ortholog_many2many	48.694		ENSMUSG00000090145	Ugt1a6b	ortholog_many2many	53.1716	0	ENSGALG00000044892		ortholog_many2many	19.9627	0	ENSXETG00000010908		ortholog_many2many	36.0075	0
ENSDARG00000006220	ugt1a6	ENSG00000244474	UGT1A4	ortholog_many2many	49.6269		ENSMUSG00000090145	Ugt1a6b	ortholog_many2many	53.1716	0	ENSGALG00000044892		ortholog_many2many	19.9627	0	ENSXETG00000033455		ortholog_many2many	22.0149	0
ENSDARG00000006220	ugt1a6	ENSG00000244474	UGT1A4	ortholog_many2many	49.6269		ENSMUSG00000090145	Ugt1a6b	ortholog_many2many	53.1716	0	ENSGALG00000044892		ortholog_many2many	19.9627	0	ENSXETG00000004890	ugt1a6	ortholog_many2many	46.6418	0
ENSDARG00000006220	ugt1a6	ENSG00000244474	UGT1A4	ortholog_many2many	49.6269		ENSMUSG00000090145	Ugt1a6b	ortholog_many2many	53.1716	0	ENSGALG00000044892		ortholog_many2many	19.9627	0	ENSXETG00000030758		ortholog_many2many	49.0672	1
ENSDARG00000006220	ugt1a6	ENSG00000244474	UGT1A4	ortholog_many2many	49.6269		ENSMUSG00000090145	Ugt1a6b	ortholog_many2many	53.1716	0	ENSGALG00000044892		ortholog_many2many	19.9627	0	ENSXETG00000010908		ortholog_many2many	36.0075	0
ENSDARG00000006220	ugt1a6	ENSG00000242366	UGT1A8	ortholog_many2many	49.4403		ENSMUSG00000089960	Ugt1a1	ortholog_many2many	51.306	0	ENSGALG00000044892		ortholog_many2many	19.9627	0	ENSXETG00000033455		ortholog_many2many	22.0149	0
ENSDARG00000006220	ugt1a6	ENSG00000242366	UGT1A8	ortholog_many2many	49.4403		ENSMUSG00000089960	Ugt1a1	ortholog_many2many	51.306	0	ENSGALG00000044892		ortholog_many2many	19.9627	0	ENSXETG00000004890	ugt1a6	ortholog_many2many	46.6418	0
ENSDARG00000006220	ugt1a6	ENSG00000242366	UGT1A8	ortholog_many2many	49.4403		ENSMUSG00000089960	Ugt1a1	ortholog_many2many	51.306	0	ENSGALG00000044892		ortholog_many2many	19.9627	0	ENSXETG00000030758		ortholog_many2many	49.0672	1
ENSDARG00000006220	ugt1a6	ENSG00000242366	UGT1A8	ortholog_many2many	49.4403		ENSMUSG00000089960	Ugt1a1	ortholog_many2many	51.306	0	ENSGALG00000044892		ortholog_many2many	19.9627	0	ENSXETG00000010908		ortholog_many2many	36.0075	0
ENSDARG00000006220	ugt1a6	ENSG00000243135	UGT1A3	ortholog_many2many	50.5597		ENSMUSG00000089960	Ugt1a1	ortholog_many2many	51.306	0	ENSGALG00000044892		ortholog_many2many	19.9627	0	ENSXETG00000033455		ortholog_many2many	22.0149	0
ENSDARG00000006220	ugt1a6	ENSG00000243135	UGT1A3	ortholog_many2many	50.5597		ENSMUSG00000089960	Ugt1a1	ortholog_many2many	51.306	0	ENSGALG00000044892		ortholog_many2many	19.9627	0	ENSXETG00000004890	ugt1a6	ortholog_many2many	46.6418	0
ENSDARG00000006220	ugt1a6	ENSG00000243135	UGT1A3	ortholog_many2many	50.5597		ENSMUSG00000089960	Ugt1a1	ortholog_many2many	51.306	0	ENSGALG00000044892		ortholog_many2many	19.9627	0	ENSXETG00000030758		ortholog_many2many	49.0672	1
ENSDARG00000006220	ugt1a6	ENSG00000243135	UGT1A3	ortholog_many2many	50.5597		ENSMUSG00000089960	Ugt1a1	ortholog_many2many	51.306	0	ENSGALG00000044892		ortholog_many2many	19.9627	0	ENSXETG00000010908		ortholog_many2many	36.0075	0
ENSDARG00000006220	ugt1a6	ENSG00000167165	UGT1A6	ortholog_many2many	50.1866		ENSMUSG00000089960	Ugt1a1	ortholog_many2many	51.306	0	ENSGALG00000044892		ortholog_many2many	19.9627	0	ENSXETG00000033455		ortholog_many2many	22.0149	0
ENSDARG00000006220	ugt1a6	ENSG00000167165	UGT1A6	ortholog_many2many	50.1866		ENSMUSG00000089960	Ugt1a1	ortholog_many2many	51.306	0	ENSGALG00000044892		ortholog_many2many	19.9627	0	ENSXETG00000004890	ugt1a6	ortholog_many2many	46.6418	0
ENSDARG00000006220	ugt1a6	ENSG00000167165	UGT1A6	ortholog_many2many	50.1866		ENSMUSG00000089960	Ugt1a1	ortholog_many2many	51.306	0	ENSGALG00000044892		ortholog_many2many	19.9627	0	ENSXETG00000030758		ortholog_many2many	49.0672	1
ENSDARG00000006220	ugt1a6	ENSG00000167165	UGT1A6	ortholog_many2many	50.1866		ENSMUSG00000089960	Ugt1a1	ortholog_many2many	51.306	0	ENSGALG00000044892		ortholog_many2many	19.9627	0	ENSXETG00000010908		ortholog_many2many	36.0075	0
ENSDARG00000006220	ugt1a6	ENSG00000240224	UGT1A5	ortholog_many2many	49.8134		ENSMUSG00000089960	Ugt1a1	ortholog_many2many	51.306	0	ENSGALG00000044892		ortholog_many2many	19.9627	0	ENSXETG00000033455		ortholog_many2many	22.0149	0
ENSDARG00000006220	ugt1a6	ENSG00000240224	UGT1A5	ortholog_many2many	49.8134		ENSMUSG00000089960	Ugt1a1	ortholog_many2many	51.306	0	ENSGALG00000044892		ortholog_many2many	19.9627	0	ENSXETG00000004890	ugt1a6	ortholog_many2many	46.6418	0
ENSDARG00000006220	ugt1a6	ENSG00000240224	UGT1A5	ortholog_many2many	49.8134		ENSMUSG00000089960	Ugt1a1	ortholog_many2many	51.306	0	ENSGALG00000044892		ortholog_many2many	19.9627	0	ENSXETG00000030758		ortholog_many2many	49.0672	1
ENSDARG00000006220	ugt1a6	ENSG00000240224	UGT1A5	ortholog_many2many	49.8134		ENSMUSG00000089960	Ugt1a1	ortholog_many2many	51.306	0	ENSGALG00000044892		ortholog_many2many	19.9627	0	ENSXETG00000010908		ortholog_many2many	36.0075	0
ENSDARG00000006220	ugt1a6	ENSG00000241119	UGT1A9	ortholog_many2many	49.8134		ENSMUSG00000089960	Ugt1a1	ortholog_many2many	51.306	0	ENSGALG00000044892		ortholog_many2many	19.9627	0	ENSXETG00000033455		ortholog_many2many	22.0149	0
ENSDARG00000006220	ugt1a6	ENSG00000241119	UGT1A9	ortholog_many2many	49.8134		ENSMUSG00000089960	Ugt1a1	ortholog_many2many	51.306	0	ENSGALG00000044892		ortholog_many2many	19.9627	0	ENSXETG00000004890	ugt1a6	ortholog_many2many	46.6418	0
ENSDARG00000006220	ugt1a6	ENSG00000241119	UGT1A9	ortholog_many2many	49.8134		ENSMUSG00000089960	Ugt1a1	ortholog_many2many	51.306	0	ENSGALG00000044892		ortholog_many2many	19.9627	0	ENSXETG00000030758		ortholog_many2many	49.0672	1
ENSDARG00000006220	ugt1a6	ENSG00000241119	UGT1A9	ortholog_many2many	49.8134		ENSMUSG00000089960	Ugt1a1	ortholog_many2many	51.306	0	ENSGALG00000044892		ortholog_many2many	19.9627	0	ENSXETG00000010908		ortholog_many2many	36.0075	0
ENSDARG00000006220	ugt1a6	ENSG00000244122	UGT1A7	ortholog_many2many	49.4403		ENSMUSG00000089960	Ugt1a1	ortholog_many2many	51.306	0	ENSGALG00000044892		ortholog_many2many	19.9627	0	ENSXETG00000033455		ortholog_many2many	22.0149	0
ENSDARG00000006220	ugt1a6	ENSG00000244122	UGT1A7	ortholog_many2many	49.4403		ENSMUSG00000089960	Ugt1a1	ortholog_many2many	51.306	0	ENSGALG00000044892		ortholog_many2many	19.9627	0	ENSXETG00000004890	ugt1a6	ortholog_many2many	46.6418	0
ENSDARG00000006220	ugt1a6	ENSG00000244122	UGT1A7	ortholog_many2many	49.4403		ENSMUSG00000089960	Ugt1a1	ortholog_many2many	51.306	0	ENSGALG00000044892		ortholog_many2many	19.9627	0	ENSXETG00000030758		ortholog_many2many	49.0672	1
ENSDARG00000006220	ugt1a6	ENSG00000244122	UGT1A7	ortholog_many2many	49.4403		ENSMUSG00000089960	Ugt1a1	ortholog_many2many	51.306	0	ENSGALG00000044892		ortholog_many2many	19.9627	0	ENSXETG00000010908		ortholog_many2many	36.0075	0
ENSDARG00000006220	ugt1a6	ENSG00000241635	UGT1A1	ortholog_many2many	48.8806		ENSMUSG00000089960	Ugt1a1	ortholog_many2many	51.306	0	ENSGALG00000044892		ortholog_many2many	19.9627	0	ENSXETG00000033455		ortholog_many2many	22.0149	0
ENSDARG00000006220	ugt1a6	ENSG00000241635	UGT1A1	ortholog_many2many	48.8806		ENSMUSG00000089960	Ugt1a1	ortholog_many2many	51.306	0	ENSGALG00000044892		ortholog_many2many	19.9627	0	ENSXETG00000004890	ugt1a6	ortholog_many2many	46.6418	0
ENSDARG00000006220	ugt1a6	ENSG00000241635	UGT1A1	ortholog_many2many	48.8806		ENSMUSG00000089960	Ugt1a1	ortholog_many2many	51.306	0	ENSGALG00000044892		ortholog_many2many	19.9627	0	ENSXETG00000030758		ortholog_many2many	49.0672	1
ENSDARG00000006220	ugt1a6	ENSG00000241635	UGT1A1	ortholog_many2many	48.8806		ENSMUSG00000089960	Ugt1a1	ortholog_many2many	51.306	0	ENSGALG00000044892		ortholog_many2many	19.9627	0	ENSXETG00000010908		ortholog_many2many	36.0075	0
ENSDARG00000006220	ugt1a6	ENSG00000242515	UGT1A10	ortholog_many2many	48.694		ENSMUSG00000089960	Ugt1a1	ortholog_many2many	51.306	0	ENSGALG00000044892		ortholog_many2many	19.9627	0	ENSXETG00000033455		ortholog_many2many	22.0149	0
ENSDARG00000006220	ugt1a6	ENSG00000242515	UGT1A10	ortholog_many2many	48.694		ENSMUSG00000089960	Ugt1a1	ortholog_many2many	51.306	0	ENSGALG00000044892		ortholog_many2many	19.9627	0	ENSXETG00000004890	ugt1a6	ortholog_many2many	46.6418	0
ENSDARG00000006220	ugt1a6	ENSG00000242515	UGT1A10	ortholog_many2many	48.694		ENSMUSG00000089960	Ugt1a1	ortholog_many2many	51.306	0	ENSGALG00000044892		ortholog_many2many	19.9627	0	ENSXETG00000030758		ortholog_many2many	49.0672	1
ENSDARG00000006220	ugt1a6	ENSG00000242515	UGT1A10	ortholog_many2many	48.694		ENSMUSG00000089960	Ugt1a1	ortholog_many2many	51.306	0	ENSGALG00000044892		ortholog_many2many	19.9627	0	ENSXETG00000010908		ortholog_many2many	36.0075	0
ENSDARG00000006220	ugt1a6	ENSG00000244474	UGT1A4	ortholog_many2many	49.6269		ENSMUSG00000089960	Ugt1a1	ortholog_many2many	51.306	0	ENSGALG00000044892		ortholog_many2many	19.9627	0	ENSXETG00000033455		ortholog_many2many	22.0149	0
ENSDARG00000006220	ugt1a6	ENSG00000244474	UGT1A4	ortholog_many2many	49.6269		ENSMUSG00000089960	Ugt1a1	ortholog_many2many	51.306	0	ENSGALG00000044892		ortholog_many2many	19.9627	0	ENSXETG00000004890	ugt1a6	ortholog_many2many	46.6418	0
ENSDARG00000006220	ugt1a6	ENSG00000244474	UGT1A4	ortholog_many2many	49.6269		ENSMUSG00000089960	Ugt1a1	ortholog_many2many	51.306	0	ENSGALG00000044892		ortholog_many2many	19.9627	0	ENSXETG00000030758		ortholog_many2many	49.0672	1
ENSDARG00000006220	ugt1a6	ENSG00000244474	UGT1A4	ortholog_many2many	49.6269		ENSMUSG00000089960	Ugt1a1	ortholog_many2many	51.306	0	ENSGALG00000044892		ortholog_many2many	19.9627	0	ENSXETG00000010908		ortholog_many2many	36.0075	0
ENSDARG00000006220	ugt1a6	ENSG00000242366	UGT1A8	ortholog_many2many	49.4403		ENSMUSG00000054545	Ugt1a6a	ortholog_many2many	52.6119	0	ENSGALG00000044892		ortholog_many2many	19.9627	0	ENSXETG00000033455		ortholog_many2many	22.0149	0
ENSDARG00000006220	ugt1a6	ENSG00000242366	UGT1A8	ortholog_many2many	49.4403		ENSMUSG00000054545	Ugt1a6a	ortholog_many2many	52.6119	0	ENSGALG00000044892		ortholog_many2many	19.9627	0	ENSXETG00000004890	ugt1a6	ortholog_many2many	46.6418	0
ENSDARG00000006220	ugt1a6	ENSG00000242366	UGT1A8	ortholog_many2many	49.4403		ENSMUSG00000054545	Ugt1a6a	ortholog_many2many	52.6119	0	ENSGALG00000044892		ortholog_many2many	19.9627	0	ENSXETG00000030758		ortholog_many2many	49.0672	1
ENSDARG00000006220	ugt1a6	ENSG00000242366	UGT1A8	ortholog_many2many	49.4403		ENSMUSG00000054545	Ugt1a6a	ortholog_many2many	52.6119	0	ENSGALG00000044892		ortholog_many2many	19.9627	0	ENSXETG00000010908		ortholog_many2many	36.0075	0
ENSDARG00000006220	ugt1a6	ENSG00000243135	UGT1A3	ortholog_many2many	50.5597		ENSMUSG00000054545	Ugt1a6a	ortholog_many2many	52.6119	0	ENSGALG00000044892		ortholog_many2many	19.9627	0	ENSXETG00000033455		ortholog_many2many	22.0149	0
ENSDARG00000006220	ugt1a6	ENSG00000243135	UGT1A3	ortholog_many2many	50.5597		ENSMUSG00000054545	Ugt1a6a	ortholog_many2many	52.6119	0	ENSGALG00000044892		ortholog_many2many	19.9627	0	ENSXETG00000004890	ugt1a6	ortholog_many2many	46.6418	0
ENSDARG00000006220	ugt1a6	ENSG00000243135	UGT1A3	ortholog_many2many	50.5597		ENSMUSG00000054545	Ugt1a6a	ortholog_many2many	52.6119	0	ENSGALG00000044892		ortholog_many2many	19.9627	0	ENSXETG00000030758		ortholog_many2many	49.0672	1
ENSDARG00000006220	ugt1a6	ENSG00000243135	UGT1A3	ortholog_many2many	50.5597		ENSMUSG00000054545	Ugt1a6a	ortholog_many2many	52.6119	0	ENSGALG00000044892		ortholog_many2many	19.9627	0	ENSXETG00000010908		ortholog_many2many	36.0075	0
ENSDARG00000006220	ugt1a6	ENSG00000167165	UGT1A6	ortholog_many2many	50.1866		ENSMUSG00000054545	Ugt1a6a	ortholog_many2many	52.6119	0	ENSGALG00000044892		ortholog_many2many	19.9627	0	ENSXETG00000033455		ortholog_many2many	22.0149	0
ENSDARG00000006220	ugt1a6	ENSG00000167165	UGT1A6	ortholog_many2many	50.1866		ENSMUSG00000054545	Ugt1a6a	ortholog_many2many	52.6119	0	ENSGALG00000044892		ortholog_many2many	19.9627	0	ENSXETG00000004890	ugt1a6	ortholog_many2many	46.6418	0
ENSDARG00000006220	ugt1a6	ENSG00000167165	UGT1A6	ortholog_many2many	50.1866		ENSMUSG00000054545	Ugt1a6a	ortholog_many2many	52.6119	0	ENSGALG00000044892		ortholog_many2many	19.9627	0	ENSXETG00000030758		ortholog_many2many	49.0672	1
ENSDARG00000006220	ugt1a6	ENSG00000167165	UGT1A6	ortholog_many2many	50.1866		ENSMUSG00000054545	Ugt1a6a	ortholog_many2many	52.6119	0	ENSGALG00000044892		ortholog_many2many	19.9627	0	ENSXETG00000010908		ortholog_many2many	36.0075	0
ENSDARG00000006220	ugt1a6	ENSG00000240224	UGT1A5	ortholog_many2many	49.8134		ENSMUSG00000054545	Ugt1a6a	ortholog_many2many	52.6119	0	ENSGALG00000044892		ortholog_many2many	19.9627	0	ENSXETG00000033455		ortholog_many2many	22.0149	0
ENSDARG00000006220	ugt1a6	ENSG00000240224	UGT1A5	ortholog_many2many	49.8134		ENSMUSG00000054545	Ugt1a6a	ortholog_many2many	52.6119	0	ENSGALG00000044892		ortholog_many2many	19.9627	0	ENSXETG00000004890	ugt1a6	ortholog_many2many	46.6418	0
ENSDARG00000006220	ugt1a6	ENSG00000240224	UGT1A5	ortholog_many2many	49.8134		ENSMUSG00000054545	Ugt1a6a	ortholog_many2many	52.6119	0	ENSGALG00000044892		ortholog_many2many	19.9627	0	ENSXETG00000030758		ortholog_many2many	49.0672	1
ENSDARG00000006220	ugt1a6	ENSG00000240224	UGT1A5	ortholog_many2many	49.8134		ENSMUSG00000054545	Ugt1a6a	ortholog_many2many	52.6119	0	ENSGALG00000044892		ortholog_many2many	19.9627	0	ENSXETG00000010908		ortholog_many2many	36.0075	0
ENSDARG00000006220	ugt1a6	ENSG00000241119	UGT1A9	ortholog_many2many	49.8134		ENSMUSG00000054545	Ugt1a6a	ortholog_many2many	52.6119	0	ENSGALG00000044892		ortholog_many2many	19.9627	0	ENSXETG00000033455		ortholog_many2many	22.0149	0
ENSDARG00000006220	ugt1a6	ENSG00000241119	UGT1A9	ortholog_many2many	49.8134		ENSMUSG00000054545	Ugt1a6a	ortholog_many2many	52.6119	0	ENSGALG00000044892		ortholog_many2many	19.9627	0	ENSXETG00000004890	ugt1a6	ortholog_many2many	46.6418	0
ENSDARG00000006220	ugt1a6	ENSG00000241119	UGT1A9	ortholog_many2many	49.8134		ENSMUSG00000054545	Ugt1a6a	ortholog_many2many	52.6119	0	ENSGALG00000044892		ortholog_many2many	19.9627	0	ENSXETG00000030758		ortholog_many2many	49.0672	1
ENSDARG00000006220	ugt1a6	ENSG00000241119	UGT1A9	ortholog_many2many	49.8134		ENSMUSG00000054545	Ugt1a6a	ortholog_many2many	52.6119	0	ENSGALG00000044892		ortholog_many2many	19.9627	0	ENSXETG00000010908		ortholog_many2many	36.0075	0
ENSDARG00000006220	ugt1a6	ENSG00000244122	UGT1A7	ortholog_many2many	49.4403		ENSMUSG00000054545	Ugt1a6a	ortholog_many2many	52.6119	0	ENSGALG00000044892		ortholog_many2many	19.9627	0	ENSXETG00000033455		ortholog_many2many	22.0149	0
ENSDARG00000006220	ugt1a6	ENSG00000244122	UGT1A7	ortholog_many2many	49.4403		ENSMUSG00000054545	Ugt1a6a	ortholog_many2many	52.6119	0	ENSGALG00000044892		ortholog_many2many	19.9627	0	ENSXETG00000004890	ugt1a6	ortholog_many2many	46.6418	0
ENSDARG00000006220	ugt1a6	ENSG00000244122	UGT1A7	ortholog_many2many	49.4403		ENSMUSG00000054545	Ugt1a6a	ortholog_many2many	52.6119	0	ENSGALG00000044892		ortholog_many2many	19.9627	0	ENSXETG00000030758		ortholog_many2many	49.0672	1
ENSDARG00000006220	ugt1a6	ENSG00000244122	UGT1A7	ortholog_many2many	49.4403		ENSMUSG00000054545	Ugt1a6a	ortholog_many2many	52.6119	0	ENSGALG00000044892		ortholog_many2many	19.9627	0	ENSXETG00000010908		ortholog_many2many	36.0075	0
ENSDARG00000006220	ugt1a6	ENSG00000241635	UGT1A1	ortholog_many2many	48.8806		ENSMUSG00000054545	Ugt1a6a	ortholog_many2many	52.6119	0	ENSGALG00000044892		ortholog_many2many	19.9627	0	ENSXETG00000033455		ortholog_many2many	22.0149	0
ENSDARG00000006220	ugt1a6	ENSG00000241635	UGT1A1	ortholog_many2many	48.8806		ENSMUSG00000054545	Ugt1a6a	ortholog_many2many	52.6119	0	ENSGALG00000044892		ortholog_many2many	19.9627	0	ENSXETG00000004890	ugt1a6	ortholog_many2many	46.6418	0
ENSDARG00000006220	ugt1a6	ENSG00000241635	UGT1A1	ortholog_many2many	48.8806		ENSMUSG00000054545	Ugt1a6a	ortholog_many2many	52.6119	0	ENSGALG00000044892		ortholog_many2many	19.9627	0	ENSXETG00000030758		ortholog_many2many	49.0672	1
ENSDARG00000006220	ugt1a6	ENSG00000241635	UGT1A1	ortholog_many2many	48.8806		ENSMUSG00000054545	Ugt1a6a	ortholog_many2many	52.6119	0	ENSGALG00000044892		ortholog_many2many	19.9627	0	ENSXETG00000010908		ortholog_many2many	36.0075	0
ENSDARG00000006220	ugt1a6	ENSG00000242515	UGT1A10	ortholog_many2many	48.694		ENSMUSG00000054545	Ugt1a6a	ortholog_many2many	52.6119	0	ENSGALG00000044892		ortholog_many2many	19.9627	0	ENSXETG00000033455		ortholog_many2many	22.0149	0
ENSDARG00000006220	ugt1a6	ENSG00000242515	UGT1A10	ortholog_many2many	48.694		ENSMUSG00000054545	Ugt1a6a	ortholog_many2many	52.6119	0	ENSGALG00000044892		ortholog_many2many	19.9627	0	ENSXETG00000004890	ugt1a6	ortholog_many2many	46.6418	0
ENSDARG00000006220	ugt1a6	ENSG00000242515	UGT1A10	ortholog_many2many	48.694		ENSMUSG00000054545	Ugt1a6a	ortholog_many2many	52.6119	0	ENSGALG00000044892		ortholog_many2many	19.9627	0	ENSXETG00000030758		ortholog_many2many	49.0672	1
ENSDARG00000006220	ugt1a6	ENSG00000242515	UGT1A10	ortholog_many2many	48.694		ENSMUSG00000054545	Ugt1a6a	ortholog_many2many	52.6119	0	ENSGALG00000044892		ortholog_many2many	19.9627	0	ENSXETG00000010908		ortholog_many2many	36.0075	0
ENSDARG00000006220	ugt1a6	ENSG00000244474	UGT1A4	ortholog_many2many	49.6269		ENSMUSG00000054545	Ugt1a6a	ortholog_many2many	52.6119	0	ENSGALG00000044892		ortholog_many2many	19.9627	0	ENSXETG00000033455		ortholog_many2many	22.0149	0
ENSDARG00000006220	ugt1a6	ENSG00000244474	UGT1A4	ortholog_many2many	49.6269		ENSMUSG00000054545	Ugt1a6a	ortholog_many2many	52.6119	0	ENSGALG00000044892		ortholog_many2many	19.9627	0	ENSXETG00000004890	ugt1a6	ortholog_many2many	46.6418	0
ENSDARG00000006220	ugt1a6	ENSG00000244474	UGT1A4	ortholog_many2many	49.6269		ENSMUSG00000054545	Ugt1a6a	ortholog_many2many	52.6119	0	ENSGALG00000044892		ortholog_many2many	19.9627	0	ENSXETG00000030758		ortholog_many2many	49.0672	1
ENSDARG00000006220	ugt1a6	ENSG00000244474	UGT1A4	ortholog_many2many	49.6269		ENSMUSG00000054545	Ugt1a6a	ortholog_many2many	52.6119	0	ENSGALG00000044892		ortholog_many2many	19.9627	0	ENSXETG00000010908		ortholog_many2many	36.0075	0
ENSDARG00000006220	ugt1a6	ENSG00000242366	UGT1A8	ortholog_many2many	49.4403		ENSMUSG00000089943	Ugt1a5	ortholog_many2many	51.1194	1	ENSGALG00000044892		ortholog_many2many	19.9627	0	ENSXETG00000033455		ortholog_many2many	22.0149	0
ENSDARG00000006220	ugt1a6	ENSG00000242366	UGT1A8	ortholog_many2many	49.4403		ENSMUSG00000089943	Ugt1a5	ortholog_many2many	51.1194	1	ENSGALG00000044892		ortholog_many2many	19.9627	0	ENSXETG00000004890	ugt1a6	ortholog_many2many	46.6418	0
ENSDARG00000006220	ugt1a6	ENSG00000242366	UGT1A8	ortholog_many2many	49.4403		ENSMUSG00000089943	Ugt1a5	ortholog_many2many	51.1194	1	ENSGALG00000044892		ortholog_many2many	19.9627	0	ENSXETG00000030758		ortholog_many2many	49.0672	1
ENSDARG00000006220	ugt1a6	ENSG00000242366	UGT1A8	ortholog_many2many	49.4403		ENSMUSG00000089943	Ugt1a5	ortholog_many2many	51.1194	1	ENSGALG00000044892		ortholog_many2many	19.9627	0	ENSXETG00000010908		ortholog_many2many	36.0075	0
ENSDARG00000006220	ugt1a6	ENSG00000243135	UGT1A3	ortholog_many2many	50.5597		ENSMUSG00000089943	Ugt1a5	ortholog_many2many	51.1194	1	ENSGALG00000044892		ortholog_many2many	19.9627	0	ENSXETG00000033455		ortholog_many2many	22.0149	0
ENSDARG00000006220	ugt1a6	ENSG00000243135	UGT1A3	ortholog_many2many	50.5597		ENSMUSG00000089943	Ugt1a5	ortholog_many2many	51.1194	1	ENSGALG00000044892		ortholog_many2many	19.9627	0	ENSXETG00000004890	ugt1a6	ortholog_many2many	46.6418	0
ENSDARG00000006220	ugt1a6	ENSG00000243135	UGT1A3	ortholog_many2many	50.5597		ENSMUSG00000089943	Ugt1a5	ortholog_many2many	51.1194	1	ENSGALG00000044892		ortholog_many2many	19.9627	0	ENSXETG00000030758		ortholog_many2many	49.0672	1
ENSDARG00000006220	ugt1a6	ENSG00000243135	UGT1A3	ortholog_many2many	50.5597		ENSMUSG00000089943	Ugt1a5	ortholog_many2many	51.1194	1	ENSGALG00000044892		ortholog_many2many	19.9627	0	ENSXETG00000010908		ortholog_many2many	36.0075	0
ENSDARG00000006220	ugt1a6	ENSG00000167165	UGT1A6	ortholog_many2many	50.1866		ENSMUSG00000089943	Ugt1a5	ortholog_many2many	51.1194	1	ENSGALG00000044892		ortholog_many2many	19.9627	0	ENSXETG00000033455		ortholog_many2many	22.0149	0
ENSDARG00000006220	ugt1a6	ENSG00000167165	UGT1A6	ortholog_many2many	50.1866		ENSMUSG00000089943	Ugt1a5	ortholog_many2many	51.1194	1	ENSGALG00000044892		ortholog_many2many	19.9627	0	ENSXETG00000004890	ugt1a6	ortholog_many2many	46.6418	0
ENSDARG00000006220	ugt1a6	ENSG00000167165	UGT1A6	ortholog_many2many	50.1866		ENSMUSG00000089943	Ugt1a5	ortholog_many2many	51.1194	1	ENSGALG00000044892		ortholog_many2many	19.9627	0	ENSXETG00000030758		ortholog_many2many	49.0672	1
ENSDARG00000006220	ugt1a6	ENSG00000167165	UGT1A6	ortholog_many2many	50.1866		ENSMUSG00000089943	Ugt1a5	ortholog_many2many	51.1194	1	ENSGALG00000044892		ortholog_many2many	19.9627	0	ENSXETG00000010908		ortholog_many2many	36.0075	0
ENSDARG00000006220	ugt1a6	ENSG00000240224	UGT1A5	ortholog_many2many	49.8134		ENSMUSG00000089943	Ugt1a5	ortholog_many2many	51.1194	1	ENSGALG00000044892		ortholog_many2many	19.9627	0	ENSXETG00000033455		ortholog_many2many	22.0149	0
ENSDARG00000006220	ugt1a6	ENSG00000240224	UGT1A5	ortholog_many2many	49.8134		ENSMUSG00000089943	Ugt1a5	ortholog_many2many	51.1194	1	ENSGALG00000044892		ortholog_many2many	19.9627	0	ENSXETG00000004890	ugt1a6	ortholog_many2many	46.6418	0
ENSDARG00000006220	ugt1a6	ENSG00000240224	UGT1A5	ortholog_many2many	49.8134		ENSMUSG00000089943	Ugt1a5	ortholog_many2many	51.1194	1	ENSGALG00000044892		ortholog_many2many	19.9627	0	ENSXETG00000030758		ortholog_many2many	49.0672	1
ENSDARG00000006220	ugt1a6	ENSG00000240224	UGT1A5	ortholog_many2many	49.8134		ENSMUSG00000089943	Ugt1a5	ortholog_many2many	51.1194	1	ENSGALG00000044892		ortholog_many2many	19.9627	0	ENSXETG00000010908		ortholog_many2many	36.0075	0
ENSDARG00000006220	ugt1a6	ENSG00000241119	UGT1A9	ortholog_many2many	49.8134		ENSMUSG00000089943	Ugt1a5	ortholog_many2many	51.1194	1	ENSGALG00000044892		ortholog_many2many	19.9627	0	ENSXETG00000033455		ortholog_many2many	22.0149	0
ENSDARG00000006220	ugt1a6	ENSG00000241119	UGT1A9	ortholog_many2many	49.8134		ENSMUSG00000089943	Ugt1a5	ortholog_many2many	51.1194	1	ENSGALG00000044892		ortholog_many2many	19.9627	0	ENSXETG00000004890	ugt1a6	ortholog_many2many	46.6418	0
ENSDARG00000006220	ugt1a6	ENSG00000241119	UGT1A9	ortholog_many2many	49.8134		ENSMUSG00000089943	Ugt1a5	ortholog_many2many	51.1194	1	ENSGALG00000044892		ortholog_many2many	19.9627	0	ENSXETG00000030758		ortholog_many2many	49.0672	1
ENSDARG00000006220	ugt1a6	ENSG00000241119	UGT1A9	ortholog_many2many	49.8134		ENSMUSG00000089943	Ugt1a5	ortholog_many2many	51.1194	1	ENSGALG00000044892		ortholog_many2many	19.9627	0	ENSXETG00000010908		ortholog_many2many	36.0075	0
ENSDARG00000006220	ugt1a6	ENSG00000244122	UGT1A7	ortholog_many2many	49.4403		ENSMUSG00000089943	Ugt1a5	ortholog_many2many	51.1194	1	ENSGALG00000044892		ortholog_many2many	19.9627	0	ENSXETG00000033455		ortholog_many2many	22.0149	0
ENSDARG00000006220	ugt1a6	ENSG00000244122	UGT1A7	ortholog_many2many	49.4403		ENSMUSG00000089943	Ugt1a5	ortholog_many2many	51.1194	1	ENSGALG00000044892		ortholog_many2many	19.9627	0	ENSXETG00000004890	ugt1a6	ortholog_many2many	46.6418	0
ENSDARG00000006220	ugt1a6	ENSG00000244122	UGT1A7	ortholog_many2many	49.4403		ENSMUSG00000089943	Ugt1a5	ortholog_many2many	51.1194	1	ENSGALG00000044892		ortholog_many2many	19.9627	0	ENSXETG00000030758		ortholog_many2many	49.0672	1
ENSDARG00000006220	ugt1a6	ENSG00000244122	UGT1A7	ortholog_many2many	49.4403		ENSMUSG00000089943	Ugt1a5	ortholog_many2many	51.1194	1	ENSGALG00000044892		ortholog_many2many	19.9627	0	ENSXETG00000010908		ortholog_many2many	36.0075	0
ENSDARG00000006220	ugt1a6	ENSG00000241635	UGT1A1	ortholog_many2many	48.8806		ENSMUSG00000089943	Ugt1a5	ortholog_many2many	51.1194	1	ENSGALG00000044892		ortholog_many2many	19.9627	0	ENSXETG00000033455		ortholog_many2many	22.0149	0
ENSDARG00000006220	ugt1a6	ENSG00000241635	UGT1A1	ortholog_many2many	48.8806		ENSMUSG00000089943	Ugt1a5	ortholog_many2many	51.1194	1	ENSGALG00000044892		ortholog_many2many	19.9627	0	ENSXETG00000004890	ugt1a6	ortholog_many2many	46.6418	0
ENSDARG00000006220	ugt1a6	ENSG00000241635	UGT1A1	ortholog_many2many	48.8806		ENSMUSG00000089943	Ugt1a5	ortholog_many2many	51.1194	1	ENSGALG00000044892		ortholog_many2many	19.9627	0	ENSXETG00000030758		ortholog_many2many	49.0672	1
ENSDARG00000006220	ugt1a6	ENSG00000241635	UGT1A1	ortholog_many2many	48.8806		ENSMUSG00000089943	Ugt1a5	ortholog_many2many	51.1194	1	ENSGALG00000044892		ortholog_many2many	19.9627	0	ENSXETG00000010908		ortholog_many2many	36.0075	0
ENSDARG00000006220	ugt1a6	ENSG00000242515	UGT1A10	ortholog_many2many	48.694		ENSMUSG00000089943	Ugt1a5	ortholog_many2many	51.1194	1	ENSGALG00000044892		ortholog_many2many	19.9627	0	ENSXETG00000033455		ortholog_many2many	22.0149	0
ENSDARG00000006220	ugt1a6	ENSG00000242515	UGT1A10	ortholog_many2many	48.694		ENSMUSG00000089943	Ugt1a5	ortholog_many2many	51.1194	1	ENSGALG00000044892		ortholog_many2many	19.9627	0	ENSXETG00000004890	ugt1a6	ortholog_many2many	46.6418	0
ENSDARG00000006220	ugt1a6	ENSG00000242515	UGT1A10	ortholog_many2many	48.694		ENSMUSG00000089943	Ugt1a5	ortholog_many2many	51.1194	1	ENSGALG00000044892		ortholog_many2many	19.9627	0	ENSXETG00000030758		ortholog_many2many	49.0672	1
ENSDARG00000006220	ugt1a6	ENSG00000242515	UGT1A10	ortholog_many2many	48.694		ENSMUSG00000089943	Ugt1a5	ortholog_many2many	51.1194	1	ENSGALG00000044892		ortholog_many2many	19.9627	0	ENSXETG00000010908		ortholog_many2many	36.0075	0
ENSDARG00000006220	ugt1a6	ENSG00000244474	UGT1A4	ortholog_many2many	49.6269		ENSMUSG00000089943	Ugt1a5	ortholog_many2many	51.1194	1	ENSGALG00000044892		ortholog_many2many	19.9627	0	ENSXETG00000033455		ortholog_many2many	22.0149	0
ENSDARG00000006220	ugt1a6	ENSG00000244474	UGT1A4	ortholog_many2many	49.6269		ENSMUSG00000089943	Ugt1a5	ortholog_many2many	51.1194	1	ENSGALG00000044892		ortholog_many2many	19.9627	0	ENSXETG00000004890	ugt1a6	ortholog_many2many	46.6418	0
ENSDARG00000006220	ugt1a6	ENSG00000244474	UGT1A4	ortholog_many2many	49.6269		ENSMUSG00000089943	Ugt1a5	ortholog_many2many	51.1194	1	ENSGALG00000044892		ortholog_many2many	19.9627	0	ENSXETG00000030758		ortholog_many2many	49.0672	1
ENSDARG00000006220	ugt1a6	ENSG00000244474	UGT1A4	ortholog_many2many	49.6269		ENSMUSG00000089943	Ugt1a5	ortholog_many2many	51.1194	1	ENSGALG00000044892		ortholog_many2many	19.9627	0	ENSXETG00000010908		ortholog_many2many	36.0075	0
ENSDARG00000006220	ugt1a6	ENSG00000242366	UGT1A8	ortholog_many2many	49.4403		ENSMUSG00000090175	Ugt1a9	ortholog_many2many	50.3731	1	ENSGALG00000044892		ortholog_many2many	19.9627	0	ENSXETG00000033455		ortholog_many2many	22.0149	0
ENSDARG00000006220	ugt1a6	ENSG00000242366	UGT1A8	ortholog_many2many	49.4403		ENSMUSG00000090175	Ugt1a9	ortholog_many2many	50.3731	1	ENSGALG00000044892		ortholog_many2many	19.9627	0	ENSXETG00000004890	ugt1a6	ortholog_many2many	46.6418	0
ENSDARG00000006220	ugt1a6	ENSG00000242366	UGT1A8	ortholog_many2many	49.4403		ENSMUSG00000090175	Ugt1a9	ortholog_many2many	50.3731	1	ENSGALG00000044892		ortholog_many2many	19.9627	0	ENSXETG00000030758		ortholog_many2many	49.0672	1
ENSDARG00000006220	ugt1a6	ENSG00000242366	UGT1A8	ortholog_many2many	49.4403		ENSMUSG00000090175	Ugt1a9	ortholog_many2many	50.3731	1	ENSGALG00000044892		ortholog_many2many	19.9627	0	ENSXETG00000010908		ortholog_many2many	36.0075	0
ENSDARG00000006220	ugt1a6	ENSG00000243135	UGT1A3	ortholog_many2many	50.5597		ENSMUSG00000090175	Ugt1a9	ortholog_many2many	50.3731	1	ENSGALG00000044892		ortholog_many2many	19.9627	0	ENSXETG00000033455		ortholog_many2many	22.0149	0
ENSDARG00000006220	ugt1a6	ENSG00000243135	UGT1A3	ortholog_many2many	50.5597		ENSMUSG00000090175	Ugt1a9	ortholog_many2many	50.3731	1	ENSGALG00000044892		ortholog_many2many	19.9627	0	ENSXETG00000004890	ugt1a6	ortholog_many2many	46.6418	0
ENSDARG00000006220	ugt1a6	ENSG00000243135	UGT1A3	ortholog_many2many	50.5597		ENSMUSG00000090175	Ugt1a9	ortholog_many2many	50.3731	1	ENSGALG00000044892		ortholog_many2many	19.9627	0	ENSXETG00000030758		ortholog_many2many	49.0672	1
ENSDARG00000006220	ugt1a6	ENSG00000243135	UGT1A3	ortholog_many2many	50.5597		ENSMUSG00000090175	Ugt1a9	ortholog_many2many	50.3731	1	ENSGALG00000044892		ortholog_many2many	19.9627	0	ENSXETG00000010908		ortholog_many2many	36.0075	0
ENSDARG00000006220	ugt1a6	ENSG00000167165	UGT1A6	ortholog_many2many	50.1866		ENSMUSG00000090175	Ugt1a9	ortholog_many2many	50.3731	1	ENSGALG00000044892		ortholog_many2many	19.9627	0	ENSXETG00000033455		ortholog_many2many	22.0149	0
ENSDARG00000006220	ugt1a6	ENSG00000167165	UGT1A6	ortholog_many2many	50.1866		ENSMUSG00000090175	Ugt1a9	ortholog_many2many	50.3731	1	ENSGALG00000044892		ortholog_many2many	19.9627	0	ENSXETG00000004890	ugt1a6	ortholog_many2many	46.6418	0
ENSDARG00000006220	ugt1a6	ENSG00000167165	UGT1A6	ortholog_many2many	50.1866		ENSMUSG00000090175	Ugt1a9	ortholog_many2many	50.3731	1	ENSGALG00000044892		ortholog_many2many	19.9627	0	ENSXETG00000030758		ortholog_many2many	49.0672	1
ENSDARG00000006220	ugt1a6	ENSG00000167165	UGT1A6	ortholog_many2many	50.1866		ENSMUSG00000090175	Ugt1a9	ortholog_many2many	50.3731	1	ENSGALG00000044892		ortholog_many2many	19.9627	0	ENSXETG00000010908		ortholog_many2many	36.0075	0
ENSDARG00000006220	ugt1a6	ENSG00000240224	UGT1A5	ortholog_many2many	49.8134		ENSMUSG00000090175	Ugt1a9	ortholog_many2many	50.3731	1	ENSGALG00000044892		ortholog_many2many	19.9627	0	ENSXETG00000033455		ortholog_many2many	22.0149	0
ENSDARG00000006220	ugt1a6	ENSG00000240224	UGT1A5	ortholog_many2many	49.8134		ENSMUSG00000090175	Ugt1a9	ortholog_many2many	50.3731	1	ENSGALG00000044892		ortholog_many2many	19.9627	0	ENSXETG00000004890	ugt1a6	ortholog_many2many	46.6418	0
ENSDARG00000006220	ugt1a6	ENSG00000240224	UGT1A5	ortholog_many2many	49.8134		ENSMUSG00000090175	Ugt1a9	ortholog_many2many	50.3731	1	ENSGALG00000044892		ortholog_many2many	19.9627	0	ENSXETG00000030758		ortholog_many2many	49.0672	1
ENSDARG00000006220	ugt1a6	ENSG00000240224	UGT1A5	ortholog_many2many	49.8134		ENSMUSG00000090175	Ugt1a9	ortholog_many2many	50.3731	1	ENSGALG00000044892		ortholog_many2many	19.9627	0	ENSXETG00000010908		ortholog_many2many	36.0075	0
ENSDARG00000006220	ugt1a6	ENSG00000241119	UGT1A9	ortholog_many2many	49.8134		ENSMUSG00000090175	Ugt1a9	ortholog_many2many	50.3731	1	ENSGALG00000044892		ortholog_many2many	19.9627	0	ENSXETG00000033455		ortholog_many2many	22.0149	0
ENSDARG00000006220	ugt1a6	ENSG00000241119	UGT1A9	ortholog_many2many	49.8134		ENSMUSG00000090175	Ugt1a9	ortholog_many2many	50.3731	1	ENSGALG00000044892		ortholog_many2many	19.9627	0	ENSXETG00000004890	ugt1a6	ortholog_many2many	46.6418	0
ENSDARG00000006220	ugt1a6	ENSG00000241119	UGT1A9	ortholog_many2many	49.8134		ENSMUSG00000090175	Ugt1a9	ortholog_many2many	50.3731	1	ENSGALG00000044892		ortholog_many2many	19.9627	0	ENSXETG00000030758		ortholog_many2many	49.0672	1
ENSDARG00000006220	ugt1a6	ENSG00000241119	UGT1A9	ortholog_many2many	49.8134		ENSMUSG00000090175	Ugt1a9	ortholog_many2many	50.3731	1	ENSGALG00000044892		ortholog_many2many	19.9627	0	ENSXETG00000010908		ortholog_many2many	36.0075	0
ENSDARG00000006220	ugt1a6	ENSG00000244122	UGT1A7	ortholog_many2many	49.4403		ENSMUSG00000090175	Ugt1a9	ortholog_many2many	50.3731	1	ENSGALG00000044892		ortholog_many2many	19.9627	0	ENSXETG00000033455		ortholog_many2many	22.0149	0
ENSDARG00000006220	ugt1a6	ENSG00000244122	UGT1A7	ortholog_many2many	49.4403		ENSMUSG00000090175	Ugt1a9	ortholog_many2many	50.3731	1	ENSGALG00000044892		ortholog_many2many	19.9627	0	ENSXETG00000004890	ugt1a6	ortholog_many2many	46.6418	0
ENSDARG00000006220	ugt1a6	ENSG00000244122	UGT1A7	ortholog_many2many	49.4403		ENSMUSG00000090175	Ugt1a9	ortholog_many2many	50.3731	1	ENSGALG00000044892		ortholog_many2many	19.9627	0	ENSXETG00000030758		ortholog_many2many	49.0672	1
ENSDARG00000006220	ugt1a6	ENSG00000244122	UGT1A7	ortholog_many2many	49.4403		ENSMUSG00000090175	Ugt1a9	ortholog_many2many	50.3731	1	ENSGALG00000044892		ortholog_many2many	19.9627	0	ENSXETG00000010908		ortholog_many2many	36.0075	0
ENSDARG00000006220	ugt1a6	ENSG00000241635	UGT1A1	ortholog_many2many	48.8806		ENSMUSG00000090175	Ugt1a9	ortholog_many2many	50.3731	1	ENSGALG00000044892		ortholog_many2many	19.9627	0	ENSXETG00000033455		ortholog_many2many	22.0149	0
ENSDARG00000006220	ugt1a6	ENSG00000241635	UGT1A1	ortholog_many2many	48.8806		ENSMUSG00000090175	Ugt1a9	ortholog_many2many	50.3731	1	ENSGALG00000044892		ortholog_many2many	19.9627	0	ENSXETG00000004890	ugt1a6	ortholog_many2many	46.6418	0
ENSDARG00000006220	ugt1a6	ENSG00000241635	UGT1A1	ortholog_many2many	48.8806		ENSMUSG00000090175	Ugt1a9	ortholog_many2many	50.3731	1	ENSGALG00000044892		ortholog_many2many	19.9627	0	ENSXETG00000030758		ortholog_many2many	49.0672	1
ENSDARG00000006220	ugt1a6	ENSG00000241635	UGT1A1	ortholog_many2many	48.8806		ENSMUSG00000090175	Ugt1a9	ortholog_many2many	50.3731	1	ENSGALG00000044892		ortholog_many2many	19.9627	0	ENSXETG00000010908		ortholog_many2many	36.0075	0
ENSDARG00000006220	ugt1a6	ENSG00000242515	UGT1A10	ortholog_many2many	48.694		ENSMUSG00000090175	Ugt1a9	ortholog_many2many	50.3731	1	ENSGALG00000044892		ortholog_many2many	19.9627	0	ENSXETG00000033455		ortholog_many2many	22.0149	0
ENSDARG00000006220	ugt1a6	ENSG00000242515	UGT1A10	ortholog_many2many	48.694		ENSMUSG00000090175	Ugt1a9	ortholog_many2many	50.3731	1	ENSGALG00000044892		ortholog_many2many	19.9627	0	ENSXETG00000004890	ugt1a6	ortholog_many2many	46.6418	0
ENSDARG00000006220	ugt1a6	ENSG00000242515	UGT1A10	ortholog_many2many	48.694		ENSMUSG00000090175	Ugt1a9	ortholog_many2many	50.3731	1	ENSGALG00000044892		ortholog_many2many	19.9627	0	ENSXETG00000030758		ortholog_many2many	49.0672	1
ENSDARG00000006220	ugt1a6	ENSG00000242515	UGT1A10	ortholog_many2many	48.694		ENSMUSG00000090175	Ugt1a9	ortholog_many2many	50.3731	1	ENSGALG00000044892		ortholog_many2many	19.9627	0	ENSXETG00000010908		ortholog_many2many	36.0075	0
ENSDARG00000006220	ugt1a6	ENSG00000244474	UGT1A4	ortholog_many2many	49.6269		ENSMUSG00000090175	Ugt1a9	ortholog_many2many	50.3731	1	ENSGALG00000044892		ortholog_many2many	19.9627	0	ENSXETG00000033455		ortholog_many2many	22.0149	0
ENSDARG00000006220	ugt1a6	ENSG00000244474	UGT1A4	ortholog_many2many	49.6269		ENSMUSG00000090175	Ugt1a9	ortholog_many2many	50.3731	1	ENSGALG00000044892		ortholog_many2many	19.9627	0	ENSXETG00000004890	ugt1a6	ortholog_many2many	46.6418	0
ENSDARG00000006220	ugt1a6	ENSG00000244474	UGT1A4	ortholog_many2many	49.6269		ENSMUSG00000090175	Ugt1a9	ortholog_many2many	50.3731	1	ENSGALG00000044892		ortholog_many2many	19.9627	0	ENSXETG00000030758		ortholog_many2many	49.0672	1
ENSDARG00000006220	ugt1a6	ENSG00000244474	UGT1A4	ortholog_many2many	49.6269		ENSMUSG00000090175	Ugt1a9	ortholog_many2many	50.3731	1	ENSGALG00000044892		ortholog_many2many	19.9627	0	ENSXETG00000010908		ortholog_many2many	36.0075	0
ENSDARG00000006220	ugt1a6	ENSG00000242366	UGT1A8	ortholog_many2many	49.4403		ENSMUSG00000090124	Ugt1a7c	ortholog_many2many	52.6119	1	ENSGALG00000044892		ortholog_many2many	19.9627	0	ENSXETG00000033455		ortholog_many2many	22.0149	0
ENSDARG00000006220	ugt1a6	ENSG00000242366	UGT1A8	ortholog_many2many	49.4403		ENSMUSG00000090124	Ugt1a7c	ortholog_many2many	52.6119	1	ENSGALG00000044892		ortholog_many2many	19.9627	0	ENSXETG00000004890	ugt1a6	ortholog_many2many	46.6418	0
ENSDARG00000006220	ugt1a6	ENSG00000242366	UGT1A8	ortholog_many2many	49.4403		ENSMUSG00000090124	Ugt1a7c	ortholog_many2many	52.6119	1	ENSGALG00000044892		ortholog_many2many	19.9627	0	ENSXETG00000030758		ortholog_many2many	49.0672	1
ENSDARG00000006220	ugt1a6	ENSG00000242366	UGT1A8	ortholog_many2many	49.4403		ENSMUSG00000090124	Ugt1a7c	ortholog_many2many	52.6119	1	ENSGALG00000044892		ortholog_many2many	19.9627	0	ENSXETG00000010908		ortholog_many2many	36.0075	0
ENSDARG00000006220	ugt1a6	ENSG00000243135	UGT1A3	ortholog_many2many	50.5597		ENSMUSG00000090124	Ugt1a7c	ortholog_many2many	52.6119	1	ENSGALG00000044892		ortholog_many2many	19.9627	0	ENSXETG00000033455		ortholog_many2many	22.0149	0
ENSDARG00000006220	ugt1a6	ENSG00000243135	UGT1A3	ortholog_many2many	50.5597		ENSMUSG00000090124	Ugt1a7c	ortholog_many2many	52.6119	1	ENSGALG00000044892		ortholog_many2many	19.9627	0	ENSXETG00000004890	ugt1a6	ortholog_many2many	46.6418	0
ENSDARG00000006220	ugt1a6	ENSG00000243135	UGT1A3	ortholog_many2many	50.5597		ENSMUSG00000090124	Ugt1a7c	ortholog_many2many	52.6119	1	ENSGALG00000044892		ortholog_many2many	19.9627	0	ENSXETG00000030758		ortholog_many2many	49.0672	1
ENSDARG00000006220	ugt1a6	ENSG00000243135	UGT1A3	ortholog_many2many	50.5597		ENSMUSG00000090124	Ugt1a7c	ortholog_many2many	52.6119	1	ENSGALG00000044892		ortholog_many2many	19.9627	0	ENSXETG00000010908		ortholog_many2many	36.0075	0
ENSDARG00000006220	ugt1a6	ENSG00000167165	UGT1A6	ortholog_many2many	50.1866		ENSMUSG00000090124	Ugt1a7c	ortholog_many2many	52.6119	1	ENSGALG00000044892		ortholog_many2many	19.9627	0	ENSXETG00000033455		ortholog_many2many	22.0149	0
ENSDARG00000006220	ugt1a6	ENSG00000167165	UGT1A6	ortholog_many2many	50.1866		ENSMUSG00000090124	Ugt1a7c	ortholog_many2many	52.6119	1	ENSGALG00000044892		ortholog_many2many	19.9627	0	ENSXETG00000004890	ugt1a6	ortholog_many2many	46.6418	0
ENSDARG00000006220	ugt1a6	ENSG00000167165	UGT1A6	ortholog_many2many	50.1866		ENSMUSG00000090124	Ugt1a7c	ortholog_many2many	52.6119	1	ENSGALG00000044892		ortholog_many2many	19.9627	0	ENSXETG00000030758		ortholog_many2many	49.0672	1
ENSDARG00000006220	ugt1a6	ENSG00000167165	UGT1A6	ortholog_many2many	50.1866		ENSMUSG00000090124	Ugt1a7c	ortholog_many2many	52.6119	1	ENSGALG00000044892		ortholog_many2many	19.9627	0	ENSXETG00000010908		ortholog_many2many	36.0075	0
ENSDARG00000006220	ugt1a6	ENSG00000240224	UGT1A5	ortholog_many2many	49.8134		ENSMUSG00000090124	Ugt1a7c	ortholog_many2many	52.6119	1	ENSGALG00000044892		ortholog_many2many	19.9627	0	ENSXETG00000033455		ortholog_many2many	22.0149	0
ENSDARG00000006220	ugt1a6	ENSG00000240224	UGT1A5	ortholog_many2many	49.8134		ENSMUSG00000090124	Ugt1a7c	ortholog_many2many	52.6119	1	ENSGALG00000044892		ortholog_many2many	19.9627	0	ENSXETG00000004890	ugt1a6	ortholog_many2many	46.6418	0
ENSDARG00000006220	ugt1a6	ENSG00000240224	UGT1A5	ortholog_many2many	49.8134		ENSMUSG00000090124	Ugt1a7c	ortholog_many2many	52.6119	1	ENSGALG00000044892		ortholog_many2many	19.9627	0	ENSXETG00000030758		ortholog_many2many	49.0672	1
ENSDARG00000006220	ugt1a6	ENSG00000240224	UGT1A5	ortholog_many2many	49.8134		ENSMUSG00000090124	Ugt1a7c	ortholog_many2many	52.6119	1	ENSGALG00000044892		ortholog_many2many	19.9627	0	ENSXETG00000010908		ortholog_many2many	36.0075	0
ENSDARG00000006220	ugt1a6	ENSG00000241119	UGT1A9	ortholog_many2many	49.8134		ENSMUSG00000090124	Ugt1a7c	ortholog_many2many	52.6119	1	ENSGALG00000044892		ortholog_many2many	19.9627	0	ENSXETG00000033455		ortholog_many2many	22.0149	0
ENSDARG00000006220	ugt1a6	ENSG00000241119	UGT1A9	ortholog_many2many	49.8134		ENSMUSG00000090124	Ugt1a7c	ortholog_many2many	52.6119	1	ENSGALG00000044892		ortholog_many2many	19.9627	0	ENSXETG00000004890	ugt1a6	ortholog_many2many	46.6418	0
ENSDARG00000006220	ugt1a6	ENSG00000241119	UGT1A9	ortholog_many2many	49.8134		ENSMUSG00000090124	Ugt1a7c	ortholog_many2many	52.6119	1	ENSGALG00000044892		ortholog_many2many	19.9627	0	ENSXETG00000030758		ortholog_many2many	49.0672	1
ENSDARG00000006220	ugt1a6	ENSG00000241119	UGT1A9	ortholog_many2many	49.8134		ENSMUSG00000090124	Ugt1a7c	ortholog_many2many	52.6119	1	ENSGALG00000044892		ortholog_many2many	19.9627	0	ENSXETG00000010908		ortholog_many2many	36.0075	0
ENSDARG00000006220	ugt1a6	ENSG00000244122	UGT1A7	ortholog_many2many	49.4403		ENSMUSG00000090124	Ugt1a7c	ortholog_many2many	52.6119	1	ENSGALG00000044892		ortholog_many2many	19.9627	0	ENSXETG00000033455		ortholog_many2many	22.0149	0
ENSDARG00000006220	ugt1a6	ENSG00000244122	UGT1A7	ortholog_many2many	49.4403		ENSMUSG00000090124	Ugt1a7c	ortholog_many2many	52.6119	1	ENSGALG00000044892		ortholog_many2many	19.9627	0	ENSXETG00000004890	ugt1a6	ortholog_many2many	46.6418	0
ENSDARG00000006220	ugt1a6	ENSG00000244122	UGT1A7	ortholog_many2many	49.4403		ENSMUSG00000090124	Ugt1a7c	ortholog_many2many	52.6119	1	ENSGALG00000044892		ortholog_many2many	19.9627	0	ENSXETG00000030758		ortholog_many2many	49.0672	1
ENSDARG00000006220	ugt1a6	ENSG00000244122	UGT1A7	ortholog_many2many	49.4403		ENSMUSG00000090124	Ugt1a7c	ortholog_many2many	52.6119	1	ENSGALG00000044892		ortholog_many2many	19.9627	0	ENSXETG00000010908		ortholog_many2many	36.0075	0
ENSDARG00000006220	ugt1a6	ENSG00000241635	UGT1A1	ortholog_many2many	48.8806		ENSMUSG00000090124	Ugt1a7c	ortholog_many2many	52.6119	1	ENSGALG00000044892		ortholog_many2many	19.9627	0	ENSXETG00000033455		ortholog_many2many	22.0149	0
ENSDARG00000006220	ugt1a6	ENSG00000241635	UGT1A1	ortholog_many2many	48.8806		ENSMUSG00000090124	Ugt1a7c	ortholog_many2many	52.6119	1	ENSGALG00000044892		ortholog_many2many	19.9627	0	ENSXETG00000004890	ugt1a6	ortholog_many2many	46.6418	0
ENSDARG00000006220	ugt1a6	ENSG00000241635	UGT1A1	ortholog_many2many	48.8806		ENSMUSG00000090124	Ugt1a7c	ortholog_many2many	52.6119	1	ENSGALG00000044892		ortholog_many2many	19.9627	0	ENSXETG00000030758		ortholog_many2many	49.0672	1
ENSDARG00000006220	ugt1a6	ENSG00000241635	UGT1A1	ortholog_many2many	48.8806		ENSMUSG00000090124	Ugt1a7c	ortholog_many2many	52.6119	1	ENSGALG00000044892		ortholog_many2many	19.9627	0	ENSXETG00000010908		ortholog_many2many	36.0075	0
ENSDARG00000006220	ugt1a6	ENSG00000242515	UGT1A10	ortholog_many2many	48.694		ENSMUSG00000090124	Ugt1a7c	ortholog_many2many	52.6119	1	ENSGALG00000044892		ortholog_many2many	19.9627	0	ENSXETG00000033455		ortholog_many2many	22.0149	0
ENSDARG00000006220	ugt1a6	ENSG00000242515	UGT1A10	ortholog_many2many	48.694		ENSMUSG00000090124	Ugt1a7c	ortholog_many2many	52.6119	1	ENSGALG00000044892		ortholog_many2many	19.9627	0	ENSXETG00000004890	ugt1a6	ortholog_many2many	46.6418	0
ENSDARG00000006220	ugt1a6	ENSG00000242515	UGT1A10	ortholog_many2many	48.694		ENSMUSG00000090124	Ugt1a7c	ortholog_many2many	52.6119	1	ENSGALG00000044892		ortholog_many2many	19.9627	0	ENSXETG00000030758		ortholog_many2many	49.0672	1
ENSDARG00000006220	ugt1a6	ENSG00000242515	UGT1A10	ortholog_many2many	48.694		ENSMUSG00000090124	Ugt1a7c	ortholog_many2many	52.6119	1	ENSGALG00000044892		ortholog_many2many	19.9627	0	ENSXETG00000010908		ortholog_many2many	36.0075	0
ENSDARG00000006220	ugt1a6	ENSG00000244474	UGT1A4	ortholog_many2many	49.6269		ENSMUSG00000090124	Ugt1a7c	ortholog_many2many	52.6119	1	ENSGALG00000044892		ortholog_many2many	19.9627	0	ENSXETG00000033455		ortholog_many2many	22.0149	0
ENSDARG00000006220	ugt1a6	ENSG00000244474	UGT1A4	ortholog_many2many	49.6269		ENSMUSG00000090124	Ugt1a7c	ortholog_many2many	52.6119	1	ENSGALG00000044892		ortholog_many2many	19.9627	0	ENSXETG00000004890	ugt1a6	ortholog_many2many	46.6418	0
ENSDARG00000006220	ugt1a6	ENSG00000244474	UGT1A4	ortholog_many2many	49.6269		ENSMUSG00000090124	Ugt1a7c	ortholog_many2many	52.6119	1	ENSGALG00000044892		ortholog_many2many	19.9627	0	ENSXETG00000030758		ortholog_many2many	49.0672	1
ENSDARG00000006220	ugt1a6	ENSG00000244474	UGT1A4	ortholog_many2many	49.6269		ENSMUSG00000090124	Ugt1a7c	ortholog_many2many	52.6119	1	ENSGALG00000044892		ortholog_many2many	19.9627	0	ENSXETG00000010908		ortholog_many2many	36.0075	0
ENSDARG00000006220	ugt1a6	ENSG00000242366	UGT1A8	ortholog_many2many	49.4403		ENSMUSG00000090165	Ugt1a10	ortholog_many2many	50	1	ENSGALG00000044892		ortholog_many2many	19.9627	0	ENSXETG00000033455		ortholog_many2many	22.0149	0
ENSDARG00000006220	ugt1a6	ENSG00000242366	UGT1A8	ortholog_many2many	49.4403		ENSMUSG00000090165	Ugt1a10	ortholog_many2many	50	1	ENSGALG00000044892		ortholog_many2many	19.9627	0	ENSXETG00000004890	ugt1a6	ortholog_many2many	46.6418	0
ENSDARG00000006220	ugt1a6	ENSG00000242366	UGT1A8	ortholog_many2many	49.4403		ENSMUSG00000090165	Ugt1a10	ortholog_many2many	50	1	ENSGALG00000044892		ortholog_many2many	19.9627	0	ENSXETG00000030758		ortholog_many2many	49.0672	1
ENSDARG00000006220	ugt1a6	ENSG00000242366	UGT1A8	ortholog_many2many	49.4403		ENSMUSG00000090165	Ugt1a10	ortholog_many2many	50	1	ENSGALG00000044892		ortholog_many2many	19.9627	0	ENSXETG00000010908		ortholog_many2many	36.0075	0
ENSDARG00000006220	ugt1a6	ENSG00000243135	UGT1A3	ortholog_many2many	50.5597		ENSMUSG00000090165	Ugt1a10	ortholog_many2many	50	1	ENSGALG00000044892		ortholog_many2many	19.9627	0	ENSXETG00000033455		ortholog_many2many	22.0149	0
ENSDARG00000006220	ugt1a6	ENSG00000243135	UGT1A3	ortholog_many2many	50.5597		ENSMUSG00000090165	Ugt1a10	ortholog_many2many	50	1	ENSGALG00000044892		ortholog_many2many	19.9627	0	ENSXETG00000004890	ugt1a6	ortholog_many2many	46.6418	0
ENSDARG00000006220	ugt1a6	ENSG00000243135	UGT1A3	ortholog_many2many	50.5597		ENSMUSG00000090165	Ugt1a10	ortholog_many2many	50	1	ENSGALG00000044892		ortholog_many2many	19.9627	0	ENSXETG00000030758		ortholog_many2many	49.0672	1
ENSDARG00000006220	ugt1a6	ENSG00000243135	UGT1A3	ortholog_many2many	50.5597		ENSMUSG00000090165	Ugt1a10	ortholog_many2many	50	1	ENSGALG00000044892		ortholog_many2many	19.9627	0	ENSXETG00000010908		ortholog_many2many	36.0075	0
ENSDARG00000006220	ugt1a6	ENSG00000167165	UGT1A6	ortholog_many2many	50.1866		ENSMUSG00000090165	Ugt1a10	ortholog_many2many	50	1	ENSGALG00000044892		ortholog_many2many	19.9627	0	ENSXETG00000033455		ortholog_many2many	22.0149	0
ENSDARG00000006220	ugt1a6	ENSG00000167165	UGT1A6	ortholog_many2many	50.1866		ENSMUSG00000090165	Ugt1a10	ortholog_many2many	50	1	ENSGALG00000044892		ortholog_many2many	19.9627	0	ENSXETG00000004890	ugt1a6	ortholog_many2many	46.6418	0
ENSDARG00000006220	ugt1a6	ENSG00000167165	UGT1A6	ortholog_many2many	50.1866		ENSMUSG00000090165	Ugt1a10	ortholog_many2many	50	1	ENSGALG00000044892		ortholog_many2many	19.9627	0	ENSXETG00000030758		ortholog_many2many	49.0672	1
ENSDARG00000006220	ugt1a6	ENSG00000167165	UGT1A6	ortholog_many2many	50.1866		ENSMUSG00000090165	Ugt1a10	ortholog_many2many	50	1	ENSGALG00000044892		ortholog_many2many	19.9627	0	ENSXETG00000010908		ortholog_many2many	36.0075	0
ENSDARG00000006220	ugt1a6	ENSG00000240224	UGT1A5	ortholog_many2many	49.8134		ENSMUSG00000090165	Ugt1a10	ortholog_many2many	50	1	ENSGALG00000044892		ortholog_many2many	19.9627	0	ENSXETG00000033455		ortholog_many2many	22.0149	0
ENSDARG00000006220	ugt1a6	ENSG00000240224	UGT1A5	ortholog_many2many	49.8134		ENSMUSG00000090165	Ugt1a10	ortholog_many2many	50	1	ENSGALG00000044892		ortholog_many2many	19.9627	0	ENSXETG00000004890	ugt1a6	ortholog_many2many	46.6418	0
ENSDARG00000006220	ugt1a6	ENSG00000240224	UGT1A5	ortholog_many2many	49.8134		ENSMUSG00000090165	Ugt1a10	ortholog_many2many	50	1	ENSGALG00000044892		ortholog_many2many	19.9627	0	ENSXETG00000030758		ortholog_many2many	49.0672	1
ENSDARG00000006220	ugt1a6	ENSG00000240224	UGT1A5	ortholog_many2many	49.8134		ENSMUSG00000090165	Ugt1a10	ortholog_many2many	50	1	ENSGALG00000044892		ortholog_many2many	19.9627	0	ENSXETG00000010908		ortholog_many2many	36.0075	0
ENSDARG00000006220	ugt1a6	ENSG00000241119	UGT1A9	ortholog_many2many	49.8134		ENSMUSG00000090165	Ugt1a10	ortholog_many2many	50	1	ENSGALG00000044892		ortholog_many2many	19.9627	0	ENSXETG00000033455		ortholog_many2many	22.0149	0
ENSDARG00000006220	ugt1a6	ENSG00000241119	UGT1A9	ortholog_many2many	49.8134		ENSMUSG00000090165	Ugt1a10	ortholog_many2many	50	1	ENSGALG00000044892		ortholog_many2many	19.9627	0	ENSXETG00000004890	ugt1a6	ortholog_many2many	46.6418	0
ENSDARG00000006220	ugt1a6	ENSG00000241119	UGT1A9	ortholog_many2many	49.8134		ENSMUSG00000090165	Ugt1a10	ortholog_many2many	50	1	ENSGALG00000044892		ortholog_many2many	19.9627	0	ENSXETG00000030758		ortholog_many2many	49.0672	1
ENSDARG00000006220	ugt1a6	ENSG00000241119	UGT1A9	ortholog_many2many	49.8134		ENSMUSG00000090165	Ugt1a10	ortholog_many2many	50	1	ENSGALG00000044892		ortholog_many2many	19.9627	0	ENSXETG00000010908		ortholog_many2many	36.0075	0
ENSDARG00000006220	ugt1a6	ENSG00000244122	UGT1A7	ortholog_many2many	49.4403		ENSMUSG00000090165	Ugt1a10	ortholog_many2many	50	1	ENSGALG00000044892		ortholog_many2many	19.9627	0	ENSXETG00000033455		ortholog_many2many	22.0149	0
ENSDARG00000006220	ugt1a6	ENSG00000244122	UGT1A7	ortholog_many2many	49.4403		ENSMUSG00000090165	Ugt1a10	ortholog_many2many	50	1	ENSGALG00000044892		ortholog_many2many	19.9627	0	ENSXETG00000004890	ugt1a6	ortholog_many2many	46.6418	0
ENSDARG00000006220	ugt1a6	ENSG00000244122	UGT1A7	ortholog_many2many	49.4403		ENSMUSG00000090165	Ugt1a10	ortholog_many2many	50	1	ENSGALG00000044892		ortholog_many2many	19.9627	0	ENSXETG00000030758		ortholog_many2many	49.0672	1
ENSDARG00000006220	ugt1a6	ENSG00000244122	UGT1A7	ortholog_many2many	49.4403		ENSMUSG00000090165	Ugt1a10	ortholog_many2many	50	1	ENSGALG00000044892		ortholog_many2many	19.9627	0	ENSXETG00000010908		ortholog_many2many	36.0075	0
ENSDARG00000006220	ugt1a6	ENSG00000241635	UGT1A1	ortholog_many2many	48.8806		ENSMUSG00000090165	Ugt1a10	ortholog_many2many	50	1	ENSGALG00000044892		ortholog_many2many	19.9627	0	ENSXETG00000033455		ortholog_many2many	22.0149	0
ENSDARG00000006220	ugt1a6	ENSG00000241635	UGT1A1	ortholog_many2many	48.8806		ENSMUSG00000090165	Ugt1a10	ortholog_many2many	50	1	ENSGALG00000044892		ortholog_many2many	19.9627	0	ENSXETG00000004890	ugt1a6	ortholog_many2many	46.6418	0
ENSDARG00000006220	ugt1a6	ENSG00000241635	UGT1A1	ortholog_many2many	48.8806		ENSMUSG00000090165	Ugt1a10	ortholog_many2many	50	1	ENSGALG00000044892		ortholog_many2many	19.9627	0	ENSXETG00000030758		ortholog_many2many	49.0672	1
[truncated: 28,670 more rows]

## Sheet: orthologs of 352xenopus
Xenopus Gene stable ID	Gene name	Human gene stable ID	Human gene name	Human homology type	%id. target Human gene identical to query gene	Human orthology confidence [0 low, 1 high]	Mouse gene stable ID	Mouse gene name	Mouse homology type	%id. target Mouse gene identical to query gene	Mouse orthology confidence [0 low, 1 high]	Chicken gene stable ID	Chicken gene name	Chicken homology type	%id. target Chicken gene identical to query gene	Chicken orthology confidence [0 low, 1 high]	Zebrafish gene stable ID	Zebrafish gene name	Zebrafish homology type	%id. target Zebrafish gene identical to query gene	Zebrafish orthology confidence [0 low, 1 high]
[truncated: 5,599 more rows]

[truncated: 3 more sheets: orthologs of 523chicken, orthologs of 666mouse, orthologs of 698human]
