# Supplementary material for: A comparative genomics study of carbohydrate/glucose metabolic genes: from fish to mammals
Source: BMC Genomics. 2018 Apr 11;19:246. doi: 10.1186/s12864-018-4647-4 (PMC5896114; doi:10.1186/s12864-018-4647-4)
Supplement: Supplementary file 8 — Table S7. Organism-specific genes by Ensemble Compara. Each gene was manually verified and annotated by HomoloGene, TreeFam, OrthoDB, ZFIN, MGI, Xenbase, and HCOP (Methods). (XLS 71 kb) [file 12864_2018_4647_MOESM8_ESM.xls]

## Sheet: zebrafish
Ensembl Gene ID	EntrezGene ID	Associated Gene Name	Orthology				paralogy	pathway	enzyme	Description
			human	mouse	chicken	xeopus
ENSDARG00000097877	571155	si:ch211-167b20.8					10	04931 Insulin resistance [PATH:dre04931] 04910 Insulin signaling pathway [PATH:dre04910]	K07189 PPP1R3; protein phosphatase 1 regulatory subunit 3A/B/C/D/E	protein phosphatase 1 regulatory subunit 3A-like [Source:ZFIN;Acc:ZDB-GENE-081104-147]
ENSDARG00000001937	100334818	CABZ01043017.1					12	04931 Insulin resistance [PATH:dre04931]; 04920 Adipocytokine signaling pathway [PATH:dre04920]	K07299 SLC2A1; MFS transporter, SP family, solute carrier family 2 (facilitated glucose transporter), member 1	solute carrier family 2
ENSDARG00000101985	100003691	socs9					14	04910 Insulin signaling pathway [PATH:dre04910]	K04697 SOCS4; suppressor of cytokine signaling 4	suppressor of cytokine signaling 9 [Source:ZFIN;Acc:ZDB-GENE-030131-4065]
ENSDARG00000012274	550549	eif4e1c					6	04910 Insulin signaling pathway [PATH:dre04910]	K03259 EIF4E; translation initiation factor 4E	eukaryotic translation initiation factor 4E family member 1c [Source:ZFIN;Acc:ZDB-GENE-050417-398]
False negatives
Ensembl Gene ID	EntrezGene ID	Associated Gene Name	Orthology				paralogy	pathway	enzyme	Description
			human	mouse	chicken	xeopus
ENSDARG00000013561	394000	pgm1	ENSG00000079739	ENSMUSG00000025791	ENSGALG00000011016	ENSXETG00000010833	2	00010 Glycolysis / Gluconeogenesis [PATH:dre00010]; 00030 Pentose phosphate pathway [PATH:dre00030];00052 Galactose metabolism [PATH:dre00052];00500 Starch and sucrose metabolism [PATH:dre00500]; 00520 Amino sugar and nucleotide sugar metabolism [PATH:dre00520]	K01835 pgm; phosphoglucomutase [EC:5.4.2.2]	phosphoglucomutase 1 [Source:ZFIN;Acc:ZDB-GENE-040426-1245]
ENSDARG00000013750	393668	eno1b	ENSG00000074800	ENSMUSG00000059040	ENSGALG00000002377	ENSXETG00000011897	3	00010 Glycolysis / Gluconeogenesis [PATH:dre00010]	K01689 ENO; enolase [EC:4.2.1.11]	enolase 1b, (alpha) [Source:ZFIN;Acc:ZDB-GENE-040426-1651]
ENSDARG00000039007	378963	eno3	ENSG00000108515	ENSMUSG00000060600			3	00010 Glycolysis / Gluconeogenesis [PATH:dre00010]	K01689 ENO; enolase [EC:4.2.1.11]	enolase 3, (beta, muscle) [Source:ZFIN;Acc:ZDB-GENE-031006-5]
ENSDARG00000019702	369193	aldocb	ENSG00000109107	ENSMUSG00000017390	ENSGALG00000026077	ENSXETG00000027677	4	00010 Glycolysis / Gluconeogenesis [PATH:dre00010];00051 Fructose and mannose metabolism [PATH:dre00051];00030 Pentose phosphate pathway [PATH:dre00030];	K01623 ALDO; fructose-bisphosphate aldolase, class I [EC:4.1.2.13]	aldolase C, fructose-bisphosphate, b [Source:ZFIN;Acc:ZDB-GENE-030821-1]
ENSDARG00000035257	445326	akr1a1a	ENSG00000117448	ENSMUSG00000028692	ENSGALG00000010244	ENSXETG00000003499	7	00010 Glycolysis / Gluconeogenesis [PATH:dre00010];00040 Pentose and glucuronate interconversions [PATH:dre00040]	K00002 AKR1A1; alcohol dehydrogenase (NADP+) [EC:1.1.1.2]	aldo-keto reductase family 1, member A1a (aldehyde reductase) [Source:ZFIN;Acc:ZDB-GENE-040808-44]
ENSDARG00000035556	338219	rps6ka3a	ENSG00000177189	ENSMUSG00000003644	ENSGALG00000016406	ENSXETG00000010285	11	04931 Insulin resistance [PATH:dre04931]	K04373 RPS6KA; p90 ribosomal S6 kinase [EC:2.7.11.1]	ribosomal protein S6 kinase a, polypeptide 3a [Source:ZFIN;Acc:ZDB-GENE-030219-119]
ENSDARG00000057927	100009657	rps6ka3b	ENSG00000177189	ENSMUSG00000003644	ENSGALG00000016406	ENSXETG00000010285	11	04931 Insulin resistance [PATH:dre04931]	K04373 RPS6KA; p90 ribosomal S6 kinase [EC:2.7.11.1]	ribosomal protein S6 kinase, polypeptide 3b [Source:ZFIN;Acc:ZDB-GENE-070209-74]
ENSDARG00000102318	100885851	il6	ENSG00000136244	ENSMUSG00000025746	ENSGALG00000010915	ENSXETG00000007408	1	04931 Insulin resistance [PATH:dre04931]	K05405 IL6; interleukin 6	interleukin 6 (interferon, beta 2) [Source:ZFIN;Acc:ZDB-GENE-120509-1]
ENSDARG00000071018	794088	ptena	ENSG00000171862	ENSMUSG00000013663	ENSGALG00000003634	ENSXETG00000009268	10	04931 Insulin resistance [PATH:dre04931];00562 Inositol phosphate metabolism [PATH:dre00562]	K01110 PTEN; phosphatidylinositol-3,4,5-trisphosphate 3-phosphatase and dual-specificity protein phosphatase PTEN [EC:3.1.3.16 3.1.3.48	phosphatase and tensin homolog A [Source:ZFIN;Acc:ZDB-GENE-030131-3776]
ENSDARG00000078512	559403	acaca	ENSG00000278540	ENSMUSG00000020532	ENSGALG00000005439	ENSXETG00000008955	1	04910 Insulin signaling pathway [PATH:dre04910] Pyruvate metabolism [PATH:dre00620] 00640 Propanoate metabolism [PATH:dre00640]	K11262 ACACA; acetyl-CoA carboxylase / biotin carboxylase 1 [EC:6.4.1.2 6.3.4.14]	acetyl-CoA carboxylase alpha [Source:ZFIN;Acc:ZDB-GENE-060526-74]
ENSDARG00000043593	558635	rapgef1a	ENSG00000107263	ENSMUSG00000039844	ENSGALG00000003712	ENSXETG00000001485	14	04910 Insulin signaling pathway [PATH:dre04910]	K06277 RAPGEF1; Rap guanine nucleotide exchange factor 1	Rap guanine nucleotide exchange factor (GEF) 1a [Source:ZFIN;Acc:ZDB-GENE-081105-26]
ENSDARG00000100825	327379	calm3a	ENSG00000160014	ENSMUSG00000019370	ENSGALG00000026445	ENSXETG00000000321、ENSXETG00000015713	17	04910 Insulin signaling pathway [PATH:dre04910]	K02183 CALM; calmodulin	calmodulin 3a (phosphorylase kinase, delta) [Source:ZFIN;Acc:ZDB-GENE-030131-5590]
ENSDARG00000037527	564261	si:rp71-17i16.5	ENSG00000105851	ENSMUSG00000020573	ENSGALG00000008081	ENSXETG00000005919	9	04910 Insulin signaling pathway [PATH:dre04910];04931 Insulin resistance [PATH:dre04931];00562 Inositol phosphate metabolism [PATH:dre00562]	K00922 PIK3C; phosphatidylinositol-4,5-bisphosphate 3-kinase [EC:2.7.1.153]	phosphatidylinositol 4,5-bisphosphate 3-kinase catalytic subunit gamma isoform
ENSDARG00000039162	767781	rhebl1	ENSG00000167550	ENSMUSG00000023755		ENSXETG00000011180	10	04910 Insulin signaling pathway [PATH:dre04910]	K07208 RHEB; Ras homolog enriched in brain	Ras homolog enriched in brain like 1 [Source:ZFIN;Acc:ZDB-GENE-000510-1]
ENSDARG00000100503	556286	sos1	ENSG00000115904	ENSMUSG00000024241			14	04910 Insulin signaling pathway [PATH:dre04910]	K03099 SOS; son of sevenless	son of sevenless homolog 1 (Drosophila) [Source:ZFIN;Acc:ZDB-GENE-070209-128]
ENSDARG00000001782	393998	prkacba	ENSG00000142875	ENSMUSG00000005034	ENSGALG00000028530	ENSXETG00000008649	11	04910 Insulin signaling pathway [PATH:dre04910]	K04345 PKA; protein kinase A [EC:2.7.11.11]	protein kinase, cAMP-dependent, catalytic, beta a [Source:ZFIN;Acc:ZDB-GENE-040426-1351]
ENSDARG00000101036	557526	traf2b	ENSG00000127191	ENSMUSG00000026942			8	04920 Adipocytokine signaling pathway [PATH:dre04920]	K03173 TRAF2; TNF receptor-associated factor 2 [EC:2.3.2.27]	Tnf receptor-associated factor 2b [Source:ZFIN;Acc:ZDB-GENE-030131-5345]
ENSDARG00000076699	100151036	ipmka	ENSG00000151151	ENSMUSG00000060733	ENSGALG00000002710	ENSXETG00000005113	2	00660 C5-Branched dibasic acid metabolism	K00915 IPMK; inositol-polyphosphate multikinase [EC:2.7.1.140 2.7.1.151]	inositol polyphosphate multikinase a [Source:ZFIN;Acc:ZDB-GENE-090312-161]
ENSDARG00000068951	563138	si:ch211-219a15.4				ENSXETG00000004083	3	00520 Amino sugar and nucleotide sugar metabolism [PATH:dre00520]	K00698 CHS1; chitin synthase [EC:2.4.1.16]	si:ch211-219a15.4 [Source:ZFIN;Acc:ZDB-GENE-060503-308]
ENSDARG00000068515	322468	chs1				ENSXETG00000016377	3	00520 Amino sugar and nucleotide sugar metabolism [PATH:dre00520]	K00698 CHS1; chitin synthase [EC:2.4.1.16]	chitin synthase 1 [Source:ZFIN;Acc:ZDB-GENE-030131-1188]

## Sheet: xeopus
Ensembl Gene ID	EntrezGene ID	Associated Gene Name	Orthology				parology	Description	Pathway	enzyme
			Human	Mouse	Chicken	Zebrafish
ENSXETG00000000321	100496298	calm1	Y	Y	Y	Y	7	calmodulin 1 (phosphorylase kinase, delta) [Source:Xenbase;Acc:XB-GENE-976642]	04910 Insulin signaling pathway [PATH:xtr04910]	K02183 CALM; calmodulin
ENSXETG00000010833	407960	pgm1	Y	Y	Y	Y	1	phosphoglucomutase 1 [Source:Xenbase;Acc:XB-GENE-948527]	00010 Glycolysis / Gluconeogenesis [PATH:dre00010]; 00030 Pentose phosphate pathway [PATH:dre00030];00052 Galactose metabolism [PATH:dre00052];00500 Starch and sucrose metabolism [PATH:dre00500]; 00520 Amino sugar and nucleotide sugar metabolism [PATH:dre00520]	K01835 pgm; phosphoglucomutase [EC:5.4.2.2]
ENSXETG00000016808	448158	ppp1r3c.2	Y	Y	Y	Y	5	protein phosphatase 1, regulatory subunit 3C [Source:Xenbase;Acc:XB-GENE-876322]	04931 Insulin resistance [PATH:xtr04931];04910 Insulin signaling pathway [PATH:xtr04910]	K07189 PPP1R3; protein phosphatase 1 regulatory subunit 3A/B/C/D/E
ENSXETG00000024882	394588	XB-GENE-5809273	possible	possible	possible	possible	9	suppressor of cytokine signaling 3 [Source:Xenbase;Acc:XB-GENE-5809273]	04910 Insulin signaling pathway [PATH:xtr04910]; 04920 Adipocytokine signaling pathway [PATH:xtr04920]	K04696 SOCS3; suppressor of cytokine signaling 3

## Sheet: chicken
Ensembl Gene ID	EntrezGene ID	Associated Gene Name	Orthology				parology	Description	Pathway	enzyme
			human	mouse	xenopus	zebrafish
ENSGALG00000007043	417691	Uncharacterized protein	possible	possible	possible	possible	4	sucrase-isomaltase	00052 Galactose metabolism [PATH:gga00052];00500 Starch and sucrose metabolism [PATH:gga00500]	K01187 malZ; alpha-glucosidase [EC:3.2.1.20]
ENSGALG00000010225	423347		Y	Y	Y	Y	4	Acetyl-coenzyme A synthetase [Source:UniProtKB/TrEMBL;Acc:E1BZT9]	00010 Glycolysis / Gluconeogenesis [PATH:gga00010]; 00620 Pyruvate metabolism [PATH:gga00620];00640 Propanoate metabolism [PATH:gga00640];	K01895 ACSS; acetyl-CoA synthetase [EC:6.2.1.1]
ENSGALG00000011016	424691	PGM1	Y	Y	Y	Y	1	phosphoglucomutase-1 [Source:RefSeq peptide;Acc:NP_001033782]	00010 Glycolysis / Gluconeogenesis [PATH:dre00010]; 00030 Pentose phosphate pathway [PATH:dre00030];00052 Galactose metabolism [PATH:dre00052];00500 Starch and sucrose metabolism [PATH:dre00500]; 00520 Amino sugar and nucleotide sugar metabolism [PATH:dre00520]	K01835 pgm; phosphoglucomutase [EC:5.4.2.2]

## Sheet: mouse
Ensembl Gene ID	EntrezGene ID	Associated Gene Name	Orthology				paralogy	alle	annotation alle	pathway	Enzyme
			Human	Chicken	Xeopus	Zebrafish
ENSMUSG00000025791	72157	Pgm2	Y	Y	Y	Y	1			00010 Glycolysis / Gluconeogenesis [PATH:dre00010]; 00030 Pentose phosphate pathway [PATH:dre00030];00052 Galactose metabolism [PATH:dre00052];00500 Starch and sucrose metabolism [PATH:dre00500]; 00520 Amino sugar and nucleotide sugar metabolism [PATH:dre00520]	K01835 pgm; phosphoglucomutase [EC:5.4.2.2]
ENSMUSG00000059040	13806	Eno1	Y	Y	Y	Y	1			00010 Glycolysis / Gluconeogenesis [PATH:dre00010]	K01689 ENO; enolase [EC:4.2.1.11]
ENSMUSG00000097721	58988	Rps6kb2	Y	Y			13	1	ENSMUSG00000024830	04931 Insulin resistance [PATH:mmu04931]; 04910 Insulin signaling pathway [PATH:mmu04910]	K04688 RPS6KB; p70 ribosomal S6 kinase [EC:2.7.11.1]
ENSMUSG00000096994	19045	Ppp1ca	Y		Y	Y	2	1	ENSMUSG00000040385	04931 Insulin resistance [PATH:mmu04931]	K06269 PPP1C; serine/threonine-protein phosphatase PP1 catalytic subunit [EC:3.1.3.16]
ENSMUSG00000097449	18752	Prkcg	Y		Y	Y	11	1	ENSMUSG00000078816	04911 Insulin secretion [PATH:mmu04911]	K19663 PRKCG; classical protein kinase C gamma type [EC:2.7.11.13]
ENSMUSG00000106877	19309	Pygm	Y		Y	Y	2	1	ENSMUSG00000032648	04931 Insulin resistance [PATH:mmu04931]; 04910 Insulin signaling pathway [PATH:mmu04910];04922 Glucagon signaling pathway [PATH:mmu04922]	K00688 E2.4.1.1; starch phosphorylase [EC:2.4.1.1]

## Sheet: human
Human specific
Ensembl Gene ID	EntrezGene ID	Associated Gene Name	Orthology				annotaion alle	parplogy	alle	Description	pathway	enzyme
			Mouse	Chicken	Xenopus	Zebrafish
ENSG00000169885	163688	CALML6						12		calmodulin like 6 [Source:HGNC Symbol;Acc:HGNC:24193]	04922 Glucagon signaling pathway [PATH:hsa04922]; 04910 Insulin signaling pathway [PATH:hsa04910]	K02183 CALM; calmodulin
False negatives
Ensembl Gene ID	EntrezGene ID	Associated Gene Name	Orthology				annotaion alle	parplogy	alle	Description	pathway	enzyme
			Mouse	Chicken	Xenopus	Zebrafish
ENSG00000168468	1388	ATF6B	Y	Y	Y	Y	ENSG00000213676	1	3	activating transcription factor 6 beta [Source:HGNC Symbol;Acc:HGNC:2349]	04911 Insulin secretion [PATH:hsa04911]	K09049 ATF6B; cyclic AMP-dependent transcription factor ATF-6 beta
ENSG00000234539	1388	ATF6B	Y	Y	Y	Y	ENSG00000213676	1	3	activating transcription factor 6 beta [Source:HGNC Symbol;Acc:HGNC:2349]	04911 Insulin secretion [PATH:hsa04911]	K09049 ATF6B; cyclic AMP-dependent transcription factor ATF-6 beta
ENSG00000228628	1388	ATF6B	Y	Y	Y	Y	ENSG00000213676	1	3	activating transcription factor 6 beta [Source:HGNC Symbol;Acc:HGNC:2349]	04911 Insulin secretion [PATH:hsa04911]	K09049 ATF6B; cyclic AMP-dependent transcription factor ATF-6 beta
ENSG00000206289	6257	RXRB	Y	Y	Y	Y	ENSG00000204231	11	5	retinoid X receptor beta [Source:HGNC Symbol;Acc:HGNC:10478]	04920 Adipocytokine signaling pathway [PATH:hsa04920]	K08525 NR2B2; retinoid X receptor beta
ENSG00000227322	6257	RXRB	Y	Y	Y	Y	ENSG00000204231	11	5	retinoid X receptor beta [Source:HGNC Symbol;Acc:HGNC:10478]	04920 Adipocytokine signaling pathway [PATH:hsa04920]	K08525 NR2B2; retinoid X receptor beta
ENSG00000228333	6257	RXRB	Y	Y	Y	Y	ENSG00000204231	11	5	retinoid X receptor beta [Source:HGNC Symbol;Acc:HGNC:10478]	04920 Adipocytokine signaling pathway [PATH:hsa04920]	K08525 NR2B2; retinoid X receptor beta
ENSG00000231321	6257	RXRB	Y	Y	Y	Y	ENSG00000204231	11	5	retinoid X receptor beta [Source:HGNC Symbol;Acc:HGNC:10478]	04920 Adipocytokine signaling pathway [PATH:hsa04920]	K08525 NR2B2; retinoid X receptor beta
ENSG00000235712	6257	RXRB	Y	Y	Y	Y	ENSG00000204231	11	5	retinoid X receptor beta [Source:HGNC Symbol;Acc:HGNC:10478]	04920 Adipocytokine signaling pathway [PATH:hsa04920]	K08525 NR2B2; retinoid X receptor beta
ENSG00000228321	7124	TNF	Y	Y	Y	Y	ENSG00000232810	1	7	tumor necrosis factor [Source:HGNC Symbol;Acc:HGNC:11892]	04920 Adipocytokine signaling pathway [PATH:hsa04920];04931 Insulin resistance [PATH:hsa04931]	K03156 TNFA; tumor necrosis factor superfamily, member 2
ENSG00000228849	7124	TNF	Y	Y	Y	Y	ENSG00000232810	1	7	tumor necrosis factor [Source:HGNC Symbol;Acc:HGNC:11892]	04920 Adipocytokine signaling pathway [PATH:hsa04920];04931 Insulin resistance [PATH:hsa04931]	K03156 TNFA; tumor necrosis factor superfamily, member 2
ENSG00000228978	7124	TNF	Y	Y	Y	Y	ENSG00000232810	1	7	tumor necrosis factor [Source:HGNC Symbol;Acc:HGNC:11892]	04920 Adipocytokine signaling pathway [PATH:hsa04920];04931 Insulin resistance [PATH:hsa04931]	K03156 TNFA; tumor necrosis factor superfamily, member 2
ENSG00000230108	7124	TNF	Y	Y	Y	Y	ENSG00000232810	1	7	tumor necrosis factor [Source:HGNC Symbol;Acc:HGNC:11892]	04920 Adipocytokine signaling pathway [PATH:hsa04920];04931 Insulin resistance [PATH:hsa04931]	K03156 TNFA; tumor necrosis factor superfamily, member 2
ENSG00000204490	7124	TNF	Y	Y	Y	Y	ENSG00000232810	1	7	tumor necrosis factor [Source:HGNC Symbol;Acc:HGNC:11892]	04920 Adipocytokine signaling pathway [PATH:hsa04920];04931 Insulin resistance [PATH:hsa04931]	K03156 TNFA; tumor necrosis factor superfamily, member 2
ENSG00000206439	7124	TNF	Y	Y	Y	Y	ENSG00000232810	1	7	tumor necrosis factor [Source:HGNC Symbol;Acc:HGNC:11892]	04920 Adipocytokine signaling pathway [PATH:hsa04920];04931 Insulin resistance [PATH:hsa04931]	K03156 TNFA; tumor necrosis factor superfamily, member 2
ENSG00000223952	7124	TNF	Y	Y	Y	Y	ENSG00000232810	1	7	tumor necrosis factor [Source:HGNC Symbol;Acc:HGNC:11892]	04920 Adipocytokine signaling pathway [PATH:hsa04920];04931 Insulin resistance [PATH:hsa04931]	K03156 TNFA; tumor necrosis factor superfamily, member 2
ENSG00000206379	10211	FLOT1	Y	Y	Y	Y	ENSG00000137312	1	7	flotillin 1 [Source:HGNC Symbol;Acc:HGNC:3757]	04910 Insulin signaling pathway [PATH:hsa04910]	K07192 FLOT; flotillin
ENSG00000206480	10211	FLOT1	Y	Y	Y	Y	ENSG00000137312	1	7	flotillin 1 [Source:HGNC Symbol;Acc:HGNC:3757]	04910 Insulin signaling pathway [PATH:hsa04910]	K07192 FLOT; flotillin
ENSG00000223654	10211	FLOT1	Y	Y	Y	Y	ENSG00000137312	1	7	flotillin 1 [Source:HGNC Symbol;Acc:HGNC:3757]	04910 Insulin signaling pathway [PATH:hsa04910]	K07192 FLOT; flotillin
ENSG00000224740	10211	FLOT1	Y	Y	Y	Y	ENSG00000137312	1	7	flotillin 1 [Source:HGNC Symbol;Acc:HGNC:3757]	04910 Insulin signaling pathway [PATH:hsa04910]	K07192 FLOT; flotillin
ENSG00000230143	10211	FLOT1	Y	Y	Y	Y	ENSG00000137312	1	7	flotillin 1 [Source:HGNC Symbol;Acc:HGNC:3757]	04910 Insulin signaling pathway [PATH:hsa04910]	K07192 FLOT; flotillin
ENSG00000232280	10211	FLOT1	Y	Y	Y	Y	ENSG00000137312	1	7	flotillin 1 [Source:HGNC Symbol;Acc:HGNC:3757]	04910 Insulin signaling pathway [PATH:hsa04910]	K07192 FLOT; flotillin
ENSG00000236271	10211	FLOT1	Y	Y	Y	Y	ENSG00000137312	1	7	flotillin 1 [Source:HGNC Symbol;Acc:HGNC:3757]	04910 Insulin signaling pathway [PATH:hsa04910]	K07192 FLOT; flotillin
ENSG00000281877	6195	RPS6KA1	Y	Y	Y	Y	ENSG00000117676	14	1	ribosomal protein S6 kinase, 90kDa, polypeptide 1 [Source:HGNC Symbol;Acc:HGNC:10430]	04931 Insulin resistance [PATH:hsa04931]	K04373 RPS6KA; p90 ribosomal S6 kinase [EC:2.7.11.1]
ENSG00000283094	5728	PTEN	Y	Y	Y	Y	ENSG00000171862	8	1	phosphatase and tensin homolog [Source:HGNC Symbol;Acc:HGNC:9588]	00562 Inositol phosphate metabolism [PATH:hsa00562];04931 Insulin resistance [PATH:hsa04931]	K01110 PTEN; phosphatidylinositol-3,4,5-trisphosphate 3-phosphatase and dual-specificity protein phosphatase PTEN [EC:3.1.3.16 3.1.3.48 3.1.3.67]
ENSG00000275176	31	ACACA	Y	Y	Y	Y	ENSG00000278540	1	1	acetyl-CoA carboxylase alpha [Source:HGNC Symbol;Acc:HGNC:84]	04910 Insulin signaling pathway [PATH:hsa04910];04922 Glucagon signaling pathway [PATH:hsa04922]; 00620 Pyruvate metabolism [PATH:hsa00620];00640 Propanoate metabolism [PATH:hsa00640]	K11262 ACACA; acetyl-CoA carboxylase / biotin carboxylase 1 [EC:6.4.1.2 6.3.4.14]
ENSG00000282905	4793	NFKBIB	Y	Y	Y	Y	ENSG00000104825	5	1	nuclear factor of kappa light polypeptide gene enhancer in B-cells inhibitor, beta [Source:HGNC Symbol;Acc:HGNC:7798]	04920 Adipocytokine signaling pathway [PATH:hsa04920]	K02581 NFKBIB; NF-kappa-B inhibitor beta
ENSG00000275199	10000	AKT3	Y	Y	Y	Y	ENSG00000117020	14	1	v-akt murine thymoma viral oncogene homolog 3 [Source:HGNC Symbol;Acc:HGNC:393]	04910 Insulin signaling pathway [PATH:hsa04910];04920 Adipocytokine signaling pathway [PATH:hsa04920];04973 Carbohydrate digestion and absorption [PATH:hsa04973]; 04922 Glucagon signaling pathway [PATH:hsa04922]	K04456 AKT; RAC serine/threonine-protein kinase [EC:2.7.11.1]
ENSG00000262785	5313	PKLR	Y	Y	Y	Y	ENSG00000143627	1	1	pyruvate kinase, liver and RBC [Source:HGNC Symbol;Acc:HGNC:9020]	04910 Insulin signaling pathway [PATH:hsa04910];00010 Glycolysis / Gluconeogenesis [PATH:hsa00010];00620 Pyruvate metabolism [PATH:hsa00620]	K12406 PKLR; pyruvate kinase isozymes R/L [EC:2.7.1.40]
ENSG00000276536	3265	HRAS	Y	Y	Y	Y	ENSG00000174775	12	1	Harvey rat sarcoma viral oncogene homolog [Source:HGNC Symbol;Acc:HGNC:5173]	04910 Insulin signaling pathway [PATH:hsa04910]	K02833 HRAS; GTPase Hras
ENSG00000263163	11000	SLC27A3	Y	Y	Y	Y	ENSG00000143554	5	1	solute carrier family 27 (fatty acid transporter), member 3 [Source:HGNC Symbol;Acc:HGNC:10997]	04931 Insulin resistance [PATH:hsa04931]	K08772 SLC27A3; solute carrier family 27 (fatty acid transporter), member 3 [EC:6.2.1.-]
ENSG00000281500	2542	SLC37A4	Y	Y	Y	Y	ENSG00000137700		1	solute carrier family 37 (glucose-6-phosphate transporter), member 4 [Source:HGNC Symbol;Acc:HGNC:4061]	04973 Carbohydrate digestion and absorption [PATH:hsa04973]	K08171 SLC37A4; MFS transporter, OPA family, solute carrier family 37 (glycerol-6-phosphate transporter), member 4
ENSG00000278373	57818	G6PC2	Y	Y	Y	Y	ENSG00000152254	3	1	glucose-6-phosphatase, catalytic, 2 [Source:HGNC Symbol;Acc:HGNC:28906]	04931 Insulin resistance [PATH:hsa04931];04910 Insulin signaling pathway [PATH:hsa04910];04920 Adipocytokine signaling pathway [PATH:hsa04920];04973 Carbohydrate digestion and absorption [PATH:hsa04973];04922 Glucagon signaling pathway [PATH:hsa04922];00010 Glycolysis / Gluconeogenesis [PATH:hsa00010];00052 Galactose metabolism [PATH:hsa00052]; 00500 Starch and sucrose metabolism [PATH:hsa00500]	K01084 G6PC; glucose-6-phosphatase [EC:3.1.3.9]
ENSG00000281178	22877	MLXIP	Y	Y	Y	Y	ENSG00000175727	2	1	MLX interacting protein [Source:HGNC Symbol;Acc:HGNC:17055]	04931 Insulin resistance [PATH:hsa04931]	K09113 MLX; MAX-like protein X
ENSG00000277132	7366	UGT2B15	Y	Y	Y	Y	ENSG00000196620	21	1	UDP glucuronosyltransferase 2 family, polypeptide B15 [Source:HGNC Symbol;Acc:HGNC:12546]	00040 Pentose and glucuronate interconversions [PATH:hsa00040]; 00053 Ascorbate and aldarate metabolism [PATH:hsa00053];00500 Starch and sucrose metabolism [PATH:hsa00500];	K00699 UGT; glucuronosyltransferase [EC:2.4.1.17]
ENSG00000275190	7365	UGT2B10	Y	Y	Y	Y	ENSG00000109181	21	1	UDP glucuronosyltransferase 2 family, polypeptide B10 [Source:HGNC Symbol;Acc:HGNC:12544]	00040 Pentose and glucuronate interconversions [PATH:hsa00040]; 00053 Ascorbate and aldarate metabolism [PATH:hsa00053];00500 Starch and sucrose metabolism [PATH:hsa00500];	K00699 UGT; glucuronosyltransferase [EC:2.4.1.17]
ENSG00000278216	79799	UGT2A3	Y	Y	Y	Y	ENSG00000135220	21	1	UDP glucuronosyltransferase 2 family, polypeptide A3 [Source:HGNC Symbol;Acc:HGNC:28528]	00040 Pentose and glucuronate interconversions [PATH:hsa00040]; 00053 Ascorbate and aldarate metabolism [PATH:hsa00053];00500 Starch and sucrose metabolism [PATH:hsa00500];	K00699 UGT; glucuronosyltransferase [EC:2.4.1.17]
ENSG00000281614	3635	INPP5D	Y	Y	Y	Y	ENSG00000168918	8	1	inositol polyphosphate-5-phosphatase D [Source:HGNC Symbol;Acc:HGNC:6079]	00562 Inositol phosphate metabolism [PATH:hsa00562]	K03084 SHIP1; phosphatidylinositol-3,4,5-trisphosphate 5-phosphatase 1 [EC:3.1.3.86]
ENSG00000274958	3705	ITPK1	Y	Y	Y	Y	ENSG00000100605	4	1	inositol-tetrakisphosphate 1-kinase [Source:HGNC Symbol;Acc:HGNC:6177]	00562 Inositol phosphate metabolism [PATH:hsa00562]	K00913 ITPK1; inositol-1,3,4-trisphosphate 5/6-kinase / inositol-tetrakisphosphate 1-kinase [EC:2.7.1.159 2.7.1.134]
ENSG00000276429	9651	PLCH2	Y	Y	Y	Y	ENSG00000149527	11	1	phospholipase C eta 2 [Source:HGNC Symbol;Acc:HGNC:29037]	00562 Inositol phosphate metabolism [PATH:hsa00562]	K19006 PLCH; phosphatidylinositol phospholipase C, eta [EC:3.1.4.11]
ENSG00000277292	8396	PIP4K2B	Y	Y	Y	Y	ENSG00000276293	6	1	phosphatidylinositol-5-phosphate 4-kinase, type II, beta [Source:HGNC Symbol;Acc:HGNC:8998]	00562 Inositol phosphate metabolism [PATH:hsa00562]	K00920 PIP4K2; 1-phosphatidylinositol-5-phosphate 4-kinase [EC:2.7.1.149]
ENSG00000282019	2821	GPI	Y	Y	Y	Y	ENSG00000105220	0	1	glucose-6-phosphate isomerase [Source:HGNC Symbol;Acc:HGNC:4458]	00010 Glycolysis / Gluconeogenesis [PATH:hsa00010];00020 Citrate cycle (TCA cycle) [PATH:hsa00020];00500 Starch and sucrose metabolism [PATH:hsa00500];00520 Amino sugar and nucleotide sugar metabolism [PATH:hsa00520]	K01810 GPI; glucose-6-phosphate isomerase [EC:5.3.1.9]
ENSG00000278243	7264	TSTA3	Y	Y	Y	Y	ENSG00000104522	1	1	tissue specific transplantation antigen P35B [Source:HGNC Symbol;Acc:HGNC:12390]	00051 Fructose and mannose metabolism [PATH:hsa00051];00520 Amino sugar and nucleotide sugar metabolism [PATH:hsa00520]	K02377 TSTA3; GDP-L-fucose synthase [EC:1.1.1.271]
ENSG00000282607	8972	MGAM	Y	Y	Y		ENSG00000257335	5	1	maltase-glucoamylase [Source:HGNC Symbol;Acc:HGNC:7043]	00052 Galactose metabolism [PATH:hsa00052];00500 Starch and sucrose metabolism [PATH:hsa00500];04973 Carbohydrate digestion and absorption [PATH:hsa04973]	K12047 MGAM; maltase-glucoamylase [EC:3.2.1.20 3.2.1.3]
ENSG00000275544	622	BDH1	Y	Y	Y	Y	ENSG00000161267	7	1	3-hydroxybutyrate dehydrogenase, type 1 [Source:HGNC Symbol;Acc:HGNC:1027]	00650 Butanoate metabolism [PATH:hsa00650];	K00019 E1.1.1.30; 3-hydroxybutyrate dehydrogenase [EC:1.1.1.30]
ENSG00000165059	5568	PRKACG	Y	Y	Y	Y		5		protein kinase, cAMP-dependent, gamma catalytic subunit [Source:HGNC Symbol;Acc:HGNC:9382]	04910 Insulin signaling pathway [PATH:hsa04910];04911 Insulin secretion [PATH:hsa04911];04922 Glucagon signaling pathway [PATH:hsa04922]	K04345 PKA; protein kinase A [EC:2.7.11.11]
ENSG00000173124	142827	ACSM6	Y	Y	Y	Y		8		acyl-CoA synthetase medium-chain family member 6 [Source:HGNC Symbol;Acc:HGNC:31665]	00650 Butanoate metabolism [PATH:hsa00650];	K01896 ACSM; medium-chain acyl-CoA synthetase [EC:6.2.1.2]
